# Supplementary material for: Phylogenetic analysis of higher-level relationships within Hydroidolina (Cnidaria: Hydrozoa) using mitochondrial genome data and insight into their mitochondrial transcription
Source: PeerJ. 2015 Nov 19;3:e1403. doi: 10.7717/peerj.1403 (PMC4655093; doi:10.7717/peerj.1403)
Supplement: Dataset S1 [file peerj-03-1403-s016.fasta]

>Boreohydra_simplex_Bor9043
IPGRFQIITE KIISHWEVVI EENLGGAYYF YILPILCLFI FILGLNLLGF FLWTLPPTTH
ISLTFGFAVS IWLGVMILGI IKFKENFFSS FMPSGAPIMM SPLLIPIEFA SHLSRPIALG
MRLAANLTAG HILLAILADF SSKMLFFSSS MINLFPLLII IFMTILEIGV LIIQAYVYCL
LVMIYLRDSL ILHL-SQLDM RYRSNHPILS PINSTVIDLP SPLNISYLWN YGSLLGLCLV
VQILTGIFLA MHYCGDISLA FKSIVHISRD VNYGFLLKYL HANGASAFFV CVYIHIARGL
YYGSYLRTSL WYSGVLIFGV MMITAFIGYV LP-WGQMSFW GATVITNFLS AVPYIGNDIV
QWVWGGFSVS NATLTRFFSL HYLFPFILAA LIIIHLVLLH VSGSNNPVGI NSNFDKIPFH
IYFSTKDIYG FIILFFFLSF LIFFYPNLLG DPENFIKANP LVTPLHIMPE WYFLFAYRWI
FSTNHKDIGT LYLVFGAFAG MVGTALSMLI RLELAGPGAM FGDDHLYNVI VTAHAFVMIF
FLVMPVLIGG FGNWFIPLYI GAPDMAFPRL NNLSFWLLPP ALFLLLGSSL IESGAGTGWT
VYPPLSGPQT HSGGSVDMAI FSLHCAGASS IAGAINFITT IFNMRTPGLT FDKLPLFVWS
VLITAFLLLL SLPVLAGAIT MLLTDRNFNT TFFDPAGG-- --------DG AESFQFNFQD
SASPIGEYLL FFHDNIMFII IIILMFVSWI LLSALVNKHF YKYLVENTII EIIWTVIPAI
ILVFIAFPSL QLLYAMDEII DPSITIKAIG HQWYWSYEYS DLKEESIEFD SYMNPSSDLE
SGDLRLLEVD NKVIVPINSQ IRVVVTGADV IHCFTVPALG VKVDAIPGRL NQINFMIKRP
GIYYGQCSEI CGSDHSFMPI LIQGVSQEKF LFWM------ EKIFHPYHLV DPSPWPYVMA
IGIFFTTLGL VIYFHYSKLL LLICGLIIII LCLIMWLKDI IREATFQGYH TKKALLGLKM
GFILFIVSEI LFFFSFFWA- FFHSSLSPAI EIGVIWPPTG INPLNPFSIP LLNTIVLLSS
GATVTWAHHS IVKGNRNEAI ISLLLTIILG VIFTILQAFE YIEAPFNIAD SVYGSTFFVA
TGFHGLHVII GTIFLFICFL RLIAFHFTKT HHFGFEAASW YWHFVDVVWL FLYVCIYWWG
C-MNLIVIFF IELIKIFIII IPVLISVAYL TLAERKILGY T-QARKGPNV VGIYGLLQPL
ADGVKLFTKE MVIPNHVSLI LY-FFAPILA LTLSLFIWSF LPLGKNKTFV DLNLGLLIIF
VISSIGVYAI LMSGWASNSK YAFMGALRAA AQMISYEVSI ALILFSAILC AGSLNLSIII
NSQIQSIWYI FPLWPVAIMF FISCLAETNR APFDLTEGES EIVSGYNVEY SSMSFALFFL
AEYAHIIFMS FLFTIIFLGG KVSFIIYLFI WVRTSFPRLR YDQLMALLWK SYLPLSLYLI
VSISAISLII SHNLLFIFLS LELQTFSLLI LISYEKNQIK SLESGLKYFI LGALSSGLYL
FKLALFPFHF WISDIFEGSN SSVMCLIATI PKSIIIGTLG AYNQTKLKRL IAYSGISHLG
FILIGVSLCN QWGNEIAFLY LIIYSIAGIP PLIGFLSKWY YLRIIKLIYF EKITDYLNWL
CLIIPFASLL LGNKSPDKEK VSVYECGFDP FYTPGEPFSI KFFLIAILFL VFDLEIAYLF
PWATSSNLIS LKGHYIVYLF IIILILGLIY EWVMGGLEWE --MFFFLIFT PLLAIFHI-F
ILKRYNQIKL WKIALWGNIM FSLDGISIFF IGLSILLIPI CILISSKTIT YFQKEFLMLL
FLIIFFLINV FSTLDIISFY IFFESILIPI FIMIGVWGSR EEKIKAAFYF FFYTLIGSLL
MLLSIFKLYA LTGTINYENL IYINISNNDQ FWLFLGFFAS LSVKIPMIPF HLWLPQAHVE
APIAGSVLLA GILLKLGGYG FLRFSFTIFP NASEFFSPII IILSLIAIIY GAFTTCRQID
LKRLIAYSSV SHMGLVTMAI FCHSIEGIIG SIIMMIAHGL ISSGLFMSTS IIYWRHSSRI
IKYYRGLNST MPLFSLITFI LILGNVSFPL TLNFIAEFIS IAAAINYSFI VGFFCCLGAF
IGIIYSLYMF NRIFFGVMTP HLYGSRDLLF FEFQSFLPLI FFILLLGIVP FMLSILGIML
NRSNIILILI CLEIMLLSLA LNFLIITCQN FSLFGQVVSL YIITVAAVES AIGLSIMIVF
YKIKGSISIK YLNLLKGLLF WIIILPLLSS IICGLCGRWL GDNGAKELSC NCILYSVYIS
LWCYFQIILN NSIIIINLWC WFDLGLLNSQ INLRFDNLVC FMLILITIVS YCVHLFSTSY
MAGDPHLSRF MSYLSLFTFF MIILVTSSNL IQLFIGWEGV GLCSYLLINF WISRLQANKS
AIKAMIINKI GDMALLLGII LIWINIGLLI GVIGKSAQIG LHMWLPDAME GPTPVSALIH
AATMVTAGVF LIIRMSPLFE KIPFILLIIT LIGSLTAFIA SSIGLIQNDL KKIIAYSTCS
QLGYMVMICG FSYYSLSLFH LINHGFFKAL LFLSAGSIIH SFSNEQDIRK MGGSKYLIPI
AYIFIVVGSL SLMGLPFLTG FYSKDLILEI IFSQHKLKFA FWFGLIAVLF TAIYSTRLIF
YTFEGDLNII KSLIILFISS IIVGYFLKFS IFQYNFPVPI SNNIKLFPYN ILI-LWYFDS
IINNYIIKPL FNIGSIITYK LIDNQILEVL GPSKFHLGKI SVYMYNTIYI FSLFVIISCL
MTIISMFEIY AVVWMAITFL NSAILLIILN FDFIPLILIV IEIGAIAIIF LFVIMMIFTE
FNLSFFIICF LLLIAMIGVI VL
>Catablema_vesicarium_GR10183
IPTRLQSVIE IIIEHWVTVV KENLGEKSDY YILPLSALFM FILGINLLGF FLYTFPTTTH
ISITFGLALS VWLGVMFLGF KNFKSSFFSM FMPTGAPLAM SPLLVIIEIA SNISRPVALG
MRLAANLTAG HILLAILADF GCKLLFYSFS IANLFPIFII MFMTILEVGV LVIQAYVFCL
LSMIYLRDSI ILHM-SQLDM RIRKENPIFS PINSTLIDLP SPASISYFWN YGSLLGLCLV
IQILTGIFLA MHYCADVSLA FSSVAHICRD VNYGFLLKYL HANGASAFFL CVFIHIARGL
YYGSYLRKHL WMSGVAIFLI MMLTAFIGYV LP-WGQMSFW GATVITNFLS AVPYIGNDIV
QWVWGGFSIG NATLNRFFSL HYLFPFILAG LIIVHLVFLH VNGSNSPTGL NPNSDKIPFH
IYFTTKDAYG FILIAILISL LVFYIPNYFG DPENFINANP LVTPIHIMPE WYFLFAYRWI
FSTNHKDIGT LYIVFGAFSG MVGTALSMLI RLELTAPGAM FGDDHLYNVI VTAHAFVMIF
FLVMPVLIGG FGNWFIPLYI GAPDMAFPRL NNLSFWLLPP ALLLLLGSSL IEQGAGTGWT
VYPPLSGPQT HSGGSVDMAI FSLHCAGASS IMGAINFITT IINMRAPGMT FDKLPLFVWS
VFITAFLLLL SLPVLAGAIT MLLTDRNFNT TFFDPAG--- --------DA CEVNQLGFQD
GASPIAEQLI FFHDNVMFLI VIITVLVGWI MIASATNKHY YKYLVEGTTI EIIWTLVPAI
ILVFVAFPSL QLLYSMDEVV DPSLTIKAIG HQWYWSYEYS DVDGESIEFD SYMIPTSDLE
VGDLRLLEVD NRVIIPVNTQ VRVVITGADV IHCFAVPSLG IKADAIPGRL NQASFLIKRP
GVYYGQCSEI CGSDHSFMPI VVEGVSQEKF VNWM------ SKIYHPYHLV DPSPWPYVMA
CGAFLTTLGA VIYFHYSQII MLLLGLSVVV LCMFVWLKDV IREATFQGFH TKAAVSGLKM
GFLLFIVSEV LFFFSFFWA- FFHSSLSPAI EIGVMWPPIG IDALNPFSVP LLNTAILLSS
GATVTWAHHS IVMGDKKEAV KGLSFTVFLG LIFTALQAFE YVEAPFCIAD SVYGSIFFVA
TGFHGFHVII GTIFLFICLI RLNNSHFTRS HHFGFEAASW YWHFVDVVWL FLYVCIYWWG
C-MQILINII FDIIKFLIVI IPVLISVAYL TLAERKVLGY T-QARKGPNI VGVFGLLQPL
ADGVKLFTKE MVIPNHVSIF LY-FFAPILA LTLGLIVWGV MPLGNSIVIS DINLGILLIF
ALSSVGVYAI LMSGWSSNSK YAFLGALRAA AQMISYEVSI GLIIISAILC AGSLNLTTMI
QVQSQTIWFI FPLLPAAFMF FISCLAETNR APFDLTEGES ELVSGFNVEY SSMSFALFFL
AEYSHIIFMS FLFALLFLGG KSMLVIFMFI WVRSSFPRLR YDQLMHLLWK TYLPMSLNIM
VLIGSIMVLF CDHLIIIYLA LELQTFSLFI LISKNKISIK GSEAGLKYFI LGALSSGLFL
FKLALFPLHF WIPDIYEGSS WEVIMLISTL PKSIIIGTIG ALNQTKLKRL LAYSGISHMG
FIMLGLGVLS NQGYEASFIY LFIYSIAGIP PLSGFISKWY YLRILKINYF QKSASYLNWL
STVISVASYL LGEKSPDKEK VSVYECGFDP FHSPGEPFSI RFFLIAILFL VFDLEISYLF
PWSTASNIIS TNGQIVIGLF LIILTLGLVY EWIKGGLDWE -MYIKVLFLI PLLAILNI-V
FTSRFNIKKL EKITLWGSIV FAIDGLSLFF IGLSIILIPI CILMSWKAIN HFKKEFLICL
FSIVFLLIGV FSILDILGFY ILFEAILIPM FLIIGVWGSR EEKVKAAFYF FFYTLIGSLL
MLLAIFKLYS IFGTTNYQSL ILLNIPNHIQ YWLFLGFFAS LAVKIPMIPV HIWLPQAHVE
APVAGSVLLA GILLKLGGYG FIRFAFPLFP NASEYFCPFV LLLSLIALIY GSLTTCRQTD
IKRLIAYSSV AHMGLVTLAI FVHSVEGLIA SLTMMIAHGL VSSGLFMTSA VIYVRHHSRA
IRYFRGLTMT MPIFSSITLV LILANIGFPL TFNFIAEFFS ILSAFNYSYV VGVLSCIGAL
LATVYALYFY NRIYFGVLSP HLSFSREMLN FEFQAFLPLI ILTLVLGVFP FILSIMGIII
NRSNIILILI CIEMMLLSIS LNFLVHAFIL DSLLGQVCSI YIITVAAVES AIGLSIMISF
YKLKGSISIR FLNLLKGMYL LILLLPLLSF IICSFFGRKI GYEGVKIFST SLLLLTFVLS
LKSWVEVSVF KSNLSLFLWS WFDLGALTVN FNLQFDEIVC SMLILITCIS FFVHLYSTSY
MDGDPHLPRF MSYLSLFTFF MIILVTSNNL VQLFIGWEGV GLCSYLLINF WFTRVQANKA
AIKAMVVNKV GDIGVLLGMI LLWKVFGLLI GVVGKSAQIG LHMWLPDAME GPTPVSALIH
AATMVTAGVF LIIRMSPFFE QTPLILLIIV FLGSLTAFFT STIGLTQNDL KKVIAYSTCS
QLGYMVMICG FSQYNSSLFH LLNHGFFKAL LFLSAGSIIH ALTDEQDIRK MGSMRFITPL
SYICIFIGSI SLMGLPFLTG FYSKDLILEL VYGEHYLSYA LWLGLLAASL TAFYSFRLIY
FTFEGLWNLT TPLIILLIGS ITIGYLLQFS ILKDELPIMI PNFNKFLPYS FTNGAWYFDN
FINHYIVKPV LYLGFNITYK LIDNQLLENF GPSQLHLGKI SVYVEQLFFL FSILLIGSAV
MTITSSNPIH SVFWLVVVFI YSAGFLISLG FEFLALMIII IYVGAITILF LFIIMMLYTE
YAYPLLIISL LLLIAMIGAI VL
>Cladonema_pacificum
IPNRFQVIIE TIIDHWETVV KENLGLKANF FILPLTSLFF FILGMNLLGF FTYTFPVTTH
IFITFGMAFI VWIGVIVLGF SKHKSSFFSI FMPSGAPLGL SPLLVLIEIA SNISRPIALG
MRLAANLTAG HILMAILADF GCKLLFFSYS LANLFPIGII IFMTTLEIGV LVIQAYVFCL
LSMIYLRDSL ILHM-SQLDM RIRKENPIFS PINSALVDLP SPTSISYLWN FGSLLGLCLV
IQILTGIFLA MHYCADVSLA FSSVAHISRD VNYGFLLKYL HANGASVFFL CVYIHIARGL
YYGSYLRIHL WFTGTIIFLI MMLTAFIGYV LP-WGQMSFW GATVITNFLS AVPYIGIDIV
QWVWGGFSVS NSTLNRFFSL HYLFPFILAG LILVHIVYLH TTGSNSPIGL NPNSDKVPFH
TYFTTKDLYG FILVGILLSF LIFYLPNYLG DPENFINANP LVTPVHIMPE WYFLFAYRWV
FSTNHKDIGT LYLVFGAFSG MVGTALSMLI RLELAGPGAM FGDDHLYNVI VTAHAFVMIF
FLVMPVLIGG FGNWFIPLYI GAPDMAFPRL NNLSFWLLPP ALLLLLGSSL IEQGAGTGWT
VYPPLSGAQA HSGGSVDMAI FSLHCAGASS IMGAINFITT IFNMRAPGMT MDKMPLFVWS
VLITAILLLL SLPVLAGAIT MLLTDRNFNT TFFDPAGGGD PILYQHLFDS SVPYQLSFQD
AASPISEQII FFHDDVMFIL MIIITVVSWM MLSAFINKHY YKYLVEGTTI EIVWTIIPAI
ILVFIAFPSL QLLYSMDEII DPSLTIKAVG HQWYWSYEYS DVEEESIEFD SYMIPTSDLE
SGDFRLLEVD NRVVVPVNTQ VRVVITGADV IHSFTVPSLG IKADAIPGRL NQVSFLANRP
GVFYGQCSEI CGSDHSFMPI VIESVSQEKF IGWM------ SKTYHPYHLV DPSPWPYVMS
CGVLLTTLGA VIYFHYSQLF LVVLGLISVA VCMFLWLKDV VREATFQGYH TKIAVHGLKL
GFLLFIVSEV LFFFSFFWA- FFHSSLSPSV EIGVMWPPTG INPLNPFSVP LLNTAILLSS
GATVTWAHHS IVSGDRKNSI TGLSLTVFLG LIFTALQAME YVEAPFSIAD SVYGSTFFVA
TGFHGLHVII GTIFLFICLI RLNYSHFTKS HHFGFEAASW YWHFVDVVWL FLYVCIYWWG
C-MKILLIFI FSTIKFIIIL IPILIAVAYL TLAERKVLGY T-QTRKGPNV VGIYGLLQPL
ADGVKLFTKE MVIPNHVSLF LY-FFSPILA LGLAVLAWGL MPFGGSIILS DHNLGLLIIF
ALSSIGVYAI LMSGWASNSK YAFIGALRAA AQMISYEVSI GLIVISCILC VGSLNLSSIV
ISQGHSVWYI FPLLPAAIMF FISCLAETNR APFDLTEGES ELVSGYNVEY SSMSFALFFL
AEYSHIIFMS FLFVIMFCGG KAGFIIFAFI WVRTSFPRLR YDQLMSLLWK TYLPLSLKFL
VWLGSLFIIL SSNLIIIYIG LELQTFSLFV LISKNRVLIK SSEAGLKYFI LGALSSGFFL
FKLSLFPLHF WIPDIYEGSS SDVLSLIATL PKSIIIGCLG GLNQTKIKRL LAYSSISHLG
FTILGIGLFG KISLEISLVY FLIYSIAGLP PLSGFLGKWF YLRISKLIYF QPKFSYITWI
SSIISIASFL LSEKNPDKEK VSVYECGFDP FHNPGEPFSI RFFLIAILFL VFDLEISYLF
PWSISTSFIN IIGQFIIYFF IVILTVGLVY EWVKGGLEWE -MILTPFIIL PFIGIIHL-L
FTPKDKINRL FNISLWGLIV FSVDGLSLFF IGLSIILIPI CILISYSAIL VLHKEFLITL
FSILILLIGV FTIMDLLVFY ILFEAILIPM FIVIGIWGSR EEKIKAAFYF FFYTLIGSLL
MLISIFKIYS LTGTTNYLTL ISIFIPSNLQ FWLFVGFFAS LSAKIPMIPL HIWLPQAHVE
APVSGSVLLA GILLKLGGYG FLRFSYPLLP VASEYFTPFI VTISLIAIIY ASFTTCRQSD
VKRLIAYSSV AHMGFVTLAI FTHSVEGIIA SVLMMLAHGL VSSGLFMTTS ILYVRHHSRT
IKYYRGLVSL MPLFSLVSLI LILGNISFPL TFNFIAEFIS ITAAFNYSHY SGILSCIGVF
LGTVYSFYLY NRIHFGVLSS HLLYSRDFLR FEFYSFIPII FLTIWFGLYP FLLSLLGIIL
NRTNIILLLI CIEILLLSMT LNFLLSSLSN QTLFPQIGAI YIITVAAIES AIGLSIMITF
YKIKGSISLR FLNILKGMYL LIIFLPLLSF IISTLFGRKL GIKGVSYLPC IILVLTTLIS
YIIFWDIMNK ESIVYFYGWN WFNIGYWSND FHLVFDYLVS SMLILILTVS SLVHIYSTSY
MEGDPHLPRF IGYLSLFTFF MIILVTSSNI VQLFIGWEGV GLCSYLLINF WFTRIQANKS
AIKAMVLNKI GDIGVLLSII LIWVILGLLI GVIGKSAQLG LHTWLPDAME GPTPVSALIH
AATMVTAGVF LIIRLSPLFE YTSSCLLLIV IFGSLTAFFS STIGLTQNDL KKVIAYSTCS
QLGYMVLICG FSQYHLSLFH LINHGFFKAL LFLSAGSVIH AVMDEQDFRK IGSLQLITPF
SYVCILVGSM SLMGLPFLTG FYSKDLIIEM IYGSHIYKFG LWLAILSASI TAFYSFRLIF
YSFEGITALW FPLLILLILS ILGGYFLQFF ILKDVNPVIL PNIIKFSAYS FTHYAWYFDK
IWTYFISIPT MRIGFNQTYK IIDNQLLEFL GPSYFHQGYI AFYMEKFFIL FSLLILFSTV
MTIVSLNPVH SVFWLVIIFI QSSLLIISVG FDFIGIILVI IYVGAIAILF LFVIMMLYTD
YAISLILISI LLLVAMIAAI LL
>Craspedacusta_sowerbyi_SRR923472
VPYRWQSVIE IVYDHFVGVV KDSLGVRGYR FLPFVFTLFL FIAWLNVLGL FPYIFTATVH
IVVTFGLSFT IVICVTILGF INFRSRFLSM LMPSGAPLLL APLLVLIETV SYVARAISLG
VRLAANLSAG HLLFAILASF GFQMVVNQMY LLSLFPVLIM VFITMLEMAV ALIQAYVFCL
LTTIYLGDTL ALHM-PQLDM RIRKENSILS IINGVIVDLP CPSNISYLWN FGSLLGLCLV
LQIVTGIFLA MHYCSDTNLA FSSIMHITRD VNYGYLLRYL HANGASAFFI CVYLHIARGL
YYGSYLRIHL WGSGVAIFGI MMLTAFIGYV LP-WGQMSFW GATVITNFVS AVPYVGNDIV
QWIWGGFSVS GATLNRFYSL HYLFPFVLAG IVAIHIIFLH ETGSNNPIGL RSDVDKVTFH
IYYTSKDAFG FLILGALLSL LVFYAPNLLG DAENFIPANP LVTPVHIMPE WYFLFAYRWV
FSTNHKDIGT LYLVFGIFSA MIGTALSMLI RLELSGPGAM LGDDQIYNVI VTAHAFVMIF
FLVMPVMMGG FGNWFVPLYI GAPDMAFPRL NNLSFWLLPP ALFLLLGSAL VEQGAGTGWT
VYPPLAGVQA HSGPSVDMAI FSLHAAGASS IMGSMNFITT IFNMRAPGMT MDRVPLFVWA
VLITAFLLVL SLPVLAGAIT MLLTDRNFNT TFFDPAGGGD PILYQHLFDG AEHWQLAFQD
AATPMAEQLM FFHDYIMFIL TIILIVVAWL MLRAFVNKNY YKFLVEGTVI EIVWTTIPAV
ILIFIAFPSL QILYTMDEVI DPSLTIKAVG HQWYWSYEYS DYEAESLEFD SYMVPTNDLK
EGDLRLLEVD NRVVVPINTH VRVMVTGADV IHSFAVPALG VKADAVPGRL NQTSFFIKRP
GVFYGQCSEI CGSEHSFMPI VVEAVSLDKF VHWM------ SHTYHPYHLV DPSPWPYVTG
CGAMFTTVGA ILYFHYSQPW LLLLGVAVLV FIFFVWCRDV IREATFQGHH TFIVKRGLKI
GMILFILSEI CFFFSFFWA- FFHSSLVPAI ELGSIWPPQG IEVLNPFSVP LLNTAVLLSS
GATVTWAHHA IISGKRDEAI QGLFLTLVLG VLFTSLQVME YIEASFCIAD SVYGSVFFVA
TGFHGLHVII GTTFLAVCWV RLVYHQFTRH HHFGFEAASW YWHFVDVVWL FLYVCIYWWG
SMKTILWSAI IELIKILLVL VPVLVSVAYL TLAERKILGY M-QTRKGPNV VGIYGLLQPL
ADGVKLFTKE TLVPNHVSLV IY-FFAPILA LTLAFLAWGL LPLGANQVLS DLPIGILFIF
AVSSVGVYAI LMSGWASNSK YSFMGALRAA AQMISYEVAI GLIVISTVLC SGSLNLTILV
QTQIESVWFL LPLWPAAIMF MVSALAETNR APFDLTEGES ELVSGYNVEY PAMSFALFFL
AEYSHIIFMS FLFTTLFLGG KASILVFVFL WVRASFPRIR YDQLMQLLWK TYLPASLLFF
TILASLTLIS CDHLLMIYLS LELQTFCLFI LISKNRGSML STEAGLKYFI LGAISSGIFL
FKLTVVPFHF WAPDVYEGAS TETVVLIATL PKSMVLGTLG ALNQTKIKRL MAYSGISHVG
FMLMGVLLAN SHGIQATYVY MMIYSIAGIP PLAGFISKWY YLRIVKMIYF QKRSNALIWL
STAISVASYL LGEKSPDREK VSVYECGFDP MNTPGEPFSV RFFLIAILFL VFDLEISFLF
PWSVGMASIS LEGHFIVFIF LTILTVGLVY EWKKGGLEWE -MFLVPLFAF PILGILNV-I
LTRRHQENKT KIRGLWGPLA FAIDGVSIFF IGLTILLIPI CILVSWTSIR YLIKEFIISL
FLIELLLIGV FTTLDILVFY VLFEGILIPM FIIIGVWGSR EEKVRAAFYF FFYTLVGSLF
MLICIFKIYE LTGTTNYLTL LTLELPSDLQ TWLFVGFFLS LAVKIPMIPF HIWLPQAHVE
APVAGSVVLA GILLKLGGYG FIRFSFPLFP CASEYVSPIV ITLSLIAIVY GSFTTCRQND
MKRLIAYSSV AHMGLVTLSI FTHSIEGLVA SLFLMMAHGF VSSGLFMGVT VLYDRHHTRS
IRYYRGVCSS MPLFATLMLC LTLANISFPS TCNFIGEFLS ILSAFQYAWW AGVLACSGVI
LSATYALYMY NRIFFGSLSP MILHNREMTR REFDALLPLL VFTLLLGIFP FVLGILGIVF
NRTNLILILM SIEVILLAVS LNFVIFSFVL HSIIGQIFSI FVLTVAAAES AIGLSIMVAF
YKIKGSISIR TLNLLKGMYS LAVVLPLLSA LLAGVFGRFI GEKGSVRITT AILALCLILS
VLFYAEIHLE CSTVEVLWWD WFDVGFLHNP LGLYFDEITA VMLVVVTSIS TFVHLYSSAY
MKGDPHLPRF MSYLSLFTFF MLLLITSHNL PQLFIGWEGV GLCSYLLINF WFTRIQANKA
AIKAMLVNRV GDVGLILGMV LIWLTFGLLI GAIGKSAQLG LHTWLPDAME GPTPVSALIH
AATMVTAGVF LVIRTSPLFE LTPYGLLLTA MVGSFTAFFA ATVGLAQNDL KKVIAYSTCS
QLGYMIMICG LSHYSAGLFH LFNHAFFKAL LFLSAGSIIH ALMDEQDMRR MGSLLHVTPT
SYVAIMIGSI SLMGLPFLTG FYSKDLILEL TMDRMYLSFV LWLGLMAAFF TAFYSFRLIL
WTFEGSWNLI LPLLLLIVGS LTLGYLFQFS MLKDLPSPMI TSIGKWTPYS FINAAWQFNY
VINHFLVRTL WAIGLTVTYN RIDRQLLEHF GPSLFQSGQL MNYMEQLFLI FSTLILVAGV
MVVLSINPIH SVFWLTLTFI LTAMLFITLT IDFVALMLII VYVGAIAILF LFVIMMLYTD
FWIPFILASL VLLVAMIGAI VL
>Eudendrium_capillare_PS101
IPSRFQIILE LFIDHWLVVI RENLGENRDY YLLPLISLFL FIFGINLLGF FLFIFPSTTH
VNLTFGLSFS IWIGVIILGF YNFRGSFFSI FMPTGAPLGL SPLLVLIELA SNVSRPIALG
MRLAANLTAG HILLAILADF SCKLLFYSYS LINLFPILII MFMTILEIGV LVIQAYVFCL
LSLIYLKDSM ILHM-SQLDM RIRKENPIFS PINSALVDLP SPSNISYLWN FGSLLGLCFV
IQLITGIFLA MHYCADVSIA FSSVIHILRD VNYGFLLKYI HANGASALFL AIYIHIAKGL
YYSSYLKIHL WYSGVVIYLI FMLTAFIGYV LP-WGQMSFW GATVITNFVS AIPYLGNDIV
QWIWGGFSVS NATLTRFFSF HYLFPFLLAG LIIIHIVLLH TLESNSPIGL NPNSDKIPFH
IYYTAKDIYG VFLMIILLSL LVFYLPNFLG DVENFIKANP LVTPVHIMPE WYFLFAYRWI
FSTNHKDIGT LYLIFGLFSG MIGTALSMLI RLELAGPGAM FGDDHLYNVI VTAHALVMIF
FLVMPVLIGG YGNWFVPLYI GAPDMAFPRL NNLSFWLLPP ALLLLLGSSL IEQGAGTGWT
IYPPLSGIQT HSGGSVDLAI FSLHCAGASS IMGAINFITT IINMRAPGMT MDKLPLFVWS
VLITAILLLL SLPVLAGAIT MLLTDRNFNT TFFDPAGGGD PVLYQHLFDG VEAYQFSFQD
GASPIAEQLI FFHDNVMFIV LIILVLVGWI MIIAITNKYY YKYLVEGTVI EIVWTLIPAF
VLVFIAFPSL QLLYNMDEIV DPSLTIKAVG HQWYWSYEYS DLEEESIEFD SYMIPSADLE
IGDLRLLEVD NRIVIPVNTQ VRVVVTGADV IHCFTVPSLG VKADAIPGRL NQVGFLAKRP
GVYYGQCSEI CGSDHSFMPI VVEAVSQEKF INWM------ EKIYHPYHLV DPSPWPYIMS
CGALLTTLGA VIYFHYSQIF LFLVGLFILI TCLFMWLKDV IRESTFQGFH TKLAVSGLKL
GFILFIVSEI LFFLSFFWA- FFHSSLAPSV EIGVMWPPKG INPLNPFSIP LLNTALLLSS
GATVTWAHHS IVSGKRKESI QGLLITVILG FLFTLLQALE YVEAPFCIAD SVYGSTFFMA
TGFHGFHVII GTIFLTICLI RLYYSHFTRS HHFGFEAASW YWHFVDVVWL FLYVCIYWWG
C-MSLLLLTI FTLIKFIIII IPILISVAYL TLAERKVIGY M-QHRKGPNV VGIYGLLQPL
ADGLKLFTKE VIVPNHVSIF YI-FFSPVLA LLLAILVWSI FPFGQTKVIS DISLSLLFIL
AISSIGVYAI LISGWSSNSK YAFIGSLRAA AQMISYEVSI GLILISVILC SGTLNLSLSI
LCQNQSTWFI FPLLPAAVMF FISCLAETNR APFDLTEGES ELVSGYNVEY SSMAFALFFL
AEYSHIIFMS FLFSLLFLGG KGGLIIFLFI WVRASFPRLR YDQLMTLLWK TYLPLSLFLF
VYLGSLIILY SDNLLIIYLG LEVQTFSLFI LIGKNRNSIK GSEASLKYFV LGSLSSGIYL
FKLSLFPLHF WIPDIYEGSS WEVIGFLATI PKSIIIGTLG ALNQTKLKRF LAYSSISHLG
FIILGFGFLS KSGYESSLIY LYIYSVGAIP PLSGFISKWY YLRIVKILYF QKKSSYIIWL
SGVILTLSSL LSDKSPDKEK VSVYECGFDP FHNPGEPFSI KFFLIGILFL IFDLEVTYLF
PWSVGTNLIN LKGQLIVYLF LFILIIGLIY EWIKGGLDWE ----MILLII PILSIIDL-I
LTKKSNITTI KKKSLWGNIF ISNDGISIFF TGLSILLIPI CILMSWNTIK IFEKEFYLSL
NLILFLLILV FSILDILGFY IVFEGILIPM FLIIGIWGSR EQKIKAAFYF FFYTLIGSLL
MLISIFKLYS LLGTTSYQNL LSIEISYNLQ YWLFIGFFMS LAVKIPMIPF HIWLPQAHVE
APISGSVLLA GILLKLGGYG FIRFSYPIFP LASEYFSPFI IILSIIAVVY ASFTTFRQTD
IKRLIAYSSV SHMGLVTLVI FTNSLEGLIA SILMMLAHGL VSSGLFMTSS IIYSRHHSRT
IKYFKGLTIT MPIFSIISLI LILANIGFPL TFNFIAEFFS ILTIFSFSFI SGILTCIGLI
IGTIYSLYFY NRIWFGQFSN YLIFSRDLIR IEFHGFLPLI ILTIILGLNP FIFSILGIII
NRKNIILILL CIEIMLLSIS LNILITSFII DVILGQFIAL YIFTVAAVES AIGLSIIISF
YKLKGSLSIK YLNLMKGMYL VVIFLPLISF ILCSVFGRLI GNLGSKILSN LILLVNVILS
YIIFIEIFLS ESIVIIKYNY WFNIGLLNNF FSFNFDKITG SMLILVLTVS FLVHLFSSSY
MENDPHLSRF MSYLSLFTFF MIILITSDNI VQLFIGWEGV GLCSYLLINF WYTRIQANKS
AIKAMILNKV GDIGILLGII LIWNLFGLLI GVIGKSAQLG LHTWLPDAME GPTPVSALIH
AATMVTAGVF LIIRFSPLFE CVPIILIIII LLGSLTAFFS STIGLCQNDL KKVIAYSTCS
QLGYMVMICG FSWYSVSLFH LLNHGFFKAL LFLSAGSIIH AMGDEQDLRR MGGLSKIIPF
SYICIVVGSI SLMGLPFLTG FYSKDLILEI MNGSYLIKFS LWLGLLAAFF TSLYSFRLIY
WTFEGSWNLL LPLLILLMFT VIIGYILQYL IIQDNFPLII TNNQKWQPYS FLNNAWYFDK
IINFYLLKYI SKFGFDISYK ILDNQLLEFF GPSTYHLGNL STYMNQLFII FSLLILLATI
MVIISTNPIQ SVFWLVIVFL CTGSLLITLN INYVSLLMII IYVGAIAILF LFVIMMLYND
QSIIIIIISL LLLIAMIGAI VL
>Euphysa_aurata_GR101452
IPSNYQIILE KIHNHWEIVL EENLGKEFNF LSYPLFSLFS FILGINLLGF FMFTFSPTTH
ISFTFGFAFF SWLGIIILGF YGYGYSYLSI FMPSGAPLSF APLLVIIELA SHISRPVALG
MRLAANLTAG HILLAILSDF GSKMLFISYS WYNLFPIFII IFMIILEIGV LVIQAYVFTL
LLMIYLKDSL ILHM-SQLDM RIRKSNPIIS PINSTVIDLP SPTSITYLWN FGSLLGLCLV
IQILTGIFLA MHYCSDVSLA FASVTHIWRD INYGFLLKAS HANGASIFFI CVFIHIGRGL
YYGSFLKKHL WFSGISIFGV MMLTAFIGYV LP-WGQMSFW GATVITNFLS AVPYIGNDIV
QWVWGGFSVS GVTLNRFYSL HYLFPFILIG LIIIHLVLLH SSGSSNPFGV SSNIDKTQFH
PFFIIKDVFG FFILGLILII LVFYYPNTLG DPENFINANP LVTPTHIMPE WYFLFAYRWM
FSTNHKDIGT LYLIFGLFSG MVGTALSMLI RLELSGPGSL LGDDHLYNVI VTAHAFVMIF
FLVMPVLIGG FGNWFIPLYI GAPDMAFPRL NNLSFWLLPP ALILLLGSSL VEQGAGTGWT
VYPPLSGPIT HSGGSVDMAI FSLHCAGFSS IAGAINFITT IFNMRSPGIT LDRMPLFVWS
VLITAFLLLL SLPVLAGAIT MLLTDRNFNT TFFDPAGGGD PVLYQHLFDV AEFNQLGFQD
GSSLSSINLV YFHDHIMFFM IIILILVGWL LFTSMTNKYY NKYLNENSII EIIWTTIPAL
ILILIAIPSL YLLYSIDENI DPSLTIKVIG HQWYWSYEYS NFD-NEIEFD SYMIPTSDLN
IGGFRLLEVD NKIVLPVDTN IRLIISSADV IHCWTIPSLG VKADAIPGRL NQVNFIINRS
GKFFGQCSEI CGSNHSFMPI SILSVSKEKF INWM------ DKIYHPYHLV NPSPWPFCIS
LGVLCLTLNT VAYFHIGLLI PLLISFIIII IFMIIWFKDI NVESNIEGFH TNIVITGLKL
GFILFIISEI LFFVSFFWA- FFHSSLSPAI EIGINWPPTG INALDPFSVP LLNTSILLSS
GATVTWAHHN IVNGNKKEAF LGLFITILLG LIFTSLQALE YIEASFNISD SVYGSTFFVA
TGFHGIHVII GTIFLSVCLY KLFNSHFTNS HHITFEIASW YWHFVDVVWL FLYICIYWWG
S-MEYLIILI LNSLKFIVLI IPVLISVAYL TLAERKILGY S-QNRKGPNV VGIYGILQPL
ADGLKLFSKE IIIPNHVSIF LY-FFAPILA LSLSLLIWVV LPLGINSIIT DINLGFIFIF
AISSIGVYSI LISGWSSNSK YAFIGSLRAA AQMISYEVSI GLIVFSVIIC SGSLNLNSII
ISQSQLIIFI IPFWPIGFMF FISCLAETNR APFDLTEGES ELVSGYNVEY SSMSFALFFL
AEYSHIIFMS FLFIILFLGG KGFIFIFSFI WVRTSFPRLR YDQLMSLLWK SYLPLSLILI
NLFSIILIII NTNILWLYLI IEIQTFTLFI LIAKNRENIL SLESSVKYFI LGALSSGFYL
FKIAIFPLHF WIADIYEGSD IKLILLLSTL PKSVVVGSFG AFNQTKIKRL LAYSGISHLG
FIVLGISLGS ELGYEPSMVY IIIYSLAGIP PLLGFLSKFY YLRVVKILYF QENKSFLVFI
CGVLSILSVL LSSKTPDKEK VTVYECGFNP FHSPGEPFSV RFFLIAILFL VFDLEITYLF
PWSVSSNLIN INGQLIVLIF IIILIIGLIY EWIKGGLEWE -MFIITPIII IIFCIINI-I
FVNRENKKKI FYTSLWGKLL ISVDGVSIFF IGLSIILIPI CLLISYKTIK FLFKEFVIFL
NFTLIFLIIV FSIFDILGFY ILFESILIPI FIIIGVWGSR VEKIKAAFYF FFYTLIGSLL
MLISLFKLYS ITGTTNYENL VIINLPYKLQ IWLFLGFFFS LSVKIPMIPF HIWLPQAHVE
APIAGSILLA GILLKLGGYG FIRFSYPLFP IASEYFTPFI LILSSIAIIY GALSTCRQID
IKRLIAYSSV SHMGLVTLSI FCHSIEGLIS SILMMLAHGL VSSGLFMSSS IVYWRLHSRI
IKYFRGLVII MPTFSIITFI LILGNIGFPL TLNFIAEFFS IITAFKYSLV LSIITCIGAF
ISIVYSLYLY NRIFFGELSP HLKFPRDLIS IEFYSFLPLI ILTIIFGIKP FNLSLIGLMI
NRSNILLILI SIEIMLLSLS LNFIITSIYN ESIIGQIIAI FITTVAAVES AIGLSIMIAF
YKIRGSISIK LINLLKGMIM IILILPILSS LICGLFGRKI GYHGVKYFSC LLIIFGFIIS
IMNLILIIKN NSIILIDLFT WFNIGLLNSS IILRLDLMVS GMLILVFMVS SSVHLYSVSY
MNGDPHLPRF LSYLSLFTFF MIILITSSNL IQLFIGWEGV GLCSYLLINF WFSRIQANKS
AIKAMVINKI GDMGLLLGII ILWFISGIII GIVGKSAQIG LHMWLPDAME GPTPVSALIH
AATMVTAGVF LIIRISPLFE LSSTILLLIV LLGSFTSFFS AIIGLSQNDL KKVIAYSTCS
QLGYMVTICG FSYYSMGLFH LINHGFFKAL LFLSAGSIIH AFYDEQDFRK MGGVKKFLPL
SYVLIFIGSI SLMGLPFLTG FYSKDLIIEL INDSNYLIFA LILSLIAASL TAFYSFRLIF
YTFEGDLLLI LPLIILSIFS IIFGYFSQFV FFKDNFPLIV DNLNKFYPYN LSIYTWFFDS
IINKFIIFPF LNIGYKINYK FIDNQILEVL GPSKIYSGKM SSYMNELFFI YSILVTLSTL
MTINSLNPIY AIFWLVLLFI FSSWLLILLD LEFFPLIIII IYVGAMTILF LFVIMMLYMD
YYLPIFYISI LLLIAMIGAI IL
>Geryonia_BSC32a
VPSRWQSIIE IVYEHFIEMV RDSLGPKGYA FFPFIFSLFL FIASLNILGL FPYIFSSTAH
IIFTFGFSFT IIIGITIMGL LKFKLDFFSL FMPTGAPLAL APLLVIVETI SHIFKAISLG
VRLAANISAG HLLFAILASF GFQMIMNSYY LLSLFPILIM VFITILEIAV SLIQAYVFSL
LTTIYLGDAL ALHM-PQLDM RLRKENSLLS IVNSVVVDLP SPSNISYLWN FGSLLGLCLV
IQLATGIFLA MHYCADVNVA FSSVVHIMRD VNYGYLLKYL HANGASAFFL CVYIHIARGL
YYGSYLRTPL WFSGVIIFLI MMLTAFIGYV LP-WGQMSFW GATVITNFFS AIPYIGNDIV
QWIWGGFSVS GATLNRFFSL HYLFPFILAG LALVHIILLH DTGSNNPTGL TSEIDKVTFH
VYFTAKDAYG FLLLGMLISL FIFYSPNYL- ---------- ---------- -------RWV
FSTNHKAIGT LYLVFGTFSA MVGTALSMLI RLELSGPGAM LGDDQIYNVI VTAHAFVMIF
FLVMPVLIGG FGNWFVPLYI GAPDMAFPRL NNLSFWLLPP ALFLLLGSSL VEQGAGTGWT
VYPPLSGAQA HSGPSVDMAI FSLHAAGASS IAGAMNFITT IFNMRAPGMT MDRLPLFVWS
VLITAVLLLL SLPVLAGAIT MLLTDRNFNT TFFDPAGGGD PILYQHLFDG VEHWQLAFQD
SASPIHQELV LFHDYIMFIL TIILFVVGWL IIKALVNQNY YKFLVDGTTI ELVWTMIPAV
VLIFIAFPSL QLLYTMDEII EPSLTIKAVG HQWYWSYEYS DYDTEPLEFD SYMVPTSDLE
QGDMRLLEVD NRVVIPINTH VRVLITGADV IHSWTVPSLG VKADAVPGRL NQVSFFLNRP
GVFYGQCSEI CGSEHSFMPI VVEGVSLDKF VHWM------ SHTYHPYHLV DPSPWPYITA
CAAMFTTMGA VIYFHYSQPW LLLLGLSGLV FIFFVWCRDV IRESTFQGYH THMVKRGLKM
GMLLFIVSEI CFFFSFFWA- FFHSSLAPAI ELGTMWPPYG IDPLNPFSVP LLNTAILLSS
GATVTWAHHA IVCGKREEAI KGLTLTVILG VIFTGLQAME YLEAPFCIAD SVYGSSFFIA
TGFHGLHVLV GTTFLIVCNF RLVFHQFTRH HHFGFEAASW YWHFVDVVWL FLYVCIYWWG
SMITFILAII IELVKILIIV VPVLVSVAYL TLAERKILGY M-QTRKGPNV VGIYGLLQPL
ADGVKLFTKE TVIPNHVSLF VY-FFAPIMA LTLALLAWGV LPLGYSNILS DLNVGVLFIF
AISSIGVYAI LMSGWASNSK YAFMGALRAA AQMISYEVSI GLIIISTILI VGSLNLTSII
NTQIQTTWFI FPLLPAGIMF LVSCLAETNR APFDLTEGES ELVSGYNVEY PAMSFALFFL
AEYSHIIFMS FLFAIMFLGG KASFVIFIFL WVRASFPRIR YDQLMAILWK TYLPLSLLLF
VVIGSILLIS SEHLLLIYLS LELQTFSLFV LIAKNRGSML STEAGLKYFI LGAISSGIFL
FKLTAVPFHM WAPDVYEGAS TGVVALIATV PKSMIFGTLG ALNQNKIKRL IAYSGISHMG
FILLGIALFN VYGQEASFVY LLIYSIGGIP PLAGFISKWY YLRIVKIVYF QKASNFMVWL
SGIISIASFV LGEKSPDKEK VSVYECGFDP VHNPGEPFSI RFFLIAILFL VFDLEISFLF
PWSVCSNQVS LDGQLIIFIF LVILTWGLVY EWIKGGLEWE -MYVSYLFII PVLGALNV-I
LINKENLNLC RKTGLWGPLI FSLDGISIYF IGLTILLIPT CILISWNSIK FMVKEFIVSL
FIIEILLMGV FSTMDILLFY IMFEGILIPM FIVIGIWGSR EEKVRAAFYF FFYTLVGSLF
MLLCIFKIYE LAGTTNYQTL LSLEVPYNIQ VWLFLGFFFS LSVKIPMIPF HIWLPQAHVE
APVAGSVLLA GILLKLGGYG FIRFSFPLFP IASEYFSPVI IVLSLIAVIY GSFTTCRQTD
MKRLIAYSSV AHMGLVTFSI FTHSVEGLVA SLFLMIAHGF TSSGLFMGVT VLYDRHHTRA
IRYYKGVTAS MPVFAGIVLI LTLANISFPS TCNFIGEFFS LLSAFQYAKL AGALACSGVI
LSAAYALLMY NRIFFGSLSP SIINNREMNR REFSSNLPLL YFILFLGIYP FVLGLLGIIF
NRTNLILVLM SIEIILLAVS INLLIFSFLL SSLLGQIFSI FVLTVAAAES AIGLSIMVAF
YKIKGSISIR SLNLLKGMYF LVILLPLLSW VVCCGFGRKV GEKGSGIIST GCLLLSLLIS
CLIFTEVSLE NSSLENVLWN WFDIGLLNNP FGFYYDELTA SMLIVVTTIS SLVHLYSTSY
MAGDPHLPRF MSYLSLFTFF MLILISSNNF VQLFIGWEGV GLCSYLLINF WYTRIQANKA
GIKAMLVNRV GDVGMILAMI LIWLNFGLLI GATGKSAQLG LHTWLPDAME GPTPVSALIH
AATMVTAGVF LIIRSSPLFE LSSSGLLLTT LIGSFTAFFA ATVGLAQNDL KKVIAYSTCS
QLGYMVMICG ISNYSTGLFH LFNHAFFKAL LFLSAGSIIH ALFDEQDMRR MGSMKELTPF
SFAAIFVGSV SLMGLPFLTG FYSKDFILEL AFDKYLLSFA LWLGLGAAFF TAFYSFRLIY
FTFEGHWNLI APLILLLVGS LAIGYSTQFF IIRDVSPPMI PTEDKWMPYA FINAAWQFNY
VINHFIVKPF WKFGLNISYN KVDRQLLEFL GPSLFQSGWL MNYMEQLFLL FSTSILISGI
MVITSINPIH SVFWLTLTFV LSASLFITIK IDFIALMLII VYVGAIAILF LFVIMMIYTD
YWLPFLLASF VLLIAMVGAI VL
>Halitholus_cirratus_RU0841
IPTRLQSIIE IIVEHWVTVV RENLGEKTDY YILPLSTLFM FILGINLLGF FLYTFPSTTH
ISLTFGMALS IWLGVMFLGF KNFKSSFFSM FMPTGAPIAM SPLLVIIEIA SNISRPVALG
MRLAANLTAG HILLAILADF GCKLLFYSFS VANLFPIFII MFMTVLEVGV LVIQAYVFCL
LSMIYLRDSI SLHM-SQLDM RIRKENPIFS PINSTVIDLP SPVNISYFWN FGSLLGLCLV
IQILTGIFLA MHYCADVSLA FSSIAHISRD VNYGFLLKYL HANGASAFFL CVYIHIARGL
YYGSYLRKHL WMSGVAIFLI MMLTAFIGYV LP-WGQMSFW GATVITNFLS AIPYIGNDVV
QWVWGGFSIG NATLNRFFSL HYLFPFVLAG IIIVHLVLLH VNGSNNPTGL NSNSDKIPFH
IYFTTKDAYG FILIMILISL LVFYMPNYFG DPENFIDANP LVTPIHIMPE WYFLFAYRWI
FSTNHKDIGT LYIVFGAFSG MVGTALSMLI RLELAAPGAM FGDDHLYNVI VTAHAFVMIF
FLVMPVLIGG FGNWFIPLYI GAPDMAFPRL NNLSFWLLPP ALLLLLGSSL IEQGAGTGWT
VYPPLSGPQT HSGGSVDMAI FSLHCAGASS IMGAINFITT IFNMRAPGMT FDKLPLFVWS
VLITAFLLLL SLPVLAGAIT MLLTDRNFNT TFFDPAGGGD PVLYQHLFDS VEVNQLSFQD
SASPIAEQLI FFHDNVMFLI VIILVLVGWI LIASMTNKHY YKYLVEGTAI EIIWTLVPAI
ILLFVAFPSL QLLYSMDEIV DPSLTIKAIG HQWYWSYEYS DVDGESIEFD SYMIPTSDLE
TGDLRLLEVD NKVVVPVNTQ VRVVVTGADV IHCFAVPSLG VKIDAIPGRL NQVSFLIKRP
GVYYGQCSEI CGSDHSFMPI VVEGVSQEKF VNWM------ SKIYHPYHLV DPSPWPYVMA
CGAFLTTFGA VIYFHYSQMI LLLLGLLVVI LCMFVWLKDV VREATFQGFH TKAAVAGLKM
GFLLFIVSEV LFFFSFFWA- FFHSSLSPAI EIGVMWPPIG IDPLNPFSVP LLNTAILLSS
GATVTWAHHS IVMGARKEAI RGLSFTVFLG LIFTALQAFE YVEAPFCIAD SVYGSTFFVA
TGFHGLHVII GTIFLFICLI RLNNSHFTRS HHFGFEAASW YWHFVDVVWL FLYVCIYWWG
C-MQILINLI FDIIKFLIII IPVLISVAYL TLAERKVLGY T-QARKGPNI VGVFGLLQPL
ADGVKLFTKE MIIPNHVSIF LY-FFAPILA LTLGLVVWGV MPLGESIVVS DINLGVLLIF
ALSSVGVYAI LMSGWSSNSK YAFLGALRAA AQMISYEVSI GLIIISTILC AGSLNLTSLV
QVQEQTIWFI FPLLPAAFMF FISCLAETNR APFDLTEGES ELVSGFNVEY SSMSFALFFL
AEYSHIIFMS FLFALLFLGG KSMFIVFMFI WVRSSFPRLR YDQLMHLLWK TYLPMSLNIM
VFTGSIMIIL CDHLIIIYLG LELQTFSLFI LISKNKISIK GSEAGLKYFI LGALSSGLFL
FKLAIFPLHF WIPDIYEGSS WEVITLLSTL PKSIIVGTIG ALNQTKLKRL LAYSGISHMG
FIMLGFGILS NQGYEASFVY LFIYSIAGIP PLSGFISKWY YLRVLKITYF QKSASYLNWL
STVISVASYL LGEKSPDKEK VSVYECGFDP FHSPGEPFSI RFFLIAILFL VFDLEISYLF
PWSASSNIIP LNGQIIIGLF LLILVVGLIY EWIKGGLEWE -MYIKILFIL PLIAIMNI-I
STSRFNIKKL EKISLWGYIT FAIDGVSLFF IGLSIILIPI CIIMSWKAIN HFKKEFLLSL
FSIVFLLIGV FSVLDILGFY ILFEAILIPM FLIIGVWGSR EEKVRAAFYF FFYTLIGSLL
MLLGIFKLYS IFGTTNYQSL ILLDIPNYIQ YWLFLGFFAS LAVKIPMIPA HIWLPQAHVE
APVAGSVLLA GILLKLGGYG FIRFAFPLFP IASEYFCPFI LLLSLIALIY GSLTTCRQTD
IKRLIAYSSV AHMGLVTLAI FVHSIEGLVA SLTMMIAHGL VSSGLFMTSA VIYVRHHSRA
IKYFRGLAIT MPIFSSITLI LILANIGFPL TFNFIAEFFS ILSAFNYSYL VGVLSCIGAL
LATVYALYYY NRVYFGTLSP HLNFSREMLN FEFQGFLPLI ILTILLGIFP FILSIMGILI
NRSNIILILI CIEMMLLSIS LNFLIHAFIL DSLLGQICSI YIITVAAVES AIGLSIMISF
YKLKGSISIR FLNLLRGMYL CILFLPLLSF IICSSFGRKI GYEGVKIFST SLLFLTFVLC
LKAWLEVSVF KSGLVLFLWN WFDLGGLTVN FSLQFDEVVC SMLILITCIS FFVHLYSTSY
MNGDPHLPRF MSYLSLFTFF MVVLVTSNNL VQLFIGWEGV GLCSYLLINF WFTRIQANKA
AIKAMVVNKV GDIGVLLGII LLWKIFGLLI GVVGKSAQIG LHMWLPDAME GPTPVSALIH
AATMVTAGVF LIIRMSPFFE QTPLILLIIV FLGSLTAFFT STIGLTQNDL KKVIAYSTCS
QLGYMVMICG FSQYNSSLFH LLNHGFFKAL LFLSAGSIIH ALTDEQDIRK MGSMRFITPL
SYVCIFIGSI SLMGLPFLTG FYSKDLILEL IYGEHYLSYA LWLGLLAASL TAFYSFRLIY
FTFEGMWNLT SPLIILLVCS IVVGYFLQFT ILKDELPIMI PNFNKFLPYS FTNGAWYFDS
FINYYIVKPV LSIGFNVTYK LLDNQLLESL GPSRLHLGKI SVYMEQLFFL FSILLIGSAV
MTITSSNPIH SVFWLVIVFL YSAGFLISLN FEFLALMIII IYVGAIAILF LFIIMMLYSE
YAYPLLIISL LLLVAMIGAI VL
>HM369413
IPSRIQLFFE MIINHFFQIV KENLGNNSQI YVLFLSTLFF YLLSINLLGF FIFTLPPTTH
ISLTFGLSFF IWLSIIVFGF FNFKSSYLSM FMPTGAPLGL SPLLVFIELA SHISRPIALG
MRLAANLTAG HILLAILSDF IFKMICFSSS FFNLFPLMII IFMIILEIGV LVIQAYVFTL
LCLIYLKDSL ILHM-SQLDM RIRKNNHLIK HINSTLIDLP SPSNINYLWN FGSLLGLCFA
IQLVTGIFLA MHYCGDIILA FKSIVHICRD VNYGFLLKSI HANGASLFFI CVYIHIGKSL
YYGGYQKKPI WFSGIIIFIV MMITAFIGYV LP-WGQMSFW GATVITNFLS AIPYIGDDIV
QWIWGGFSVN NATLGRFFSL HYLFPFVLAS LILIHIVLIH SVGSSNPLGI NSNFDKVPFH
WYFAIKDIYG FFILIFILLF IVFFYTNTLG DPENFINANS LVTPVHIMPE WYFLFAYRWM
FSTNHKDIGT LYIIFGAFSG MIGTALSMLI RIELSAPGRV IGDDHLYNVI VTAHAFVMIF
FLVMPVLIGG YGNWFVPIYI GAPDMAFPRL NNLSFWLLPP ALILLLTSSL VEQGAGTGWT
VYPPLSGPLA HSGGSVDLAI FSLHCAGFSS IAGAINFITT IFNMRTPGLT FDKLPLFVWS
VLITAFLLLL SLPVLAGAIT MLLTDRNFNT TFFDPAGGGD PVLYQHLFDI PEINQLSFQE
SASSCSNNLI FFHDNTMFYM IIILVLVGWL LFSIIINKNY NKFLLENNFI EIVWTLIPAI
ILIIIAIPSL FLLYSIDENV EPSLTVKIVG HQWYWSYEYS NFS-PNIEFD SYMIPTTDLN
QGDFRLLETD NDLVLPVNTK IKLIVSSADV IHCWTVPSLG VKVDAIPGRL NQLNFIINRP
GKFFGQCSEL CGLNHSFMPI SIYSVSQEKF INWM------ EKYYHPFHLV NPNPWPFCIS
MGVLYLTLNT VAYFHKGFYY PLLLSFILII LFMILWFTDI FVESSLEGAH TKLVLTGLKL
GFILFIISEI LFFFSFFWA- FFHSSLSPSV EIGINWPPLG IITLNPFSIP LLNTIILLSS
GVSVTWCHHS LIQKNRNQSL ISLIITITLG LLFTFLQALE YLESNFCISD SVYGSIFFVA
TGFHGIHVII GTIFLSVCLL KIYFSHFTNS RHFTFEAASW YWHFVDVVWL FLYICIYWWG
S-MKNIYLII LEIVKFLTIV IPVLISVAYL TLAERKILGY S-QNRKGPNV VGIYGLLQPL
ADGVKLFSKE LIIPNHVNIF LY-LFSPILA LSLSLLIWII IPLGINNLIF DFNLGIMFIF
AISSINIYSI LLSGWSSNSK YAFLGSLRAA AQMISYEVCI SLIIFSCILC AGTLNIYSLI
NSQSQSISYI FPLWPIAIMF FICLLAETNR APFDLTEGES ELVSGYNVEY SSMSFALFFL
AEYSHIIFSS AFFVILFLGN KMILFIFLFI WVRTSFPRLR YDQLMSLLWK SYLPLSLYSF
ILLSIIIIIL SNNLIILYLS VEIQTFSLLV LIGSNRNNIK SLEASLKYFI LSSISSGFFL
FKLGLAPFHY WIADIYEGSD FVLILLLSSL CKSIVIGTIA GFNQTKIKRL IAYSGISNFG
FIIISLSLNN IIGIEICLLY LFIYSIAGIP PLLGFLSKFF YLRIIKILLF QNNNFYVSWL
SFIVLFFSIF LSFKSPDKEK VSIYECGFNP FHSTGQPFSI RFFLISILFL VFDLEIIYLF
PWSVNSNLID YYSQFIIYLF IMILVIGLVY EWLRGGLEWE -MYIIFLLLI PFLSILNI-L
FLKRNS-SNI FNISLWNNFI LSIDGISIFF IGLSILLIPI CILISLRSIK YFKKEFNILL
FISVILLIGV FSILDVLWFY ILFESILIPV FIMIGIWGYR EEKIKAAFYF FFYTLIGSLL
MLISIFKLYS LIGTTNYENL LIIKIPYDIQ FWLFIGFFIG LAVKIPMVPF HIWLPQAHVE
APIAGSILLA GILLKLGGYG LIRFCYPIFP SASQFYYPLI IIISIIAIVY GALTTCRQID
IKRLIAYSSV SHMGLVTVGI FSHSIEGLTG SILMMIAHGL SSSGLFIITS IIYFRFHSRI
IKYFRGLTIT MPILSIITFI LILANISFPL TLNFIAELFL IISAFKFSLF IILLILLGVF
INLIYSLWVY NRIFFGSNSI HLKFSRDIVN FEFQSLLPLI IFIIILGIYP FCISIIGIII
NRSNIILILV SIEILLLSIS MNFMLTSLTN FSLEGQIIAI YVITIAAIES AIGLSIIVAF
YKIKGSISLK LLNLLKGMIL TIIFLPLFNS LLCGFFGRFF GNKGVKLISF FLIIITLINS
WIIFYEINFN NTFLYYILLD WFNLGLLSNS FNLKFDLITT NMLVLVITVS FFVHLFSYSY
MENDPHLPRF ISYLSLFTFF MIILISSSNL IQLFIGWEGV GLCSYLLINF WYTRIQANKS
AIKAMIINKL GDIGLLIGII YLWIFTGVLI GVIGKSAQLG FHMWLPDAME GPTPVSALIH
AATMVTAGVF LIIRMSPIFE LSSTVLILII IIGSLTSFFS ATIGMVQNDL KKVIAYSTCS
QLGYMIMICG FSFYDLSLFH LINHGFFKAL LFLSAGSIIH AINDEQDMRK YGALKNFLPL
IFIFIIIGSI ALLGLPFLSG FYSKDLIVEV ALFSNFLSFS VWISISAVFI TAFYSLRLIY
FTFESDYKII ISLSLLILFS IFSGYMFQFI IIKDNLPNMI YNINKLLPYL FLINNWYFDI
LINYILSKKI SPLGYKITYK FIDNQILESL GPSKIYLNSI YSYMNEFFFF FSILIILGCL
MCINSLNPIH SVFWLVTVFF FSFALLINLN WEFLPLLLKK IYVGAIEILF LLEKRRLYSK
YSINFILISI ILSIGMIGVI VL
>HQ694729
IPGRWQSVIE IIYDHWIVLV KDSLGVKGSK YFPFVFSLFL LIAWLNVLGL FPYVFTVGTH
IIVTFGLSLS ILTVVTILGV KNFKADFFSM LMPQGAPMGL APLLVLIETA SYLSRALSLG
IRLAANLSAG HLLFAILASF AYQMLMGDLV LLSIFPIAIM VFITALEIAV AMIQAYVFCL
LITIYLGDTI NLHM-PQLDM RIRKYNPLAT IVNDILVDLP SPSNISYLWN FGSLLGLCLI
IRIVTGIFLS MHYCSDTTLA FSSVAHIMRD VNYGFILEYI HANGASLFFL CVYIHIGRGL
YYGSFMKREL WLSGVTIYII MMATAFIGYV LP-WGQMSFW GATVITNLVS AIPYVGNDIV
QWLWGGFSVS NATLNRFFSL HYLLPFLLAG LGAAHIILLH AAGSSNPVGV KSDVDKIPFH
SYFSFKDVYG MLLLGIILTL LVFFAPNILG DTENYIQANP LVTPVHIQPE WYFLFAYRWL
FSTNHKDIGT LYLIFGAFSA MVGTAFSMII RLELSGPGSM LGDDQLYNVV VTAHALIMIF
FFVMPVLIGG FGNWLVPLYI GAPDMAFPRL NNISFWLLPP ALLLLLGSSL IEQGAGTGWT
IYPPLSAIQA HSGGSVDMAI FSLHLAGASS IMGAVNFITT ILNMRAPGMT MDKIPLFVWS
VLVTAILLLL SLPVLAGAIT MLLTDRNFNT SFFDPAGGGD PILFQHLFDI PLNWQLSFQD
SVSPIMEEII FLHDQVMFVV PLISVLVVWL MIRSALSRYK YKFLVEGTVI EIVWTIIPAV
ILVFIAFPSL KLLYLMDETM EPAITVKVVG HQWYWSYEYS DYDVNDLEFD SYMVPTSDLE
LGDNRLLEVD NYLVLPIQAH IRVLVTGADV IHSFAIPSLG VKMDAVPGRL NQSNMFMKRS
GLFYGQCSEI CGSNHSFMPI AARGVSLDTF VSWM------ SNTFHPYHLV DPSPWPYVSA
CGAFFLTLGS VIYFHYSFIW IMILGFLIFG TTFTVWCRDI IRE?TFQGHH TEIVKKGLKI
GMLLFIVSEI CFFVSFFWA- FFHSSLAPAI ELGALWPPIG IQILNPFSVP LLNTAILLSS
GATVTWAHHA IINGQRKQAI AGLITTVLLG VIFTSLQGIE YIEAPFAISD SVYGSTFFMA
TGFHGFHVLV GTTFLLVCLL RLMFHQYTRH HHFGFEAASW YWHFVDVVWL FLYVCIYWWG
S----MIYML INLIKLLIII VPVLIAVAYL TLAERKILGY M-QSRKGPNV VGIYGLLQPL
ADGVKLFSKE MTIPNHSSLV LY-FLSPVLF LTLALVLWGV LPYAINNTYS ELSLGLLFVL
AISSVSVYAI LMSGWASTSK YAYFGSLRAA AQMISYEVSM GLILISVVIC VGSLNLSSIS
WFQTNSSLFI FTLIPAGVMF MISLIAETNR APFDLTEGES ELVSGYNVEY SSMSFALLFL
AEYANIIFMS ALFSLVFLGG KTSVVALFFV WVRASYPRIR YDQLMMLLWK SYLPLSLILC
VILASMLMLS TTNMLALYLC IELQSLSIFI LIAQEREFAS RIEASLKYFV LGSISSGLLL
FKLAASPFHF WSPDVYQGSN NNTLLLLGTL PKSLIIGCVG AINQSKIKRL LAYSGIVGIG
FILLGVSIGS YQGIEAGAIY MAVYSVAGIP PLGGFFSKWY YIRSVKIGYF QEEKTFLIWL
SIVIGGASYV LGDTSPDKEK VSVYECGFTP YDNPGNPISV RFFLIGILFL VFDLEISLLL
PWSISSYLIS LPGIWLIFIF VFILTWGLIY EWIKGGLEWE --MVLVISVV LIMSIFLV-I
LIGASNPLAA KKIALWGSLY FGVDQLSLPF ILLTGVLTPI CIIISWNSIT YLVREFLVFL
LMIHLLLIGV FTSLNLLLFY IMFEGILIPM FLMIGIWGSR KEKERAAFYF FFFTLAGSLF
MLIGIFTIYT YTGTLDYTLL SLQSIPYELQ FWVFIGFFLS LAVKIPKIPF HIWLPQAHVE
APVAGSVLLA GVLLKLGGYG FLRFSWTLFP AASQYFSPII ILLGSIAVIY ASLSTCRQTD
AKKLVAYSSV AHMGLVTIAI FSGTSEGLVA AIILMLAHGF ISSGLFITVT NLYDRFHTRI
IRYYKGVVYT MPVYSTLFFL LILANIAFPV SMNFIGEFMS TLSAFQFSFL AILCPLAGMV
LSGAYSLLFY NKISFGYPSS FLQFARDIDR RELWPPLILI LLAVILGLTP FILGVLGVSI
NRTNLILLLM SIELMLLSTS LLFMAGASFY DLILGQVFTI LIFTVAAAES AIGLAIIIAY
FRLRGKISIR LLNLLKGMFT SIVLLPLISS ITLLLFGRKI GSKGSNIISC SCMFICLCLS
IWLYHNIVLL ETGVSVKFWS WVDYNLFNTS LSFSVDNLSA SMIFAVNTVS FLVHFYSVSY
MKGDPHTSRF MGYLSLFTFF MLILVSSQNY LQLFIGWEGV GLCSYLLINF WYSRIQANKA
AIKAMLVNRL GDAALIAAII IMWANYGLLI GAVGKSAQIG LHTWLPDAME GPTPVSALIH
AATMVTAGVY LIIRSSPLFE LSSSALILTA LVGSITALFA ATVGLAQNDI KKIIAYSTCS
QLGFMVLSCG ISYYSVALFH LVNHAFFKAL LFLSAGSIIH SMLDEQDIRK MGSINIVQPL
SYVFIVIGSL SLAGFPFMAG YYSKDLLLEL SSQKYFIIFG FWLGIFATLL TALYSFKLIL
RSFESEWVLL GPLMVLGIGS IISGYILFSP TLNNMVHPIV PILVKLFPYQ FLVSAWDFDK
IISNTIVVPV FKFGYKITFK LFDTGFIETL GPSSLQSGLL FNYM--ISPI FMVLTIISGI
MVVTAVHPVH SIIWLVLSFI GAAIVFIQLQ ADFIALATLI IYVGAIAILF IFVLMMLYTS
YAPHLIVASL ILLVAMIGAI IL
>HQ694730
IPTRWQVIME LVYVHWSGLL KDSLGSKGMK YFPFIVGLFS LFVWLNVLGL FPYVFTVGTH
IVVTFGISFS ILTVVTILGI KNFKADFFSL LMPQGAPIAL APLLVIIETA SYLSRAVSLG
VRLAANLSAG HLLFAILASF GFQMIMNDYF LLSLFPIAIM VFITILEIAV AVIQAYVFCL
LTSIYLEDTL KAHM-PQLDM RLRKYNPLAA IVNEVVVDLP SPSNISYLWN FGSLLGLTLG
LQIATGVFLS MHYCADTSLA FSSVCHIMRD VNYGFVLKYA HANGASLFFL CVYIHIARSL
YYGGFLKKEL WFSGVTIYIL MMATAFIGYV LP-WGQMSFW GATVITNLVS AVPYIGNDIV
QWLWGGFSVS NATLNRFFSL HYLLPFVLAA LGAVHIILLH TQGSSNPVGV KSSIDKVPFH
SYFSFKDVYG ITLLIIILIT LVFFLPNLLG DTENYIQANP LVTPVHIQPE WYFLFAYRWL
FSTNHKDIGT LYLIFGAFSA MIGTAFSMII RLELSGPGSM LGDDQIYNVV VTAHALIMIF
FFVMPVLIGG FGNWFVPLYI GSPDMAFPRL NNISFWLLPP ALLLLLGSSL IEQGAGTGWT
IYPPLSAIQA HSGGSVDMAI FSLHLAGASS IMGAINFITT IINMRAPGMT MDRVPLFVWS
VFITAILLLL SLPVLAGAIT MLLTDRNFNT SFFDPAGGGD PILFQHLFDV AEDWQVSFQD
SASPVMEEIT FLHDQVVFIG PSISILILWL MIRSVYNKYK YKFLVEGTII EIVWTLIPAV
ILVFIAFPSL RLLYLMDEIM EPAITIKVVG HQWYWSYEYS DYDSENLEFD SYMVPTPDLI
DGDNRLLEVD NCLVIPIETH VRVLITGADV IHSFAIPALG IKADAIPGRL NQTNMFLKRS
GLFYGQCSEI CGTNHSFMPI VVRGVSLDKF VNWM------ SHVFHPYHLV DPSPWPYVTA
CGAFLLTFGG VIYFHYSFIW LMLIGLLMFA ITFIVWCRDI VREATFQGHH TELVKRGLKV
GMILFIVSEI CFFVSFFWA- FFHSSLAPAI ELGAIWPPVG VQILNPFSVP LLNTAILLSS
GATVTWAHHA IVNGSRKQAI TGLIVTVVLG VIFTGLQAME YYEAPFAISD SVYGSTFFMA
TGFHGFHVLV GTTFLLICLL RLTFHQFTRH HHFGFEAASW YWHFVDVVWL FLYVCVYWWG
S----MENLI INLIKFLSII VPVLISVAYL TLAERKILGY I-QLRKGPNV VGIYGLLQPL
ADGAKLFMKE MTVPNHSNLI LY-FFSPVLF LTLALMIWAI LPYSTKEALL TLDLGLLYIL
VLSSISVYAV LMSGWASTSK YAFLGSLRAA AQMISYEVSM GLILISILLI VGSLSLAKIV
ELQANTIIFL VPLLPAGIMF FVSILAETNR APFDLTEGES ELVSGYNVEY SSMSFALLFL
AEYANIIFMS ALFSVLFLGG KTTLIVLLFI WVRASYPRIR YDQLMMLLWK SYLPISLILS
VILASLLVVS SNNLLALYIS IELQSLSLFI LIARKKSSID KVEAALKYFV LSSISSGLFL
FKLAAAPLHI WTPDVYQGCD NNSLMVLGTL PKSLIIGCVG ALNQTNIKKL LAYSGIINMG
FILLGVSTSS FVGIESSIMY LLIYSLAGIP PFAGFFIKWY YVRLVKIGYF QQDKSFHMWL
SSIICADSYL LGTSSPDREK VSVYECGFTP FDNPGNPISI RFFIIGILFL VFDLEISLLF
PWSISSHIPS LWGLWVVILF LFILTWGLVY EWIKGGLEWE --MLIQLISI LVISSLII-W
MIPNHKIKTI KRVGLWGPLH FGLDEISIPF LLLTAILTPI CILISWNSIK YLVKEFILCL
LLIHLILIGV FTSLNILLFY ILFEIILIPM FVVIGVWGSR KEKEKAAYYF FFYTLAGSLF
MLLSIFAIYN HTGTLDYQSL LNITLPQNIQ LWCFLGFFIS LAVKIPMVPL HIWLPQAHVE
APVAGSVILA GVLLKLGGYG FIRFSWNLFP EASEYLSPII MLLSAIAIIY ASLSTCRQTD
AKRLVAYSSV AHMGIVTLGI FSKTIEGIIA AMILMLAHGL VSSGLFIVVT NLYDRFHTKL
IGYYKGITYA MPLFSTIFFV LILANIAFPI SLNFIGEFIS IFSALQYSQL MIIPPLVGMV
LSAAYSLTFF NKIAFGLPSQ HTVLSRDLNR RELFSPLLLS ILTIILGLTP FILGVLGVSL
NRTNLILLLM SVELMLLAAS FLFIIASSFF DILFGQIFTI IVLTVAAAES AIGLAIIVTY
FRIRGKISIK LLNTLKGMYI LIILLPLISS LVILLLGRNF GVRGSNHFSL LCLGIANLLS
CFSYYETVIL KSSIHINLFN WIPLNLFDAS INFHVDSISG GMILIVNMVS FLVHLYSTSY
MEGDPHSCRF MGYLSLFTFF MLVLVSSQNY VQLFIGWEGV GLCSYLLINY WFGRLQANKA
AIKAMLVNRV GDAALIAGVM LIWYNYGLLI GAVGKSAQFG LHTWLPDAME GPTPVSALIH
AATMVTAGVY LIIRSSSLFE ASSIALIVTG LIGAITALFA ATIGLAQNDI KKIIAYSTCS
QLGFMVLACG ISYYSVGLFH LINHAFFKAL LFLGAGSVIH AMVDEQDIRK MGSTVLSLPL
SSVFILIGSL ALAGTPFMTG YYSKDLLLEL STKQYYLIIV CWLGLIATLL TAFYSFKLIN
RTFEGKFNLL FPLFVLSMGS IFFGYFFKDP ILGSVIHPNL SVLVKLTPYD FLVTAWGFDK
IISTFLVGPI WKFGYKTSLK LFDLGIVETI GPSKLQSGYL FNYM-LIQLH LSIRAIISGV
MVISSIHPVY SIIWLVMSFI NVGALFMLLN VNFVGMILLI VYVGAIAILF IFIIMMLYTF
FGSYLIISSL ILLVAMVGTI VL
>Hydractinia_polyclina_SRR923509
IPTRLQSIVE IIVEHWTLVV KENLGEKSDY YILPLSTLFM FILGINLLGF FLYTFPSTTH
ISLTFGMALS VWLGVMVLGF KNFRSSFFSM FMPGGAPLSF APLLVMIEIA SNLSRPVALG
MRLAANLTAG HILLAILADF GCKLLFYSYS LANLLPILII VCMTVLEMGV LVIQAYVFTL
LSMIYLRDSI ALHM-SQLDM RIRKENPIFA PLNSTLVDLP TPASISYFWN FGSLLGLCLA
IQILTGIFLA MHYCSDETLA FSSVAHISRD VNYGFILKYL HANGASAFFL CVYIHIARGL
YYGSYLKIHL WSSGTLIFGI MMLTAFIGYV LP-WGQMSFW GATVITNFVS AVPYIGNDIV
QWVWGGFSIG GATLNRFFSL HYLFPFVLVG LIIIHIVLLH TSGSNSPTGL NPNSDKVPFH
IYFTTKDAYG FILLGLLISF LIFFTPNLLG DPENFINANP LVTPVHIMPE WYFLFAYRWI
FSTNHKDIGT LYIVFGMFSG MVGTALSMLI RLELTTPGAM FGDDHLYNVI VTAHAFVMIF
FLVMPVLIGG FGNWFVPLYI GAPDMAFPRL NNLSFWLLPP ALLLLLGSSL IEQGAGTGWT
VYPPLSGPQM HSGGSVDMAI FSLHCAGASS IMGAINFITT IFNMRAPGLT MDKLPLFVWA
VLITAFLLLL SLPVLAGAIT MLLTDRNFNT TFFDPAGGGD PILYQHLFDG VEPNQLDFQD
VSSSIGEQLI FFHDNLMFLI VLVLVFVGWL MVSAITNKQY YKYLVEGTLI EIVWTMVPAI
ILLFIAFPSL QLLYSMDEVI EPSLTVKAIG HQWYWSYEYS DVEGDSIEFD SYMIPTSDLE
IGDLRLLEVD NRLVLPVNTQ VRVVITGADV IHCFAVPSLG IKTDAVPGRL NQVGFLIKRP
GVYYGQCSEI CGSDHSFMPI VVEGVSQEKF VNWM------ NKIYHPYHLV DPSPWPYVMS
CGAFLTTLGA VIYFHFSQLF LLTIGLLIIL LCMFLWFKDV IREATYQGFH TKAAVTGLKI
GFLLFIVSEV LFFFSFFWA- FFHSSLSPSV EIGVMWPPIG IDPLNPFSVP LLNTAILLSS
GATVTWAHHS IVNGNKSESV TGLSFTVILG LIFTSLQAFE YIEAPFCIAD SVYGSTFFVA
TGFHGLHVII GTIFLFICLI RLKNSHFTRS HHFGFEAASW YWHFVDVVWL FLYVCIYWWG
C-MELLIYII LNIIKFLIII VPVLISVAYL TLAERKVLGY T-QSRKGPNI ?GIYGLLQPL
ADGVKLFTKE MIIPSHVSIF LY-FFSPIIA LTLGLIVWSL MPLGNYNILS DLGLGILLIF
ALSSISVYAI LMSGWSSNSK YAFLGALRAA AQMISYEVSI GLIVISIIIC SGSFNLTKII
QAQEQTTWFL FPLLPAGIMF FISCLAETNR APFDLTEGES ELVSGFNVEY SSMSFALFFL
AEYSHIIFMS FLFTVLFLGG KSIFIIFLFI WVRTSFPRLR YDQLMHLLWK TYLPLS----
-------LVM SDNLIVIYLL IELQTFSLFI LISKNRSSIK SSEAGLKYFI LGAISSGLFL
FKLAIFRLHF WIADIYEGSS WEVISLISTI PKSIIIGTLG ALNQTKIKRL LAYSGISHIG
FILLGLSLLS KGGYEISFIY LLIYSIAGIP PLSGFISKWY YLRVIKISYF QKQGSYVLWL
SAIISIASYI LSEKTPDKEK VSVYECGFDP FNIPGEPFSI RFFLIAILFL VFDLEISYLF
PWSLSSNIIS LKGHVIVFLF LIILIIGLIY EWIKGGLEWE ---------- ----------
---------- -----WGLLV FNIDGISLFF IGLSIILIPI CIIMSWNSIK HLNKEFFLCL
YVIIILLIAV FSIFDILGFY ILFEAILIPM FLIIGIWGSR EEKVKAAFYF FFYTLIGSLL
MLISIFKIYS IFGTTNYQNL ILLNIPSELQ FWLFLGFFAS LAVKIPMIPV HIWLPQAHVE
APIAGSVLLA GILLKLGGYG FIRFSYPLFP LASEYFTPII IILSLIAIIY ASFTTCRQSD
VKRLIAYSSV AHMGLVTLSI FVHSYEGIIA SIIMMIAHGL VSSGLFMCSS VIYVRHHSRT
IRYFRGLTIT MPIFSTITLI LILANIGFPL TFNFIAEFFS ILAAFNYCFW VGVLTCIGAL
LSTVYALYFY NRIYFGVFSP HLKFSRELLE FEFQGFLPLV ILTILLGFFP FILSFIGIML
?????????? ?????????? ?????????? ?????????? ???????VES AIGLSIMISF
YKLKGSISIR FLNLLKG--- ---------- ---------- ---------- ----------
-------?IN QNFIYFNLWS WFNIGILNNQ INLNFDYIVC SMLILINLVS CLVHLYSTSY
INGDPHLPRF MSYLSLFTFF MIILVTSGNL IQLFIGWEGV GLCSYLLINF WFTRIQANKA
GIKAMVVNKI GDIGLLLGII FLWNIFGLLI GVIGKSAQIG LHTWLPDAME GPTPVSALIH
AATMVTAGVF LIIRVSPIFE NTPFILLLIV LIGSFTAFFT STIGLTQNDL KKVIAYSTCS
QLGYMVMICG FSQYNSGLFH LVNHGFFKAL LFLSAGSIIH ALSDEQDIRR MGLMRNILPF
SYICIFIGSI SLMGLPFLTG FYSKDLILEL IYGEHYLSFA LWLGLLAASI TAFYSFRLIY
FSFEGEWNLT LPLLLLLILS VLGGYLLQFH VLKDELPIII LNFNKFLPYS LTNGAWYFDS
IINYYVIKPL FSLGFSVTYK LLDNQLLEFL GPSYLHLGKI SVYMEQLYFL FSFFLIISVI
MVINSLNPIH SVFWLVLVFI NSSGFLITMG FEFIALMMII IYVGAIAILF LFVIMMLYSN
FAFPFLIISL LLLVAMVGAI VL
>Hydractinia_symbiolongicarpus_SRR1174275_SRR1174698
IPTRLQSMVE IIIEHWTLVV KENLGEKSDY YILPLSTLFM FILGINLLGF FLYTFPSTTH
ISLTFGMALS VWLGVMVLGF KNFRSSFFSM FMPGGAPLSF APLLVMIEIA SNLSRPVALG
MRLAANLTAG HILLAILADF GCKLLFYSYS LANLLPILII VCMTVLEMGV LVIQAYVFTL
LSMIYLRDSI ALHM-SQLDM RIRKENPIFA PLNSTLVDLP SPASISYFWN FGSLLGLCLV
IQILTGIFLA MHYCSDENLA FSSVAHISRD VNYGFILKYL HANGASAFFL CVYIHIARGL
YYGSYLRTHL WSSGTLIFGI MMLTAFIGYV LP-WGQMSFW GATVITNFVS AVPYIGNDIV
QWIWGGFSVG GATLNRFFSL HYLFPFVLAG LIIIHIVLLH TSGSNSPTGL NPNSDKVPFH
IYFTTKDAYG FILLGLLISF LIFFTPNLLG DPENFISANP LVTPVHIMPE WYFLFAYRWI
FSTNHKDIGT LYIVFGMFSG MVGTALSMLI RLELTTPGAM FGDDHLYNVI VTAHAFVMIF
FLVMPVLIGG FGNWFVPLYI GAPDMAFPRL NNLSFWLLPP ALLLLLGSSL IEQGAGTGWT
VYPPLSGPQM HSGGSVDMAI FSLHCAGASS IMGAINFITT IFNMRAPGLT MDKLPLFVWA
VLITAFLLLL SLPVLAGAIT MLLTDRNFNT TFFDPAGGGD PILYQHLFDG VEPNQLDFQD
VSSSIGEQLI FFHDNLMFLI VLILVFVGWL MVSAITNKQY YKYLVEGTLI EIVWTMVPAI
ILLFIAFPSL QLLYSMDEVI EPSLTVKAVG HQWYWSYEYS DVEGDSIEFD SYMVPTSDLE
IGDLRLLEVD NRLVLPVNTQ VRVVITGADV IHCFAVPSLG IKTDAVPGRL NQVGFLIKRP
GVYYGQCSEI CGSDHSFMPI VVEGVSQEKF VNWM------ NKIYHPYHLV DPSPWPYVMS
CGAFLTTLGA VIYFHFSQLF LLTIGLLIVL LCMFLWFKDV IREATYQGFH TKATVTGLKI
GFLLFIVSEV LFFFSFFWA- FFHSSLSPSV EIGVMWPPIG INPLNPFSVP LLNTAILLSS
GATVTWAHHS IVNGNKSESI TGLSFTVILG LIFTSLQAFE YIEAPFCIAD SVYGSTFFVA
TGFHGLHVII GTIFLFICLI RLKNSHFTRS HHFGFEAASW YWHFVDVVWL FLYVCIYWWG
C-MEFLIYII LNIIKFLIII VPVLISVAYL TLAERKVLGY T-QARKGPNI VGIYGLLQPL
ADGVKLFTKE MIIPSHVSIF LY-FFSPIIA LTLGLIVWSL MPLGDYNILS DLGLGILLIF
ALSSISVYAI LMSGWSSNSK YAFLGALRAA AQMISYEVSI GLIVISIIIC SGSFNLTKII
QTQEQTTWFL FPLLPAGIMF FVSCLAETNR APFDLTEGES ELVSGFNVEY SSMSFALFFL
AEYSHIIFMS FLFTLLFLGG KSIFIIFLFI WVRTSFPRLR YDQLMHLLWK TYLPLSLNLM
VFFGSLFLVM SDNLIVIYLL IELQTFSLFI LISKNRNSIK SSEAGLKYFI LGAISSGLFL
FKLAIFPLHF WIADIYEGSS WEVISLISTI PKSIIIGTLG ALNQTKIKRL LAYSGVSHIG
FILLGLSLLS KGGYEISFIY LLIYSIAGIP PLSGFISKWY YLRVIKISYF QKQGSYVLWL
STIISVASFI LSEKTPDKEK VSVYECGFDP FNIPGEPFSI RFFLIAILFL VFDLEISYLF
PWSLSSNIIS LKGHVIVLLF LIILIIGLIY EWIKGGLEWE -MYLEILIIT SIIAFINI-I
SIPRINVNSL KKVSLWGLLI FSIDGISLFF IGLSIILIPI CIIMSWNSIK HLNKEFFLCL
YIIIILLIAV FSIFDILGFY ILFEAILIPM FLIIGIWGSR EEKVKAAFYF FFYTLIGSLL
MLISIFKIYS IFGTTNYQNL ILLNIPSELQ FWLFLGFFAS LAVKIPMIPV HIWLPQAHVE
APIAGSVLLA GILLKLGGYG FIRFSYPLFP LASEYFTPIV IILSLIAIIY ASFTTCRQSD
VKRLIAYSSV AHMGLVTLSI FIHSYEGIIA SIIMMIAHGL VSSGLFMCSS VIYVRHHSRT
IRYFRGLTIT MPIFSTITLI LILANIGFPL TFNFIAEFFS ILAAFNYCFW VGVLTCVGAL
LSTVYALYFY NRIYFGTFSP HLKFSRELLE LEFQGFLPLV ILTILLGIFP FILSFIGIML
NRSNIILILI CIEIMLLSIS LNFLIHSFII NNLIGQISSI YIITTAAVES AIGLSIMISF
YKLKGSISIR FLNLLKGMYL MILILPLLSF LTCSLFGRKI GYEGSKLLST TFILITLILS
FFCFYEVVIN QSFIYFNLWS WFNIGILNNQ INLNFDYIVC SMLILINLVS CLVHLYSTSY
INGDPHLPRF MSYLSLFTFF MIILVTSGNL IQLFIGWEGV GLCSYLLINF WFTRIQANKA
GIKAMIVNKI GDIGLLLGII FLWNIFGLLI GVIGKSAQIG LHTWLPDAME GPTPVSALIH
AATMVTAGVF LIIRISPIFE NTPFILLLIV LVGSFTAFFT STIGLTQNDL KKVIAYSTCS
QLGYMVMICG FSQYNSGLFH LVNHGFFKAL LFLSAGSIIH ALSDEQDIRR MGMMRNILPF
SYICIFIGSI SLMGLPFLTG FYSKDLILEL IYGEHYLSFA LWLGLLAASI TAFYSFRLIY
FSFEGEWNLT LPLFLLLILS ILGGYLLQFQ VLKDELPIII LNFNKFLPYS LTNGAWYFDS
VINHYVIKPL FSLGFVITYK LLDNQLLEFL GPSYLHLGKI SVYMEQLYFL FSFFLIISVI
MVINSLNPIH SVFWLVLVFI NSSGFLISMG FEFIALMMII IYVGAIAILF LFVIMMLYSN
FAFPFLIISL LLLVAMVGAI VL
>JN642330
VPTRIDTVWL SLVSHWRGLI IDNVGKSGLP FLPGLFGLFI LLLVLNLVGF FPYTYTVTAQ
IVITFSLSFT IVLSVTLEGI IKFRSMFFSM WMPMGAPMDL APLLVLIETV SYFSRALSLG
LRLAANLSAG HLLMIILGSF TFQLASAKVL SLTSIALGIT LFVIILEIAV AAIQAYVFCL
LTAVYLSDTA HLHM-PQLDI RVRKDHSIVS LVNGMLVDLP SPSNISYFWN FGSLLGLCLV
LQIATGIFVA MHYCSDVSLA FSSVAHILRD VNYGYLLKFF HANGASLFFL CVYIHIARGL
YYGSYSRHMV WGVGVVIYLV MMLTAFIGYV LP-WGQMSFW GATVITNLVS AVPYIGDFIV
QWIWGGFSVS NATLSRFFSL HYLFPFILAA LALVHLIGLH EDGSNNPVGV RSDVDKVPFH
VYFTTKDLHG FVLLGILLIF LVFLGPNILN DPENFIKANP LVTPVHIQPE WYFLFAYRWV
CSTNHKDIGT LYLVFGAFSG MVGTAFSMLI RLELSAPGYM LGDDQLYNVI VTAHAFVMIF
FLVMPVMIGG FGNWLVPLYI GAPDMAFPRL NNISFWLLPP SLFLLLASSL VEQGAGTGWT
VYPPLSSIQS HSGGSVDLAI FSLHLAGASS ILGAMNFITT ILNMRAPGLS MDKMPLFVWS
VLVTAILLLL SLPVLAGAIT MLLTDRNFNT TFFDPAGGGD PILFQHLFDC PQDWQLVFQD
SASPVSEEIV FFHDRVMFIL TVIVVSVLWL IIRSLVNRYY YRFLVEGTTI EIVWTLIPAV
ILIFIAFPSL RLLYLMDEII EPALTLKAVG HQWYWSYEYS DYVKDSLEFD SYMIPSEDLS
PGDFRLLEVD NRLVVPSQTH IRVLITGADV LHSFAVPSLG IKMDAVPGRL NQVGFFTKRS
GVFYGQCSEI CGANHSFMPI VVEAVSLDRY LQWM------ SKYYHPYHLV DPSPWPYFGG
VAALLTTVGS VLYFHYSQSW LLSLGLIGLS LTMIVWWRDV IREATFLGLH TKIVQRGLKY
GMLLFILSEV CFFFSFFWA- FFHSSLSPTI EIGAIWPPTG LHVLNPFAVP LLNTAILLSS
GATVTWAHHA IISGMRNESI VGLTSTVVLG GIFTALQAME YYEAPFSIAD SVYGSTFFVA
TGFHGLHVLI GTTFLMVCLW RLVNHQFTRF HHLGFEAASW YWHFVDVVWL FLYVCIYWWG
S-------IL ASIIKWLALV VPVLLAVAYL TLAERKILGY M-QSRKGPNV VGIYGLLQPL
ADGLKLFSKE SVVPSQSDLF IY-FFSPVAA LSLALAAWSV IPIGSGSVIA DVNVGVLLIM
AISSISVYAI LMSGWSSHSK YSFIGALRAA AQMISYEVSI GLIVMVVVLC SGTFSLTKIL
QYQSDSGSLM WALWAPAVMF FISSLAETNR APFDLTEGES ELVSGFNVEY ASMSFALFFL
AEYGHIILSC VLITVLFVGG KVSGFIALFV WIRASYPRIR YDQLMALLWK GYLPISLWLF
VLLGTLLILS SDHWLLVYLG LELQTLSLFV IVVYPGVTVK TTEAGLKFFV LGALSSGLFL
FKLGVAPFHF WLPDVYQGVS LNNIMLLSTV PKSMIIGAVG AINQSSLFRL VAYSGIVHMG
FIIWPLAYCS SYGLLISSVY LMIYSLAGVP PLLGFFVKWY YLRVIKILIF QRGSNFVSWL
SLLIAVAAWF LSDKDPDKEK LSPYECGFDP FGQTGHPISI KFFLVAILFL VFDLEVSLLL
PWSFSLSQTE WFNQIVVWIF LIILAWGLLY EWVAGGLEWE --MTSLLFFL LLLAIASI-L
WVEDSRISKI WLTSLWGLFG LSWDSLSLSM VLLTALLTPS CLIISMGRLK IMVKEFCLLL
FFTHLILVLV FSVDDLILFY ILFESTLIPL FIMIGVWGGR EEKVKAAFYF FIFTLVGSVF
MLLAVLKTYS LSGSTSLIMI FSIGIPSFWQ WWIALGLVVG MAVKIPMFPA HIWLPQAHVE
APVAGSVLLA GIMLKLGGYG LIKFCWPIVP EGITFISPVF ITLSIVAIIY GGLITCRQSD
MKRLVAYSSV AHMGLVTAAI FSGDPIAQLG SIFIMLSHGI VSSALFISVT QLYDRTGTRL
IRYYRGVVIT MPLFSALFVV LNLANMALPL SANFLAELIS IVGIMRELPL VAPLMAVGVV
LSAAYSLFMV NRISFGVPSP YTLKIRDLGR KEVYPVTLLA VLTYQLGVCP FLIALLGIII
NRTNLILMIM CLELLLLAVS LLFVIISSLN GLLDGQVAVI FILTVAACES ALGLTIMVSY
YRITGHISIR LLNLLKGMSL ILLWFPLISF MSCVGLGRYL GQEGSSLISC LLLFLGFLFS
WFVAYKYLLV GLDCVTSLWS WVPLSSLLIK VTLTLDKLSI LMLTVVFTVS FLVHWYSTSY
MWGDPHLPRF MSYLSLFTFF MVLLVQANNL PLLFIGWEGV GLCSYLLVNF WYTRMLANTS
AIKAMLVNRV GDLALILAMG LIWAQLGLLV GAAGKSAQLG LHTWLPDAME GPTPVSALIH
AATMVTAGVF LILRCAPLFE STPTGLVVTL LLGSITALFA ASTGLAQTDI KKVIAYSTTS
QLGYMVASCG LYQFTLGFNH LINHAYFKAL LFLSAGAIIH TNMNEQDLRR FGGLWATSPI
TLVGITIGSI SLMGFPFMTG FYSKDLILEI SSMGNYPYWA NFLLLGGAGL TAAYSVKIII
LTFSNGWSIL SPLIMLSIGS ISVGFIIFPW VNFPLTHPLL DSYIKVLPNS FLFYAWQFNL
IINHLVAKTL WSLSHHHLYK LVDRGWIEEL FPSLVQSGEI LNYLSRMSSI LYLLIILFSS
LVVSSFNPVF SVVWLVMSFI GGAVLLWNMG CDFLAVLIII VYVGAIAVLF LFVIMMLYGN
GIMWVILAGI ILLVALVGAL VL
>JN700934
IPRRWQVVLE ILYDHWVNLI KDSLTSKGLK YFPFIISTFF LVASLNLFGL FPYVFTVGTH
IVITFGISLS ILIAVTILGI KNFKLNFFSM LMPQGAPMVL GPLLVLIETA SYLSRALSLG
IRLAANLSAG HLLFIILASF SYKMLESNLI MLSLFPILIM VFITVLEIAV ALIQAYVFCL
LITIYLEDTL KSHM-PQLDM RTRKYNPLAT IINDLVVDLP SPSNISYLWN FGSLLGLCLI
IQIITGVFLS MHYCSDTNIA FSSVAHIMRD VNYGFILKYT HANGASLFFL CVYIHIGRGL
YYGSYMKKEL WFSGVTIYIL MMATAFIGYV LP-WGQMSFW GATVITNLVS AIPYVGNDIV
QWLWGGFSVS NATLNRFFSL HYLLPFVLAG LGAAHMILLH HNGSSNPVGL RSDIDKIPFH
SYFSYKDIYG IFLLSLLLST LIFFTPNLLG DTENYIQANP LVTPVHIQPE WYFLFAYRWL
FSTNHKDIGT LYLIYGILSG VLGAGFSMII RLELSGPGSM LGDDHLYNVT VTAHGLIMIF
FFVMPVLLGG FGNWFVPLYI GAPDMAFPRL NNISFWLLPP ALLLLLGSAL VEQGVGTGWT
IYPPLSSIQV HSGGSVDMAI FSLHLSGVSS ILASINFITT ILNMRAPGMT MDKMPLYVWS
VLVTAVLLVL SLPVFAGAIT MLLTDRNFNT SFFDPAGGGD PILYQHLFDV PTDWQLSFQD
AASPIMEEIH FLHDYIMVIA PAICITIFWF ILKSILSKFK YKYWTEGTVI EIIWTIIPAV
ILVFIAFPSL KLLYLIDETM EPSITVKAVG HQWYWSYEYS DYTDVDLEFD SYMIPTSDLE
LGDNRLLEVD NSLVLPIQSH VRLMVTSADV IHSFAVPSLG IKVDAIPGRL NQSDLFMKRP
GLFYGQCSEI CGSNHSFMPI AIRGVSLETF VDWM------ SNNFHPYHLV DPSPWPYTAA
CGVFLITLGG VIYFHYSFAW VLLLGFLVLS ITFVVWCRDV VREATFQGHH TEVVKKGLKI
GMIIFILSEI CFFVAFFWA- FFHSSLAPAI ELGALWPPVG IQILNPFSVP LLNTAILLSS
GATVTWSHHA IINGKREQSL LSLLLTVVLG IIFTSLQIME YNEAPFAISD SVYGSVFYMA
TGFHGFHVLV GTTFLLVCLI RLVYHQFTRH HHFGFEAASW YWHFVDVVWL FLYVCVYWWG
S-----MSTI INIIKIFVII IPVLISLAYL TLAERKVLGY M-QSRKGPNV VGIYGLLQPL
ADGAKLFTKE MVLPNHTNLL IY-FISPILF LTLALLIWGV FPYSVNNIYI NIDLTILLIL
AISSVSVYAV LMSGWSSMSK YAYLGSLRAA AQMISYEVSM GLILLSTILC VGSLDITKIV
WLQNNTSFFS MALLPCSIMF LISLVAETNR APFDLTEGES ELVSGYNVEY SSMSFALLFL
AEYANIIFMS GLFSLLFLGG KTSFIAMFFV WIRASFPRIR YDQLMTLLWK SYLPLSLIFC
VIIASSIMVS TNNLLALYLC LELQSLSIFI IIARKRNSLA KIEASLKYFI LSSISTGLYL
FKLGASPLHF WIPDVYQGSD NKALLVLATL PKSLITGSVG AINQSHLNRL LAYSGILATG
FILFGLNSEV FWGIEGSLIY LVLYSIAGIP PLGGFLAKWY YLRLVKIIYF QQDKHFLLWL
SSLIGLASLL LGDTSPDKEK TSVYECGFSP YDNLGSPISI RFFLIGILFL IFDLEISLLF
PWSISSYLIT ILGFWIVILF LAILTWGLIY EWIKGGLEWE --MIILIIII TVLTIILI-I
LLNKNKHFLI KKIGLWGPIN FGVDEISLPF IILTNLLIPI CILISWNSIN FLVKEFIIAI
LSIQLLLIIV FTSLNILIFY IAFESILIPM FLIIGVWGSR KEKERAAYYF FFYTLVGSLF
MLLGIFILYN LHGSLDYQTL FMKKTPESIQ IWVFLGFFLS LAVKIPKIPF HIWLPQAHVE
APVAGSVLLA GVLLKLGGYG FLRFSWTLFP YASQFFLPII ITLSAIGIIY ASLTTCRQTD
AKKLVAYSSV AHMGLVVIAI FSKTYEGLIA SIILMIAHGF VSSGLFIVVT NLYDRFHTRT
IKYYKGIVYT MPIFTTAFFL LILGNIAFPI FINFIGEFMS TLSIAQLTWI GIIPPLSGMF
LAGVYSLLLF NKISFGQPSH FTLFSRDLTR REFQTPLLLI IFTIILGIKP FLLGVLGISL
NKSNLIIMLM SIELMLLSTS IIFIVTTMFY EQIIGQIFTL FILTIAAAES AIGLAIIVAY
FRLRGKISIK LLNTLKGMFT LILFFPFFNS VLLLLFGRKI GIKGSNVISC INMLVITLIS
IIFFYEIIVT ESNITVKYVE WINCVLLNTN LSFFIDQISI SMVVIVNIIS LLVHIYSTSY
MSGDPHAIRF MGYLSLFTFF MLILVTSQNY LQLFIGWEGV GLCSYLLINF WYSRIQANKA
AIKAMLINRV GDACLIASII LIWINFGLLL GAVGKSAQIG LHTWLPDAME GPTPVSALIH
AATMVTAGVY LIIRSSSIFE GSSSILIITV IIGSLTALFA ATVGLAQNDI KKIIAYSTCS
QLGFMVLSCG LSYYSLALFH LINHAFFKAL LFLAAGSVIH SLLDEQDTRK MGGNIISQPL
SYSFIFIGSL ALAGFPFLSG YYSKDLLLEL SFQQYYIIYA SWLGLLATFI TAFYSFKLIS
RTFESDSIIT TPLIVLSLCS ILSGFVFNYL IIEDIIHPII NLKLKMAPYQ FLTSAWDFDK
IIYKFIISFI LSKGYRVTFK TFDAGILEKL GPTSLQTGYL FNYM--ISPI FIILTIISAT
MVITSINPVH SIIWLVMAFI GSSIVFIQME ANFIALTVLI VYVGAIAILF VFVLMMLYSF
YGYYLILASI ILLVGMIGGI LL
>JN700937
IPSRWQVITE LIYSHWTNLI KDSLGTKGIK YFPFILGLFS ILVWLNILGL FPYVFTVGTH
IIITFGLSFS IILSVTILGI KNFKSNFFSL LMPQGAPMIL APLLVLIETA SYLSRALSLG
LRLAANLSAG HLLFSILASF GFQMIVNNYL MLSLFPIFIM VFITILEIAV AMIQAYVFCL
LTSIYLEDTV KMHM-PQLDM RIRKYNPIAL IINEVVVDLP SPSNISYLWN FGSLLGLCLI
LQIITGVFLS MHYCSDTSLA FSSVAHIMRD VNYGFILKYA HANGASLFFL CVYIHIARSL
YYGGFLKKEL WFSGVTIYIL MMGTAFIGYV LP-WGQMSFW GATVITNLVS AVPYIGNDIV
QWLWGGFSIS NATLNRFFSL HYLLPFVLAA LGAVHIILLH NEGSSNPLGI KSSIDKISFH
SYFSFKDIYG ILLLLSILIM LVFFFPKILG DTENYIQANP LVTPVHIQPE WYFLFAYRWL
FSTNHKDIGT LYLIFGAFSA MIGTAFSMII RLELSGPGSM LGDDQIYNVI VTAHALVMIF
FFVMPVLIGG FGNWFVPLYI GSPDMAFPRL NNISFWLLPP ALLLLLGSSL IEQGAGTGWT
IYPPLSSIQF HSGGSVDMAI FSLHLAGASS IMGAINFITT ILNMRAPGMS MDRIPLFVWS
VLVTAILLLL SLPVLAGAIT MLLTDRNFNT SFFDPAGGGD PILFQHLFDV AGDWQVSFQD
GASPVMEEIS FLHDQIMFIG PVISILILWL MGRSVVNKYK YKLLVEGTVI EIVWTLIPAV
ILVFIAFPSL RLLYLMDEIM EPAITIKAVG HQWYWSYEYS DYDVKNLEFD SYMIPTSDLE
QGDNRLMEVD NCLMLPIQTH IRVLVTGADV IHSFAVPALG IKTDAIPGRL NQTNMFIKRP
GLFYGQCSEI CGSNHSFMPI VVRGVSLDKF VNWM------ SHVYHPYHLV DPSPWPYVAA
CGAFFLTFGS VIYFHYSFIW IMLIGLSMFT VTFIVWCRDI IREATFQGHH TEYVKRGLKI
GMILFIVSEI CFFVSFFWA- FFHSSLAPAI ELGALWPPVG IQILNPFSVP LLNTAILLSS
GATVTWAHHA IVNGNRKQAI QGLLVTVILG VIFTALQGME YYEAPFAISD SVYGSTFFMA
TGFHGFHVLV GTTFLLVCLS RLVSHQFTRH HHFGFEAASW YWHFVDVVWL FLYVCIYWWG
S----MIYIL TYSIKFFLII LPVLIAVAFL TLAERKILGY M-QSRKGPNI VGIYGLLQPL
ADGAKLFSKE MTIPNHTNLI LY-FLSPILF LVLALVIWTV LPYDLGISLS DIDLGILFIF
VISSISIYAV LMSGWASTSK YAFLGSLRAA AQMISYEVSI GLILITIILC SGTLNLSKII
LIQENSIWFI IPMFPAAIMF LISALAETNR APFDLTEGES ELVSGYNVEY SSMSFALLFL
AEYANIIFMS ALFSILFLGG KTAFITLVFV WVRASYPRIR YDQLMTLLWK SYLPLSLILS
VILAAILIIS CNNLLALYIC LELQSLSLFI LIARKRNELE KVEAALKYFV LSSLSSGLFL
FKLASAPFHI WTPDIYQGCD NKSLLILGIL PKSLLVGSIG ALNQTKIKKL LAYSGIINMG
FIFLGLVTNS YSGLEASLLY LIIYSIAGIP PFAGFFVKWY YLRLVKISYF QEDKSFLTWL
ASIICVASYT LGDTAPDKEK VSVYECGFTP FDNPGNPISI RFFIIGILFL VFDLEISLIF
PWSVSSYFSS LYGNWVIYLF LLILTWGLIY EWIKGGLEWE --MIFLLVTI LILSILTL-S
IIPRNRYRLL KLTGLWGPLH FGIDEISIPF IILTGILTPI CLLISWTSIK HLVKEFIIFI
LFIHLLLVGV FTSLNILLFY ILFEIILIPM FLIIGIWGSR KEKERAAYYF FFYTLIGSLL
MLLAIFAIYS TLGTLDYQLL LNSNLPKNLQ FWAFLGFFSS LAVKIPKVPF HIWLPQAHVE
APVAGSVLLA GILLKLGGYG FIRFSWNLFP EASNYFAPII IMLSSIAIIY ASLSTCRQTD
AKRLVAYSSV AHMGIVTIAI FSKSIEGIIA AILLMIAHGL ISSGLFIMVT NLYDRFHTRL
IRYYRGTAFT MPIYSTILFI FILANIAFPI SLNFVAEFLS IIAAIQLSWI AIIPMLIGIV
LSASYSLFFY NKISFGTSSK FLLFSRDLNR KEFNSLIPLG LLAVVFGLTP FILGILGISL
NRTNLIILLM SIELLLLAAS LLFIVGASFY NIFFGQLFTI TILTIAAAES AIGLAIIVTY
FRIRGKISIK LLNTLKGMYL LVIFFPLISA TIILLFGRFL GTKGANLFSC FCLGLNVVIS
CFIYYDIIVC NSIIIINLWN WVSFNVFETN ITFFIDSLSG GMIFVVNLVS FLVHVYSTSY
MKGDPHTPRF MGYLSLFTFF MLILVTSQNY LQLFIGWEGV GLSSYLLINY WFGRIQANKA
AIKAMLVNRV GDAALIAAII LIWINYGLLI GAVGKSAQIG LHTWLPDAME GPTPVSALIH
AATMVTAGVY LIIRSSSLFE VSPTSLIITV LVGGITALFA ATVGLAQNDI KKIIAYSTCS
QLGFMVLACG ISYYSLSLFH LINHAFFKAL LFLSAGSVIH ALSDEQDIRK MGGTSIILPL
SYIFILIGSL SLAGTPFLAG YYSKDLLLEL STKQYYVIIG AWLGLAATLL TAFYSFKLIS
RTFEGEFNLL WPLFILSLGS LFSGFYMKDL ILGPIIHPNI LMVIKFTPYG FLSSAWGFDK
IISTFIVKPI WSFGYNVSFK LFDSGFIEMF GPSSIQSGFL FNYM-FITLL FALGAIISGI
MVISAIHPVH SVIWLVLSFL NVASLFIVLN LDFVGMILLI VYVGAIAILF VFVIMMLYTM
FDSYLIISSL ILLVAMVGTI VL
>JN700938
VPSDYQFIFN KIYNHWSSVV IENLGREYKF FIFPLLTLFS FILGVNLLGF FLFTLPTTTH
ISITFGIALS LWLGVVIFGV YKFGLSYFSI FMPSGAPIGL APLLIIIELA SHISRPIALG
MRLAANLTAG HILLSILGDF SIKLLLISPS LPSFFPILII IFMVVLEIGV LIIQAYVFTL
LLLIYLKDSL ILHM-SQLDM RIRKNNPILS PINSTLIDLP SPSSLSYLWN FGSLLGFCLL
IQILTGIFLA MHYCSDVSLA FSSIIHITRD VNYGFLLKNL HSNGASLFFI CVYIHIGKGL
FYGGYLKSHL WFSGVSIFGV MMLTAFIGYV LP-WGQMSFW GATVITNFVS AIPYIGNDIV
QWIWGGFSIS NPTLGRFFSL HYLFPFLLIG LILIHFILLH SLGSSNPLGI SSNSDKISFH
WYYSSKDLLG VIFISLILII LTFFYPNYLG DPENYISANP LVTPTHIMPE WYFLFAYRWI
FSTNHKDIGT LYIIFGLFSG MVGTALSMII RLELSGPGSL LGDDHLYNVI VTAHAFVMIF
FLVMPVLIGG FGNWFVPLYI GAPDMAFPRL NNLSFWLLPP ALILLLGSSL IEEGAGTGWT
IYPPLSGPIT HSGGSVDMAI FSLHCAGFSS IAGAINFITT ILNMRAPGIS FDKLPLFVWS
VLITAILLLL SLPVLAGAIT MLLTDRNFNT TFFDPAGGGD PVLYQHLFDV PEFNQIGFQD
SGSISANDLS TFHDNIMFYL IIVLILVGWL LFSALFNKYF NKYLSEHSII EIIWTCIPAI
ILTLIAIPSL YLLYTLDENI DPSLTIKVLG HQWYWSYEFP NFP-HEVEFD SYMTPTSDLS
QGEFRLLEVD NKLLIPVNVN IRLIISSTDV IHCWTIPSLG VKADAIPGRL NQVNFLINRP
GKFFGQCSEI CGSNHSFMPI TIISVSFEKF INWM------ EKIYHPYHLV NPSPWPFCVS
LCVLYLTLNT VAYFHLGFLT PLLLSFSLIL IFMGIWFTDI HTESNIEGFH SSPVLLGLKL
GFILFIVSEI LFFFSFFWA- FFHSSLSPSI EIGVNWPPTG INALDPFSIP LLNTAILLSS
GATVTWAHHN LILGNKKETQ FGLILTVLLG VIFTSLQGLE YYESPFSIAD SVYGSTFFVA
TGFHGIHVLI GTIFLTICLI KIFLSHFTTN RHFTFESASW YWHFVDVVWL FLYICIYWWG
S----MLIVI LESIKFVLII IPVLISVAYL TLAERKILGY S-QNRKGPNV VGIYGLLQPL
ADGVKLFSKE IIIPNHVSMF LY-FFSPILA LSLSLLIWII FPFGKSNIIS DLNLSLLFFL
AISSISVYAI LISGWSSNSK YAFLGSLRAA AQMISYEVSI GLILFSIILL SGSLNLISII
NSQYQSIKFF FPLWPIALMF LVSCLAETNR APFDLTEGES EIVSGYNVEY SSMSFALFFL
AEYSHIIFMS MIFIVLFGGG ?LFFL?FFFI WVRTSFPRIR YDQLMALIWK NYLPISLLIL
NIFSTLSIII SNNLLLIYFL IEIQTFSLFI LIGKNKKSLK SIEAAIKYFL LGGISSGLFL
FKLAIFPLHY WISDIYEGVR LNILLLLSSL PKSIIIGSLG AFNQTKINRL IAYSGVVNIG
FILLAMNLIN CFGFESSITY LIVYSISGLP PFLGFFSKWF YLRLIKIIYL QDKSSFLKFL
CLVLSLASLI LSNKSPDKEK VTVYECGFNP FHTPGQPFSI KFFLIAILFL IFDLEVSFLF
PWSMSSNQVN IFGQNIIILF LIILISGLIY EWVKGGLDWE -MNLVNLII? NLLLVIII-T
PLNRFNKSLL FFLGLWGDLI TMVDGISMVF IGLSILLTPI CLLISYNTIK NFYKEFIILL
YLNLIFLLIV FSIFDILGFY ILFESILIPV FLMIGLWGSR IEKIKAALYF FFFTLMGSLL
MLLSIFKIYH LSGSCNYENL INIILPEKTQ LWLFIGFFLS LSVKIPMIPF HIWLPQAHVE
APIAGSILLA GILLKLGGYG FIRFSFPLFP LAAEYFTPLI LILSLISIIF GALTTCRQID
IKRLIAYSSV SHMGLVTVSI FCHSIEGLIA SILMMLAHGF ISSGLFMSSS ILYWRFHSRI
IKYFKGIVYL MPILSLIVFI LILGNISFPL TFNFIAEIFS LIAATKYSLI LGILCCLGSF
LGVIYSFYLY NRIFFGKIGR YLFLPRDINL LEFNSFLPLI ILTFFLGTLP FIISLIGIII
NRSNILLILI NIELMLLSIT LNLLISSFLL NSVSGQILSL FIISLAAVES AIGLSLMITF
YKIKGSISIN LINLLKSMFL LIIFLPLLSS FISGMFGWKI GYKGVKLFPF I-ILLNFVLS
ISLIIEIQFN NSIILLELVN WFELGILENK VSFRFDLIVG FMLVLVNLVS FCVHLYSCSY
MSNDPHLPRF ISYLSLFTFF MIVLITSSNL IQLFIGWEGV GLCSYLLINF WFSRIQANKS
AIKAMIVNKI GDIGLLIGMV ILFIYSGIII GIIGKSAQIG LHIWLPDAME GPTPVSALIH
AATMVTAGVF LLIRISPLFE ILPEILILII LIGSLTSFFS AVIGLTQNDF KKVIAYSTCS
QLGYMITICG FSEYALGLFH LINHGFFKAL LFLSAGSIIH ALSDNQDMRK SGGLKNILPL
SFILILVGSL SLMGLPFLTG FYSKDLILEL IKNSNILFYS FLLCLSSAFL TAFYSFRLIY
FTFEGDLKLI SPLIILCLFS LYFGYLSHFS ILGNPFPPLI SNQVKFLPYN LSINLWYFDL
SINKFLVKPL LNLGYDKTYK LIDSQIIEKF GPSKFHSGKL SLYMNIVILF FFILLLSSCL
LVINSINPIH SIFWLVLTFI LSAIILIILD FKFIPIILVI IYVGAIAILF IFVIMMLYSN
YWESFIYISV LLLIAMIGTI IL
>JN700939
VPNRWSQIIE LAYGHWQTVV KDNLGKEGVK IFPAIFSLFI TLVLFNLLGL CPYVFTVPVH
IAITFGISF? IIIAVTIMGV LKFKWQFLSM LMPMGAPMGL APLLVLIETT SYVSRAISLG
IRLAANLTAG HLLLAIIAGF CFTMVVNGMV LLSVFPLLIL IFISILEMAV AVIQAYVFCL
LTTIYFSDTI ALHV-PQLDM RIRKHHPLFS IANSIIVDLP SPSNISYLWN FGSLLGTCLI
LQIVTGIFVS MHYCADVNLA FSSVSHILRD VNYGFLLKYI HANGASLFFI CVYIHIGRGL
YYGGFTQQLV WNIGVIIYIL MMATAFIGYV LP-WAQMSFW AATVITNLVS AIPYVGNEIV
QWVWGGFSVS NATLNRFFSL HYLLPFILAA LALMHLIGLQ VNGSNNPLGV RSDIDKVPFH
SYFSAKDLLG IVALILSLLA LCFYLPNLLG DPKNFIEENP LVTPAHIQPE WYFLFA-RWL
FSTNHKDIGT LYIVFGAFSG MIGTALSMLI RLELSTPGSM IGDDQIYNVV VTAHALIMIF
FFVMPIMIGG FGNWLVPLMI GAADMAFPRL NNISFWLLPP SLLMLLSSSL VEQGAGTGWT
IYPPLSGIQA HSGGAVDMAI FSLHLAGASS ILGAINFITT IFNMRAPGIT MDRIPLFVWS
VLITAFLLLL SLPVLAGAIT MLLTDRNFNT TFFDPAGGGD PILFQHLFDA SQAWQLSFQD
AGSPIMEEIT FFHDEVMFIL SVIITVVLWL IVRALINKHY YRFLIEGTLV EVVWTIIPAV
ILIFIAFPSL KLLYVMDEVV EPSVTIKVVG HQWYWSYEYS DYS-NHVEFD SYMVPTDDLA
DGQFRLLEVD NRLVLPIDTH IRVLVTGADV LHSFAVPSLG VKADAVPGRL NQTNFLLKRP
GLFYGQCSEI CGANHSFMPI VVEGVSTERY VRWM------ SRQFHPYHLV DPSPWPLGGG
VAALVTVVGA VLYFHLSLMG PMILGITGLT AVMIFWWRDI IREATFQGHH TLVVQQGLKI
GMVLFIVSEV CFFVSFFWA- FFHSSLAPAV ELGTMWPPRG IEVLNPFSVP LLNTAILLSS
GATVTWAHHS IISSNRREAI IGLAFTVLLG VTFTLLQAME YYEAPFAISD GIYGSTFFVA
TGFHGLHV?I GTTFLTVCFG RLVAHQ?TRT HHFGFEAASW YWHFVDVVWL FLYICIYWWG
S------MLI YYLLKPLAII IPLLIAVAYL TLAERKVLGY M-QARKGPNV VGILGLLQPL
ADGVKLFSKE AMIPTQANIT VY-VLAPVIS LSLAIIAWAV IPFNEGILIG DLDLAILFLL
AISSISVYSI LMSGWASNSS YAFLGALRAA AQMISYEVSI GLILISIILC GGSLSLTEIV
ISQRMGVIYL IPLLPAGIMF LVSALAETNR APFDLTEGES ELVSGYNVEY ASMQFALFFL
AEYAHIILMS CLFALLFLGG KSTLLVFVFI WVRASFPRIR YDQLMALLWK SYLPLSLILL
VLLGSIILVS ANNLLNVYIC LELQTLAIFI LVAKRRGSIV SAEGGLKYFV LGAL?SGLYL
F?LAVAPFHF WAPDVYEGAS LNIVALLVIV PKSMIIGGIG AINQTKIKRL FAYSGILNMG
FIIAGLSLSS FEGVQASLIY LIIYSFAGIP PLLGFFAKWY YVRLVMLAYF KGKQSNSAWI
SGIISIAAFL FSSKSPDKEK LASYECGFDP FSSSGQPFSI KFFLVAILFL IFDVEVALLF
PWSV----LP VVNYWVVLLF LIILTLGLVY EWLQGGLEWE --MLLILGIT LIAAIINV-I
TIKPDNHSYL KRVSLWTLIP FGVDSISLFF IFLSTLLIPI CILTSWNSIK FLVKEFLLCL
LIIELLLIGV FTALDIIIFY ILFEAILIPM FIIIGVWGAR EQKIKAAYYF FFYTLFGSVF
MLLAIFKLYS ITGTTHFQVL LALDLPKNSQ IWIFLGFFLS FAVKVPKLPF HIWLPQAHVE
APVAGSVLLA GILLKLGGYG FLRFSFPLLP EASQFFAPFI ITLSLLAVIY GSLTTCRQTD
MKRLIAYSSV AHMGLVTLAI FSGNLEGLTA SIFLMVAHGL VSSALFILVT VPYDRVGTRL
IRYYRGLAIS MPLFASLFIL FTLANIALPL SCNFIGEFYA LIAAFKFNKL AGTLASVGIV
LSAAYSLLLY NRISFGAPSS FTHLTRDLSR RETNVLITLV LPTYILGIFP FLLSILGIVI
NRSHLILMIM CIELMLLATS LLFLICSITL ANLTGEIFTI SILTVAASES AIGLAIMVAF
YRIRGSIAIK TISLLKGMYI LILVLPLISA IVSGIWGRKI GIKGAGIFSC VTLFVSFCVV
LMYNWKITIL GELVYIPLWT WFSSELLNVH VSLQF?SLAC IMLMVVITVS LLVHIYSTSY
MSGDPHVQRF MSYLSLFTFF MVVLVT?NNF LQLFVGWEGV GLCSYLLINF WYTGIDNNKC
AIKAMIVNRI GDMGLLLAMF WIWVKVGILI GAIGKSAQLG LHTWLPDAMA GPTPVSALIH
AATMVTAGVF IIIRSSPIFE QANIALVVVT VVGALTAFFA ATIGVLQHDI KKIVAYSTCS
QLGYMILACG FSAYSISLFH LANHAFFKAL LFLSAGSVIH AITDTQDIRA MGSLRKLPPT
TYILMGIGSL SLMGLPFLTG FYSKDLILEL AFSSRVIGGA FWLATIATLL TAFYSFRLLY
LTFESDWNLI TPLL?LALGS IFVGFISKEI VLGPVVPPMI STELKWVPYS FIGNAWQFDT
LTNSYFVLRI VNFAHNISYK LLDRGILEIL GPSRLQSGLI FNYMEPISFI LSLAIIVTAT
MVISVFNPVH SVFWLVLSFL SSALLFVQIG LDFIALLFII VYVGAIAVLF LFVIMMLYTN
FQFAFILLSL ILLVALIGAI LL
>JN700940
IPKRWQIPIE ILYDHWVNLV KDSLGSPGLK YFPFIFSLFL LIAWLNVLGL FPYVFTVGTH
IIVTFGISLS ILVVVTILGI KNFKFNFFSM LMPQGAPMAL APLLVLIETA SYLSRAISLG
VRLAANLSAG HLLFAILASF SYKMIVNNLL LLSLFPLSIM IFITVLEIAV ALIQAYVFCL
LTTIYLEDTL KSHM-PQLDM RIRKYNPLAT IVNDILVDLP SPSNISYLWN FGSLLGLCLV
IQILTGIFLS MHYCADTNLA FSSVAHIMRD VNYGFILKYA HANGASLFFL CVYIHIARGL
YYGSFMKKEL WFSGVTIYLL MMGTAFIGYV LP-WGQMSFW GATVITNLVS AIPYIGNDIV
QWLWGGFSVS NATLNRFFSL HYLLPFVIAG LGAAHLILLH HNGSSNPIGL RSDVDKIPFH
SYFSYKDIYG IVLLTILLSI LIFFTPNMLG DTENYIQANP LVTPVHIQPE -------RWL
FSTNHKDIGT LYLIFGAFSA MIGTAFSMII RLELSGPGSM LGDDQLYNVV VTAHALIMIF
FFVMPVLIGG FGNWFVPLYI GAPDMAFPRL NNISFWLLPP ALLLLLGSSL VEQGVGTGWT
IYPPLSSIQA HSGGAVDMGI FSLHLAGASS IMGAINFITT ILNMRAPGMT MDKIPLFVWS
VLVTAVLLLL SLPVLAGAIT MLLTDRNFNT SFFDPAGGGD PILFQHLFDV ATDWQLSFQN
GGSPIMEEIE FLHDQIMFIA PLISVMIFWL MVRSVYSRYK YKFLVEGTLI EIIWTIIPAI
ILVFIAFPSL KLLYLMDETM EPAITIKAVG HQWYWSYEYS DYDVSELEFD SYMIPTSDLE
EGDNRLLEVD NCLVLPIQSH IRVLVTGADV IHSFAVPSLG IKSDAVPGRL NQSNIFLKRS
GLFYGQCSEI CGSNHSFMPI AIRGVSLESF VNWM------ SNVFHPYHLV DPSPWPYVAS
CGAFLLTLGS VIYFHYSFIW IMLLGLLMFV MTFIVWCRDV VRESTFQGHH TEIVKRGLKI
GMLLFIVSEV CFFVSFFWA- FFHSSLAPAI ELGALWPPIG IQILNPFSVP LLNTAILLSS
GATVTWAHHA IINGQREQAI TGLMFTIFLG VIFTGLQGME YYEAPFAISD SVYGSTFFMA
TGFHGFHVLI GTTFLSVCIL RLIFHQFTRH HHFGFEAASW YWHFVDVVWL FLYVCIYWWG
S----MISLL IDVIKILIIV LPVLISVAYL TLAERKILGY M-QARKGPNV VGVYGLFQPL
ADGVKLFTKE MTIPNHSNIV IY-FISPILF LTLALILWGL LPYSLNSSYS PINLGVLLVL
AISSVSVYAV LMSGWASTSK YAYLGSLRAA AQMISYEVSM GLILLSTVIC IGSLDLAKIS
WFQTNSSLLI ITLLPCAVMF LVSLVAETNR APFDLTEGES ELVSGYNVEY SSMSFALLFL
AEYANIIFMS ALFSIIFLGG KTSLVSMFFI WIRASFPRIR YDQLMSLLWK SYLPLSLIMC
IVLASMVMIS CTNLLGLYLC LELQSLSIFI LLARKRQNVD KVEASLKYFV LSSISSGLFL
FKLAASPFHF WAPDVYQGAD NKALIVLGTL PKSLLIGAIG AINQTNIKRL LAYSSILGMG
FVLFGLNTMC YQGLEGGLIY LTIYSLAGIP PLGGFIAKWY YLRLIKIAYF EYDKSFLMWL
SIVIAAASYL LGDTSPDKEK VSVYECGFSP YDNPGNPISI RFFLIGILFL IFDLEISLLF
PWSISSYLTS IVGIWVIFMF LFILTWGLVY EWIKGGLEWE --MIQTILLA LTIAILLI-I
FTDEKDFSRI KRIGLWGPLH FGVDKISLPF IVLTGLLTPI CILISWNTIN YLVKEFILLL
LIIHLLLILV FTSLNILLFY IAFEGILIPM FLIIGIWGSR REKERAAYYF FFFTLVGSLF
MLLGIFTLYK NYGTLDYHIL SICEIPKSLQ PWIFMGFFLS LAVKIPKIPA HIWLPQAHVE
APVAGSVLLA GILLKLGGYG FLRFSWTLFP YAAEFYSPLV MLLGSIAVIY ASLCTCRQVD
AKKLVAYSSV AHMGLVTIAI FSKTPEGLVA SIILMVAHGF VSSGLFIVVT NLYDRFHTRI
IRYYKGLVYS MPIFSTLFFI LILGNIAFPI TMNFVGEFVC IVSAAQFSLV AIIAPLIGMV
LSGAYSLLLF NKSSFGFPSQ FTIFSRDLTR REFQAPITLI LFTFFLGLNP FLLGLLGISI
NRSNLILLLM SVELMLLSTS ILFVISSSFY GQVTGQLFTL FIFTVAAAES AIGLAIIVSY
FRLRGKISIK LLNILKGMIT LIIFFPLLSF FVLLLFGRRL GVEGSNLFSC TAMFCSLALS
FILFYDLAQT NSVAHVYYWT WISFILLNNN LSFFVDTMSG TMILVVNSVS FLVHIYSVSY
MRGDPHTPRF MGYLSMFTFF MLVLVASQNY LQLFIGWEGV GLCSYLLINF WYGRIQANKA
AIKAMLVNRI GDASLIAGII FIWLNYGLLI GAVGKSAQIG LHTWLPDAME GPTPVSALIH
AATMVTAGVY LIIRSSTLFE NSPSALIVTV IIGSITALFA ATVGLAQNDI KKIIAYSTCS
QLGFMVLSCG LSYYSLALFH LVNHAFFKAL LFLSAGSIIH GLFDEQDIRR MGSIIMVQPL
SYLFILVGSL ALAGFPFLSG YYSKDLLLEL SSKEYFIIFG CWMGLSATLL TAFYSFKLIS
RTFEGDWYLL TPLILLTLGS IFSGYLLNDS VLDIMVHPII SFNIKMFPYQ FLSSAWDFDK
VFNNFMIIPL LRFGYVISFK NFDTGILEKL GPSEVQSGYL FNYM--ISPV FAILTVISAV
MVITSINPVH SIIWLVLSFI GSAMIFLQLQ ADFIALATLI IYVGAIAILF VFVIMMLYSH
YASFLILASI ILLVGMIGAI VL
>JN700941
IPTRWQVIIE LVYTHWSNLL KDSLGLKGMK YFPFIVGLFS LFVWLNVLGL FPYVFTVGTH
IVVTFGISFS ILTVVTILGI KNFKADFFSL LMPQGAPLLM APLLVLIETA SYLSRAISLG
VRLAANLSAG HLLFAILASF GFQMIVNNYF MLSLFPIAIM VFITILEMAV AVIQAYVFCL
LTSIYLEDTL KSHM-PQLDM RLRKYNPITT IINEVVVDLP SPSNISYLWN FGSLLGITLI
LQIITGIFLS MHYCADTSLA FSSITHIMRD VNYGFLLKYA HANGASLFFL CVYIHIARSL
YYGGFLKKEL WFSGVTIYII MMATAFIGYV LP-WGQMSFW GATVITNLVS AVPYIGNDIV
QWLWGGFSVS NATLNRFFSL HYLLPFVLAA LGAVHIILLH TEGSSNPIGI KSNIDKVPFH
TYFSFKDLYG ISLLIILLII LIFFLPNILG DTENYIQANP LVTPVHIQPE WYFLFAYRWL
FSTNHKDIGT LYIIFGAFSA MIGTAFSMII RLELSGPGSM LGDDQIYNVV VTAHALIMIF
FFVMPVLIGG FGNWFVPLYI GSPDMAFPRL NNISFWLLPP ALLLLLGSSL IEQGAGTGWT
IYPPLSAIQA HSGGSVDMAI FSLHLAGASS IMGAINFITT ILNMRAPGMT MDRLPLFVWS
VLITAILLLL SLPVLAGAIT MLLTDRNFNT SFFDPAGGGD PILFQHLFDV AEDWQLSFQD
SASPVMEEIT FLHDQVMFIA PTISILILWL MFRSIINKYK YKFLVEGTLI EIVWTLIPAV
ILVFIAFPSL RLLYLMDEIM EPAITIKIVG HQWYWSYEYS DYESENLDFD SYMVPTTDLE
DGDNRLLEVD NSLILPIQTH IRILITGADV IHSFAVPTLG VKIDAIPGRL NQTNMFIKRS
GLFFGQCSEI CGTNHSFMPI VVRGVSLDKF INWM------ SHVFHPYHLV DPSPWPYVTA
CGAFFLTFGG VIYFHYSFLW IMILGLSMFI ITFIVWCRDV IREATFQGHH TELVKKGLKL
GMVLFIVSEI CFFVSFFWA- FFHSSLAPTI ELGAVWPPVG IQILNPFSVP LLNTAILLSS
GATVTWAHHA IVNGNRGQAI IGLMMTVVLG ILFTALQGIE YYEAPFAISD SVYGSTFFMA
TGFHGFHVLI GTTFLTVCFV RLVFHQFTRH HHFGFEAASW YWHFVDVVWL FLYVCIYWWG
S----MTNLI ISTIKFLSII IPVLISVAYL TLAERKILGY M-QIRKGPNI VGIYGLLQPL
ADGAKLFMKE MTTPNHSNLI LY-FFSPVLF LTLALILWTT LPYSSTEVFA PFNLGLLFIF
VISSISVYAV LMSGWASTSK YAFLGSLRAA AQMISYEVAL GLILISILLI TGSLSLTKIT
FLQNNTIMFM IPLFPAALMF FVSIVAETNR APFDLTEGES ELVSGYNVEY SSMSFALLFL
AEYASIIFMS ALFSILFLGG KTILLAFFFV WIRASYPRIR YDQLMMLLWK SYLPVTLLLS
VILASLLIVS TNNLLALYIA IELQSLSLFI IIAKERSSIN KVEAALKYFV LSSISSGIFL
FKLAAAPLHV WVPDVYQGCD YNSLIILGTL PKSLIVGCIG AINQTNIKKL LAYSGIINMG
FILLGVSTNS FVGIESSMIY LLIYSFAGIP PFAGFFIKWY YIRIVKISYF QVDRSYYMWL
SSVICLGSYL LGSSSPDKEK VSVYECGFNP FDNPGNPISI RFFIIGILFL VFDLEISLLF
PWAVSSHLPS LQGLWIVILF LFILTWGLIY EWFKGGLEWE --MLIGLVVI LSLSSLII-C
AVPNNKTSLV KKLGLWGLLH FGLDQISIPF ILLTSLLTPI CILISWRSIK HLVKEFVVCL
LIIHILLIGV FTSLNILLFY ILFEIILIPM FIIIGVWGSR KEKERAAYYF FFYTLVGSLF
MLLSIFAIYN FTGTLDYQSL IYLKLPLHLQ LWCFLGFFLS LAVKIPMIPF HIWLPQAHVE
APVAGSVILA GILLKLGGYG FIRFSWTLFP QASEYASPII MLLSAIAIVY ASLSTCRQTD
AKRLVAYSSV AHMGIVTLGI FSKTVEGIIA AIILMLAHGL VSSGLFIVVT NLYDRFHTKL
IRYYKGVSLT MPLFSTLFFI LILANIAFPI SLNFIGEFIS IYSALQYSWI LILPPLIGMV
LSASYSLTFY NKISFGQPSY HTILSRDLNR QEIFSPFLLI VFTIILGLAP FILGILGISL
NRTNLILLIM SVELTLLAAS LLFIIGSSFF DILFGQIFTI IILTIAAAES AIGLAIIITY
FRIRGKISIK LLNTLKGVYL LIIILPLISS LIILISGRNI GIKGANYFSV ICMVIASIIS
CLLYYETTFL KSTITFSLFN WLSLSIFEES INFYVDSISG GMILIVNIVS SLVHLYSTGY
MKGDPHSPRF MGYLSLFTFF MLVLVSSQNY LQLFIGWEGV GLCSYLLINY WFGRLQANKA
AIKAMLVNRV GDAALIASIV LIWFNYGLLI GAIGKSAQIG LHTWLPDAME GPTPVSALIH
AATMVTAGVY LIIRSSPIFE MSNIALIATG LVGAITALFA ATVGLAQNDI KKIIAYSTCS
QLGFMVLVCG ISYYSVGLFH LINHAFFKAL LFLGAGSVIH ALTDEQDIRK MGSSILSLPL
SYTFILIGSL ALAGTPFLTG YYSKDLLLEL TTKEYHLIIV CWLGLTATFL TAFYSFKLIT
RTFEGELNII IPLIILSLGS IFFGFFSKGA ILDPLAHPNI TSFIKLTPYD FLVTAWGFDK
IIGAFLVSPI WAFGYNTTVK LFDAGIIEAI GPSRLQSGYL FNYM-IIQFL LSISAIISGT
MVVSSIHPVY SVIWLVMTFI STGALFMLLN INFVGMILLI IYVGAIAILF VFIIMMLYTT
FGSYLIISSL VLLVAMVGAI VL
>JN700942
IPGRWQTILE IIYDHFVGVV RDSLGPSGYK FLPFIFSLFL FLAWLNVLGL FPYIFTPTVH
IIVTFGLSLT IVISVTIMGI LKFRSNYLSM LMPSGAPLVL APLLVLIETV SYVARAISLG
VRLAANLSAG HLLFAILASF GFQMLMSDLY WLSFFPILIM IFITLLEMAV ALIQAYVFCL
LTTIYLGDTL ALHM-PQLDM RIRKENSLLS IINGVVIDLP SPSNISYFWN FGSLLGLCLV
IQILTGIFLA MHYCSDANLA FSSVMHITRD VNYGYLLRYL HANGASAFFI CVYIHIARGL
YYGSYLRIPL WNTGVVIFGV MMLTAFIGYV LP-WGQMSFW GATVITNFVS AVPYIGNDIV
QWIWGGFSVS GATLNRFYSF HYLFPFALAG IIIVHIILLH DTGSNNPVGL RSDVDKVTFH
VYYSAKDAYG FILLGILLSL LIFYAPNYLG DAENFIPANP LVTPVHIMPE WYFLFAYRWV
FSTNHKDIGT LYLVFGIFSA MVGTALSMLI RLELSGPGAM LGDDQIYNVI VTAHAFVMIF
FLVMPVLIGG FGNWFVPLYI GAPDMAFPRL NNLSFWLLPP ALFLLLGSSL VEQGAGTGWT
VYPPLSGVQA HSGPSVDMAI FSLHAAGASS IMGAMNFITT IFNMRAPGMT MDKLPLFVWS
VLITAFLLLL SLPVLAGAIT MLLTDRNFNT TFFDPAGGGD PILYQHLFDG VEHWQLSFQD
SASPISEQLV FFHDYIMFIL TVILVVVSWL ILKSLINRHY YKFLVEGTVI EIVWTTIPAV
ILIFIAFPSL QILYTMDEVI DPALTIKAVG HQWYWSYEYS DYEAEPLEFD SYMVPTSDLN
DGDLRLLEVD NRIVVPIHTH VRVMVTGADV IHSFTVPSLG VKADAVPGRL NQVSFFLKRP
GVFYGQCSEI CGSEHSFMPI VVEGVSLDKF VHWM------ SHTYHPYHLV DPSPWPYVTA
CGAMFTTLGA VIYFHYSQPW LLMLGLSVLV FIFLVWCRDV IRESTFQGHH THMVKRGLKL
GMLLFIVSEI CFFFSFFWA- FFHSSLAPAI ELGTMWPPRG IEVLNPFSVP LLNTAILLSS
GATVTWAHHA IISGRRDEAI RGLALTILLG FIFTMLQAME YIEASFCIAD SVYGSTFFVA
TGFHGLHVII GTTFLAVCFG RLVVHQFTRH HHFGFEAASW YWHFVDVVWL FLYVCIYWWG
S-MYLLWKIC IELIKILLIL VPVLISVAYL TLAERKVLGY M-QTRKGPNV VGVYGLLQPL
ADGVKLFTKE TIIPNHVSLA IY-FLAPVLA LTLAFMAWGL LPLGEHWVLS DLALGILLIF
AISSVGVYAI LMSGWASNSK YAFMGALRAA AQMISYEVSL GLIVITTILV SGSLNLTQIV
QTQNQSLWFL LPLWPAALMF FVSALAETNR APFDLTEGES ELVSGYNVEY PAMSFALFFL
AEYAHIIFMS YLFTVLFLGG KASFIIFSFL WVRASFPRIR YDQLMHLLWK TYLPISLWLL
TLTASFLLIA CEHLLAIYLI LELQTFSLFV LIARNRNSML STEAGLKYFI LGAISSALFL
FKLTAVPFHM WAPDVYEGAT VPIVVLIATV PKSMIIGTLG AINQTKLKRF VAYSGISHMG
FLLFGIALYQ QIGLTATYLY LLIYSLAGIP PLAGFISKWY YLRVVKFLYF QKNTSYLIWL
ASVISMASFI LGDKSPDKEK VSVYECGFDP VHNPGEPFSI KFFLIAILFL VFDLEISFLF
PWSSIASKLP LIGHILVFLF LIILTLGLVY EWIQGGLEWE -MYLTPLFLF PLIGIINV-I
FISRKNPSLL KKSALWGPVL FAIDGISCYF IALTLLLTPV CILVSWSSIR FLIKEFLIGL
LFIEILLIGV FTTLDLLLFY ILFEGILIPM FIIIGVWGSR EEKIRAAFYF FFYTLVGSLF
MLLCIFQIYS LTGTTHYLTL LSIELPLNLQ WWLFLGFFFS LSVKIPMIPF HIWLPQAHVE
APVAGSVLLA GILLKLGGYG FVRFSFPLFP QASEFLSPIL ILLSLIAVLY GSLTTCRQND
MKRLIAYSSV AHMGLVTLAI FTHSVEGLLA SLFLMIAHGF VSSGLFMGVT VLYDRHHTRA
IRYYRGVAAS MPIFACITLF LTLANIAFPS TCNFIGEFFS LLAALQYSTW SGIVACSGVI
LSAVYALYFY NRVFFGSLSP LIKFNRDLNR REFQSLSPLI TLTLGLGLFP FILGLLGILF
NRTNLILVLM SIEVLLLAIS LNLIIFSFLL QTTIGQIFTI FILTVAAAES AIGLSIMVAF
YKVKGSLSIR SLNLLKGMYS LVVILPLISA IIVGGKGRSL GEKGSAILST TLLVFTWIIA
IVLFLEIQLE NSCLDLPLWV WFDLGFLYNP LGFYFDEITV SMLVVVSSIS TLVHLYSTSY
MAGDPHLPRF MSYLSLFTFF MLVLVTSTNL VQLFIGWEGV GLCSYLLINF WFTRIQANKA
AIKAMVVNRV GDVGLILAMI LTWSYFGLLI GAVGKSAQLG LHTWLPDAME GPTPVSALIH
AATMVTAGVF LVIRMSPLFE LSEQGLLLTA LIGSLTAFFA ATIGLAQNDV KKVIAYSTCS
QLGYMILICG LSHYNTGLFH LFNHAFFKAL LFLSAGSIIH ALLDEQDMRR MGALQKITPF
SALSILIGSL SLMGLPFLTG FYSKDLILEL AKDKQIWMFA FWLGLSAAVL TAYYSFRLIF
WTFEGNWNLW TPLLILLITS LSIGYLFQST ILKDLPSPMI TTSIKWLPYS FLNAAWQFNL
VFNHFLVKPI WSIGLNITYN QIDRQLLEKQ GPSWYQAGWL MNYMEQLFLL FSGLILLAGL
MVITSLNPIH SVFWLTLTFI LAASLFITIQ VNFVALMLII VYVGAIAILF LFVIMMIYTD
YGLPFIGASL ILLIAMVGAI VL
>JN700943
IPNRFQLVLE KVIIHWEGVI LENLEKKEFR FFIPLFCLFL FIFGVNLLGF FTYTFPVTTH
VFVTLGVSFG MWLGVIVFGF YNFKVLFLSS LMPSGAPLLL SPLLIIIEIA SNISRPVALG
MRLAANLTAG HILMTILADF GCKLLFITYG GFPLFPMLII LFMTVLEIGV LVIQAYVFCL
LIVIYLKDSV ILHM-SQLDM RTRKENPIFS PINAAIIDLP SPASLSYFWN FGSLLGLCLA
IQIITGIFLA MHYCPDITLA FSSIAHITRD VNYGFTLKYL HTNGASAFFL CVYVHIARGL
YYGSYLRHHL WFSGISIFLI MMLTAFIGYV LP-WGQMSFW GATVITNFLS AIPYIGTDIV
QWVWGGFSVN NATLNRFFSL HYLFPFILAG LILIHLVLLH STGSNSPIGL NTNTDKVPFH
TYFITKDFFG FILLGIILSL FIFYIPNFLG DPENFINANP LVTPVHIMPE WYFLFAYRWL
FSTNHKDIGT LYIVFGMFSG MIGTALSMLI RLELAGPGTM FGDDHLYNVI VTAHAFVMIF
FLVMPVLIGG FGNWFVPLYI GAPDMAFPRL NNLSFWLLPP ALLLLLASSL VEQGAGTGWT
VYPPLSGPQT HSGGSVDLAI FSLHCAGASS IMGAINFITT IFNMRAPGMT MDKMPLFVWS
VLITAILLLL SLPVLAGAIT MLLTDRNFNT TFFDPAGGGD PILYQHLFDS AEWSQLDFQD
AASPISEQLI FFHDNILFIL SVVLVLVGWM IVSGVLNKHY YKYLIEGTTI EIVWTIIPAV
ILIFIAFPSL QLLYSMDEVV DPSLTVKVIG HQWYWSYEYS DVEGEAIEFD SYMVLTSDLE
PGDLRLLEVD NRVVLPVNTH IRVIVTGADV IHSFALPSLG IKVDAIPGRL NQTPLLIKRP
GVFHGQCSEI CGSDHSFMPI VVEGVSQEKF IRWM------ EKIYHPYHLV DPSPWPYVMG
CGVLLTTLGA VVYFHYSQLI LLFFGIFTVV SCLIMWIKDV VRESTFQGSH TKITVKGLKI
GFLLFIISEI LFFFSFFWA- FFHSSLSPSI EIGVFWPPLG IDPLDPFSVP LLNTVILLSS
GATVTWTHHS IISGQRSEAI FGLILTVLLG VIFTILQVVE YVEAPFTIAD SVYGTTFFVA
TGFHGLHVII GTIFLLVCLV RLVFHHFTRS HHFGFEAASW YWHFVDVVWL FLYVCIYWWG
C-MSLIAFLL FEITKFLLLI VPVLISVAYL TLAERKVLGY T-QTRKGPNV VGVYGLLQPL
ADGLKLFSKE MIIPNHVNLF LY-FFSPILA LTLSILIWSI LPLGSSYVLS DVSLGILVVL
ALSSVGVYAI LISGWSSNSK YAFIGALRAA AQMISYEVSI GLILISVILS SSSLNLLIIV
HAQYQGVWFI FPLFPAAIMF LVSCFAETNR APFDLTEGES ELVSGYNVEY SSMSFALFFL
AEYSHIIFMS FLFATLFLGG KANLIIFLFI WVRTSFPRLR YDQLMALLWK TYLPLSLLWM
IWLGSSLVVL SNHLVLTYLA LELQTFSVFV LIASRNFSIK SGEGALKYFV LGAISSGLFL
FKLSFFPVHF WVPDIYEAST NRIIGIIGTL PKSMLVGTFG AMNQTKLKRL LAYSGITHMG
MALITLGLFS KQHVEPTLLY ITIYSAGGIP PLSGFLGKWY YLRVTQLCYF QKSHSYIVWI
SIIISSVSFL LSQRNPNKEK VSVYECGFDP FHNPGEPFSI RFFLIAILFL VFDLEISYLF
PWSLSSFLID YVGQAFLILF LLILIWGLVY EWMKGGLEWE -MIYFALIII PIITILHI-I
MVPREKHNEL NKCALWGNIT FVLDTLSLLF IGLSILLTPI CVLISWNTIR IFKKEFLLVI
FLILILLIHV FAIMDLLGFY ILFETILIPM FVIIGVWGSR EEKIRAAYYF FFYTLIGSLL
MLLSIFKIYA LTGTTHYYAL LHLEIPKNNQ YWLFLGFFAS LAVKIPMFPC HIWLPQAHVE
APIAGSVLLA GILLKLGGYG FIRFSLPLFP IASEIFSPCI IIISIIAIVY GAFTTCRQSD
IKRLIAYSSI SHMGLVTVSL FTNSLEGYIA SIIMMLAHGL VSSGLFMISF TLYNRFHTRI
IKYFKGLVTP APLLSSLTFI LVLGNISFPG TINFIAEFSS IVAATKYSIF IGISVCVGIF
LGTVYSLSVY NKIYFGTLSN FTYYTRDLNA LEYHSFIPLI GLILILGIIP FTISILGIII
NRSNIILLLI SIEVMLISIS LNFLVLSSST NDFTGLIVAV FVITVAAVES AIGLSIMISF
YKVKGSVSIR FLNLLKGMHL LILVFPLLSF LICLGFGRKI GEVGSSYLSS TLILFSFVLS
IYGFSKSLVY NSLEYINLGD WFSGGLLFCK FSLNYDNITW SMLVLILGVS CLIHLFSIGY
MEGDPHIPRF MGYLSLFTFF MVILVSAGNL IQLFIGWEGV GLCSYLLINF WYTRIQANKA
AIKAMLVNKV GDLSLLLGVT FLWVNYGLLI AVVGKSAQFG LHTWLPDAME GPTPVSALIH
AATMVTAGVF LVIRLSPLFE KVPLVLILIV LVGSITAFFS STIGLAQNDF KKVIAYSTCS
QLGYMVLICG FSHYELGLYH LINHGFFKAL LFLSAGSMIH ALKDEQDLRR GGNLLKVIPI
SFICMLTGSV SLMGLPFLTG FYSKDLIVEV SYGSQVLAFG FWLAVFSAFL TAIYSFRLIY
FCFEGNWLLI GPLLGLLILA VLGGFLLQTY ILKDQFPVIL PNTMKSITYK FTSWAWYIDK
ILSHYFICFT LKLGFNITYK LIDNQVLENL GPSSYYKGYI HSYMYQACLF FSILILFSAF
NSILSHNPIH SVFWLVLLFI QSAILSIMLA YEYLGFVIVI IYIGAIAILF LFVIMMLYND
LGFLLVITSF LLLVSMIGAI II
>JN700944
VPRRWQVLLE GLYQHWWETL QTGLGAHAGL YFPFIFALFF LIGLLNLMGL FPYVFTVATH
IAITFGFSFS ILMAVTILSL RKFGWDFFSL WMPAGAPLAL APLLVLIETA SYFSRAISLG
IRLAANLSAG HLLFAILASF GFQMVLAGWW GLSLIPIGIM VFITLLELAV ALIQAYVFCL
LTSIYLADTV ALHM-PQLDM RLRKEHPLLS IVNQVLVDLP SPASLSYFWN FGSLLGLCLG
LQIVTGIFLA MHYTSDINTA FQSMAHIMRD VNYGFLLRYA HANGASLFFI CVYLHIGRGI
YYGSYQKVPV WGIGVLIYGI MMLTAFIGYV LP-WGQMSFW GATVITNLVS AVPYLGDSLV
QWIWGGFSIS GATLSRFFSL HYLMPFVLAG LALAHIVLLH ESGSNNPLGL RSDVDKVFFH
PYFTYKDIFG FAVALGGLFM IVFFAPNLLG DVENFSEANP LVTPVHIQPE WYFLFAYRWL
FSTNHKDIGT LYLVFGAFSG MVGTAFSMLI RLELSAPGTM LGDDQLYNVL VTAHAFVMIF
FLVMPVMIGG FGNWLVPLYI GAPDMAFPRL NNISFWLLPP ALILLLGSSL IEQGVGTGWT
VYPPLSGIQA HSGGAVDMGI FSLHLAGASS ILGAMNFITT IFNMRAPGVT WDKLPLFVWS
VLITAFLLLL SLPVLAGAIT MLLTDRNFNT SFFDPAGGGD PILFQHLFDS PEFGQLSFQD
AGSPVMEEII FFHDQVMFII PVIAVLVLWL IYRSLSSAYY YKYLTEGTVI EIVWTVIPAV
ILVFIAFPSL KLLYLMDEVL DPALTIKAVG HQWYWSYEYA DYESRALEFD SYMIPTNDLN
SGDLRLLEAD HHLVVPVQTH VRLLVTGADV IHAFALPALG LKIDAIPGRL NQLNFLVKRP
GVYYGQCSEI CGANHSFMPI VLEAVSLDYY IQWM------ STHYHPFHLV DPSPWPYIGA
SGALATTFGS VIYFHYSQMS LLIVGLILLT VTFIFWWRDV IREATFQGHH TAIVRQGLKY
GMLLFILSEV CFFVSFFWA- FFHSSLAPAV ELGAVWPPTG IDVLNPFAVP LLNTAILLSS
GATVTWAHHA IISGQRKSAL LGLLVTVFLG MIFSALQGME YYEAPFAIAD SVYGSTFFVA
TGFHGFHVLI GTTFLAVCLV RLINHQFTKH HHFGFEAASW YWHFVDVVWL FLYVCIYWWG
AMPTWILWFT SIVIKGLIIL IPLLISVAYL TLAERKVLGY M-QSRKGPNI VGIYGLLQPL
ADGVKLFGKE FVWPTQANRT IY-ILAPIVA LFLAFTVWAV LSFDGFTGLA DIPLGLLLIL
ALSSIGVYTT LMSGWASTSR YAFLGALRAA AQMISYEVAI GLLVLTVIAV TSSFHLGVII
DHQYQSGWFW LPLLPAALMF YVSGLAETNR APFDLTEGES ELVSGYNVEY ASMPFALFFL
GEYGHILFMS TLISVLFLGG KVGLVSFSML WVRASYPRIR YDQLMALLWK SYLPLSLIAL
TGWTSALMCL TTEFMTFFVL MEIQTLCLFV LISYQTYSAL STEAAVKYFV LGAFVSGLFL
FKMTVAPFHQ WAPDVYEGSP WVTLLVLSSL PKSIFWGVWG AFNQSKLKRL LAYSAIGHAG
FIIMGLSLGT LMGYQMAGLY LIFYSMAGIP PLVGFLIKWY YLRLIKQLTF EPSSSWTRWL
AIILVGLSLV LQGRSPDREK NSVYECGFSP FQSPGQPFSI RFFLIALLFL VFDLEVSFLF
PWCKTLFQDT SVS-WLALFF LILLTWGLVY EWVKGALEWE -MWIIINLLI TSLAILHL-L
NTPRFQKELL KKRGLANFSF WALDGISAPL IVLSTGLIPI CLLASWKSLQ FLIKEFILCL
IILDILLILS FASLDLIWFY ILFEGLLIPM FIIIGVWGSR ADKVSAAFYF FFFTLAGSLT
FLISIFGLYH LTGSTQWIVL YQHPIPDTLQ YLFFLGFALS FAVKIPQFPA HIWLPQAHVE
APVAGSVLLA GILLKLGGYG YLRFCLPLFP KAVIFFTPLM ITLGILGVFW GSVNTLRQAD
MKRLVAYSSV AHMGLVTLTL FSQQPEAPLA ALLMMVAHGL VSPALFIMVT LLYDRFHTRL
IRYYRGVALG APLLATALVI LSLMNMSLPP TSNFVAEFIS LWTVFQLSPL AALLAGTGVI
LSAGYSLWFC NRICFGTLSP HLRALRDLSR REALLVIPLI ILPTGLGVYP FTLGTTGLVI
NRTNLILTIM SIELMFLASA FLLLMGGAQQ LSVEGQLLTL FILTVAAAES ALGLAILIAY
YRLKGTIVIH SFTLLRGMYC LILFLPLLAT LWIFLGGRWW GEQGSSFLTI AHLFMAWCLT
LALVWEVWVN QSILLLVGAN WLPLLPFQVS WGLLFDPLTA CMSLVVCSVS GLVHLYSYNY
MAGDPHRPRF MAYLSFFTFF MLILVFSSNL LQMFVGWEGV GLCSYLLIGF WYTRLEANKS
AIKAMVVNRI GDLGLLLGIF GIWFYYGLVI GAVGKSAQLG LHTWLPDAME GPTPVSALIH
AATMVTAGVF LLIRMSALLE LSSWGLLVVV WVGSLTAFFA GTIGVFQQDL KKIIAYSTCS
QLGYMVAACG LSWYSVALFH LTTHAFFKAL LFLGAGSIIH ALMDEQDVRV AGGLRHRLPF
SYAVMVIGSL ALVGFPFLAG YFSKDLLLEL AYGCYWKQAV YGLLIAAAFC TAYYSWRLAW
YTFESTWSLW APLLFLGVGS LIVGFMLQTL FNEALPPLWL LTQVKVTPYR FFNQAWGFNA
FWNSLLTYPC LTLSYKIAYK VIDRGLLETW GPSSFQSGYL FHYMVYFLTP LLLGILLTGS
QVITSRNPVH SVFWLVLTFI QTAFIFITWG LDFIALMTVI VYVGAIAILF LFVILMLYST
YPLLFVAAGF TLLVAMVGAM VL
>JN700946
VPRRWQVLVE GLYGHWMETL KTNLGVQAGT YFPFLFSLFF MVAILNVLGL FPYVFTVMTH
IAITFGFSFS ILIAVTVLSI QRFGKDFLSL FMPGGAPLAL APLLVIIETA SYLSRAISLG
IRLAANLSAG HLLFAILASF GFQMMAAGWW GLSLIPISIM VFITLLELAV AMIQAYVFCL
LTSIYLADTV ALHM-PQLDM RLRKEHTLLS IVNQVMVDLP SPINLSYAWN FGSLLGLCLG
LQIITGIFLA MHYSSDINSA FQSMDHLIRD VNYGFILRYA HANGASLFFI CVYLHIGRGI
YYGSYLKTPI WVGGVIIYLL MMLTAFIGYV LP-WGQMSFW GATVITNLVS AVPYLGDFLV
QWIWGGFSVS GATLSRFFSL HYLLPFAIVG LALAHIILLH DLGSNNPLGL RSDVDKILFH
PYFSYKDLLG FGLALTGLIT IMFFWPNALG DVENFTEANP LVTPVHIQPE WYFLFAYRWL
FSTNHKDIGT LYLIFGAFAG MVGTAFSMLI RLELSCPGSM LGDDQLYNVL VTAHAFVMIF
FLVMPVMIGG FGNWLVPLYI GAPDMAFPRL NNVSFWLLPP ALILLLGSSL VEQGVGTGWT
VYPPLSGIQA HSGGAVDMGI FSLHLAGASS ILGAMNFITT IFNMRAPGLG WDKLPLFVWS
VLITAFLLLL SLPVLAGAIT MLLTDRNFNT SFFDPAGGGD PILFQHLFDA PEFGQLSFQD
AGSPVMEEII FFHDDIMFLL PVITVLVLWL MLRSMSSVYY YRYLTEGTII EIVWTVIPAI
ILVFIAFPSL KLLYLMDEVL DPALTIKAVG HQWYWSYEYA DYQTTALEFD SYMIPTADLV
SGDLRLLEAD HHLVVPVQTH VRLLVTGADV IHSFALPALG LKIDAVPGRL NQLNFLVKRP
GVYYGQCSEI CGANHSFMPI VLEAVSLDHY IQWM------ STHYHPFHLV DPSPWPYVGA
SGALATTFGS VLYFHYSQSG LMTLGLILIL TTFVVWWRDI IREATFQGHH TAIVRQGLKY
GMLLFIVSEI CFFVSFFWA- FFHSSLAPAI ELGAVWPPTG IDVLNPFAVP LLNTAILLSS
GATVTWAHHA IISGQRASAL AGLGWTVILG VIFSSLQAME YYEAPFAIAD SVYGSTFFVA
TGFHGFHVLI GTTFLAICLI RLIVHQFTRH HHFGFEAASW YWHFVDVVWL FLYVCIYWWG
AMSPLLWTCF LSVIKALWIL IPLLLSVAYL TLAERKVLGY M-QARKGPNI VGLYGLLQPI
ADGIKLFTKE FVWPYQANMV IY-ILAPMIA LLLAFTVWGV LSVSPHSQLA DIPLGILLIL
TLSSIGVYTT LMSGWASTSR YAFLGALRAA AQMISYEVAI GLLILTVVGC VSTFHIGQLV
AQQQETGWLW LPLFPAFIMF FISGLAETNR APFDLTEGES ELVSGYNVEY ASMPFALFFL
GEYGHILFVS ALISFLFLGG KVGLVAFLIL WVRASFPRIR YDQLMALLWK SYLPLSLIAV
VGWTSALMCL SQSYLSFFLW MELQTLSLFV LVSRRTHSLL STEAGLKYFV MGAFVSGLFL
FKMAAAPFHQ WVPDIYEGAN FSTLLVLGTL PKSLGVGAIG ALNQTKIKRF LAYSTIGHTG
FLMLGLSLGS LVGYQWGAMY LLVYSMAGIP PLTGFLVKWY YIRVVKIIYF QPAASWVGWL
ALLLVGLSLF LQSRNPDPQK TSIYECGFNP FQNPGQPFSI RFFLIAILFL IFDLEISFLF
PWIITLFQHS LTS-GLVCFF LAVLTWGLVY EWLQGALDWE -MWLILNFLI FSLACSHL-W
SLPRFGNYRL KRVGLQGPSL FAMDGIAAPL IILSTALIPL SLLASWDSIR FLVKEFILCL
LIIDLLLVLT FSVWDLMWFY VLFEGILIPM FLIIGVWGSR VDKVTAAFYF FFFTLIGSLL
FLLSLFFLYQ TVGSTQWSTL SATPLDPTLQ YALFGGFMVS FAVKIPQFPC HIWLPQAHVE
APVAGSILLA GILLKLGGYG YLRFCLPLFP AATQHFGPGM CLLGVLAVLW GSINTLRQAD
MKRLVAYSSV AHMGLVTVAL FSGSPEGLAA GLLMMVAHGL VSPALFAMVT CLYDRFHTRL
IRYYRGLTLG APLFSVFFVS FSLMNMSLPP SGNFIAEWTS LVALFQASPL TALIAGTGVI
LSAGYSLWFC NRICFGTLSP HLYTLRDLNR REVYLLFPLL LLPFILGLYP FTLGSTGIVL
NRGNLILTIM SIELMFLASA FLLLLGSNWM DTLETQIFTL LILTVAAAES AIGLAILIAF
FRLKGTIAIQ AFSLLRGMYS LILVFPLLTL VLLGLGGRWL GEKGSRGLAT LHMGFIWLLS
LLLFWEVIIQ QSTVWIPGGS WIPLSWGPFS WGLLGDPLSA CMVLVVSTVS GLVHLYSIQY
MNGDPHQPRF MAYLSFFTFF MLLLVLSDNL FQMFVGWEGV GLCSYLLIGF WHTRLEANKA
AIKAMVVNRV GDLGLLLGML GLWWGFGLLI GAIGKSAQLG LHTWLPDAME GPTPVSALIH
AATMVTAGVF LLIRMSALLE VTSWALILVA WVGGLTAFFA GTVGIFQQDL KKIIAYSTCS
QLGYMIAACG LSLYSASLFH LTTHAFFKAL LFLGAGSIIH ALQDEQDIRR MGQLVARLPI
SYLAMSIGSF ALVGFPFLAG YFSKDLILEM AFGVYWKQGV YALLLMAAFC TAFYSFRLAW
YTFEGQPALW LPLLILSIGS IIVGYILHYS LVGPICVPPI ITVWKNLPFT FGNQAWLFNT
LINTFLVFPF LRLSHHIAYK LLDRGVLEVW GPSSWQSGQL FHYMLYLLPF LLVGILLTGC
QVIGARNPIH SVFWLVITFI QTALILVLLG LDFIAFMTII VYVGAIAILF LFVILMLYQQ
YSLIFVGVAM ILLVAMVGAM AL
>JN700947
VPGRIQSLVE IILEHWVTVV RENLGEKTDY YILPLSALFM FLLGINLLGF FLYTFPSTTH
ISITFGAALS VWLGVIILGF KNFRSSFFSM FMPTGAPLAL SPLLVVIEIV SNLSRPVALG
MRLAANLTAG HILLAILADF GCKLLFYSWS LFNLFPIFII IFMTTLEIAV LVIQAYVFTL
LSMIYLRDSI TLHM-SQLDM RIRKENPIFS PINSTLIDLP SPSSISYFWN FGSLLGLCLV
IQILTGIFLA MHYCADVSLA FSSVAHISRD INYGFLLKYL HANGASAFFL CVYIHIARGL
YYGSYLRWHL WSSGVVIFLI MMLTAFIGYV LP-WGQMSFW GATVITNFVS AVPYIGNDIV
QWIWGGFSVG NATLNRFFSL HYLFPFLLAG LIVVHLVLLH TTGSNSPTGL NPNSDKIPFH
IYFTTKDVYG FILLFILLST LVFYMPNILG DPENFINANP LVTPVHIMPE WYFLFAYRWI
FSTNHKDIGT LYLVFGAFSG MVGTALSMLI RLELAAPGAM FGDDHLYNVI VTAHAFVMIF
FLVMPVLIGG FGNWFVPLYI GAPDMAFPRL NNLSFWLLPP ALLLLLGSSL VEQGAGTGWT
VYPPLSAAQA HSGPSVDMAI FSLHCAGASS IMGAINFITT IINMRAPGMT FDKLPLFVWS
VFITAFLLLL SLPVLAGAIT MLLTDRNFNT TFFDPAGGGD PVLYQHLFDS MEPSQLHFPD
AASPIAERLM FFHDNVMFII ILIVVLVGWI MISSITNKHF YKYLVEGTVI EIVWTVVPAI
ILVFIALPSL QLLYSMDEVI DPSLTIKAIG HQWYWSYEYS DTEGDSIEFD SYMVPTSDLE
EGELRLLEVD NRVVVPVNTQ VRVVITGADV IHCFAVPSLG VKADAIPGRL NQVSFLVKRP
GLYYGQCSEI CGSDHSFMPI VIEGVSQEKF VNWM------ GKVYHPYHLV DPSPWPYVMS
CGAFLTTLGA VIYFHYSHMV LMVLGLLTVI LCMLSWFKDV VREATFQGFH TKATVLGLKL
GFLLFIVSEV LFFFSFFWA- FFHSSLSPSV EIGVMWPPIG IDPLNPFSVP LLNTAILLSS
GATVTWAHHS IVSGRRTEAI RGLSLTVFLG LIFTALQAFE YVEAPFCIAD SVYGSTFFVA
TGFHGLHVII GTIFLTVCLV RLYNSHFTRS HHFGFEAASW YWHFVDVVWL FLYVCIYWWG
C-MNLIINSI FDIIKFLIII VPVLISVAYL TLAERKVIGY M-QARKGPNV VGLFGLLQPL
ADGVKLFAKE MIIPNHVSIF LY-FFAPILA LTLGLVVWGV MPFGSNVVLS DLSLGMLLIF
ALSSVGVYAI LMSGWSSNSK YAFLGALRAA AQMISYEVSI GLIIITTILC TGSLNLSTII
FTQNKCIWFI FPLLPAAIMF FISCLAETNR APFDLTEGES ELVSGFNVEY SSMSFALFFL
AEYSHIIFMS FLFCLIFLGG KSMIIVLLFI WVRASYPRLR YDQLMHLLWK TYLPLSLNIM
VLMGSMMIIT CDNLIVIYLG LELQTFSLFI LISKNRVSLK GSEAALKYFI LGALSSGLFL
FKLALFPLHF WVADIYEGSS WDVISLLSTI PKSIILGTIG AMNQTKVKRL LAYSGIGHMG
FIILGFGLLT NQGLEASFIY LFIYSIAGIP PFAGFINKWY YLRVVKITYF QKTSSYISWL
SSVISGASYF LGEKSPDKEK VSVYECGFDP FHSPGEPFSI RFFLIAILFL VFDLEISYLF
PWSSSTGHIT LSAQLIIILF LIILTLGLVY EWLKGGLEWE -MFIKILFFI PFIAIINI-I
FTSRFNIKKL EKISLWGSVF FALDGISLFF IGLSIILIPI SILMSWKAIT HLKKEFILSL
FVIVFLLIGV FSILDILGFY ILFEAILIPM FLVIGIWGSR EEKVKAAFYF FFYTLIGSLL
MLISIFKIYS ALGTTNYQSL IILELPTQIQ FWLFLGFFAS LAVKIPMIPF HIWLPQAHVE
APVAGSVLLA GILLKLGGYG FIRFSYPLFP IASEYFTPVI LLLSLLALIY GSLTTCRQTD
IKRLIAYSSV AHMGLVTLSI FVHSMEGLIA SITMMVAHGL VSSGLFMTSA VIYVRHHSRA
IRYFRGLTLT MPIFSTITLI LILANIGFPL TFNFIAELFS ILAGLNYSFI IGALSCIGAL
LSTVYALYYY NRIYFGVLSS HLKFSREMMA FEFQSFMPLI LLTIILGVFP FILSVIGVVI
NRSNIILVLI CIEMMLLSVS LNFMINAFFL DSILGQISSI YIITVAAVES AIGLSIMIAF
YKIKGSIAIR FLNLLKGMYF LIIFLPLLSF LVCSTFGRKI GEKGVKLFSS SLLIFTFLLS
FFAWIEVVIF NSNVDLILWS WFNLGLLSVD LGLQYDGVVC SMLLLITGIS SLVHLYSTSY
MDGDPHLPRF MSYLSLFTFF MIILVTSTTL PQLFIGWEGV GLCSYLLIGF WFTRIQANKA
AIKAMIVNKV GDIGVLLGMI LIWMTFGLLI GVIGKSAQIG LHMWLPDAME GPTPVSALIH
AATMVTAGVF LIIRLSPFFE ETPLILIVIV LLGSLTAFFT STIGLTQNDL KKVIAYSTCS
QLGYMVMICG FSQYNAGLFH LVNHGFFKAL LFLSAGSMIH ALRDEQDLRK MGAMRSITPL
TFICIFIGSI SLMGLPFLTG FYSKDLILEL AYGENFLTFA LWLGLLAASL TAFYSFRLIY
NTFEGYWNLW LPLLILLILS VIVGYFLQFT ILKDEFPIML PNFNKFLPYS FTNGAWYFDT
FFNHYIVKPI LKIGFSSTYK LIDNQILEAL GPSKFHSGKI STYMEQLFFL FSILLLSSVT
MAITSSNPVH SVFWLVLVFI YSSGFLISLS FEFLALMMII IYVGAIAILF LFVIMMLYTE
YAYPLLILSL LLLVAMVGAI VL
>JN700949
VPTRWQMVIE AIYTHWSGLI KDSLGQKGLV YFPWLVGLFS LLLWLNVLGL FPYVFTVGTH
IVVTFGLSLS IITCVTIMGI KNFKGDFFSL LMPQGAPLAL APLLVLIETA SYVSRALSLG
IRLAANLSAG HLLFAILASF GFQMIMNNYF MLSLFPIAIM VFITVLEIAV AVIQAYVFCL
LTSIYLEDTL KSHM-PQLDM RVRKYNPLAT IVNDILVDLP SPSNISYLWN FGSLLGTTLI
IQILTGVFLS MHYCADTSLA FSSISHIMRD VNYGFVLKYA HANGASIFFL CVYTHIARSL
YYGGFLKVEL WFSGVTILLI MMGTAFLGYV LP-WGQMSFW GATVITNLVS AIPYIGNDIV
QWLWGGFSVS NATLNRFFSL HYLLPFVLAA LSVVHLILLH TDGSSNPVGV KSSIDKVPFH
QYFSFKDIYG IMLLLFVLMF LVFFAPNILG DTENYIQANP LVTPVHIQPE WYFLFAYRWL
FSTNHKDIGT LYLIFGAFSA MVGTAFSMII RLELSGPGSM LGDDQIYNVV VTAHALIMIF
FFVMPVLIGG FGNWFVPLYI GAPDMAFPRL NNISFWLLPP ALLLLLGSSL IEQGAGTGWT
IYPPLSSIQS HSGGSVDMAI FSLHLAGASS IMGAINFITT IINMRAPGMT MDRIPLFVWS
VLVTAILLLL SLPVLAGAIT MLLTDRNFNT SFFDPAGGGD PILFQHLFDA AGDWQLSFQD
AASPVMEEIT FLHDQVMFIG PVISILILWL MIRSAVNKYK YKFLVEGTVI EIVWTLIPAV
ILVFIAFPSL RLLYLMDEIM EPAITIKVVG HQWYWSYEYS DYDVRDLEFD SYMVPTTDLD
EGASRLLEVD NCLVLPIHTH VRILITGADV IHSFAVPALG VKTDAIPGRL NQTNMFIKRP
GLFYGQCSEI CGTNHSFMPI AIRAVSLDKF IGWV------ SQVYHPYHLV DPSPWPYLAA
CGAFLLTFGG VIYFHYSFMW LMIAGLAMFT LTFVVWCRDV VRESTFQGLH TDLVKKGLKL
GMILFIVSEI CFFVSFFWA- FFHSSLAPAI ELGALWPPRG IQILNPFSVP LLNTAILLSS
GATVTWAHHA IINGNRGQSV KGLLFTVALG VIFTGLQGAE YYEAPFAISD SVYGSTFFMA
TGFHGFHVLI GTTFLGVCLG RLAFHQFTRH HHFGFEAASW YWHFVDVVWL FLYVCIYWWG
S-----VTIF LALLKFLSVI IPVLVSVAYL TLAERKILGY M-QSRKGPNI VGIYGLLQPL
ADGAKLFAKE MIIPNHSNLV VY-FFSPVLF LMLALLIWSV LPYSAGAWYI NLDLSLLFVL
VISSISVYAI LMSGWASSSK YAFLGSLRAA AQMISYEVSM GLILITVIFS AGTLNVAKID
IAQGNSIPFV LPLLPAAVMF LVSIFAETNR APFDLTEGES ELVSGYNVEY SSMSFALLFL
AEYANIIFMS ALFSVLFLGG KTSVITFLFV WVRASYPRIR YDQLMMLLWK SYLPASLVMS
VVLSSLFLVS SDNLLAVYIA LELQSLSLFI FISRKKNSPS KVEAGLKYFV LSSISSGILL
FKLAVAPFHI WSPDVYQGAD NQSLVLLGTL PKSLIIGCVG ALNQINVRKL LAYSGIMNMG
FVLLGLGANS HYGLEASIFY VFVYSFAGIP PFAGFLIKWY YLRIVKIGYF QVDKAFYAWL
SLVISSASFF LGTTSPDKEK ASAYECGFNP FDNPGNPISV KFFLIGILFL VFDLEISLLF
PWCASSHLSG EYGLWVVIAF IYILVWGLIY EWIKGGLEWE --MLLAIVFV LLLSLLIV-L
FVPACNPTLV KKIGLWGPVQ FGLDEISTPF VLLTALLTPV CIIVSWTTVR HLVREFVFCL
LAIHLLLIGV FTSLNVLVFY ILFEVILIPM FIIIGVWGSR KERERAAYYF FFFTLAGSLL
MLLSIFVLYV VTGTLDYQLL VDTNIPPSIQ IWCFLGFFFS LAVKVPKIPF HIWLPQAHVE
APVAGSVILA GILLKLGGYG FIRFSWGLFP DASQYFSPMI MTLSALAVIY ASLSTCRQTD
AKRLVAYSSV AHMGIVTIGI FSKTIEGIMA AVILMIAHGL VSSGLFIMVT NLYDRFHTKL
IRYYRGATYT MPIFSLLFFA LILANIAFPI SLNFIGEFFS IVSAIQFSWV AIVGPLFGIV
LSAAYSLAFY NKVVFGHPSQ FTLVTRDLTR REFVSPILLI ALTVVLGLAP FILGAMGICL
NRTNLILLIM SIELMLLAAS LLFIVGSSFF NVLVGQAFTI LILTVAAAES AIGLAIIISY
FRIRGKITIK LLNILKGMYI LIAVLPLLSA VVLLSSGRRV GMSGSNIFSI FCMGGATLLS
YFLYYETAVI KSSLYIPVLN WIHLGSVSTE ISFFIDSISG GMVLIVTTVS FLVHVYSSSY
MDGDPHTPRF MGYLSLFTFF MLVLVSSQNF LQLFIGWEGV GLCSYLLVNY WFGRMQANKA
AIKAMLVNRV GDAALVAAIV LLWMEYGLLV GAVGKSAQVG LHTWLPDAME GPTPVSALIH
AATMVTAGVY LIIRSSTLFE ASSTALVATA LIGSMTALFA ATVGLAQNDI KKIIAYSTCS
QLGFMTLACG LSYYSVGLFH LINHAFFKAL LFLTAGSVIH ALKDEQDLRR MGSAIISLPL
SYVFMLVGSL ALAGTPFLAG FYSKDLLLEL STQQFYLLIS CWFGLLATFF TAFYSFKLIS
RTFEGEPSLW APLVFLSIGS LFSGYILKGS LLGPMIHPPL CFSDKLVPYG FLASAWGFDK
VISHYIAIPV WRFGHAVPYK LFDAGIIESF GPSLVQSGYL YNYM-VSFLL LSTTAVLSGT
MVISATHPVY SIIWLVLSFV SVGGLFVLLN MDFMGMILLV VYVGAIAILF VFVLMMLYTS
FDVYFILSSL VLLVAMVGTI VL
>JN700950
IPFRYQYIFE IVLNHWKTVI LENLNKNNIY YFLPLCTLFL FLFGVNLLGF FTYTFPTTTH
IFITFGLAFS IWLGVIIFGF YNYKLSFFSI FLPNGSPLGL APLLITIEIA SNISRPIALG
MRLAANLTAG HILMAILSDF SSKLLYFTYG LSIIFPFLII IFMTILEIGV LVIQAYVFCL
LSMIYIKDSI ELHM-SQLDM RIRKENPIFS SLNSVLIDLP SPSNISYFWN FGSLLGLCLI
IQILTGIFLA MHYCADVNLA FLSIAHILRD VNYGFFLKYL HANGASAFFF CVYIHIARGL
YYSSYLKYHL WFSGISIFLI MMITAFIGYV LP-WGQMSFW GATVITNFLS AIPYIGLDIV
QWVWGGFSVN NATLNRFFSL HYLFPFILTG LIIIHLVLLH TATSNNPLGI NSNSDKIPFH
NYFIWKDLYG FLFLFILISI FVFYYPNILG DPENFINANP LVTPVHIMPE WYFLFAYRWI
FSTNHKDIGT LYIVFGIFSG MIGTSLSMLI RLELAGPGSM LNDNHLYNVI VSAHALIMIF
FLVMPVMLGG FGNWFVPLYI GAPDMAFPRL NNLSFWLLPP ALLLLLGSSL IEQGAGTGWT
VYPPLSGPQA HSGGSVDLAI FSLHCAGASS IMGAINFITT IINMRAPGMT FDKLPLFVWS
ILITTILLLL SLPVLAGAIT MLLTDRNFNT TFFDPAGGGD PILYQHLFDG AEINQIDFQD
VASPVSEKLI FFHDNIMFIL ILITVLVGWM MLFSFLNKQY YKYLIEGTLI EIIWTIIPAI
ILICIAFPSL QLLYSMDEVI DPSLTIKSIG HQWYWSYEYS DIDEDSIEFD SYMVPTLDLE
LGDLRLLEVD NRIVVPVNTQ VRIVVSSSDV IHCFAIPSLG VKADAVPGRL NQVSFLIKRP
GVYYGQCSEL CGSEHSFMPI VIEGVSQEKF TNWM------ EKYYHPYHLV DPSPWPYVMS
CAALLTTTGA VVYFHYSYFF LLFLGLISIS LCLFIWLKDV IREATFQGHH TKITVLGLKI
GFLLFIISEI LFFFSFFWA- FFHSSLSPSI EIGVCWPPIG INALNPFSVP LLNTIILLSS
GATVTWAHHS IVKGDRYNSL QGLILTVILG LIFTLLQVIE YFEAPFSIAD SVYGSTFFVA
TGFHGFHVII GTIFLFICLL RLNNFHFTRT HHFGFEAASW YWHFVDVVWL FLYVCIYWWG
C-MSFIINII FEIIKFIIII VPVLISVAYL TLAERKILGY S-QTRKGPNI VGIYGLLQPL
ADGVKLFSKE IIIPNHVNLF LY-FFAPILS LSLALLIWSI LPLGYSLILI DLELGILFIL
AISSIGVYAI LMSGWSSNSK YAFIGALRAT AQMISYEVSI GLILICVILC SGSFNLNIII
NSQFHSIWYI IPLLPIALMF LISCLAETNR APFDLTEGES ELVSGYNIEY SSMSFALFFL
AEYSHIIFMS FLFTLLFLGG KTFLIIFFFI WVRTSFPRLR YDQLMSLLWK TYLPLSLLIF
IILGSIIIIL SNNLIYIYIS LELQTFSIFI LLSSNNESMK SSESGLKYFI LGSISSGFFL
FKLSLFPFHF WIPDIFEGSN KFLIFFIGSF PKSIIIGTFG ALNQSKIKRL IAYSGVSHMG
LCILTLTMIN KTGIEISINY FIFYSLGGLP PFSGFLAKWY YLNILKISYL QKLSSFKIWL
STIISILSYL LSEKSPDKEK VSVYECGFDP FHNPGEPFSI RFFLIAILFL IFDLEISFLF
PWSNSSFIID LKAQIYIYLF ILILVIGLIY EWIKGGLEWE --MIIILIII PFISILNL-I
LINRNNIKKL YFSSLWGNLL FMIDGISLIF IGLSIILIPI CIIISFKIIK FFIKEFLICL
FFTLILLITV FSIMDILGFY ILFEIILIPM FFIIGIWGSR LEKIKAAYYF FFYTLCGSLL
LLISIFKLYS LIGSTNYFNL IILVLPENLQ YWLFIGFFFS LAIKIPMFPF HIWLPQAHVE
APIAGSILLA GILLKLGGYG FIRFSYPIIP LASNYFNPII ITLSCIAIIY GGLTTFRQND
IKRLIAYSSV SHMGLVTLSI FTHSIEGIIA SIIMMVAHGV VSSGLFMTTS ILYSRLHTRL
IKYYKGLTSI MPIFSTIMII LILGNISFPL TINFIAEFLS LLSITNYNFF TGIIVGIGIF
IGTLYSLFIF NKMFFGQLNN FTIKLRDLLY FEYQSFLPII FFTIFLGIYP FILSIIGMII
NKKNILIILI CLELMLLSLS LNFLIIGFIN KNLFGLFISL FIITIAAVES AIGLSIIISF
YKIKGSISLR FINLLKGMIL ILIFLPLLNF FNCLLFGRLI GIKGSKIISC LILFLTFFLS
LIIFKEIFTY NIEINIIGFN WFNLGLLNCL FCFKIDKIVI SMLILVNSIS FLVHLYSISY
MDGDPHLCRF MSYLSLFTFF MIILVTSNNI LQLFIGWEGV GLCSYLLINF WFTRIQANKS
AIKAMLINKI GDIGLLLGII ILWDKIGLLI GVMGKSAQIG LHMWLPDAME GPTPVSALIH
AATMVTAGVF LIIRLSPLFE CLPSILILII LLGSLTAFFS STIGLMQNDL KKVIAYSTCS
QLGYMILICG FSYYNLSLFH LINHGFFKAL LFLSAGSIIH SIIDEQDMRK FGGLINFNPI
TYVCLLIGSL SLMGLPFLTG FYSKDLIIEL VYGSFKIKFA FILSIISAFF TAFYSFRLIH
YSFESNNIIL LSLLILLIMS IISGYLFQNL LLNNFKPPII PQFYKLLTYN FINYSWYFDY
IINYFIIKPL IVIGFNITYK FIDNQILEKF GPSKIHNGKL FIYMNQLFIF LSILIIITTF
MTIISFNPMH SIFWLVIVFL FSSILLLILN YEFLGFMIII IYIGAISILF LFVIMMLYND
FGLVFILLSL ILLIALIGAI LL
>JN700959
VPNRIDVIWS AIATHWKEVV KDNVGKDGYV FIPSLMGLFS LLFIVNLLGF FPYVYTIAAQ
VVITFTLSFT IVLSITVLGI IKFRASFFSM WVPSGAPMIL APLLVVIETL SYFSRALSLG
LRLAANLSAG HLLMVILGSF TFQLACAQVW SLTSVALFIS LFVVVLEIAV AAIQAYVFCL
LTAVYISDAY NLHM-PQLE- ---------- ---------- ---------- ----------
---------- ---------- ---------- ---------- ---------- ----------
---------- ---------- ---------- -P-WGQMSFW GATVITNLVS AVPYIGDFIV
QWIWGGFSVS NATLNRFFSL HYLFPFVLAA LALVHLIGLH QDGSNNPVGL RSDIDKLPFH
IYFSTKDIFG FVALGAILVG IVHFAPNILN DPENFISANP LVTPKHIQPE WY--------
---------- ---------- ---------- ---------- ---------- ----------
---------- ---------- -------PRL NNISFWLLPP SLFLLLSSSL VEQGAGTGWT
VYPPLSSIQF HSGGSVDLAI FSLHL?GASS LLGAMNFITT IFNMRAPGVT LDRMPLFVWS
VLITAFLLLL SLPVLAGAIT MLLTDRNFNT TFFDPAGGGD PILFQHLF-- ----------
---------- ---------- ---------- ---------- ---------- ----------
---------- ---------- --------IG H??YWSYEYS DYGEDSIEFD SYMIPTDDLK
EGDLRLLEVD NRLVVPAQSN IRVLVTGADV LHSFAVPSLG VKIDAVPGRL NQTSFFSKRA
GVFYGQCSEI CGANHSFMPI VVEAVSLERY LSWM------ SKYYHPYHLV DPSPWPYFGG
TSALLLTTGS VLYFHYSQGW LLGLGLVGLI LTMIVWWRDI IREASYLGLH TRIVQRGLKY
GMLLFILSEI CFFFSFFWA- FFHSSLSPTV EIGAVWPPTG IFVLNPFAVP LLNTAILLSS
GATVTWAHHA IISGQRRESV LGLSLTVGLG LIFTGLQAME YFEAPFSIAD SVYGSTFFMA
TGFHGFHVII GTSFLAVCLW RLVGHQFTRL HHLGFEAASW YWHF------ ----------
---------- ---------- ---------- ---------- ---------- ----------
---------- ---------- ---------- ---------- ---------- ----------
---------- ---------- ---------- ---------- ---------- ----------
---------- ---------- ---------- ---------- ---------- ----------
---------- ---------- ---------- ---------- ---------- ----------
---------- ---------- ---------- ---------- ---------- ----------
---------- ---------- ---------- ---------- ---------- ----------
---------- ---------- ---------- ---------- ---------- ----------
---------- ---------- ---------- ---------- ---------- ----------
---------- ---------- ---------- ---------- ---------- ----------
---------- ---------- ---------- ---------- ---------- ----------
---------- ---------- ---------- ---------- ---------- ----------
---------- ---------- ---------- ---------- ---------- ----------
---------- ---------- ---------- ---------- ---------- ----------
---------- ---------- ---------- ---------- ---------- ----------
---------- ---------- ---------- ---------- ---------- ----------
---------- ---------- ---------- ---------- ---------- ----------
---------- ---------- ---------- ---------- ---------- ----------
---------- ---------- ---------- ---------- ---------- ----------
---------- ---------- ---------- ---------- ---------- ----------
---------- ---------- ---------- ---------V GLCSYLLINF WFTRLLANTS
AIKAMVVNRV GDFGLILAMA LIWSLSGLLV GAMGKSAQIG LHTWLPDAME GPTP------
---------- ---------- ---------- ---------- ---------- ----------
---------- ---------- ---------- ---------- ---------- ----------
---------- ---------- ---------- ---------- ---------- ----------
---------- ---------- ---------- ---------- ---------- ----------
---------- ---------- ---------- ---------- ---------- ----------
---------- ---------- ---------- ---------- ---------- ----------
---------- ---------- --
>JN700963
IPSRVDIIWS GLIEHWYGLI RDNVGKGGVK YLPGILSLFI FLLSMNIIGF FPYTYTVTAQ
VLVTFSLSFT IVLSVTVLGI LRFRLDFFSM WMPQGAPMVL SPLLVLIETV SYFSRALSLG
LRLAANLSAG HLLMIILGSF TFKLGCAGVL SLTSIALLIT LFVIVLEVAV AAIQAYVFCL
LTCVYLADTT HLHM-PQLDL RLRKNHPLVS IVNGLVVDLP SPSNISYFWN FGSLLGLCLV
LQIVTGVFLS MHYCADVSLA FSSIAHILRD VNYGYLLKFF HANGASLFFL CVYAHIARGL
YYGGYSRAAV WNVGVVIYLI MMLTAFIGYV LP-WGQMSFW GATVITNLVS AVPYIGDSIV
QWVWGGFSVS NATLNRFFSL HYLFPFVLAA LAMVHLISLH EDGSNNPIGL RSDIDKVPFH
IYYSTKDIYG FVVLGLIITG LIYLLPNILN DPDNFIKTNP LITPVHIQPD WHFIVAY---
---------- ---------- ---------- ---------- ---------- ----------
---------- ---------- ------FPRL NNISFWLLPP SLFLLLASSL VEQGAGTGWT
VYPPLSAIQA HSGGAVDLAI FSLHLAGASS ILGAMNFITT IFNMRAPGVT LDKMPLFVWS
VLITAFLLLL SLPVLAGAIT MLLTDRNFNT TFFDPAGGGD PILFQHLF-- ----------
---------- ---------- ---------- ---------- ---------- ----------
---------- ---------- ---------- ---YWSYEYS DYGGDTLEFD SYMVPTDDLD
VGDFRLLEVD NRVVVPLNTH VRVLVTGADV LHSFAVPSLA VKMDAVPGRL NQTSFLIKRA
GVYYGQCSEI CGANHSFMPI VIEAVSLNRY LDWM------ SKYYHPYHLV DPSPWPYLGG
VAALLTTTGS VLYFHYSYIW LLSIGLLMLS LTMVVWWRDV IREATYLGLH TKIVQRGLKY
GMLLFILSEV CFFFSFFWA- FFHSSLSPAV DIGAVWPPTG VEVLNPFAVP LLNTAILLSS
GATVTWCHHS IISGDRRESI LGLSLTILLG AIFTFLQAVE YYEAPFSIAD SVYGSTFFVA
TGFHGLHVII GTTFLMVCWF RLVNHQFTRF H--------- ---------- ----------
--VELLLWVL LGVVKWLLLV IPVLISVAYL TLAERKVLGY M-QTRKGPNV VGVYGLLQPL
ADGLKLFSKE SIVPSQSNIL IY-LFSPILA LTIGLASWSV IPLNPRSCLS NVSLGILIIV
ILSSISV--- ---------- ---------- ---------- ---------- ----------
---------- ---------- ---------- ---------- ---------- ----------
---------- ---------- ---------- ---------- ---------- ----------
---------- ---------- ---------- ---------- ---------- ----------
---------- ---------- ---------- ---------- ---------- ----------
---------- ---------- ---------- ---------- ---------- ---------L
SVVIGFAAWF FSTKTPDKEK LSPYECGFDP IDQLGNPVSV KFFLIAILFL VFDLEVALLL
PWSRTVGAIP LYNQGLVWVF ILFLVWGLVY EWVAGGLDWE ---------- ----------
---------- ---------- ---------- ---------- ---------- ----------
---------- ---------- ---------- ---------- ---------- ----------
---------- ---------- ---------- ---------- ---------- ----------
---------- ---------- ---------- ---------- ---------- ----------
---------- ---------- ---------- ---------- ---------- ----------
---------- ---------- ---------- ---------- ---------- ----------
---------- ---------- ---------- ---------- ---------- FSIAILGIII
NRASLILVLI CVELMLLSIS LMFAFCSHYV GEALPSFIII VIITIAASES AIGLTLMVAY
YRVSGHITVK LMNLLRG--- ---------- ---------- ---------- ----------
---------- ---------- ---------- ---------- ---------- ----------
---------- ---------- ---------- -------EGV GLCSYLLVNF WFSRIQANTS
AIKAMLVNRV GDLALIICMG ILWVNIGLLI GAAGKSAQLG LHTWLPDAME GHTP------
---------- ---------- ---------- ---------- ---------- ----------
---------- ---------- ---------- ---------- ---------- ----------
---------- ---------- ---------- ---------- ---------- ----------
---------- ---------- ---------- ---------- ---------- ----------
---------- ---------- ---------- ---------- ---M-WVDTV LGSIVLISGV
MVIYSFNPVY SVVWLVLSFL FSSVWLWCFG LDFLCLVLIM VYVGAIAVLF VFVLMMLYGP
FVSVLFIVGL ILLVSLVAAL IL
>JN700969
VPNRVDTVWS MLLYHWRELI LDNVGKDGIR YLPGILSLFI LLLILNLLGF FPYTYTVTAQ
VVVTFALSFT IVMAVTVEGI LKFKMDFFSM WMPQGAPMML APLLVVIETV SYFSRALSLG
LRLAANISAG HLLMLILGSF TLKLALAGVL SLTLIALIIT VCVVLLEVAV AVIQAYVFCL
LVCVYLSDTT NLHV-PQLDL RLRKEHPIVS IANGLIVDLP SPSNISYFWN FGSLLGLCLV
IQIATGVFLS MHYCADVSLA FASISHIMRD VNYGYLLKFF HANGASLFFL CVYIHIARGL
YYGSYRKQAV WNIGVVIYLV MMITAFIGYV LP-WGQMSFW GATVITNLVS AVPYLGDSIV
QWIWGGFSVS NATLNRFFSL HYLFPFILAA LAFTHLISLH EGGSNNPTGV RSDIDKVPFH
TYFTYKDLYG FIVLAVVITL LVYLAPNILN DPENFIKANP LVTPIHIQPE WY--------
---------- ---------- ---------- ---------- ---------- ----------
---------- ---------- GAPDMAFPRL NNISFWLLPP SLFLLLASSL VEQGAGTGWT
VYPPLSSIQS HSGGAVDLAI FSLHLAGASS ILGAMNFITT IFNMRAPGIT FDKMPLFVWS
VLITAFLLLL SLPVLAGAIT MLLTDRNFNT TFFDPAGGGD PILFQHLFDS PQPWQLSFQD
GASPVSEEIM FFHDKVMFIL TIIIVVVLWL IVKALSNRYY YKYLVEGTTI EVVWTLIPAV
ILVFIAFPSL KLLYLMDEVI EPSITIKAVG HQWYWSYEYS DYGGESVEFD SYMIPTDELA
LGDTRLLEVD NRVVVPVSSH VRVLVTGADV LHSFAVPSLA IKMDAVPGRL NQTGFFIKRA
GVYYGQCSEI CGANHSFMPI VIEAVSLGQY LTWM------ CKYYHPYHLV DPSPWPYFGG
VAALLTTTGS VLYFHYSYIW LLNVGLSMLV ITMVVWWRDV LREATYLGLH TRIVQRGLKY
GMLLFILSEV CFFVSFFWA- FFHSSLSPAI DIGAVWPPTG INVLNPFAVP LLNTAILLSS
GATVTWAHHA IISGERKESI VALATTVLLG GVFTLLQAAE YYEAPFSIAD SVYGSTFFVA
TGFHGLHVII GTTFLVVCLV RLINHQFTRH HHLGFEAASW YWHFVDVVWL FLYVCIYWWG
SMIEGLKIIL LLAVKWVSLV VAVLIGVAFL TLAERKVLGY M-QSRRGPNV VGVYGLLQPL
ADGLKLFSKE SIIPSQANLL LY-FLSPVLG LTLALISWSV IPLSKYSSLA DINLSLLIIL
VISSVGVYSI LMSGWSSHSK YSFIGALRAA AQMISYEISL GLIMMGIIII VGSFSLSKIV
FYQQLQCYYL WPLWPIFLMM VVSSLAETNR APFDLTEGES ELVSGFNVEY ASMSFALFFL
AEYSHIILSC VLIVLLFGGG KVAMLVFLFL WVRASFPRIR YDQLMHLLWK AYLPLS----
---------- ---------- ---------- ---------- ---------- ----------
---------- ---------- ---------- --SILVGSIG AINQSSLLRF IAYSGISHIG
FVLWPLSYMS SGSWSVSIFY LVIYSLGGIP PLSGFLGKWY YLRIVKLIYF QDRGDILTWL
CSIIAGAAWL LTNKSPDKEK LSPYECGFNP FNQSGHPVSI KFFLIAILFL VFDLEVVLIL
PWSVTTGLNF VLSQTMVWGF IIFLAWGLVY EWLAGGLEWE ---------- ----------
---------- ---------- ---------- ---------- ---------- ----------
---------- ---------- ---------- ---------- ---------- ----------
---------- ---------- ---------- ---------- ---------- ----------
---------- ---------- ---------- ---------- ---------- ----------
---------- ---------- ---------- ---------- ---------- ----------
---------- ---------- ---------- ---------- ---------- ----------
---------- ---------- ---------- ---------- ---------- FLVALLGVIV
NRSSLILVLM CIELMLLSIS IMFMYSFCVN STHLSLVSIV MIISVAASES AIGLALMVSY
FRVSGHITVK NMNLLRGVAL LLVSLPLISF CTCIILGRLI GKYGSSWVST LSIGLGCILS
WINFLFYGLL EQELVINMWD WVSSLSLNFQ VSLVLDSLSS SMLTIVFSIS FLVHLYSTSY
MSEDPHIPRF MAYLSLFTFF MVLLVMADNL ALMFIGWEGV GLCSFLLISF WFTRYQANSS
ATKAMLVNRI GDLALIICMG VIWINIGIVV GATGKSAQLG LHTWLPDAME GPTPVSALIH
AATMVTAGVY LIIRCSPLYE GLSTKYSFIL LLGSLTCLFA ASTGITQVDI KKVIAYSTTS
QLGYMVAACG LNSYGLSLFH LLNHAYFKAL LFLSAGSIIH ACLDQQDIRK MGSLYKSLPV
SYLGVVVGSI ALMGVPFITG YYSKDLIVER SFDWSYPLGG AIMLITAVSL TAAYSLRIIM
NVFESDIKII IPLTLLIIGS TVMGYLFQFS IYHPTPHLLI NSLWKTTPWS FSYAAWQFNL
VVNWTLSRYV WFTSHHIFYK LIDRGIIDSL IPSYIQSGNV YNYM--VEAG VFTVILLSSV
GVISSFNPVS SVVWLVLAFI SSSFLFWTNS CGFLGMLLIL VYVGAIAVLF VFVIMMLYGS
FISLLFIAGL VLLVALVTSL VL
>JN700975
VPRRWQVVVE GLYLHWWDNL KISLGPQAGV YFPFLFCLFF LVGTLNLLGL FPYVFTVMTH
IAITFGFSIS ILVAVTILGL YKFKWDFLSL FMPGGAPLAL APLLVLIETA SYLSRAISLG
IRLAANLSAG HLLFAILASF GFQMAAAGWW GLSLIPISIM IFITLLELAV AMIQAYVFCL
LTSIYLADTV ALHM-PQLDM RLRKEHSLIS IVNQVLIDLP SPANISYFWN FGSLLGFCLG
LQIITGIFLA MHYSSDINSA FNSMAHIMRD VNYGFLLRYC HANGASLFFI CVYLHIGRSM
YYGGYQKTPV WTLGVLIYGL MMLTAFIGYV LP-WGQMSFW GATVITNLVS AVPYLGDFLV
QWIWGGFSVS GATLSRFFSL HYLMPFVLVG LAFAHIILLH EEGSSNPLGL RSDVDKVMFH
PYFSFKDIFG FSVAVLGLML IVFFSPNLLG DVENFSEANP LVTPVHIQPE W------RWL
FSTNHKDIGT LYLIFGAFSG MVGTAFSMLI RLELSSPGSM LGDDQLYNVL VTAHAFVMIF
FLVMPVMIGG FGNWLVPLYI GAPDMAFPRL NNISFWLLPP ALILLLGSSL IEQGVGTGWT
VYPPLSGIQA HSGGAVDMGI FSLHLAGASS ILGAMNFITT IFNMRAPGLS WDKLPLFVWS
VLITAFLLLL SLPVLAGAIT MLLTDRNFNT SFFDPAGGGD PILFQHLFDG PEFGQLSFQD
AGSPVMEEII FLHDQVMFII PVIAVLVLWL IYRSLNSVYY YKYLTEGTVI EIVWTVIPAI
ILVFIAFPSL KLLYLMDEAL DPALTIKAVG HQWYWSYEYA DYQSTALEFD SYMIPTTDLQ
VGDFRLLEAD HHLVVPVQTH VRLLVTGADV IHAFALPALG LKVDAIPGRL NQLNFLVKRP
GVYYGQCSEI CGANHSLLAN ?CLSCIFNHY VSWM------ STHYHPYHLV DPSPWPYVGA
SGALATTFGS VLYFHYSHSS LLILGLLIIL VTFIVWWRDV IREATFQGHH TYIVRQGLKY
GMLLFILSEV CFFFSFFWA- FFHSSLAPAV ELGAVWPPTG IDVLNPFAVP LLNTAILLSS
GATVTWAHHA IISGQRLTAM SGLFSTVILG MVFSFLQGME YYEAPFSIAD SVYGSTFFVA
TGFHGLHVLI GTTFLAVCLI RLITHQFTKH HHFGFEAASW Y--------- ----------
-MDSLILWCF LIVTKALLIL IPLLLSVAYL TLAERKVLGY M-QSRKGPNV VGIYGLLQPL
ADGVKLFAKE FIWPYQANTL VY-ILAPIMA LFLAFTVWGV LSFSLNNQLA DVSLGLIVIL
ALSSVGVYTT LMSGWASTSK YAFLGALRAA AQMISYEVAI GLLILTVVAC ATSFHLGNII
YHQVQGDMYL WALFPAAIMF FVSGLAETNR APFDLTEGES ELVSGYNVEY ASMPFALFFL
GEYGHILFVS AFISTLFLGA KIGFVAFTIL WVRASYPRIR YDQLMTLLWK SYLPLS----
---------- ---------- ---------- ---------- ---------- ----------
---------- ---------- ---------- ---------- ---------- ----------
---------- ---------- ---------- ---------- ---------- ---------L
AALLVILSLI LQGKSPDKEK TSIYECGFNP FQNPGQPFSI RFFLIALLFL IFDLEISFLF
PWVFTLFQDS LIT-LWVCLF LGILTWGLVY EWVKGALDWE -MWITANLVF FIFSIGHV-L
ITPRFNTTQI RKVGLPNHSL FALDVIAGLL VVLSTCLIPV CLLASWNSIK FLWKEFVICL
LTIDILLVLT FTVLDLIWFY IFFEGILIPV FIVIGVWGSR QDKVTAAFYF FFYTLLGSIL
FLLSIFFIYY KTGTTNLTLL QLIPLEPEWQ NYLFIGFMLS FAVKLPQFPC HIWLPQAHVE
APVAGSILLA GILLKLGGYG YIRFCFPLFP NATVYFGPLM CALGFLAVFW GSINTLRQAD
MKRLVAYSSV AHMGLVTLAL FSNHPEGILG AMLVMVAHGF VSPALFIMVT FLYDRFHTRL
IRYYRGLTYA TPLFSLLFLI LSLMNMGLPP TGNFIAEFIC LLALFKVSPL TTLFAGSGVI
LSAAYALWFC NRICFGSLSN HLLWIKDINR RETFLIAPLI ILPIFIGLFP FTLGTTGILL
NRSNLILTIM SIELMFLASA LLLLLGVSLT DSLEGQIFTL FILTVAAAES AIGLAILIAH
YRLKGNISLN SFTLLRG--- ---------- ---------- ---------- ----------
---------- ---------- ---------- ---------- ---------- ----------
---------- ---------- ---------- ---------- GLCSYLLIGF WFTRLEANKS
AIKAMVVNRI GDLGLLLGIF ALWSHYGLLI GAVGKSAQLG LHTWLPDAME GPTPVSALIH
AATMVTAGVF LLIRMSSLLE IGSWGLVLVA WIGGLTALFA GTVGVFQQDL KKVIAYSTCS
QLGYMVAACG LSLYSISLFH LTTHAFFKAL LFLGAGSIIH ALKDEQDIRA MGNLNSNLPL
SYISITLGSL ALVGFPFLAG YFSKDLILEF TYGVYWRQGV YTLLILAALC TAFYSFRLAW
HTFEGSLALW TPLFCLSLGS ITVGYLMQEV LLGNVNPLPL PTWVKLLPFS FFNQAWLFNT
IFNQFLSYPL LQISHHTAYR LLDRGLLEMW GPSFTQSGKL YHYMV?TLPL LSLGILVTGS
QVIAARNPVY SVFWLVITFI QTTLLFIILG LDFIALMTII VYVGAIAIPF LFVILMLYSE
HTLLFIGAGY ILLVAMVGAM IL
>JN700977
IPRRADIVWL SLFSHWKEVI KDNIGSKGNQ FVVPVLSLFI LLLCLNLLGF FPYVYTVTAQ
VVITFSLSFS IVLAVTVLGI INFKQDFFSM WMPMGAPMAL APLLVLIETV SYFSRALSLG
LRLAANLSAG HLLMIILGSF TLQLACAKVI SLTLIATFIS VFVVILEIAV AAIQAYVFCL
LTTVYLSDTT NLHM-PQLE- ---------- ---------- ---------- ----------
---------- ---------- ---------- ---------- ---------- ----------
---------- ---------- ---------- ---------- ---------- ----------
---------- ---------- ---------- ---------- ---------- ----------
---------- ---------- ---------- ---------- ---------- ----------
-----KDIGT LYLIFGAFSG MVGTAFSMLI RLELSAPGSM LGDDQLYNVI VTAHAFVMIF
FLVMPVMIGG FGNWLVPLYI GAPDMAFPRL NNISFWLLPP SLFLLLASSL VEQGAGTGWT
VYPPLSAIQS HSGGAVDLAI FSLHLAGASS ILGAMNFITT IFNMRAPGLT LDKMPLFVWS
VLVTAFLLLL SLPVLAGAIT MLLTDRNFNT TFLDPAGGGD PILFQHLF-- ----------
---------- ---------- ---------- ---------- ---------- ----------
---------- ---------- -------LIG HQWYWSYEYS DYGQDSLEFD SYMVASEDLT
LGDLRLLEVD NRLVVPVQTP IRILVTGADV LHSFAVPALG VKMDAIPGRL NQTSFLSKRA
GVFYGQCSEI CGANHSFMPI VIESVSLERY LDWM------ SKYYHPYHLV DPSPWPYFGG
ISAMLTTIGS VLYFHYSQGW LLALGLIGLS LTMLVWWRDV IREATFLGLH TKIVQRGLKY
GMLLFILSEV CFFFSFFWA- FFHSSLSPTI EIGAVWPPTG ISVLNPFAVP LLNTAILLSS
GATVTWAHHA IISGQRKEAV WGLSLTVILG AIFTALQAME YYEAPFSIAD SVYGSTFFVA
TGFHGLHVLI GTTFLLVCWW RLINHQFTRF HHLGFEAASW YWHFVD---- ----------
--MVFFVFTL FLIIKWLTII IPVLLGVAYL TLAERKILGY M-QARKGPNV VGVYGLLQPL
ADGLKLFTKE SVIPSQSDIV LY-FISPIMA LSLALGVWSV VPLGPSSVFS DISLSLLLIL
AISSVSVYAI LMSGWASHSK YSFIGALRAA AQMISYEVSL GLILINVILC VGSFNLIHIN
FTQQLTGY-- ---------- ---------- ---------- ---------- ----------
---------- ---------- ---------- ---------- ---------- ----------
---------- ---------- ---------- ---------- ---------- ----------
---------- ---------- ---------- ---------- ---------- ----------
---------- ---------- ---------- ---------- ---------- ---------L
SLIIAFAAWF LSDKAPDREK LSPYECGFDP FGQPGHPISI KFFLIAILFL IFDLEITLLI
PWGYSFGGSS WFNFKLALIF IFLLVWGLVY EWLAGGLEWE ---------- ----------
---------- ---------- ---------- ---------- ---------- ----------
---------- ---------- ---------- ---------- ---------- ----------
---------- ---------- ---------- ---------- ---------- ----PKAHVE
APVAGSVLLA GIMLKLGGYG LLRFCWVIVP KGMVFIAPIF ITLSIIGIIY GSIITCRQSD
IKRLIAYSSV AHMGL----- ---------- ---------- ---------- ----------
---------- ---------- ---------- ---------- ---------- ----------
---------- ---------- ---------- ---------- ---------- FLIATLGIII
NRLNLILILM SLEIMLLSIC ILLIWVSSFY GVVSGYLFTL IVLTVAACES AIGLTMMISY
YRITGHISIK LLNLLRG--- ---------- ---------- ---------- ----------
---------- ---------- ---------- ---------- ---------- ----------
---------- ---------- ---------- ---------- GLCSYLLINF WYSRLLANTS
AIKAMLVNRV GDLALIIAMA LIWNKWGLLI GAAGKSAQLG LHTWLPDAME GPTP------
---------- ---------- ---------- ---------- ---------- ----------
---------- ---------- ---------- ---------- ---------- ----------
---------- ---------- ---------- ---------- ---------- ----------
---------- ---------- ---------- ---------- ---------- ----------
---------- ---------- ---------- ---------- ---M-WAHLA LTVFILLSAS
LVVSSFNPVF GVIWLVLTFI GGCLMFWNLG AQFLALILII VYVGAIAVMF LFVIMMLYQD
DPIVLLLAGV VLLIALIGAL IL
>JN700987
IPSRWQLILE TLYIHWVELI NDSLGYKGSR YFPFVISLFL LISCINVLGL FPYVFTVGTH
IIVTFGLSLS ILLIVTMLGL KNFRLNFFSM LMPQGAPMGL APLLVLIETA SYLSRAISLG
VRLAANLSAG HLLFAILASF GYQMISGNLL LLSMFPIAIM VFITILEIAV ALIQAYVFCL
LTTIYLEDTL KSHM-PQLD- ---------- ---------- ------YLWN LGSLLGLCLI
IQILTGIFLS M?YCADTSLA FSSIAHIMRD VNYGFVLKYA HANGASLFFL CVYIHIARGL
YYGSFMKRDL WFSGVTIYLL MMATAFIGYV LP-WGQMSFW GATVITNLVS AIPYIGNDIV
QWLWGGFSVS NATLNRFFSL HYLLPFLLAG LGLAHLILLH SNGSSNPIGV KSDVDKVPFH
SYFSYKDIYG ILILVILLTL LVFFTPNILG DTENYIQANP LVTPVHIQPE WYFLFAYRWL
FSTNHKDIGT LYLIFGAFSA MIGTAFSMII RLELSGPGSM LGDDQLYNVV VTAHALIMIF
FFVMPVLIGG FGNWLVPLYI GAPDMAFPRL NNISFWLLPP ALLLLLGSSL VEQGAGTGWT
IYPPLSSIQA HSGGSVDMAI FSLHLAGASS IMGAINFITT ILNMRAPGMT MDKIPLFVWS
VLVTAILLLL SLPVLAGAIT MLLTDRNFNT SFFDPAGGGD PILFQHLFDI ALDWQLSFQD
GASPIMEEIS FFHDQVMFIG PVISVLILWL MLRSALSKYK YKFLVEGTVI EIVWTIIPAI
ILVFIAFPSL KLLYLMDETM EPAITVKAVG HQWYWSYEYS DYDVSDLEYD SYMIPVSDLE
EGDNRLLEVD NQLVLPIQAH VRILVTGADV IHSFAVPSLG VKLDAVPGRL NQSNIFLKRS
GLFYGQCSEI CGSNHSFMPI AIRGVSLDSF INWM------ SSTYHPYHLV DPSPWPYVCS
CGAFFLTLGS VIYFHYSFIW IMALGFSIFT ITFIVWCRDV IREATFQGHH TEIVRRGLKI
GMLLFIISEV CFFVSFFWA- FFHSSLAPAI ELGTVWPPVG IQILNPFSVP LLNTAILLSS
GATVTWAHHA IINGKREQAV AGLASTVLLG VIFTTLQGVE YYEAPFAISD SVYGSTFFMA
TGFHGFHVLI GTTFLFVCLF RLVFHQYTRH HHFGFEAASW YWHFVDVVWL FLYVCIYWWG
S--------- ---------- ---------- ---------- ---------- ----------
---------- ---------- ---------- ---------- ---------- ----------
---------- ---------- ---------- ---------- ---------- ----------
---------- ---------- ---------- ---------- ---------- ----------
---------- ---------- ---------- ---------- ---------- ------LVLC
VTLASMVMVS STNLLTLYLA LELQSLSVFI LISRKREIIT RVEASLKYFV LSSISSGLFL
FKLAASPFHF WSPDVYQGSD NKALMVLGIL PKSLVVGSVG AINQTDTKRL LAYSSVVAMG
FILLGVSIST YEGVQAGFTY MVIYSIAGIP PLGGFLAKWY YLRLIKISYF QQDKSFLIW-
---------- ---------- ---------- ---------- ---------- ----------
---------- ---------- ---------- ---------- ---------- ----------
---------- ---------- ---------- ---------- ---------- ----------
---------- ---------- ---------- ---------- ---------- ----------
---------- ---------- ---------- ---------- ---------- ----------
---------- ---------- ---------- ---------- ---------- ----------
---------- ---------- ---------- ---------- ---------- ----------
---------- ---------- ---------- ---------- ---------- ----------
---------- ---------- ---------- ---------- ---------- ----------
---------- ---------- ---------- ---------- ---------- ----------
---------- -------VYS LMMILPLISS MTLLLFGRKL GISGSNLFSC VCMGLLSVLS
ILLYYDITIL ACSVYINYWS WIDFILINSN ISFFVDSVSG GMILIVNIVS FLVHLYSTSY
MRGDPHTPRF MGYLSLFTFF MLILVSSQNY IQLFIGWEGV GLCSYLLINF WYSRIQANKA
AIKAMLVNRL GDAALIAAII LIWMEYGLLI GAVGQSAQLG LHMWLPDAIE GP--------
---------- ---------- ---------- ---------- ---------- ----------
---------- ---------- ---------- ---------- ---------- ----------
---------- ---------- ---------- ---------- ---------- ----------
---------- ---------- ---------- ---------- ---------- ----------
---------- ---------- ---------- ---------- ---------- ----------
---------- ---------- ---------- ---------- ---------- ----------
---------- ---------- --
>Leuckartiara_octona_PS487
IPSRLQSIIE IIVEHWVTVV RENLGEKTDY YILPLSALFM FILGINLLGF FLYTFPSTTH
ISLTFGMALS IWLGVMFLGF KNFKSSFFSM FMPTGAPLAM SPLLVIIEIA SNISRPVALG
MRLAANLTAG HILLAILADF GCKLLFYSFS IANLFPILII MFMTVLEIGV LVIQAYVFCL
LSMIYLRDSI ILHM-SQLDM RIRKENPIFS PINSTLVDLP SPSSISYFWN FGSLLGLCLA
IQILTGIFLA MHYCADVSLA FSSIAHISRD VNYGFLLKYL HANGASAFFL CVYIHIARGL
YYGSYLRTHL WMSGVGLFLV MMITAFIGYV LP-WGQMSFW GATVITNFLS AVPYIGNDIV
QWVWGGFSVS NSTLNRFFSL HYLFPFVIIG LIIVHLVLLH VTGSNSPTGL NPNSDKVPFH
IYFTVKDAYG FILILILISL LVFYIPNYLG DPENFINANP LVTPVHIMPE WYFLFAYRWI
FSTNHKDIGT LYIVFGAFSG MVGTALSMLI RFELAAPGAM FGDDHLYNVI VTAHAFVMIF
FLVMPVLIGG FGNWFIPLYI GAPDMAFPRL NNLSFWLLPP ALLLLLGSSL VEQGAGTGWT
VYPPLSGPQM HSGGSVDMAI FSLHCAGASS IMGAINFITT IINMRAPGMT FDKLPLFVWS
VLITAFLLLL SLPVLAGAIT MLLTDRNFNT TFFDPAGGGD PVLYQHLFDA VEANQLGFQD
VASPIAEQLV FFHDNVMFII VVIIVLVGWI MLTSITNKHY YKYLVEGTTI EIIWTLIPAI
ILVFIAFPSL QLLYSMDEVV DPSLTVKAIG HQWYWSYEYS DIDGDSIDFD SYMIPTSDLE
TGDLRLLEVD NRVVIPVNTQ VRVVITGADV IHCWAVPSLG VKADAIPGRL NQASFLIKRP
GVYYGQCSEI CGSDHSFMPI VVEGVSQEKF INWM------ DKIYHPYHLV DPSPWPYVMA
CGAFLTTFGA VIYFHYSQIL LLLVGLLVVA LCMFVWLKDV VREATFQGYH TKSAVTGLKI
GFLLFIVSEV LFFFSFFWA- FFHSSLSPSI EIGVMWPPMG IEPLNPFSVP LLNTAILLSS
GATVTWAHHS IVMGDKKEAV RGLSFTVFLG VIFTALQAFE YIEAPFCIAD SVYGSTFFVA
TGFHGLHVII GTIFLFICLI RLNNSHFTRS HHFGFEAASW YWHFVDVVWL FLYVCIYWWG
C-MQILINLI FDIIKFLIVI IPVLISVAYL TLAERKVLGY M-QARKGPNV VGVFGLLQPL
ADGVKLFSKE MIIPNHVSIF LY-FFAPILA LTLGLVVWGV MPLGDSIVVS DINLGILLIF
ALSSIGVYAI LMSGWSSNSK YAFLGALRAA AQMISYEVSI GLIIISAILC VGSLNLTTFV
QTQQQTIWFI FPLLPAAFMF FISCLAETNR APFDLTEGES ELVSGFNVEY SSMSFALFFL
AEYSHIIFMS FLFALLFLGG KSMFIVFLFV WVRSAFPRLR YDQLMHLLWK TYLPMSLNIM
IFIGSIMVIL CDHLIVIYLG LELQTFSLFI LISKNRISIR GSEAGLKYFI LGALSSGLFL
FKLAIFPLHF WIPDIYEGSS WEVVILISTL PKSIIIGTIG ALNQTKLKRL LAYSGISHMG
FILLGFGILS NQGYEASFIY LFIYSIAGIP PLSGFISKWY YLRVLKISYF QKSSSYLNWL
SAVISLASFI LSERSPDKEK VSVYECGFDP FHSPGEPFSI RFFLIAILFL VFDLEISYLF
PWSATSSIIG MKGQIIISLF LIILILGLIY EWIKGGLEWE -MYIKILFIL PLFAIINI-V
FTSRFNIKKL EKISLWGHIT FAIDGVSLFF IGLSIILIPI CIIMSWKAIN HFKKEFLISL
FFIVLLLIGV FSILDILGFY ILFEAILIPM FIIIGVWGSR EEKVKAAFYF FFYTLIGSLL
MLLGIFKLYS IFGTTSYQNL ILMELPNHIQ YWLFLGFFAS LAVKIPMIPT HIWLPQAHVE
APVAGSVLLA GILLKLGGYG FIRFAYPIFP IASEYFTPFV LLLSLIALIY GSLTTCRQTD
IKRLIAYSSV AHMGLVTLAI FVHSIEGLIA SLAMMIAHGL VSSGLFMTSA VIYVRHHSRA
IKYFRGLTIT MPIFSTITLI LILANIGFPL TFNFIAEFFS ILSAFNYSYL VGILSCIGAL
LATVYALYYY NRIYFGTLSP HLNFSREMLN FEFQGFLPLI LLTLVLGIFP FILSITGILI
NRTNIILILI CIEMMLLSIS LNFLIHAFIL DSLLGQICSI YIITVAAVES AIGLSIMISF
YKLKGSISIR FLNLLKGMYL IILFLPLLSF IICSSLGRKI GYQGV?IFSS SLLFLTLILC
IKSWIEVVIF KSGLTLFLWN WFDLGGLVVD FNLQFDEIVC SMLILISCIS FFVHLYSTSY
MDGDPHLPRF MSYLSLFTFF MIVLVTSNNL VQLFIGWEGV GLCSYLLISF WFTRIQANKA
AIKAMVVNKV GDIGVLLGMI LLWKIFGLLI GVIGKSAQIG LHMWLPDAME GPTPVSALIH
AATMVTAGVF LIIRMSPFFE QTPFILIIIV FLGSLTAFFT STIGLTQNDL KKVIAYSTCS
QLGYMVMICG FSQYNSGLFH LLNHGFFKAL LFLSAGSIIH ALGDEQDIRK MGSMRFITPL
SYSCIFIGSI SLMGLPFLTG FYSKDLILEL VYGEHYLFYA LCLGLFAASI TAFYSFRLIY
FTFEGSWNLT SPLIILLIFS IIIGYFLQFT VLKDELPIM? PNLNKFLPYS FTNGAWYFDS
FINYYLVKPV LSIGFFITYK LLDNQLLESL GPSRLHLGKI SVYMEQLFFL FSILLIGSAI
MTITSSNPIH SVFWLVIVFL YSSGFLISLN FEFLALMIII IYVGAIAILF LFIIMMLYSE
YAYPLLVISL LLLIAMIGAI VL
>Liriope_tetraphylla
IPSRWQSVIE IVYEHFIEMV RDSLGPNGYK FFPFIFSLFL FIASLNVLGL FPYIFSSTAH
IIFTFGFSFT IIIAITVMGL LKFRLDFFSL FMPTGAPLAL APLLVIVETI SHIFKAISLG
VRLAANISAG HLLFAILASF GFQMIMNSYY MLSLFPILIM VFITILEIAV SLIQAYVFSL
LTTIYLGDAL ALHM-PQLDM RLRKENSILS IVNSVVVDLP SPSNISYLWN FGSLLGLCLI
IQLATGIFLA MHYCADVNVA FSSVVHIMRD VNYGYLLKYL HANGASAFFL CVYIHIARGL
YYGSYLRVPL WFSGVVIFLI MMLTAFIGYV LP-WGQMSFW GATVITNFFS AIPYIGNDIV
QWIWGGFSVS GATLNRFFSL HYLFPFILAG LALVHIILLH DTGSNNPTGL TSEIDKVTFH
VYFTAKDAYG FLLLGILISL FIFYSPNYLG DAENFIPANP LVTPVHIMPE WYFLFAYRWV
FSTNHKDIGT LYLIFGTFSA MVGTALSMLI RLELSGPGAM LGDDQIYNVI VTAHAFVMIF
FLVMPVLIGG FGNWFVPLYI GAPDMAFPRL NNLSFWLLPP ALFLLLGSSL VEQGAGTGWT
VYPPLSGAQA HSGPSVDMAI FSLHAAGASS IAGAMNFITT IFNMRAPGMT MDRLPLFVWS
VLITAVLLLL SLPVLAGAIT MLLTDRNFNT TFFDPAGGGD PILYQHLFDG VEHWQLAFQD
SASPISQELV LFHDYIMFIL TIILFVVGWL IVKALVNKNY YKFLVDGTTI EFVWTMIPAV
VLIFIAFPSL QLLYTMDEII EPSLTIKAVG HQWYWSYEYS DYDTEPLEFD SYMVPTSDLE
QGDMRLLEVD NRVVIPINTH VRVLITGADV IHSWTVPSLG VKADAVPGRL NQVSFFLNRP
GVFYGQCSEI CGSEHSFMPI VVEGVSLDKF VHWM------ SHTYHPYHLV DPSPWPYITS
CAAMFTTMGA VIYFHYSQPW LLLLGLSGLV FIFFVWCRDV IRESTFQGYH TYMVKRGLKM
GMLLFIVSEI CFFFSFFWA- FFHSSLAPAI ELGTMWPPYG IDPLNPFSVP LLNTAILLSS
GATVTWAHHA IICGKREEAI KGLTLTVVLG VIFTGLQAME YLEAPFCIAD SVYGSSFFIA
TGFHGLHVLV GTTFLIVCNF RLVFHQFTRH HHFGFEAASW YWHFVDVVWL FLYVCIYWWG
SMFTFILNIL IELVKILIIV VPVLISVAYL TLAERKILGY M-QTRKGPNV VGIYGLLQPL
ADGVKLFTKE TVIPNHVSLF VY-FFAPIMA LTLALLAWGV LPLGYSNIIS DLNVGILFIF
AISSIGVYAI LMSGWASNSK YAFMGALRAA AQMISYEVSI GLIIISTILI TGSLNLTSVI
NTQIETTWFI FPLLPAGIMF LISCLAETNR APFDLTEGES ELVSGYNVEY PAMSFALFFL
AEYSHIIFMS FLFAIMFLGG KASLVIFTFL WVRASFPRIR YDQLMAILWK TYLPLSLLLF
VLVGSILLIS CEHLLLIYLA LELQTFSLFV LIAKNRNSML STEAGLKYFI LGAISSGIFL
FKLTAVPFHM WAPDVYEGAS TEIVALIATV PKSMVFGTLG ALNQNKIKRL IAYSGISHMG
FILLGIALFN IYGQEASFVY LLIYSIGGIP PLAGFISKWY YLRIVKIVYF QKTSNFIVWL
SGIISVASFV LGEKSPDKEK VSVYECGFDP VHNPGEPFSI RFFLIAILFL VFDLEISFLF
PWSVCSNQVS LDGQFIIFVF LVILTWGLVY EWIKGGLEWE -MYVSYLFLI PILGALNV-M
MISKENLKLC RKVGLWGPLI FSIDGISIYF IGLTILLIPT CILISWSSIK FMVKEFIIGL
FFIEILLMGV FSTLDILLFY IMFEGILIPM FIIIGIWGSR EEKVRAAFYF FFYTLVGSLF
MLLCIFKIYE LTGTTNYQTL LALEIPYHLQ TWLFLGFFMS LSVKIPMVPF HIWLPQAHVE
APVAGSVLLA GILLKLGGYG FIRFSFPLFP IASEYFSPII IILSVIAVIY GSFTTCRQTD
MKRLIAYSSV AHMGLVTLSI FTHSVEGLVA SLFLMIAHGF TSSGLFMGVT VLYDRHHTRA
IRYYKGITAS MPVFATIVLI LTLANISFPS TCNFIGEFFS LLSAFQYAKL SGILACSGVI
LSAAYALLMY NRIFFGSLSP SIINNREMNR REFNSNIPLL FFIIFLGLYP FVLGLLGIIF
NRTNLILVLM SIEIILLAVS INLLIFSFLL NSLLGQIFSI FILTVAAAES AIGLSIMVAF
YKIKGSISIR SLNLLKGMYL LVVILPFISW LICCGYGRKV GEKGSAIVST GCLFICFLIS
SLIFFEVSLE NSSIENILWS WFDIGLLTNP LGFYYDELTA CMLVVVTTIS CLVHLYSTSY
MAGDPHLPRF MSYLSLFTFF MLILISSNNF VQLFIGWEGV GLCSYLLINF WYTRIQANKA
GIKAMLVNRV GDVGMILAMI LIWMNFGLLI GAVGKSAQLG LHTWLPDAME GPTPVSALIH
AATMVTAGVF LIIRSSPLFE LSSSGLLLTT LIGSFTAFFA ATVGLAQNDL KKVIAYSTCS
QLGYMVMICG ISSYSTGLFH LFNHAFFKAL LFLSAGSIIH ALLDEQDMRR MGSMKELTPF
SFAAIFVGSV SLMGLPFLTG FYSKDFILEL AFDKYLLSFS LWLGLGAAFF TAFYSFRLVY
FTFEGNWNLI TPLVILLIGS LTIGYFSQFF IIRDVSPPMI PTGSKWLPYA FINSAWQFNY
VINHFIVKPF WKFGLNVTYN KVDRQLLEFI GPSLFQSGWL MNYMEQLFLL FSTSILVSGI
MVITSVNPIH SVFWLTLTFI LSASLFITIK IDFIALMLII VYVGAIAILF LFVIMMIYTD
FWLPFILASF VLLIAMVGAI VL
>Melicertum_octocostatum_RU082
IPSRFQSIIE IIIDHWTTVV RENLGEKTDY YILPLTSLFM FILGINLLGF FTYTFPPTTH
VTLTFGLAFG VWIGVMIFGF YRHKSSFFSM FMPVGAPLGL SPLLVVIEIA SNISRPLALG
MRLAANLTAG HILLAILADF GCKLLFYSFS IANLFPMFII MFMTILEVGV LVIQAYVFCL
LSMIYLKDSL ILHM-SQLDM RIRKENAILS PINSAVIDLP SPSNISYLWN FGSLLGLCLV
IQILTGIFLA MHYCSDASLA FASIVHILRD VNYGFLLKFL HANGASAFFI CAYIHVARGL
YYGSYLKSHL WFSGILILLI MMVTAFIGYV LP-WGQMSFW GATVITNFLS AVPYIGNDIV
QWVWGGFSIS GATLTRFYSL HYLFPFVLTA LAVIHLVLLH SVSSNNPLGV NANADKVPFH
IYFTSKDFYG FFLLGILLCL LTLYAPNLLG DPENFIKANP LVTPIHIMPE WYFLFAYRWV
FSTNHKDIGT LYMVFGAFSG MVGTALSMLI RLELAGPGPM FGDDHLYNVI VTAHAFVMIF
FLVMPVLIGG FGNWFVPLYI GAPDMAFPRL NNLSFWLLPP ALFLLLGSAL IEQGAGTGWT
VYPPLSGPQM HSGGSVDMAI FSLHCAGASS IMGAINFITT IFNMRAPGMT FDKLPLFVWA
VLITAFLLLL SLPVLAGAIT MLLTDRNFNT TFFDPAGGGD PVLYQHLFDA PEHGQFYFPD
IASPIGEQLT FFHDDVMFIV FFILGLVSWM LFSAMINKHY YKYLVEGTLI EIIWTSIPAV
ILLFIAFPSL QLLYSMDEVI DPSLTIKAIG HQWYWSYEYS DIDEGTIEFD SYMIPTSDLE
VGDLRLLEVD NRIVIPVNTQ VRVVITGADV IHCFTVPSLG VKADAIPGRL NQVSFLAKRP
GTYYGQCSEI CGSDHSFMPI VVEAVSQEKF INWM------ GKVYHPYHLV EPSPWPYVMG
CSALLSTLGA VVYFHYSQIF LFATGILCVI LCMIVWFKDV VREATYQGFH TKITVAGLKT
GFLLFIVSEV LFFVSFFWA- FFHSSLSPAV EIGVMWPPMG IDPLNPFSVP LLNTAILLSS
GATVTWAHHS IVSGNKNEAV KGLSLTVLLG VIFTALQAFE YVEAPFCIAD SVYGSTFFVA
TGFHGFHVIV GTIFLAVCLL RLNNSHFTKS HHFGFEAASW YWHFVDVVWL FLYVCIYWWG
C-MNFIIYII FLIIKFVIIA IPVLISVAYL TLAERKVIGY T-QARKGPNV VGIYGLLQPL
ADGLKLFSKE MIIPNHVSIV LY-FFAPILA LTLALLVWGL MPLGSSIVLS DLNLGILLIF
ALSSIGVYAI LMSGWSSNSK YAFLGSLRAA AQMISYEVSI GLIIISVILC SGSLNLINIV
QAQEQLIWFI FPLLPAGFMF FISCLAETNR APFDLTEGES EIVSGYNVEY SSMSFALFFL
AEYAHIIFMS FLFALIFLGG KGTLIVFLFV WVRTSYPRLR YDQLMSLLWK TYLPLSLNLL
VLLGSLIIIL CDHLLIIYLG LELQTFSLFV LISKNRFSIK SSEAGLKYFI LGALSSGIYL
FKLALFPLHF WIPDIYEGSS WDVIGLLSTL PKSIIVGTLG ALNQTKMKRL LAYSGISHMG
FIMLGYNLLF LEGYEVGTFY LIIYSIAGIP PFSGFISKWY YLRIVKITYF QKQSSYLTWL
SSIICLASFI LSEKTPDKEK VSVYECGFDP FHSPGEPFSI RFFLVAILFL VFDLEISYLF
PWSCTSNLIS LKGHIVVIIF LIILTIGLVY EWLKGGLEWE -MYIIILLSL SFLGIVNI-I
FTSRLKSDKL KNTALWGDIY ISVDGLSLFF IGLSILLIPI CIIMSWNAIN FFKKEFLLSL
FLILILLIGV FSVLDILGFY ILFEAILIPM FLIIGVWGSR EEKVRAAFYF FFYTLIGSLL
MLLCIFKLYS LTGTTNYHNL LSIDLPSNIQ LWLFLGFFAS LAVKIPMIPV HIWLPQAHVE
APVAGSVLLA GILLKLGGYG FLRFGYPLFP LASEYFSPFI ILMSLIAIVY GSFTTCRQTD
IKRLIAYSSV AHMGLVTLAI FTHSMEGLIA SITMMIAHGL VSSALFMTSA VLYIRHHSRA
IRYFRGIVST MPIFSALSLI LILANIGFPL TFNFIAEFFS ILCAFNYSYI TGVISCIGAL
LATVYALYYY NRIYFGSLSN HLKYSREMLE FEFQGFLPLI LLTIILGLFP FILSIIGIIF
NQSNIILILI CIEMMLLSIS LNFLSHAYIV SNSMGQICAI YIITVAAVES AIGLSIMIAF
YKLKGSVAIR FLNILKGMYS LIVLLPLLSS IFCGVFGRKL GHEGVKILSC ILLFFSCIIS
YLIFIEVVMN KSNIFIPLWT WFDIGQLYNP ITLQFDYVVS SMLILVLSIS FLVHVYSTSY
MNGDPHLPRF MSYLSLFTFF MVVLVTSNNL IQLFIGWEGV GLCSYLLIGF WFTRVQANKA
AIKAMVMNKI GDIGVLLGII LMWIYIGLLI GVIGKSAQIG LHTWLPDAME GPTPVSALIH
AATMVTAGVF LIIRMSPFFD LAPTTLIIIV FLGSLTAFFT STIGLTQNDL KKVIAYSTCS
QLGYMVMICG FSQYNSGLFH LINHGFFKAL LFLSAGSIIH ALSDEQDLRK MGGMSLITPL
SYSCIFIGSI SLMGLPFLTG FYSKDLLLEL IYGEYYLSYA LWLGIIAASF TAFYSFRLIF
YIFEGTWNLI LPLIILLILS IVTGYFLQFL ILKDELPIVL PNINKFSPYA FTNGAWYFDN
IVNYYVVKPV LNMGYFITYK FIDNQILEFI GPSSFHLGKI SVYMEQFFFF LSFIIIISAI
MTITSYNPIH SVFWLVIVFL NSAGLLISLK FEFISLMLII IYVGAIAILF LFVIMMLYTE
YAYPFIILSL LLLVAMVGAI VL
>Mitocomella_polydiademata_GR10179
IPSRFQSIME IVIEHWSTVA KENLGEEADY YVLPLCALFM FILGINLLGF FTYTLPPTTH
VTLTFGMAFG IWIGVIILGF YRFRSSFFSM FMPVGAPLAM SPLLIIIEIA SNVSRPIALG
MRLAANLTAG HILLAILADF GCKLLFYSFS MVNLFPMFII MFMTTLEIGV LVIQAYVFCL
LSMIYLKDSL ILHM-SQLDM RIRKENSIIS PINSMLVDLP SPASISYLWN FGSLLGLCLV
IQILTGIFLA MHYCADVSIA FSSVVHIMRD VNYGFVLKYL HANGASAFFI CVYIHIARGL
YYGSYLRSRL WFSGIAIFLI MMLTAFIGYV LP-WGQMSFW GATVITNFVS AVPYVGNDIV
QWIWGGFSVS NATLNRFFSL HYLFPFVLAG LIIVHLVLLH ETGSNSPVGL NPNSDKVPFH
IYFTTKDVYG FVLLAILISV LVFYVPNLLG DPENFIKANP LVTPLHIMPE WYFLFAYRWV
FSTNHKDIGT LYIVFGAFAG MVGTALSMLI RLELAGPGAM FGDDHLYNVI VTAHAFVMIF
FLVMPVLIGG FGNWFIPLYI GAPDMAFPRL NNLSFWLLPP ALLLLLGSSL IEQGAGTGWT
VYPPLSGPQT HSGGSVDMAI FSLHCAGASS IMGAINFITT IFNMRAPGLT LDKLPLFVWS
VLITAFLLLL SLPVLAGAIT MLLTDRNFNT TFFDPAGGGD PVLY----DA AEFSQLSFQD
VGSPISEQLI FFHDNVMFIV LVILMLVGWV MISAMYNKHY YKYLVEGTAI EIIWTCIPAV
ILLFIAFPSL QLLYSMDEVI DPSLTIKAIG HQWYWSYEYS DVDEDSIEFD SYMIPTSDLE
DGDLRLLEVD NKIVVPVNTQ VRVVITGADV IHCFAVPSLG VKADAIPGRL NQVSFLAKRP
GTYYGQCSEI CGSDHSFMPI VVEAVSQEKF VNWM------ GKVYHPYHLV DPSPWPYVMS
CAVLLSTLGA VVYFHYSQIF LFAIGLLSIA VCMFVWLKDV VREATYQGFH TKAAVTGLKM
GFLLFIVSEV LFFVSFFWA- FFHSSLSPSV EIGVMWPPVG IDPLNPFSVP LLNTAILLSS
GATVTWAHHS IVSGDKSEAL RGLSLTVFLG LIFTALQAFE YIEAPFCIAD SVYGSSFFVA
TGFHGFHVIV GTIFLFICLI RLNNSHFTRS HHFGFEAASW YWHFVDVVWL FLYVCIYWWG
C-MYTLIFII FEIIKFIIIA VPVLISVAYL TLAERKVIGY T-QTRKGPNV VGIYGLLQPL
ADGVKLFSKE MVIPNHVSIV LY-FFAPILA LTLALVVWGL MPLSKISVVS DLNLGILLIF
ALSSVGVYAI LMSGWSSNSK YAFLGALRAA AQMISYEVSI GLIIISVILC SGSLNLVNII
HSQEQSIWFI VPLLPAGIMF FISCLAETNR APFDLTEGES ELVSGYNVEY SSMSFALFFL
AEYAHIIFMS FLFALLFLGG KGTFIVFLFV WVRASFPRLR YDQLMSLLWK TYLPLSLSLL
VLTGSLIIVM CDHLLIIYLG LELQTFSFFI LIAKNRSSIK GSEAGLKYFI LGALSSGLYL
FKLALFPLHF WIPDIYEGSS WDVISLLSTL PKSIIIGTLG ALNQSKLKRL LAYSGVSHMG
FIVLGYNLLS LEGYEVSYIY IVIYSIAGIP PLSGFISKWY YLRVVKITYF QKQASYLTWL
SIVICLASYL LSDKSPDKEK VSVYECGFDP FHSPGEPFSI RFFLVAILFL VFDLEISYLF
PWSCSSNIVS LEGHLIVVSF LIILTLGLVY EWLKGGLEWE -MYIIILLIL TFIALLHI-I
ITPRIKSDEL KKVSLWGNLF ISIDGISLFF IGLSIILVPI CIIMSWNAIN HFRKEFLLSL
FFILILLIGV FSVLDILAFY ILFEAILIPM FLIIGVWGSR EEKVKAAFYF FFYTLIGSLL
MLLSIFKLYS LTGTTSYFGL IMIDIPSHLQ WWLFLGFFAS LAVKIPMIPV HIWLPQAHVE
APVAGSVLLA GILLKLGGYG FLRFGYPLFP LAAEHFSPFI ILMSLVAIVY GSFTTCRQTD
IKRLIAYSSV AHMGLVTLAI FTHSNEGLIA SMTMMIAHGL VSSALFMSSA VLYVRHHSRA
IRYFRGIVST MPIFSSISLI LILANIGFPL TFNFIAEFFS ILAAFNYSYL VGILSCIGAL
LATIYALYFY NRIYFGSLSS HLKYSREMLE FEFQGFLPLV LLTIILGVFP FIISILGIIL
NQSNIILILI CIEMMLLSIS LNFLSHAFIV DNALGQLCSI YVITVAAVES AIGLSIMISF
YKLKGSVAIR FLNLLKGMYI SIILLPLISS IICGFFGRKV GYEGVKLVSC GLILLSSFIS
FFIFSEVIVF KSNLLIPLWT WFDIGRLYNP ITLQFDYIVC SMLILVTSVS FFVHLFTTSY
MDGDPHLPRF MSYLSLFTFF MVVLVTSNNL VQLFIGWEGV GLCSYLLISF WFTRIQANKA
AIKAMVMNKI GDIGVLLGII LIWIYIGLLI GVVGKSAQLG LHTWLPDAME GPTPVSALIH
AATMVTAGVF LIIRMSPFFD LTPTVLIVIV FLGSMTAFFT STIGLTQNDL KKVIAYSTCS
QLGYMVMICG FSQYNTGLFH LVNHGFFKAL LFLSAGSIIH ALSDEQDIRK MGIMRLITPI
SYACIFIGSI SLMGLPFLTG FYSKDLILEL IYGEYYLSYA LWLGILAAFM TAFYSFRLIF
YTFEGSWNLI TPLILLLIFS IIVGYSLQFF ILKDELPIVI TNLSKFLPYA FTNGAWYFDN
MVNFYVVKPV LKFGLNITYK LIDNQILEFL GPSRYHLGKV SVYMEQFFIF LSFTIIFSAI
MTITSINPIH SVFWLVIVFI NSAGLLISLK FEFISLMLII IYVGAIAILF LFVIMMLYTE
YAYPFIILSM LLLVAMIGAI VL
>Nanomia_bijuga
VPTRIQSIIE LLIEHWQDQV KENFDNK--Y FSLPLLTLFL FILLVNCLGF FLFAFPSTTH
ISVTFGMALS IWLGVIVYGF VKFKLNFLSQ FFPPGAPLYM SPLLVAIELV SNFSRPIALG
LRLAANLTAG HLLLSIISEF GCKLLWAAPT -FSIFSTF?I IAMTCLELGV LVIQAYVFSL
LSLIYLKDSY HLH------M RLRKQNVIFS PINSALVDLP APASLSYLWN FGSLLGICLG
TQIITGIFLA MHYCADVTIA FSSITHISRD VNYGFILKYL HANGASAFFI CVYIHIGRGL
YYGSYLRKPL WNVGVVIVLI MMLTAFIGYV LP-WGQMSFW GATVITNFVS AIPYIGNDIV
LWVWGGFSVG NPTLNRFFSL HYLFPFVLAG LVFIHIILLH VTGSNNPLGI NTDSDKIPFH
SYFITKDLYG FVLLFILLFY LVLYSPNLLG DPENYIKANP LVTPVHIMPE WYFLFAYRWI
FSTNHKDIGT LYLIFGLFSA MVGTALSMII RLELAGPGTM LGDDHIYNVV VTAHAFVMIF
FLVMPVLIGG FGNWFIPLFI GAPDMAFPRL NNLSFWLLPP ALILLLGSSL VEQGAGTGWT
VYPPLSGPQT HSGGSVDLAI FSLHTAGASS IMGAINFITT IFNMRAPGMS FDKLPLFVWS
VLITAFLLLL SLPVLAGAIT MLLTDRNFNT SFFDPAGGGD PVLYQHLFDT PEFSGVSFPD
VGTPLGEQLI KFHDDVMFIV VFMTILVGWI MYSSFFNKFY YKYLTHGTSI EVVWTIIPAF
ILVIIAVPSL QVLYSLDEVT DPFITIKAIG HQWYWSYEYS DFNGDSIEFD SYMINSNDLN
KGDFRLLEVD NRIVLPLNTE VRVIITGADV IHSFTVPSLG VKADAIPGRL NQVKFMIKRG
GVYYGQCSEI CGSDHSFMPI VVEAVPMLDF IKWMNLIINQ TRNLHPYHLV DPSPWPYLMG
CSSLITTIGA VIYFHFSNFN ILYLGLFCIS LIMFLWLKDV VRESTFMGFH TIATIKGLKM
GFILFIVSEI LFFFSFFWA- FFHSSLSPSV EIGVMWPPKG VHALNPFGIP LLNTAVLLSS
GATVTWAHHS IVNGNRDQAL KGLT?TVLLG AFFTLLQVIE YFDTSFSIAD SVFGSTFFVA
TGFHGLHVLI GTIFLVICLV RLNYSHFTRS HHIGFEFASW YWHFVDVVWL FLYVCIYWWG
C-MSLLINIL INLIEFLIII VPVLISVAYL TLGERKILGY T-QSRKGPNV VGIYGLLQPL
ADGVKLFSKE IIIPNHVNIF LY-LWAPILA LTLALGSWSL APLGENIVLV NVEMSMLVIF
ALSTVGVYAI LVSGWASNSK YAFLGALRAA AQMISYEVCI GLIIINVILC VGTFNLNNII
KYQYNSIWFL FPLIFVAFMF FICSLAETNR APFDLTEGES EIVSGYNIEY SSMSFALFFL
AEYSHIIFMS YLFVVMFVGG KLMFLTFVFI WVRTSFPRLR YDQLMYLLWK SYLPLSLNWV
VLSGSIIIVL SNNLFTIYLG LELQTFPLFI LISKNRLWIK SSEAGLKYFI LGALSSGIFL
FKIGLAPFHF WIPDIYDGSN WQVISILSTI PKSIILGVLG ALNQTKIKRL VAYSGIAHIG
FLVLLFYSSD NLFLELTSFY VIIYSLAGVP PLAGFITKWY YLRLINFIYF KRGIFINNWL
SLVISIASIF LTSKTPDKEK VSIYECGFNP INTPGKPFSI RFFLIGVLFL IFDLEITYLF
PWSVSTNLIN LKGQLIVILF IIILVLGLIY EWMKGGLEWE ------MYLI VFLSLLIL-L
LINRNKITLL KKLSLLFKTN FFQDGISHFF VGLSIILTII CYLISWNNIN FLNKEFIILL
FISLAILLGV FCSSDLLVFY ILFESSLIPL FLM?GIWGSR EEKVKAAFYF FFYTLLGSLL
MLLSIFKIYL LTGSTNILFL YNLELPFYYQ FWFFITFSIS FAVKFPMIPF HIWLPQAHVE
APLAGSVLLA GILLKLGGYG FIRFLNPLFP LAFEYFTPFI VLLSLIAIIY GGLTTCRQND
VKRLIAYSSV SHMGFVSLAI FTHSVEGLYA SILMMLAHGF SSSGLFMSAG VIYNRFHTRI
IKYYKGLTTA MPILSFITLI LTLANIGFPL TFNFIAEFFT ILSAYNYSWL VGVVSSLGLI
ISTIYALYFY NRIFFGVANN YLLVCRQITI CEFNSLFVLM VFIIIFGLKP FGVSVLGIII
NRSNTLLILV CIELMLLSII ITVVISTIKT SSILGQTFAL YIATVAAVES AIGLSILIGF
YKIRGSISLR VINMLKGMYL MILYLPLISF FICIFFGRLI GITGAKLISN ICLFTSFLCS
LLIFYNWN-N KINLSINLFS WFNIGLLSTS FSIYLDHINN CMLILITMVS FLVHLFSTSY
MDGDPHLVRF MGYLSLFTFF MIILVTADNI VQMFIGWEGV GLTSYLLINF WFTRIQANKA
AIKAMVVNKI GDVGFLIGVV ALWKLSGFII GVMAKSAQIG LHTWLPDAME GPTPVSALIH
AATMVTAGVF LLIRISPLLE LTPLILLIII FLGSLTSFMS GTIGLVQSDL KKVIAYSTCS
QLGYMVMICG FSHYYCGLFH LFNHGFFKAL LFLSAGSIIH AVNNEQDMRK SGGLKLSLPL
SYICVMVGSL SLCGIPFLTG FYSKDLLIEL VYTNHYLYFA LWLGIITAFL TSFYSFRLIY
FSFEGKWNLF SPLLILFIFS ICVGYFSLNY VLITFNPPIL NTLPKSYPYN FVVKVWYWDP
IKGNYLALNL LNVGFLYTYK LIDNQFIEKL GPSMYYSGKI SSYV-YLFYI ISSLLIFSSI
MVIISINPIQ SIFWLVLCFL FGSSLLINLN LDFIPLILII IYVGSIVILF LFIIMMLYNY
LYIPLIIITL LLLVALVGVI IL
>NC_008446
IPGRWQSIIE IVYDHWIVLV KDSLGVKGSK YFPFVFSLFL LIAWLNVLGL FPYVFTVGTH
IIVTFGLSLS ILIIVTILGI KNFKADFFSM LMPQGAPMGL APLLVLIETA SYLSRAISLG
VRLAANLSAG HLLFAILASF AYQMLVGDLV LLSIFPIAIM VFITILEIAV AMIQAYVFCL
LTTIYLGDTI NLHM-PQLDM RIRKYNPLAT IINDILVDLP SPSNISYLWN FGSLLGLCLA
IQIITGIFLS MHYCSDTTLA FNSVAHIMRD VNYGFVLKYI HANGASLFFL CVYIHIARGL
YYGSYMKRDL WLSGVTIYII MMATAFIGYV LP-WGQMSFW GATVITNLVS AVPYIGNDIV
QWLWGGFSVS NATLNRFFSL HYLLPFLLAG LGAAHVILLH AAGSSNPVGV KSDVDKIPFH
SYFSFKDVYG MLLLAILLTI LVFFAPNILG DTENYIQANP LVTPVHIQPE WYFLFAYRWL
FSTNHKDIGT LYLIFGAFSA MVGTAFSMII RLELSGPGSM LGDDQLYNVV VTAHALIMIF
FFVMPVLIGG FGNWLVPLYI GAPDMAFPRL NNISFWLLPP ALLLLLGSSL IEQGAGTGWT
IYPPLSSIQA HSGGSVDMAI FSLHLAGASS IMGAINFITT ILNMRAPGMT MDRIPLFVWS
VLVTAILLLL SLPVLAGAIT MLLTDRNFNT SFFDPAGGGD PILFQHLFDI PLNWQLSFQD
SVSPIMEEIV FLHDQIMFVV PVISVLVVWL MVRSILSKYK YKFLVEGTVI EVVWTVIPAI
ILIFIAFPSL KLLYLMDETM EPAITIKAVG HQWYWSYEYS DYDVNDLEFD SYMVPTSDLE
LGDNRLLEVD NCLVLPIQAH IRVLVTGADV IHSFAIPSLG IKMDAVPGRL NQSNMFMKRS
GLFYGQCSEI CGTNHSFMPI AVRGVSLDTF INWM------ SNTFHPYHLV DPSPWPYVSA
CGAFFLTLGS VIYFHYSFIW IMLLGLLILG TTFVVWCRDI IREATFQGHH TEIVKKGLKI
GMLLFIVSEI CFFVSFFWA- FFHSSLAPAI ELGALWPPTG IQILNPFSVP LLNTAILLSS
GATVTWAHHA IINGDRKQAI VGLVSTVLLG MIFTALQIVE YIEAPFAISD SVYGSTFFMA
TGFHGFHVLV GTTFLLVCLL RLVFHQYTRH HHFGFEAASW YWHFVDVVWL FLYVCIYWWG
S----MIYLL VNLIKLLMII IPVLIAVAYL TLAERKVLGY M-QSRKGPNV VGIYGLLQPL
ADGVKLFSKE MTVPNHSSLI LY-FISPILF LTLALVLWGV LPYTLNNVYS ELSLGVLFIL
AISSVSVYAI LMSGWASTSK YAYFGSLRAA AQMISYEVSM GLILISVVIC IGSLNVSTIS
WFQTNSSLFI FTLIPAGIMF MVSLIAETNR APFDLTEGES ELVSGYNVEY SSMSFALLFL
AEYANIIFMS ALFSLIFLGG KTSMIAMFFV WVRASYPRIR YDQLMMLLWK SYLPLSLILC
VILASILMVS TTNMLALYLC IELQSLSIFI LIAQERELTS RIEASLKYFV LSSISSGLLL
FKLAASPFHF WLPDVYQGSN NNTLLLLGTL PKSLIIGCIG AINQSKTKRL LAYSSIVGMG
FILLGINISS YQGIEAGTIY LTIYSVAGIP PLGGFFSKWY YVRLVKIGYF QEEKTFLIWL
STVIGVASYV LGDTSPDKEK VSVYECGFAP YDNPGNPISI RFFLIGILFL VFDLEISLLL
PWSVSSHLIS LPGIWLIFIF VFILTWGLLY EWIKGGLEWE --MILLISTV LITSIFLV-M
LVGNSNPLLS KKIALWGSLY FGVDHLSLPF ILLTAILTPI CIIISWNSIT YLVKEFLVFL
LAIHLLLIGV FTSLNILLFY IMFEGILIPM FLMIGIWGSR KEKERAAFYF FFFTLAGSLF
MLLGIFTIYK HTGTLDYTIL SLQTLPSELQ FWVFIGFFLS LAVKIPKIPF HIWLPQAHVE
APVAGSVLLA GVLLKLGGYG FLRFSWTLFP VASQYFSPVI ILLGSIAVIY ASLSTCRQTD
AKKLVAYSSV AHMGLVTIAI FSRTSEGLVA AIILMLAHGF VSSGLFITVT NLYDRFHTRI
IRYYKGVVYT MPIYSTLFFL LILANIAFPI SMNFVGEFMS ILSALQFSLL AILCPLAGMV
LSAAYSLLFY NKVSFGYPSS FLQFARDVNR RELWPPLLLI VLTITLGVMP FILGILGISI
NRTNLILLLM SVELMLLSTS LLFMAGASFY DLILGQVFTI FIFTVAAAES AIGLAIIIAY
FRLRGKISIK LLNLLKGMFT SIVLLPLISS ITLLLNGRKL GGKGSNIVSC TCMLICLCVS
LLLYHNVVLL ETGISINYWS WVSYNLFNTN LSFFVDSLSA SMILAVNIVS FLVHMYSVSY
MKGDPHTSRF MGYLSLFTFF MLILVSSQNY LQLFIGWEGV GLCSYLLINF WYSRIQANKA
AIKAMLVNRL GDAALIAAVI IMWVNYGLLV GAIGKSAQIG LHTWLPDAME GPTPVSALIH
AATMVTAGVY LIIRSSPLFE LSSLALIVTA LVGSITALFA ATIGLAQNDI KKIIAYSTCS
QLGFMVLSCG ISYYSVALFH LVNHAFFKAL LFLGAGSIIH SMLDEQDIRK MGGINITQPI
SYVFIVIGSL SLAGFPFMAG YYSKDLLLEL SSQKYFVIFG FWLGIFATLL TALYSFKLIL
RSFESDWVLL APLLVLAMGS ITSGFLLFNP TLNNMVHPII PVSIKLLPYQ FLVSAWDFDK
IISNIIVVPI FKFGYKVTFK LFDTGIIETF GPSSIQSGLL FNYM--ISPI FMILTIISGI
MVVTAIHPVH SIIWLVLSFI GAAIVFIQLQ ADFIALATLI IYVGAIAILF IFVLMMLYNS
YAPHLIVASL ILLVAMIGAI IL
>NC_010214
IPSRIQLFFE IIMNHFSQII KENLGNNSQI YLLFLSTLFF YLISINLLGF FIFTLPPTTH
ISLTFGLSSF IWISIIIFGF FNFKSSYLSM FMPTGAPLGL SPLLVFIELA SHISRPIALG
MRLAANLTAG HILLAILSDF IFKMLCFSFS FFNLFPLIII IFMIILEIGV LVIQAYVFTL
LCLIYLKDSL ILHM-SQLDM RIRKNNHLIK HINST?IDLP SPSNINYLWN FGSLLGLCLT
IQLITGIFLA MHYCGDTLLA FKSIVHICRD VNYGFLLKSL HANGASLFFI CVYIHIGKSL
YYGGYQKKPI WFSGIVIFII MMLTAFIGYV LP-WGQMSFW GATVITNFLS AIPYIGDDIV
QWIWGGFSVN NATLGRFFSL HYLFPFVLAS LIFIHIVLLH SVGSSNPLGI NSNYDKVPFH
WYFAIKDVYG FFILIFILLF IVFFFTNTLG DPENFISANS LVTPVHIMPE WYFLFAYRWM
FSTNHKDIGT LYIVFGAFSG MIGTALSMLI RIELSAPGRI IGDDHLYNVI VTAHAFVMIF
FLVMPVLIGG YGNWFVPIYI GAPDMAFPRL NNLSFWLLPP ALILLLTSSL VEQGAGTGWT
VYPPLSGPLA HSGGSVDLAI FSLHCAGFSS IAGAINFITT VFNMRTPGLT FDKLPLFVWS
VLITAFLLLL SLPVLAGAIT MLLTDRNFNT TFFDPAGGGD PVLYQHLFDI SESNQLSFQE
SASSCGNNLI FFHDDIMFYI VIILVLVGWL LFSVINNKNY NKFLLENNFI EIVWTLIPAI
ILIIIAIPSL FLLYSIDENV EPSLTVKIVG HQWYWSYEYS NFS-PNIEFD SYMIPTIDLN
QGDFRLLETD NDLVLPVNTK IKLIVSSADV IHCWTVPSLG VKVDAIPGRL NQLNFIINRP
GRFFGQCSEL CGLNHSFMPI SIYSVSQEKF INWM------ EKYYHPFHLV NPNPWPF?IS
MGVLYLTLNT VVYFHKGYYY PLLISFSLII IFMILWFMDI FAESNLEGAH TKLVLTGLKL
GFILFIVSEI LFFFSFFWA- FFHSSLSPSV EIGINWPPLG ILTLNPFSIP LLNTVILLSS
GVSVTWSHH? LIQKNRNQSL ISLWITIILG LFFTFLQALE YLESSFCISD SVYGSIFFVA
TGFHGIHVII GTIFLSVCLF KIYNNHFTNS RHFTFEAASW YWHFVDVVWL FLYICIYWWG
S-MKNLYFIL LEIIKLLIII IPVLISVAYL TLAERKILGY S-QNRKGPNV VGVYGLLQPL
ADGVKLFSKE LIIPNHVNIF LY-LFSPILA LTLSLVIWII IPLGNNNLIF DFNLGIMFIF
AISSINIYSI LLSGWSSNSK YAFLGSLRAA AQMISYEVCI SLIIFSCILC SGSLNISSLI
NCQSQSISYI FPLWPIAIMF FICSLAETNR APFDLTEGES ELVSGYNVEY SSMSFALFFL
AEYSHIIFTS AFFVILFLGS KLILFTFFFI WIRTSFPRLR YDQLMGLLWK SYLPLSLYSF
ILLSIIVIIF SNNLILLYLS VEIQTFTLLI LIGSNRNNIK SLEASLKYFI LSSISSGFFL
FKLGLAPFHY WIADIYEGSD LKLILLLSSL CKSIIIGTIA GFNQTKIKRL IAYSGISNFG
FIIISLSLNN IIGIETCLLY LFIYSIAGIP PLLGFLSKFF YLRIVKILLF QNNNFYISWL
SLIVLFFSIF LSFKSPDKEK VSIYECGFNP ?HSTGQPFSI RFFLIAILFL IFDLEIIYLF
PWSVNTNLIN YYSQSIIFIF IIILTLGLIY EWLRGGLEWE MMYLIILLII SVIAIINI-I
FINRNS-KN? FNISLWNNLI FSIDGLSIFF IGLSILLIPI CIVISLKSIK YFIKEFNILL
FLSVILLIGI FSILDILWFY ILFEGVLIPI FIMIGIWGYR EEKIKAAFYF FFYTLIGSLL
MLISIFKIYS ITGTTNYENL LIIKIPYNIQ LWLFIGFFIG LAVKVPMIPF HIWLPQAHVE
APIAGSILLA GILLKLGGYG LIRFCYPIFP LASQFYNPLI IIISIIAIVY GALTTCRQID
IKRLIAYSSV SHMGLVTIGI FSHSIEGITG SILMMIAHGL SSSGLFIISA IIYFRFHSRI
IKYFRGLTIT MPILSVITFI LILANISFPL TLNFIAELFL IISAFKFPLF IILLILMGVF
INLIYSLWIY NRI?FGSNSS HLKFSRD?IN FEYQSLIPLI ILIIILGFYP FCISIIGIII
NRSNIILILI SIEILLLSVS MNFMLSSLIN FSLEGQIIAI YIITIATIES AIGLSIIVAF
YKIKGSISLK LLNLLKGMIL IIIFLPLLNS LICGFLGRFF GIKGVKFISF IILTITFLNS
YIIFYEINFN NNFIYYDILN WFNLGLLSNS YNLKFDLITV NMLILVITVS FFVHIFSYSY
MENDPHLPRF ISYLSLFTFF MLILISSSNL VQLFIGWEGV GLCSYLLISF WYTRIQANKS
AIKAMIINKL GDIGLLIGII YLWIFTGILI GVMGKSAQLG FHMWLPDAME GPTPVSALIH
AATMVTAGVF LVIRMSPVFE LSSSILILII IIGSLTSFFS ATVGMVQNDL KKVIAYSTCS
QLGYMIMICG FSFYDLSLFH LINHGFFKAL LFLSAGSIIH AINDEQDMRK YGALKNLLPL
IYIFIIIGSI ALIGLPFLSG FYSKDLIIEV ALFSNFLSFS LWI?ITAILI TAFYSFRLIY
LTFESDYKVI TVLGLLTLFS IFSGYILQFL IIKDNFPNMV YNTSKLIPYL FFINSWYFDI
IINYIFSKKI SPLGYKITYK LIDNQILEGL GPSKIYINFI YSYMNEFFFF SSILIIFGSL
MCINSLNPIH SVFWLVAIFF FS?TLLINLN LEFLSFLLII IYIGAIVILF LFVIMMLYSK
YFINFLLISI VLSIGMIGVI KL
>NC_011220
IPSRIQLFFE MIINHFFQIV KENLGNNSQI YVLFLSTLFF YLLSINLLGF FIFTLPPTTH
ISLTFGLSFF IWLSIIVFGF FNFKSSYLSM FMPTGAPLGL SPLLVFIELA SHISRPIALG
MRLAANLTAG HILLTILSDF IFKMICFSSS FFNLFPLMII IFMIILEIGV LVIQAYVFTL
LCLIYLKDSL ILHM-SQLDM RIRKNNHLIK HINSTLIDLP SPSNINYLWN FGSLLGLCFA
IQLVTGIFLA MHYCGDIILA FKSIVHICRD VNYGFLLKSI HANGASLFFI CVYIHIGKSL
YYGGYQKKPI WFSGIIIFIV MMITAFIGYV LP-WGQMSFW GATVITNFLS AIPYIGDDIV
QWIWGGFSVN NATLGRFFSL HYLFPFVLAS LILIHIVLIH SVGSSNPLGI NSNFDKVPFH
WYFAIKDIYG FFILIFILLF IVFFYTNTLG DPENFINANS LVTPVHIMPE WYFLFAYRWM
FSTNHKDIGT LYIIFGAFSG MIGTALSMLI RIELSTPGRV IGDDHLYNVI VTAHAFVMIF
FLVMPVLIGG YGNWFVPIYI GAPDMAFPRL NNLSFWLLPP ALILLLTSSL VEQGAGTGWT
VYPPLSGPLA HSGGSVDLAI FSLHCAGFSS IAGAINFITT IFNMRTPGLT FDKLPLFVWS
VLITAFLLLL SLPVLAGAIT MLLTDRNFNT TFFDPAGGGD PVLYQHLFDI PEINQLSFQE
SASSCSNNLI FFHDNTMFYM IIILVLVGWL LFSIIINKNY NKFLLENNFI EIVWTLIPAI
ILIIIAIPSL FLLYSIDENV EPSLTVKIVG HQWYWSYEYS NFS-PNIEFD SYMIPTTDLN
QGDFRLLETD NDLVLPVNTK IKLIVSSADV IHCWTVPSLG VKVDAIPGRL NQLNFIINRP
GKFFGQCSEL CGLNHSFMPI SIYSVSQEKF INWM------ EKYYHPFHLV NPNPWPFCIS
MGVLYLTLNT VAYFHKGFYY PLLLSFILII LFMILWFTDI FVESSLEGAH TKLVLTGLKL
GFILFIISEI LFFFSFFWA- FFHSSLSPSV EIGINWPPLG IITLNPFSIP LLNTIILLSS
GVSVTWCHHS LIQKNRNQSL ISLIITITLG LLFTFLQALE YLESNFCISD SVYGSIFFVA
TGFHGIHVII GTIFLSVCLL KIYFSHFTNS RHFTFEAASW YWHFVDVVWL FLYICIYWWG
S-MKNIYLII LEIVKFLTIV IPVLISVAYL TLAERKILGY S-QNRKGPNV VGIYGLLQPL
ADGVKLFSKE LIIPNHVNIF LY-LFSPILA LSLSLLIWII IPLGINNLIF DFNLGIMFIF
AISSINIYSI LLSGWSSNSK YAFLGSLRAA AQMISYEVCI SLIIFSCILC AGTLNIYSLI
NSQSQSISYI FPLWPIAIMF FICLLAETNR APFDLTEGES ELVSGYNVEY SSMSFALFFL
AEYSHIILSS AFFVILFLGN KMILFIFLFI WVRTSFPRLR YDQLMSLLWK SYLPLSLYSF
ILLSIIIIIL SNNLIILYLS VEIQTFSLLV LIGSYRNNIK SLEASLKYFI LSSISSGFFL
FKLGLAPFHY WIADIYEGSD FVLILLLSSL CKSIVIGTIA GFNQTKIKRL IAYSGISNFG
FIIISLSLNN IIGIEICLLY LFIYSIAGIP PLLGFLSKFF YLRIIKILLF QNNNFYVSWL
SFIVLFFSIF LSFKSPDKEK VSIYECGFNP FHSTGQPFSI RFFLISILFL VFDLEIIYLF
PWSVNSNLID YYSQFIIYLF IMILVIGLVY EWLRGGLEWE -MYIIFLLLI PFLSILNI-L
FLKRNS-SNI FNISLWNNFI LSVDGISIFF IGLSILLIPI CILISLRSIK YFKKEFNILL
FISVILLIGV FSILDVLWFY ILFESILIPV FIMIGIWGYR EEKIKAAFYF FFYTLIGSLL
MLISIFKLYS LIGTTNYENL LIIKIPYDIQ FWLFIGFFIG LAVKIPMVPF HIWLPQAHVE
APIAGSILLA GILLKLGGYG LIRFCYPIFP SASQFYYPLI IIISIIAIVY GALTTCRQID
IKRLIAYSSV SHMGLVTVGI FSHSIEGLTG SILMMIAHGL SSSGLFIITS IIYFRFHSRI
IKYFRGLTIT MPILSIITFI LILANISFPL TLNFIAELFL IISAFKFSLF IILLILLGVF
INLIYSLWVY NRIFFGSNSI HLKFSRDIVN FEFQSLLPLI IFIIILGIYP FCISIIGIII
NRSNIILILV SIEILLLSIS MNFMLTSLTN FSLEGQIIAI YVITIAAIES AIGLSIIVAF
YKIKGSISLK LLNLLKGMIL TIIFLPLFNS LLCGFFGRFF GNKGVKLISF FLIIITLINS
WIIFYEINFN TTFLYYILLD WFNLGLLSNS FNLKFDLITT NMLVLVITVS FFVHLFSYSY
MENDPHLPRF ISYLSLFTFF MIILISSSNL IQLFIGWEGV GLCSYLLINF WYTRIQANKS
AIKAMIINKL GDIGLLIGII YLWIFTGVLI GVIGKSAQLG FHMWLPDAME GPTPVSALIH
AATMVTAGVF LIIRMSPIFE LSSTVLILII IIGSLTSFFS ATIGMVQNDL KKVIAYSTCS
QLGYMIMICG FSFYDLSLFH LINHGFFKAL LFLSAGSIIH VINDEQDMRK YGALKNFLPL
IFIFIIIGSI ALLGLPFLSG FYSKDLIVEV ALFSNFLSFS VWISISAVFI TAFYSLRLIY
LTFESDYKII ISLSLLTLFS IFSGYIFQFI IIKDNLPNMI YNINKLLPYL FLINNWYFDI
LINYILSKKI SPLGYKITYK FIDNQILESL GPSKIYLNSI YSYMNEFFFF FSILIILGCL
MCINSLNPIH SVFWLVTVFF FSFALLINLN LEFLSLLLII IYVGAIVILF LFVIMMLYSK
YSINFILISI ILSIGMIGVI VL
>NC_016463
IPSRFQSVVE MIVEHWSTVI EENLGDNSKY YLLPLLVLFM FVLGLNLLGF FTYTFPPTTH
VIITFGLAFG IWIAVMLFGF YRYKSSFFSM FMPTGAPLAL SPLLVIIEIA SNLSRPIALG
MRLAANLTAG HILLAILADF SCKLLFYSWS IINLFPILII IFMTVLEIGV LAIQAYVFCL
LSMIYLKDSL ILHM-SQLDV RIRKENPIIS PINSVLIDLP SPSNISYLWN FGSLLGLCLG
IQILTGIFLA MHYSADVSIA FSSVTHILED VNYGFLLKYL HANGASVFFV CVYVHIARGL
YYGSYLRSHL WFSGIAIFLI MMLTAFIGYV LP-WGQMSFW GATVITNFVS AIPYIGNDVV
QWIWGGFSVS NATLNRFFSL HYLFPFVLAL LAIIHVVLLH EGGSNNPIGL NSNSDKIPFH
SYFSSKDIYG FILLFIFLFI LVFYVPNMLG DPENYIKANP LVTPVHIMPE WYFLFAYRWV
FSTNHKDIGT LYLVFGAFSG MIGTALSMLI RLELAGPGAM FGDDHLYNVI VTAHAFVMIF
FLVMPVLIGG FGNWLVPLYI GAPDMAFPRL NNLSFWLLPP ALLLLLGSSL VEQGAGTGWT
VYPPLSGSQT HSGGAVDMAI FSLHCAGASS IMGAINFITT IFNMRAPGLT LDKLPLFVWS
VLITAFLLLL SLPVLAGAIT MLLTDRNFNT TFFDPAGGGD PVLYQHLFDA SEANQLSFPD
VGSPISEQLV FFHDNIMFII ILIMMLVGWL LISAIYNKHY YKYLVEGTLI EIVWTSIPAF
ILLFIAFPSL QLLYSMDEVI DPSLTIKAIG HQWYWSYEYS DIDEESIEFD SYMIPTSDLE
EGDLRLLEVD NRVIIPVNTQ VRVVITGADV IHCFAIPSLG VKADAIPGRL NQVSFLAKRP
GTYYGQCSEI CGSDHSFMPI VVEAVSQEKF INWM------ EKVYHPYHLV DPSPWPYVMS
CAVLLTTLGA VIYFHYSQFL LLFMGLISIS LCMILWLRDI IRESTYQGFH TISTVNGLKM
GFLLFIISEI LFFVSFFWA- FFHSSLSPAI EIGVSWPPLG INPLNPFSVP LLNTAILLSS
GATVTWAHHS IISGDRHESI KGLSLTVILG LIFTVLQAFE YIEAPFCIAD SVYGSTFFVA
TGFHGFHVIV GTIFLLVCLI RLNKSHFTRS HHFGFEAASW YWHFVDVVWL FLYVCIYWWG
C-MEIILFFI FELIKFLIIT IPVLISVAYL TLAERKIIGY S-QSRKGPNV VGIYGILQPL
ADGIKLFSKE MVIPNHVSIF LY-FFSPVLA LTLGLVVWAL MPLNFYGVMS DINLGILIIF
ALSSVGVYAI LMSGWSSNSK YAFMGSLRAA AQMISYEVSI GLIIISVILC AGTMNLLEII
QSQEQLTWFI FPLLPASFMF FISCLAETNR APFDLTEGES ELVSGYNVEY SSMTFALFFL
AEYSHIIFMS FLFAIIFLGG KSTFMVFLFV WVRTSFPRLR YDQLMSLLWK SYLPLSLLLL
SYFGSIILII SDNLLTTYLG LELQTFSIFI LIAKNRSSIK SSEAGLKYFM LGAISSGFYL
FKLSLTPFHF WVPDIYEGSS WDVITLIATL PKSIIIGTLG ALNQTKLKRL LAYSGISQMG
FIILAYSTNS NSSITIGTLY VLIYSVAGIP PLSGFINKWY YLRLVKTIYF QKRGSYFFWL
SLVVGLLSYV LTDKKPDKEK VTVYECGFDP FHSPGKPFSI RFFLVAILFL VFDLEISYLF
PWSCSSNLVD IKGQVIIIIF LIILVMGLIY EWIKGGLEWE -MFIEVLLLL IILPIIHL-I
FSRRSSIHKL NNIALWGNIL ITIDGISLFF ISLSILLIPI CIIMSWNAID NLKKEFLISL
FIILILLIGV FTVMDIICFY ILFEAILIPM FLMIGIWGSR EEKVKAAFYF FFYTLVGSLL
MLLCIFKIYS ITGTTNYLNI VTIELPINLQ FWMFLGFFCS LSVKIPMIPF HIWLPQAHVE
APVSGSVLLA GILLKLGGYG FIRFSYPIFP LASEYFSPFI IILSLIAIVY ASFTTCRQTD
IKRLIAYSSV SHMGLVTLSI FCHSKEGLIA SIIMMIAHGL VSSGLFMASA VLYVRHHSRA
IRYFRGLVIT MPVFSTITLI LILANIGFPL TLNFIAEFLS ILAAFNYSNL VGIITCLGAL
MSTVYALYFY NRVYFGSASN HFIFSREMLE FEFQAFLPLI LLTIILGLFP FVLSMLGISI
NRSNIIMILL CFEMMLLSII ISLLYGSYFL DNSLGQLYSI FIMTMAAIES AIGLSIMIVF
SKLKGSVAIR FLNLLKGMYL LILILPLLSS IICGLWGRKI GYEGIKLLSC ILIFFTFSLS
VNSFIEVVAF NSIIYINLWS WFDIGMLYNP MNLQFDYIVS SMLILVSSVS FFVHIFSTSY
MNGDPHLPRF MSYLSLFTFF MVVLVTSNNL IQLFIGWEGV GLCSYLLIGF WYTRIQANKS
AIKAMIMNKV GDMALLLGII SIWIEVGLLI GVIGKSAQFG LHSWLPDAME GPTPVSALIH
AATMVTAGVF LIIRMSPFFE LTPTILLLIV LIGSLTAFFS STIGLTQNDL KKVIAYSTCS
QLGYMVMICG FSQYNSSLFH LINHGFFKAL LFLSAGSIIH ALNDEQDFRK MGSMNSITPF
TYTCIVIGSV SLMGLPFLTG FYSKDLIIEL IYGEHYLRFA LWLGVLSAFL TAFYSFRLIN
FTFEGDWNLR WPLSLLIMFS IIIGFILQHT ILIDEAPIII TNISKFSPYS FTNNAWYFDY
IFHNYISKYI FNFGLFTTYK LIDNQLLEYF GPSKLHSGKL SLYMEQLYIL LSFISLIGSI
MVITSLNPIH SVFWLVMVFL NSSSILILLG FDFIPLMLII VYVGAIAILF LFVIMMLYSF
YSYPFIIISL LLLVAMIGAI VL
>NC_016465
IPSRIQSLIE IIIDHWTTVV KENLGDKSEF YILPLTSLFM FILGINLLGF FLYTFPSTTH
ISLTFGMALS VWVGVIILGF KNFKSSFFSM FMPTGAPLGL APLLVIIEIA SNISRPVALG
MRLAANLTAG HILLAILADF GCKLLFYSYS IANLFPILII IFMTILEIGV LVIQAYVFTL
LSMIYLRDSI ALHM-SQLDM RIRKEHPIFS PFNSTLIDLP SPSSISYFWN FGSLLGFCLV
IQILTGIFLA MHYCSDASLA FSSIAHISRD VNYGFLLKYL HANGASIFFL CVYIHIARGL
YYGSYLKTSL WYSGVALFGV MMITAFIGYV LP-WGQMSFW GATVITNFVS AIPYIGNDIV
QWIWGGFSVS NSTLNRFFSL HYLFPFIIVG IMIIHIVLLH NHQSNSPTGL NSNSDKIPFH
IYFTTKDAYG FILLGILLTI LIFYTPNLLG DPENFISANP LVTPVHIMPE WYFLFAYRWI
FSTNHKDIGT LYLIFGMFSG MIGTSLSMLV RLELASPGAM FGDDHLYNVL VTAHALVMIF
FLVMPVLMGG YGNWFVPLYI GAPDMAFPRL NNLSFWLLPP ALLLLLGSSL IEQGAGTGWT
VYPPLSGPQM HSGGSVDMAI FSLHCAGASS IMGAINFITT IFNMRAPGLT MDKLPLFVWA
ILITAILLLL SLPVLAGAIT MLLTDRNFNT TFFDPAGGGD PILYQHLFDS PEPYQLDVQD
AASPMGERLV FFHDNLMFLI VLILVIIGWL MFSSIFNKHY YKYLVEGTLI EIVWTLIPAI
ILLFIAFPSL QLLYSMDEIV EPSLTVKAIG HQWYWSYEYS DVEGESIEFD SYMIPTSDLE
VGDMRLLEAD NRLVIPVNTE IRVVITGADV IHCFAIPSLG VKVDAVPGRL NQAGFLIKRP
GVYYGQCSEI CGSDHSFMPI VVEGVSQEKF VNWM------ SKIYHPYHIV DPSPWPYVLS
CGVFLTTLGA VIYFQYSQLT LLLLGFLIVL LCMIAWFKDV IREATFQGFH TKSAVTGLKI
GFLLFILSEV FYFFSFFWA- FFHSSLSPSV ELGVMWPPVG IDPLNPFSVP LLNTAILLSS
GATVTWCHHS IVNGNKNEAI TSLTFTVLLG IIFTSLQAFE YVEAPFCIAD SVYGSTFFVA
TGFHGLHVII GTIFLFVCLI RLKNHHFTRS HHFGFEAASW YWHFVDVVWL FLYVCIYWWG
C-MQIIINLI IEIIKFLIII IPVLISVAYL TLAERKVIGY T-QARKGPNI VGFYGLLQPL
ADGVKLFAKE MIIPSHVSIF LY-FFAPILA LTLALIVWGL MPLSYSSVMS DISLGILLIF
ALSSVGVYAI LMSGWSSNSK YAFLGALRAA AQMISYEVSI GLIIISVILC VGSFNLIKII
QAQEQTIWFI FPLLPAGIMF FISCLAETNR APFDLTEGES ELVSGFNVEY SSMSFALFFL
AEYSHIIFMS FLFTLIFLGG KSSSIIFLFI WVRTSFPRLR YDQLMHLLWK TYLPLSLNLM
ILFAAIMLIF SNHLILVYLL LELQTFSVFI LISKNKSSIK GSEASLKYFI LGALSSGLFL
FKLAIFPLHF WIADIYEGSS WGTLSIISTI PKSIIVGTLG ALNQTKIKRL LAYSGISHMG
FILLGLSIVN KLGYEASFLY LIIYSIAGIP PLSGFISKWY YLRIVKIIYF QKKGSYFLWL
SGVISIASFL LGEKSPDKEK VSVYECGFDP FHNPGEPFSI RFFLIAILFL VFDLEISYLF
PWSVGSNLIT INGHIIIALF LIILIIGLIY EWIKGGLEWE -MFLKLLFII PILAIINI-I
LIPRLNEDKL KNTSLWGYLI FSIDGISLFF IGLSILLIPI CIIMSWESIK HLKKEFLLCL
YTIILLLIGV FTILDILGFY ILFEAILIPM FLIIGIWGSR EEKVKAAFYF FFYTLIGSLL
MLISIFKIYS ILGTTNYQNL LIIEIPSHLQ FWLFLGFFAS LSVKIPMIPV HIWLPQAHVE
APVAGSVLLA GILLKLGGYG FMRFSYTLFP IASEYFSPVI IIMSLIAIIY ASFTTCRQTD
IKRLIAYSSV SHMGLVTLAI FTHSYEGLIA ALIMMIAHGL VSSGLFMCSA VLYVRHHSRT
IKYLGVLTIT MPIFSTITLI LILANIGFPL TFNFIAEFFS ILAAFNYSFI AGLISCVGTL
LATVYALYFY NRVYFGAFSK YIIFSRELIQ TEFQGFLPLI LLTLILGIFP FILSIIGIIL
NRSNIILILI CIEIMLLSVS INFLLHSLIL NTIIGQIMSI YIITVAAVES AIGLSIMISF
YKLKGSISIR YLNLLKGMYL MVLILPLLSF IFCSLFGRKI GYSGVKITST SLLFLTFLIS
FFIWFEIILN HGNCSIILWS WFDIGFLHNN ISLNFDYIVC SMLILITLVS FLVHLYSTSY
MDGDPHLPRF ISYLSLFTFF MVILVTSGNI IQLFIGWEGV GLCSYLLINF WFTRIQANKA
GIKAMVVNKV GDIGVLLAII LLWKYFGFLI GVIGKSAQIG LHTWLPDAME GPTPVSALIH
AATMVTAGVF LIIRLSPIFE QTPLILLLVV LIGSLTAFFT STIGLTQNDL KKVIAYSTCS
QLGYMIMICG FSQYNSGLFH LINHGFFKAL LFLSAGSIIH ALQDEQDLRK MGFMRFITPF
SYVCIFIGSI SLMGLPFLTG FYSKDLILEL IYAEHYLSFA LWLGLIAASI TAFYSFRLIY
FSFEGYWNLT LPLLILLILS IIGGYILQFT ILKDELPLMI MNFNKFLPYS FTNGAWYFDS
FINYYISKPI LKFGFNITYK ILDNQLLEFL GPSYIHLGKI SIYMEQLFIL FSLLLIGSVI
MTITSSNPIH SVFWLVLVFI YSSGLLISMK FEFLALMIII IYVGAITILF LFVIMMLYTD
YAYGLFIISL LLLIAMIGAI VL
>NC_016466
IPRRWQVVLE ILYDHWVNLI KDSLTSRGLK YFPFIISTFF LIAFLNLFGL FPYVFTVGTH
IVITFGISLS ILIAVTILGI KNFKLNFFSM LMPQGAPMAL GPLLVLIETA SYLSRALSLG
IRLAANLSAG HLLFIILASF SYKMLESNLI MLSLFPILIM IFITVLEIAV ALIQAYVFCL
LITIYLEDTL KSHM-PQLDM RTRKYNPLAT IINDLVIDLP SPSNISYLWN FGSLLGLCLI
IQIITGVFLS MHYCSDTNIA FSSVAHIMRD VNYGFILKYT HANGASLFFL CVYIHIGRGL
YYGSYMKKEL WFSGVTIYIL MMATAFIGYV LP-WGQMSFW GATVITNLVS AIPYVGNDIV
QWLWGGFSVS NATLNRFFSL HYLLPFALAG LGAAHMILLH HNGSSNPVGL RSDIDKIPFH
SYFSYKDIYG IFLLSLLLSI LIFFTPNLLG DTENYIQANP LVTPVHIQPE WYFLFAYRWL
FSTNHKDIGT LYLIYGILSG VLGAGFSMII RLELSGPGSM LGDDHLYNVT VTAHGLIMIF
FFVMPVLLGG FGNWFVPLYI GAPDMAFPRL NNISFWLLPP ALLLLLGSAL VEQGVGTGWT
IYPPLSSIQV HSGGSVDMAI FSLHLSGVSS ILASINFITT ILNMRAPGMT MDKMPLYVWS
ILVTAVLLVL SLPVFAGAIT MLLTDRNFNT SFFDPAGGGD PILYQHLFDV PTDWQLSFQD
AASPIMEEIH FLHDYIMVIA PAICITIFWF ILKSILSKFK YKYWTEGTVI EIIWTIIPAV
ILVFIAFPSL KLLYLIDETM EPSITVKAVG HQWYWSYEYS DYTDVDLEFD SYMIPTSDLE
LGDNRLLEVD NSLVLPIQSH VRLMVTSADV IHSFAVPSLG IKVDAIPGRL NQSDLFMKRP
GLFYGQCSEI CGSNHSFMPI AIRGVSLETF VDWM------ SNNFHPYHLV DPSPWPYTAA
CGVFLITLGG VIYFHYSFAW VLLLGFLVLS VTFVVWCRDV VREATFQGHH TEVVKKGLKI
GMITFILSEI CFFVAFFWA- FFHSSLAPAI ELGALWPPIG VQILNPFSVP LLNTAILLSS
GATVTWSHHA IINGKREQSL LSLLFTVVLG IIFTSLQVME YHEAPFAISD SVYGSVFYMA
TGFHGFHVLV GTTFLLVCLI RLVYHQFTRH HHFGFEAASW YWHFVDVVWL FLYVCVYWWG
S-----MNTI INITKISIII IPVLISLTYL TLAERKVLGY M-QSRKGPNV VGIYGLLQPL
ADGAKLFTKE MVLPNHTNLL IY-FISPILF LTLALLIWGV FPYSVNNIYT NIDLTILLIL
AISSVSVYAV LMSGWSSMSK YAYLGSLRAA AQMISYEVSM GLILLSVIFC VGSLDITKIV
WLQNNTSFFL MALLPCSIMF LISLVAETNR APFDLTEGES ELVSGYNVEY SSMSFALLFL
AEYANIIFMS GLFSLLFLGG KTSFIAMFFV WIRASFPRIR YDQLMTLLWK SYLPLSLVFC
VIIASSIMVS TNNLLALYLC LELQSLSIFI IIARKRNNLA KIEASLKYFI LSSISTGLYL
FKLGASPLHF WVPDVYQGSD NKALLILATL PKSLIVGSVG AINQSHLNRL LAYSGILATG
FILFGLNSEV FWGIEGSLIY LVLYSIAGIP PLGGFLAKWY YLRLVKIMYF QQDKHFLLWL
SSLIGLASLL LSDTSPDKEK TSVYECGFSP YDNLGSPISI RFFLIGILFL IFDLEISLLF
PWSISSYLTT ILGFWIVILF LAILTWGLIY EWIKGGLEWE --MIISIIVI TILTIILI-M
LLNKNKHFLI KKIGLWGPIN FGVDEISLPF IILTNLLIPI CILISWNNVN FLVKEFIIAI
LSIQLLLIIV FTSLNILIFY IAFESILIPM FLIIGIWGSR KEKERAAYYF FFYTLVGSLF
MLLGIFILYN LHGSLDYQTL FMKKTPESIQ IWIFLGFFLS LAVKIPKIPF HIWLPQAHVE
APVAGSVLLA GVLLKLGGYG FLRFSWTLFP YASQFFSPII ITLSAIGIIY ASLTTCRQTD
AKKLVAYSSV AHMGLVIIAI FSKTYEGLVA SIILMVAHGF VSSGLFIVVT NLYDRFHTRI
IKYYKGIVYT MPIFTTAFFL LILGNIAFPV FINFIGEFMS TLSIAQLTWV GIIPPLLGMF
LAGVYSLLLF NKISFGQPSH FTLFSRDLTR REFQTPLLLI TLTIILGIKP FLLGVLGISL
NKSNLIIILM SIELMLLSTS IIFIVTTMFY EQIMGQIFTL FILTIAAAES AIGLAIIVAY
FRLRGKISIK LLNTLKGMFT LILFFPFFNS VLLLLFGRKI GIKGSNIISC INMLVITLIS
VIFFYEIIIT ESNITVKYGE WINCVLLNTN LSFFIDQISI SMVMIVNIIS LLVHVYSTSY
MSGDPHTIRF MGYLSLFTFF MLILVTSQNY LQLFIGWEGV GLCSYLLINF WYSRIQANKA
AIKAMLINRV GDACLIASII LIWINFGLLL GAVGKSAQIG LHTWLPDAME GPTPVSALIH
AATMVTAGVY LIIRSSSIFE GSSSILIITV IIGSLTALFA ATVGLAQNDI KKIIAYSTCS
QLGFMVFSCG LSYYSLALFH LINHAFFKAL LFLAAGSVIH SLLDEQDTRK MGGNIISQPL
SYSFILIGSL ALAGFPFLSG YYSKDLLLEL SFQQYYIIYA SWLGLLATFI TAFYSFKLIS
RTFESNSIIV TPLIILSICS ILSGFIFSYS IIEDMIHPII NLEFKMAPYQ FLISAWDFDK
ITHKFIISFV LSKGYRVTFK TFDTGILEKL GPTSLQTGYL FNYM--ISPV FIILTIIFAT
MVITSINPVH SIIWLVMTFI GSSIVFIQME ANFIALTVLI VYVGAIAILF VFVLMMLYSF
YGYYFILASI ILLVGMIGGI LL
>NC_018537
VPYRWQSVIE IVYDHFVGVV KDSLGVRGYR FLPFVFTLFL FIAWLNVLGL FPYIFTATVH
IVVTFGLSFT IVICVTILGF INFRSRFLSM LMPSGAPLLL APLLVLIETV SYVARAISLG
VRLAANLSAG HLLFAILASF GFQMVVNQMY LLSLFPVLIM VFITMLEMAV ALIQAYVFCL
LTTIYLGDTL ALHM-PQLDM RIRKENSILS IINGVIVDLP CPSNISYLWN FGSLLGLCLV
LQIVTGIFLA MHYCSDTNLA FSSIMHITRD VNYGYLLRYL HANGASAFFI CVYLHIARGL
YYGSYLRIHL WGSGVAIFGI MMLTAFIGYV LP-WGQMSFW GATVITNFVS AVPYVGNDIV
QWIWGGFSVS GATLNRFYSL HYLFPFVLAS IVAVHIIFLH ETGSNNPIGL RSDVDKVTFH
IYYTSKDAFG FLILGALLSL LVFYAPNLLG DAENFIPANP LVTPVHIMPE WYFLFAYRWV
FSTNHRDIGT LYLVFGIFSA MIGTALSMLI RLELSGPGAM LGDDQIYNVI VTAHAFVMIF
FLVMPVMMGG FGNWFVPLYI GAPDMAFPRL NNLSFWLLPP ALFLLLGSAL VEQGAGTGWT
VYPPLAGVQA HSGPSVDMAI FSLHAAGASS IMGSMNFITT IFNMRAPGMA MDRVPLFVWA
VLITAFLLVL SLPVLAGAIT MLLTDRNFNT TFFDPAGGGD PILYQHLFDG AEHWQLAFQD
AATPMAEQLM FFHDYIMFIL TIILIVVAWL MLRAFVNKNY YKFLVEGTVI EIVWTTIPAV
ILIFIAFPSL QILYTMDEVI DPSLTIKAVG HQWYWSYEYS DYEAESLEFD SYMVPTNDLK
EGDLRLLEVD NRVVVPINTH VRVMVTGADV IHSFAVPALG VKADAVPGRL NQTSFFIKRP
GVFYGQCSEI CGSEHSFMPI VVEAVSLDKF VHWM------ SHTYHPYHLV DPSPWPYVTG
CGAMFTTVGA ILYFHYSQPW LLLLGVAVLV FIFFVWCRDV IREATFQGHH TFIVKRGLKI
GMILFILSEI CFFFSFFWA- FFHSSLVPAI ELGSIWPPQG IEVLNPFSVP LLNTAVLLSS
GATVTWAHHA IISGKRDEAI QGLFLTLVLG VLFTSLQVME YVEASFCIAD SVYGSVFFVA
TGFHGLHVII GTTFLAVCWV RLVYHQFTRH HHFGFEAASW YWHFVDVVWL FLYVCIYWWG
SMKTILWSAI IELIKILLVL VPVLVSVAYL TLAERKILGY M-QTRKGPNV VGIYGLLQPL
ADGVKLFTKE TLVPNHVSLV IY-FFAPILA LTLAFLAWGL LPLGANQVLS DLPIGILFIF
AVSSVGVYAI LMSGWASNSK YSFMGALRAA AQMISYEVAI GLIVISTVLC SGSLNLTILV
QTQIESVWFL LPLWPAATMF MVSALAETNR APFDLTEGES ELVSGYNVEY PAMSFALFFL
AEYSHIIFMS FLFTTLFLGG KASILVFVFL WVRASFPRIR YDQLMQLLWK TYLSTSLLFF
TILASLTLVS CDHLLMIYLS LELQTFCLFI LISKNRGSML STEAGLKYFI LGAISSGIFL
FKLTVVPFHF WAPDVYEGAS TETVVLIATL PKSMVLGTLG ALNQTKIKRL MAYNGISHVG
FMLMGVLLAN SHGIQATYVY MMIYSIAGIP PLAGFISKWY YLRIVKMIYF QKRSNALVWL
STAISVASYL LGEKSPDREK VSVYECGFDP MNTPGEPFSV RFFLIAILFL VFDLEISFLF
PWSVGMASIS LEGHFIVFIF LTILTVGLVY EWKKGGLEWE -MFLVPLFAF PILGILNV-I
LTRRHQENKT KIRGLWGPLA FAIDGVSIFF IGLTILLIPI CILVSWTSIR YLIKEFVISL
FLIELLLIGV FTTLDILVFY VLFEGILIPM FIIIGIWGSR EEKVRAAFYF FFYTLVGSLF
MLICIFKIYE LTGTTNYLTL LTLELPSDLQ TWLFVGFFLS LAVKIPMIPF HIWLPQAHVE
APVAGSVVLA GILLKLGGYG FIRFSFPLFP CASEYLSPIV ITLSLIAIVY GSFTTCRQND
MKRLIAYSSV AHMGLVTLSI FTHSIEGLVA SLFLMIAHGF VSSGLFMGVT VLYDRHHTRS
IRYYRGVCSS MPLFATLMLC LTLANISFPS TCNFIGEFLS ILSAFQYAWW AGVLACSGVI
LSATYALYMY NRIFFGSLSP MILHNREMTR REFDALLPLL VFTLVLGIFP FVLGILGIVF
NRTNLILILM SIEVILLAIS LNFVIFSFVL HSIIGQIFSI FVLTVAAAES AIGLSIMVAF
YKIKGSISIR TLNLLKGMYS LAVALPLLSA LLAGVFGRFI GEKGSVRITT AILALCLILS
VLFYAEIHLE CSTVEVLWWD WFDVGFLHNP LGLYFDEITA VMLVVVTSIS TFVHLYSSAY
MKGDPHLPRF MSYLSLFTFF MLLLITSHNL PQLFIGWEGV GLCSYLLINF WFTRIQANKA
AIKAMLVNRV GDVGLILGMI LIWLTFGLLI GAIGKSAQLG LHTWLPDAME GPTPVSALIH
AATMVTAGVF LVIRTSPLFE LTPYGLLLTA MVGSFTAFFA ATVGLAQNDL KKVIAYSTCS
QLGYMIMICG LSHYSAGLFH LFNHAFFKAL LFLSAGSIIH ALMDEQDMRR MGSLLHVTPT
SYVAIMIGSI SLMGLPFLTG FYSKDLILEL TMDRMYLSFV LWLGLMAAFF TAFYSFRLIL
WTFEGSWNLI LPLLLLIVGS LTLGYLFQFS MLKDLPSPMI TSIGKWTPYS FINAAWQFNY
VINHFLVRTL WALGLTVTYN RIDRQLLEHF GPSLFQSGQL MNYMEQLFLI FSTLILVAGV
MVVLSINPIH SVFWHTLTFI LTAMLFITLT IDFVALMLII VCVGAIAILF LFVIMMLYTD
FWIPFILASL VLLVAMIGAI VL
>Physalia_ESTs_Angel
IPGRLQSTIE IIVDHWVSVI KENLDSKSDF YILPITTLFI FILGINLMGF FLYTFPSTT?
ISITFGMAVS IWLGVMMFGF FNHKTSFLSM FMPGGAPLSF SPLLVVIELA SNISRPIALG
MRLAANLTAG HILLAILADF GCKLLFYSSS ITGIFPVLII IFMTGLEVGV LVIQAYVFCL
LSMIYLKDSL TLH------- ---------- ----ALVDLP SPSGISYLWN FGSLLGLCLV
IQILTGIFLA MHYCADISLA FSSITHITRD VNYGFLLKYL HANGASAFFV CVYIHIGRGL
YYGSYLKVPL WNTGVVIILI MMLTAFIGYV LP-WGQMSFW GATVITNFVS AIPYIGNDVV
QWIWGGFSVS NATLNRFFSL HYLFPFVLAG LILVHVVFLH SAGSNSPLGL NTNSDKVPFH
TYYTTKDFYG FILLFMFISY LVFYIPNVLG DPENFIKANP LVTPVHIMPE WYFLFAYRWI
FSTNHKDIGT LYLVFGLFSG MVGTALSMLI RLELSGPGTM FGDDHLYNVI VTAHAFVMIF
FLVMPVLIGG FGNWFVPLFI GAPDMAFPRL NNLSFWLLPP ALLLLLGSSL IEQGAGTGWT
VYPPLSGPQT HSGGSVDMAI FSLHCAGASS IMGAINFITT IFNMRAPGMT MDKLPLFVWS
VLITAFLLLL SLPVLAGAIT MLLTDRNFNT TFFDPAGGGD PVLYQHLFDG AEWNQLSFQD
MGSPIGEKLV FFHDNIMFII VVITILVGWM MLSSFANKHY YKYLVHGTVI EVVWTIIPAV
VLVFIAFPSL QLLYSMDEIT DPSLTIKAVG HQWYWSYEYS DIEEESIEFD SYMVPSSDLE
EGDLRLLEVD NRVVIPLNTE VRVVITGADV IHSFAVPSLG VKADAIPGRL NQVSFLAKRP
GVYYGQCSEI CGSDHSFMPI VIEAVSQEKF VNWM------ EKVYHPYHLV DPSPWPYVMG
CGAFLSTLGA VVYFHYSSMI LMVLGLLVIG SCMYSWLRDV IREGTYQGYH TRSTLSGLKM
GFILFIVSEI LLFFSFFWA- FFHSSLSPSV EIGVMWPPVG INPLNPFSIP LLNTAILLSS
GATVTWAHHS IVSGQKVEAI RGLSLTVFLG VIFTLLQIVE YFEAPFCIAD SVYGSTFFIA
TGFHGFHVLV GTIFLSICLA RLNYSHFTTS HHFGFEAASW YWHFVDVVWL FLYVCIYWWG
C-VNLLNHFL FTLIKFFIII VPVLISVAYL TLAERKVLGY T-QTRKGPNV VGIYGVLQPL
ADGVKLFSKE MVIPNHVNII LY-LFSPIMA LSLSLIVWSL LPLGETSTMA DINLGLLLIF
AFSSVSVYAI LISGWSSNSK YAFLGALRAA AQMISYEVCI GLIIINVILC VGAFNLNLIL
VTQTHSVWFL VPLLPAGIMF FISCLAETNR APFDLTEGES ELVSGYNVEY SSMSFALFFL
AEYSHIIFMS FLITILFLGG KASLVVFAFV WVRTSFPRLR YDQLMHLLWK TYLPLSLVVV
TLLGSIVVVT CDHLVILYLG LELQTFSLFI LISRNKIWAK GPEAGLKYFI MGALSSGIFL
FKIGLFPLHF WIPDVYEGSS WKILTLVGSL PKSIVIGTLG ALNQSKLKRL LAYSGISHIG
FMVLILCVSN QESSLVVNIY LIIYSIGGIP PLSGFISKWY YLRVVKTLYF QGKSNYIIWL
SLVISLASFT LGEKTPDKEK VTSYECGFNP IHIPGEPFSI RFFLIAILFL VFDLEISYLI
PWSSCSNIIN GKGQIVIILF IIVLTIGLIY EWVKGGLEWE -MYLTSLVLI ITLSIIHI-G
LISRNDVIKL KRISLWGGIP FCIDGLSIFL LGLSILLTPL CLLVSWSTID KFVKEFIISL
FLILLILVGV FTSLDILVFY ILFEATLIPM FLLIGVWGSR EEKVKAALYF FFYTLIGSLL
MLLSIFKLYS LTGTTCYNNL SLITIPTHLQ FWFFIAFSIS FGVKVPMVPV HIWLPQAHVE
APLAGSVLLA GILLKLGGYG FIRFIFPLFP IASNYFSPLL VLISLVAIIY GGLTTCRQSD
MKRLIAYSSV AHMGLVTLAV FTHSVEGVFA CLIMMLAHGL ISSGLFISSG FIYSRHHSRI
IKYFRGLTLT MP-------- ---------- ---------- ---------- ----------
---------- ---------- ---------- ---------- ---------- FCLSVIGIII
NRTNIILILI CIEIMLLSIS LNLLIHSFSL NTVIGHVYSI YVITVAAVES AIGLSIMISF
YKIKGSISIR FLNLLKGMFL LILYLPALSF LFCCFWGRGL GYKGVKTLPN ILLGLSCLIS
VLIFKEVVVY SSNYNLNMLS WFDLGLLHNS FTFHIDAIAS SMLILVTSVS FLVHLFSISY
MDGDPHLPRF MSYLSLFTFF MIILVTANNL IQLFIGWEGV GLCSYLLINF WYSRIQANKA
AIKAMVINKI GDVGLLLGII MLWFTSGLLI GVIGKSAQIG LHMWLPDAME GPTPVSALIH
AATMVTAGVF LIIRVSPLFE KTPFILLLVI LLGSLTAFLS ATIGLVQSDL KKVIAYSTCS
QLGYMVLICG FSHYDSGLFH LVNHGFFKAL LFLSAGSVIH AVADEQDMRR MGHMKTYLPL
SYSCVFIGSI SLMGLPFLTG FYSKDLLIEL LYFKHYLSFS LWLGLGAAFL TAFYSCRLIF
LSFEGSLSLI TPLIILTFCS VSAGFLFQNF LLVNMKPVMI PTLNKFYPYS LFVRAWYFDQ
VLNRLISLPV LRTGFGVTYK LLDNQLLEVL GP-------- -----QLFII FSLLIITSIV
MVILSFNPIH SILWLVFVFL LSSGLLISMG IDFIPLMIII IYVGAITILF LFVIMMLYSE
YFYPLVLLSI LLIIAMVGAI AL
>Physalia_physalia_SRR871528
IPGR?QSTIE IIVDHWVSVI KENLDSKSDF YILPITTLFI FILGINLMGF FLYTFPSTTH
ISITFGMAVS IWLGVMMFGF FNHKTSFLSM FMPGGAPLSF SPLLVVIELA SNISRPIALG
MRLAANLTAG HILLAILADF GCKLLFYSSS ITGIFPVLII IFMTGLEVGV LVIQAYVFCL
LSMIYLKDSL TLHMPPQLD- --RKENPIFS PINSALVDLP SPSGISYLWN FGSLLGLCLV
IQILTGIFLA MHYCADISLA FSSITHITRD VNYGFLLKYL HANGASAFFV CVYIHIGRGL
YYGSYLKVPL WNTGVVIILI MMLTAFIGYV LP-WGQMSFW GATVITNFVS AIPYIGNDVV
QWIWGGFSVS NATLNRFFSL HYLFPFVLAG LILVHVVFLH SAGSNSPLGL NTNSDKVPFH
TYYTTKDFYG FILLFMFISY LVFYIPNVLG DPENFIKANP LVTPVHIMPE WYFLFAYRWI
FSTNHKDIGT LYLVFGLFSG MVGTALSMLI RLELSGPGTM FGDDHLYNVI VTAHAFVMIF
FLVMPVLIGG FGNWFVPLFI GAPDMAFPRL NNLSFWLLPP ALLLLLGSSL IEQGAGTGWT
VYPPLSGPQT HSGGSVDMAI FSLHCAGASS IMGAINFITT IFNMRAPGMT MDKLPLFVWS
VLITAFLLLL SLPVLAGAIT MLLTDRNFNT TFFDPAGGGD PVLYQHLFDG AEWNQLSFQD
MGSPIGEKLV FFHDNIMFII VVITILVGWM MLSSFANKHY YKYLVHGTVI EVVWTIIPAV
VLVFIAFPSL QLLYSMDEIT DPSLTIKAVG HQWYWSYEYS DIEEESIEFD SYMVPSSDLE
EGDLRLLEVD NRVVIPLNTE VRVVITGADV IHSFAVPSLG VKADAIPGRL NQVSFLAKRP
GVYYGQCSEI CGSDHSFMPI VIEAVSQEKF VNWM------ EKVYHPYHLV DPSPWPYVMG
CGAFLSTLGA VVYFHYSSMI LMVLGLLVIG SCMYSWLRDV IREGTYQGYH TRSTLSGLKM
GFILFIVSEI LLFFSFFWA- FFHSSLSPSV EIGVMWPPVG INPLNPFSIP LLNTAILLSS
GATVTWAHHS IVSGQKVEAI RGLSLTVFLG VIFTLLQIVE YFEAPFCIAD SVYGSTFFIA
TGFHGFHVLV GTIFLSICLA RLNYSHFTTS HHFGFEAASW YWHFVDVVWL FLYVCIYWWG
C-VNLLNHFL FTLIKFFIII VPVLISVAYL TLAERKVLGY T-QTRKGPNV VGIYGVLQPL
ADGVKLFSKE MVIPNHVNII LY-LFSPIMA LSLSLIVWSL LPLGETSTMA DINLGLLLIF
AFSSVSVYAI LISGWSSNSK YAFLGALRAA AQMISYEVCI GLIIINVILC VGAFNLNLIL
VTQTHSVWFL VPLLPAGIMF FISCLAETNR APFDLTEGES ELVSGYNVEY SSMSFALFFL
AEYSHIIFMS FLITILFLGG KASLVVFAFV WVRTSFPRLR YDQLMHLLWK TYLPLSLVVV
TLLGSIVVVT CDHLVVLYLG LELQTFSLFI LISRNKIWAK GPEAGLKYFI MGALSSGIFL
FKIGLFPLHF WIPDVYEGSS WKILTLVGSL PKSIVIGTLG ALNQSKLKRL LAYSGISHIG
FMVLILCVSN QESSLVVNIY LIIYSIGGIP PLSGFISKWY YLRVVKTLYF QGKSNYIIWL
SLVISLTSFT LGEKTPDKEK VTSYECGFNP IHIPGEPFSI RFFLIAILFL VFDLEISYLI
PWSSCSNIIN GKGQIVIILF IIVLTVGLIY EWVKGGLEWE -MYLISLVLI ITLSIIHI-G
LISRNDVIRL KRISLWGGIP FCIDGLSIFL LGLSILLIPL CLLVSWSTID KFVKEFIISL
FLILLILVGV FTSLDILVFY ILFEATLIPM FLLIGVWGSR EEKVKAALYF FFYTLIGSLL
MLLSIFKLYS LTGTTCYNNL SLITIPTHLQ FWFFIAFSIS FGVKVPMVPV HIWLPQAHVE
APLAGSVLLA GILLKLGGYG FIRFIFPLFP IASNYFSPLL VLISLVAIIY GGLTTCRQSD
MKRLIAYSSV AHMGLVTLAV FTHSVEGVFA CLIMMLAHGL ISSGLFISSG FIYSRHHSRI
IKYFRGLTLT MPLLSSLTLL LILSNIAFPL TFNFIGEFFS ILVAFNYSFI VGLICCGGAL
ISTVYALYFY NRIYFGSLTP ---------- ---------- ---------- FCLSVIGIII
NRTNIILILI CIEIMLLSIS LNLLIHSFSL NTVIGHVYSI YVITAAAVES AIGLSIMISF
YKIKGSISIR FLNLLKGMFL LILYLPALSF LFCCFWGRGL GYKGVKTLPN ILLGLSCLIS
VLIFKEVVVY SSNYNLNMLS WFDLGLLHNS FTFHIDAITS SMLILVTSVS FLVHLFSISY
MDGDPHLPRF MSYLSLFTFF MITLVTANNL IQLFIGWEGV GLCSYLLINF WYSRIQANKA
AIKAMVINKI GDVGLLLGII MLWFTSGLLI GVIGKSAQIG LHMWLPDAME GPTPVSALIH
AATMVTAGVF LIIRVSPLFE KTPFILLLVI LLGSLTAFLS ATIGLVQSDL KKVIAYSTCS
QLGYMVLICG FSHYDSGLFH LVNHGFFKAL LFLSAGSVIH AVADEQDMRR MGHMKTYLPL
SYSCVFIGSI SLMGLPFLTG FYSKDLLIEL LYFEHYLSFS LWLGLGAAFL TAFYSCRLIF
LSFEGSLSLI TPLIILTFCS VSAGFLFQNF LLVNMKPVMI PTLNKFYPYS LFVRAWYFDQ
VLNRLMSLPV LRTGFGVTYK LLDNQLLEVL GPSNYHSGRM ASYMPQLFII FSLLIITSIV
MVILSFNPIH SILWLVFVFL LSSGLLISMG IDFIPLMIII IYVGAITILF LFVIMMLYSE
YFYPLVLLSI LLIIAMVGAI AL
>Plotocnide_borealis_RU087
IPGRFQIITE KIISHWEVVI EENLGGAYYF YILPILCLFI FILGLNLLGF FLWTLPPTTH
ISLTFGFAVS IWLGVMILGI IKFKENFFSS FMPSGAPIMM SPLLIPIEFA SHLSRPIALG
MRLAANLTAG HILLAILADF SSKMLFFSSS MINLFPLLII IFMTILEIGV LIIQAYVYCL
LVMIYLRDSL ILHL-SQLDM RYRSNHPILS PINSTVIDLP SPLNISYLWN YGSLLGLCLV
VQILTGIFLA MHYCGDISLA FKSIVHISRD VNYGFLLKYL HANGASAFFV CVYIHIARGL
YYGSYLRTSL WYSGVLIFGV MMITAFIGYV LP-WGQMSFW GATVITNFLS AVPYIGNDIV
QWVWGGFSVS NATLTRFFSL HYLFPFILAA LIIIHLVLLH VSGSNNPVGI NSNFDKIPFH
IYFSTKDIYG FIILFFFLSF LIFFYPNLLG DPENFIKANP LVTPLHIMPE WYFLFAYRWI
FSTNHKDIGT LYLVFGAFAG MVGTALSMLI RLELAGPGAM FGDDHLYNVI VTAHAFVMIF
FLVMPVLIGG FGNWFIPLYI GAPDMAFPRL NNLSFWLLPP ALFLLLGSSL IESGAGTGWT
VYPPLSGPQT HSGGSVDMAI FSLHCAGASS IAGAINFITT IFNMRTPGLT FDKLPLFVWS
VLITAFLLLL SLPVLAGAIT MLLTDRNFNT TFFDPAGG-- --------DG AESFQFNFQD
SASPIGEYLL FFHDNIMFII IIILMFVSWI LLSALVNKHF YKYLVENTII EIIWTVIPAI
ILVFIAFPSL QLLYAMDEII DPSITIKAIG HQWYWSYEYS DLKEESIEFD SYMNPSSDLE
SGDLRLLEVD NKVIVPINSQ IRVVVTGADV IHCFTVPALG VKVDAIPGRL NQINFMIKRP
GIYYGQCSEI CGSDHSFMPI LIQGVSQEKF LFWM------ EKIFHPYHLV DPSPWPYVMA
IGIFFTTLGL VIYFHYSKLL LLICGLIIII LCLIMWLKDI IREATFQGYH TKKALLGLKM
GFILFIVSEI LFFFSFFWA- FFHSSLSPAI EIGVIWPPTG INPLNPFSIP LLNTIVLLSS
GATVTWAHHS IVKGNRNEAI ISLLLTIILG VIFTILQAFE YIEAPFNIAD SVYGSTFFVA
TGFHGLHVII GTIFLFICFL RLIAFHFTKT HHFGFEAASW YWHFVDVVWL FLYVCIYWWG
C-MNLIVIFF IELIKIFIII IPVLISVAYL TLAERKILGY T-QARKGPNV VGIYGLLQPL
ADGVKLFTKE MVIPNHVSLI LY-FFAPILA LTLSLFIWSF LPLGKNKTFV DLNLGLLIIF
VISSIGVYAI LMSGWASNSK YAFMGALRAA AQMISYEVSI ALILFSAILC AGSLNLSIII
NSQIQSIWYI FPLWPVAIMF FISCLAETNR APFDLTEGES EIVSGYNVEY SSMSFALFFL
AEYAHIIFMS FLFTIIFLGG KVSFIIYLFI WVRTSFPRLR YDQLMALLWK SYLPLSLYLI
VSISAISLII SHNLLFIFLS LELQTFSLLI LISYEKNQIK SLESGLKYFI LGALSSGLYL
FKLALFPFHF WISDIFEGSN SSVMCLIATI PKSIIIGTLG AYNQTKLKRL IAYSGISHLG
FILIGVSLCN QWGNEIAFLY LIIYSIAGIP PLIGFLSKWY YLRIIKLIYF EKITDYLNWL
CLIIPFASLL LGNKSPDKEK VSVYECGFDP FYTLGEPFSI KFFLIAILFL VFDLEIAYLF
PWATSSNLIS LKGHYIVYLF IIILILGLIY EWVMGGLEWE --MFFFLIFT PLLAIFHI-F
ILKRYNQIKL WKIALWGNIM FSLDGISIFF IGLSILLIPI CILISSKTIT YFQKEFLMLL
FLIIFFLINV FSTLDIISFY IFFESILIPI FIMIGVWGSR EEKIKAAFYF FFYTLIGSLL
MLLSIFKLYA LTGTINYENL IYINISNNDQ FWLFLGFFAS LSVKIPMIPF HLWLPQAHVE
APIAGSVLLA GILLKLGGYG FLRFSFTIFP NASEFFSPII IILSLIAIIY GAFTTCRQID
LKRLIAYSSV SHMGLVTMAI FCHSIEGIIG SIIMMIAHGL ISSGLFMSTS IIYWRHSSRI
IKYYRGLNST MPLFSLITFI LILGNVSFPL TLNFIAEFIS IAAAINYSFI VGFFCCLGAF
IGIIYSLYMF NRIFFGVITP HLYGSRDLLF FEFQSFLPLI FFTLLLGIVP FMLSILGIML
NRSNIILILI CLEIMLLSLA LNFLIITCQN FSLFGQVVSL YIITVAAVES AIGLSIMIVF
YKIKGSISIK YLNLLKGLLF WIIILPLLSS IICGLCGRWL GDNGAKELSC NCILYSVYIS
LWCYFQIILN NSIIIINLWC WFDLGLLNSQ INLRFDNLVC FMLILITIVS YCVHLFSTSY
MAGDPHLSRF MSYLSLFTFF MIILVTSSNL IQLFIGWEGV GLCSYLLINF WISRLQANKS
AIKAMIINKI GDMALLLSII LIWINIGLLI GVIGKSAQIG LHMWLPDAME GPTPVSALIH
AATMVTAGVF LIIRMSPLFE KIPFILLIIT LIGSLTAFIA SSIGLIQNDL KKIIAYSTCS
QLGYMVMICG FSYYSLSLFH LINHGFFKAL LFLSAGSIIH SFSNEQDIRK MGGSKYLIPI
AYIFIVVGSL SLMGLPFLTG FYSKDLILEI IFSQHKLKFA FWFGLIAVLF TAIYSTRLIF
YTFEGDLNII KSLIILFISS IIVGYFLKFS IFQYNFPVPI SNNIKLFPYN ILIYLWYFDS
IINNYIIKPL FNIGSIITYK LIDNQILEVL GPSKFHLGKI SVYMYNTIYI FSLFVIISCL
MTIISMFEIY AVVWMAITFL NSAILLIILN FDFIPLILIV IEIGAIAIIF LFVIMMIFTE
FNLSFFIICF LLLIAMIGVI VL
>Podocoryna_carnea_SRR1796518
IPSRIQSLIE VIVDHWSTVV KENLGDKSEF YILPLSSLFM FILGINLLGF FLYTFPSTTH
ISLTFGMALS VWFGVMILGF KNFKSSFFSM FMPSGAPLSL APLLVMIEIA SNISRPVALG
MRLAANLTAG HILLAILADF GCKLLFYSYS MANLFPILII MFMTVLEIGV LVIQAYVFTL
LSMIYLRDSI ALHM-SQLDM RIRKENPIFS PINSTVVDLP SPASISYFWN FGSLLGLCLG
IQILTGIFLA MHYCSDVSLA FSSIAHISRD VNYGFLLKYL HANGASAFFL CVYIHIARGL
YYGSYLRIHL WSSGVVIFGI MMLTAFIGYV LP-WGQMSFW GATVITNFVS AIPYVGNDIV
QWVWGGFSVG NATLNRFFSL HYLFPFVLAG LLIIHVVLLH TSGSNSPTGL NPNSDKIPFH
IYFTTKDAYG FILLGILLSL LIFYTPNLLG DPENFINANP LVTPVHIMPE WYFLFAYRWV
FSTNHKDIGT LYIVFGLFAG MVGTALSMLI RLELAAPGAM FGDDHLYNVL VTAHAFVMIF
FMVMPVLIGG FGNWFVPLYI GAPDMAFPRL NNLSFWLLPP ALLLLLGSSL IEQGAGTGWT
VYPPLSGPQM HSGGSVDMAI FSLHCAGASS IMGAINFITT ILNMRAPGLT MDKLPLFVWA
VLITAILLLL SLPVLAGAIT MLLTDRNFNT TFFDPAGGGD PILYQHLFDG AEPYQLDFQD
VASPIGEGLV FFHDNLMFLI MLILVLVGWL MFSAVINKHY YKYLVEGTLI EIIWTLVPAI
ILLFIAFPSL QLLYSMDEVV EPSLTVKAIG HQWYWSYEYS DVEGESIEFD SYMIPTSDLE
VGDMRLLEVD NRLVIPVNTE VRVVITGADV IHCFAVPSLG VKVDAVPGRL NQAPFLIKRP
GVYYGQCSEI CGSDHSFMPI VIEGVSQEKF VNWM------ SKVYHPYHLV DPSPWPYVMS
CGAFLTTLGA VIYFHYSQLT LLLLGLLVIL LCMAAWFKDV IREATFQGYH TKAAVTGLKL
GFLLFIISEI LFFFSFFWA- FFHSSLSPTV ELGVMWPPVG IDPLNPFSVP LLNTAILLSS
GATVTWCHHS IVNGNKSEAI SSLTFTVILG LIFTSLQAFE YVEAPFCIAD SVYGSTFFVA
TGFHGLHVII GTIFLFICLL RLKNSHFTTS HHFGFEAASW YWHFVDVVWL FLYVCIYWWG
C-MQILTNLI IEIIKFLIVI IPVLISVAYL TLAERKVIGY T-QARKGPNI VGIYGLLQPL
ADGVKLFAKE MIIPSHVSIF LY-FFAPILA LTLGLVVWGL MPLGFTTIIS DLSLGILLIF
ALSSVGVYAI LMSGWSSNSK YAFLGALRAA AQMISYEVSI GLIIISVILC VGSFNLIKII
QTQEQTIWFI FPLLPAGIMF FISCLAETNR APFDLTEGES ELVSGFNVEY SSMSFALFFL
AEYSHIIFMS FLFALIFLGG KSAFIIFLFV WVRTSFPRLR YDQLMHLLWK TYLPLSLNLM
ILLGAIMLIL CDHLILVYLL LELQTFSSFI LISKNKNSIK GSEAGLKYFI LGALSSGLFL
FKLAIFPLHF WIADIYEGSS WEVLSIISTI PKSIIIGTVG AFNQTKLKRL LAYSGISHMG
FILLGFSVVN KLGYEASFIY LIIYSIAGIP PFAGFISKWY YLRVVKIIYF QKKGSYFFWL
SSVISIASFL LGEKSPDKEK VSVYECGFDP FHTPGEPFSI RFFLIAILFL VFDLEISYLF
PWSISTNLIS INGHVIVGLF IIVLTVGLVY EWLKGGLEWE -MFLKFLIVI PILAMINI-I
IISRVNETKL KNVSLWGEII FSIDGVSLFF IGLSILLIPI CIIMSWKAIK HLKKEFLLCL
YFIVLLLIGV FSILDILGFY ILFEAILIPM FLIIGIWGSR EEKVKAAFYF FFYTLIGSLL
MLISIFKIYS IFGTTNYQNL ILLEIPSHIQ FWLFLGFFSS LAVKIPMIPT HIWLPQAHVE
APVAGSVLLA GILLKLGGYG FIRFSYPLFP MASEYFAPII IIISLIAIIY ASFTTCRQTD
IKRLIAYSSV AHMGLVTLAI FTHSYEGLIA SISMMLAHGL VSSGLFMCSA VIYVRHHSRA
IRYFRGLTLT MPIFSTITLI LILANIGFPL TFNFIAEFFS ILAAFNYSFI AGLISCIGTL
LATVYALYFY NRIYFGTFSS HLIFSREILE YEFQGFVPLL ILTLVLGIFP FILSIIGILL
NRSNIILVLI CIEIMLLSVS INFLIHSYIL NTILGQISSI YIITVAAVES AIGLSIMISF
YKLRGSISIR YLNLLKGMYV MILILPLLSF LFCSIFGRKI GYSGVKILSS LLLFLTLLLS
FFMWTEVILN QGNCSLVLWS WFDIGLLQNN ISLSFDYIVC SMLILISCVS FLVHLYSTSY
MDGDPHLPRF MSYLSLFTFF MIILVTSSNI VQLFIGWEGV GLCSYLLINF WFTRIQANKA
GIKAMVVNKV GDIGVLLGII LLWKYFGLLI GVIGKSAQIG LHTWLPDAME GPTPVSALIH
AATMVTAGVF LIIRISPIFE QTPLVLLLVV LIGSVTAFFT STIGLTQNDL KKVIAYSTCS
QLGYMVMICG FSQYNSGLFH LVNHGFFKAL LFLSAGSIIH ALSDEQDIRK MGFMRFITPF
SYVCIFIGSI SLMGLPFLTG FYSKDLILEL VYAEHYLSFA LWLGLFAASI TAFYSFRLIY
FSFEGKWNLS SPLLILLILS IIGGYILQFN ILKDELPIMI LNFNKFLPYS FTNGAWYFDS
FVNYYLVKPL LKFGFNITYK VLDNQLLEFL GPSYLHLGKI SVYMEQLFFL FTILLIGSVI
MTITSSNPIH SVFWLVLVFI YSSGFLISMR FEFLALMMII IYVGAIAILF LFVIMMLYTD
YAIPFLIISL LLLIAMIGAI VL
>Proboscidactyla_flavicirrata_PS139
---------- ---------- ---------- ---------- ---------- ----------
---------- ---------- ---------- ---------- ---------- ----------
---------- ---------- ---------- ---------- ---------- ----------
---------- ---------M RIRKSNTIFS VINSVVVDLP SPSNISYLWN FGSLLGYCLV
IQIATGIFLA MHYCSDVSLA FNSVVHICRD VNYGFLLKYA HANGASLFFL CVYIHIARGL
YYGSYLKSHL WFSGISIYMI MMLTAFIGYV LP-WGQMSFW GATVITNFLS AVPYLGQDLV
QWVWGGFSVG GATLS?FYSL HYLFPFVLIG LIIIHLVLLH DKQSNSPLGI NPNVDKIPFH
IYYTSKDAYG FVLLSILLCL IIFYYPNILG DVENYIKANP LVTPIHIMPE WYFL------
---------- LYIVFGLFSG MVGTALSMLI RLELTSPGTM FGDDHLYNVI VTAHAFVMIF
FLVMPVLIGG FGNWFIPLYI GAPDMAFPRL NNLSFWLLPP ALLLLLGSSL VEQGAGTGWT
VYPPLSGVQT HSGGSVDLAI FSLHCAGVSS IMGAINFITT IINMRAPGMS FDKLPLFVWS
VFITAFLLLL SLPVLAGAIT MLLTDRNFNT TFFDPAGGGD PILYQHLF-- ----------
---------- ---------- ---------- ---------- ---------- ----------
---------- ---------- ---------- ---------- ---------- ----------
---------- ---------- ---------- ---------- ---------- ----------
---------- ---------- ---------- ---------- ---------- ----------
---------- ---------- ---------- ---------- ---------- ----------
---------- ---------- ---------- ---------- ---------- ----------
---------- ---------- ---------- ---------- ---------- ----------
---------- ---------- ---------- ---------- ---------- ----------
--MEKILFLL IEILKFLIII IPVLISVAYL TLAERKVLGY T-QARKGPNI VGIYGLFQPL
ADGLKLFSKE MIIPNHVSLF LY-FFTPILA LTLALVIWSV FPLGENIVVS DINLGILFIF
VISSIGVYAI LMSGWSSNSK YAFLGSLRAA AQMISYEVSI GLIIISVILI SGTFNLSLIV
ETQIQSVWFI FPLLPSAIMF FISCLAETNR APFDLTEGES ELVSGFNVEY SSMSFALFFL
AEYSHIIFMS FLFALIFLGG KGSLIVFCFI WVRTSFPRLR YDQLMSLLWK CYLPLS----
---------- ---------- ---------- ---------- ---------- ----------
---------- ---------- ---------- ---------- ---------- ----------
---------- ---------- ---------- ---------- ---------- ---------L
SFIISSASYL LSDKEPSKEK VSVYECGFDP FHSPGEPFSI RFFIVGILFL IFDLEISYLI
PWSANSVGIN FLGQSIVIVF IIILIIGLLY EWKKGGLEWE ---MIQIILI SFLAIINI-L
FINKKKDTTI KKVSLWGPSL FNLDGISIIL IGLAILLKPI CILLTWFSDF YNKKEFYILL
FTIIFPVVLF FSSSNLMIFY ITFETTLIPM FLMIGIWGYR QEKIRAAYYF FFYTLIGSLL
MLLSIFKIYN LTGTLNYHNL LTIEIPEYLQ FWLFLGFFLS FAVKIPMFPL HIWLPRAHVE
APITGSVLLA GILLKLGGYG FLRFSYTLFP LASNYFSPFI ICLSLIAIIY GSLTTCRQSD
MKTLIAYSSV AHMGLVTLSI FTHSFEGIIA SIAIMVAHGL VSPALFISTS VLYARHHTRA
IKYYKGLTVS MPIFACLTLI LFLANISFPL TFNFIAEFFS VLCAFKYSKL VGLLSCVGML
LGTVYSLYYF NRVYFGNISL HLEKSRDIIR SEFNVFVPLI IITIFLGVYP FILSNVGIIL
NRSNIILILI CIEMMLLSIS LNFLVISFFQ NLFYGQLYSI YVITIAAVES AIGLSIMISF
YKLKGSISIR FLNLLKG--- ---------- ---------- ---------- ----------
---------- ---------- ---------- ---------- ---------- ----------
---------- ---------- ---------- ---------- ---------- ----------
---------- ---------- ---------- ---------- --MWLPDAME GPTPVSALIH
AATMVTAGIF IVIRVSPIFE NTPFILSLII FFGSITSFFS ASIGLFQFDL KKVIAYSTCS
QLGYMLAICG FSYYNTSLFH LFNHGFFKAL LFLSAGMIIH ALSDEQDIRK MGGLKKILPY
SLICLTTGSF SLMALPYLTG FYSKDLIIEL IYSSHYFHFS LILLILAAFF TSFYSIRLAY
FVFESTYHQT FPLIILLILS IIIGYYTQFI VLDEIKPIMV SSFVKWLPFS FINQCWCFDY
LINFYIVKPS LKLGYNITYK LIDNQFLEEL GPSFIHNGKI SIYMEQLLII FSLIIVFCSI
ITILSFNPIH SIIWLVLTFI SSSLLIITLG YDFIGLIVII VYVGAIAILF LFVIMMLYNK
FYHIIIIISL ILLIGMIGVI LL
>Ptychogena_lactea_GR101521
IPSRFQSVME IVIEHWSTVA KENLGEEADY YILPLCSLFM FILGINLLGF FTYTFPPTTH
VTLTFGMAFG IWIGVILLGF YRYRSSFFSM FMPVGAPLGM SPLLVIIEIA SNISRPIALG
MRLAANLTAG HILLAILADF GCKLLFYSFS MANLFPMFII MFMTTLEIGV LVIQAYVFCL
LSMIYLKDSL ILHM-SQLDM RIRKENPIIS PINSTLIDLP TPSSISYLWN FGSLLGLCLV
IQILTGIFLA MHYCADVSIA FSSVVHIMRD VNYGFVLKYL HANGASAFFI CVYIHIARGL
YYGSYLKSHL WFSGISIFLI MMLTAFIGYV LP-WGQMSFW GATVITNFVS AIPYIGNDVV
QWIWGGFSVS NATLNRFFSL HYLFPFVLAG IIIIHLVLLH DVGSNSPVGL NPNSDKVPFH
IYFTSKDAYG FALLAIFISI LVFFTPNLLG DPENFIKANP LVTPLHIMPE WYFLFAYRWI
FSTNHKDIGT LYIVFGAFSG MVGTALSMLI RLELAGPGAM FGDDHLYNVI VTAHAFVMIF
FLVMPVLIGG FGNWFVPLYI GAPDMAFPRL NNLSFWLLPP ALLLLLGSSL IEQGAGTGWT
VYPPLSGPQT HSGGSVDMAI FSLHCAGASS IMGAINFITT IFNMRAPGLT LDKLPLFVWS
VLITAFLLLL SLPVLAGAIT MLLTDRNFNT TFFDPAGGGD PVLYQHLFDA AEFSQLSFQD
VGSPISEQLI FFHDSVMFII LLILMLVGWI MISAFYNKHY YKYLVEGTAI EIIWTCIPAV
VLFFIAFPSL QLLYSMDEVI DPSLTIKAIG HQWYWSYEYS DIDEDSIEFD SYMIPTSDLE
DGDLRLLEVD NKIVIPVNTQ VRVVITGADV IHCFAVPSLG VKADAIPGRL NQVSFLAKRP
GTYYGQCSEI CGSDHSFMPI VVEAVSQEKF VNWM------ EKVYHPYHLV DPSPWPYVMS
CGVLLTTLGA VVYFHYSQIF FICNWFNISS SLYVCLIKDV VRESTYQGFH TKVAVAGLKM
GFLLFIVSEV LFFVSFFWA- FFHSSLSPSV EIGVMWPPVG IDPLNPFSVP LLNTAILLSS
GATVTWAHHS IVSGDKNEAL RGLTVTVILG FIFTALQAFE YVEAPFCIAD SVYGSTFFVA
TGFHGFHVII GTIFLFICLI RLNNSHFTRS HHLGFEAASW YWHFVDVVWL FLYVCIYWWG
C-MNTVIFII FEIIKFIIIA VPVLISVAYL TLAERKVIGY IFKTRKGPNV VGIYGLLQPL
ADGVKLFSKE MIIPNHVSLV LY-FFAPILA LTLAIAVWGL MPLSQTSVVS DLNLGILLIF
AISSVGVYAI LMSGWSSNSK YAFLGSLRAA AQMISYEVSI GLIIISVILC SGSLNLVNII
HCQEQSIWFI FPLLPAAIMF FISCLAETNR APFDLTEGES ELVSGYNVEY SSMSFALFFL
AEYAHIIFMS FLFALIFLGG KGTFIVFLFV WVRASFPRLR YDQLMSLLWK TYLPLSLSTL
VLLGSLVIIM CDHLLVIYLG LELQTFSFFI LISKNRSSIK GSEAGLKYFI LGALSSGLYL
FKLALFPLHF WIPDIYEGSS WDIISLLSTL PKSIVIGTIG ALNQSKLKRL LAYSGISHMG
FIVLGYNLLS IEGYEISYVY MSIYSIAGIP PLSGFISKWY YLRIVKITYF QKQSSYLTWL
SLVICLASYL LSDKSPDKEK VSVYECGFDP FHTPGKPFSI RFFLVAILFL VFDLEISYLF
PWSCSSNIIS LEGHLIVIIF LVILTLGLVY EWLKGGLEWE -VYIIILITL TLIAILHI-I
ITPRIELIRL KNLSLWGNLL VSIDGLSLFF IGLSIILIPI CIIMSWNAIN HFKKEFLLSL
FIILILLIGV FSVLDILAFY ILFEAILIPM FLIIGVWGSR EEKVKAAFYF FFYTLIGSLL
MLLSIFKLYS LTGTTSYLGL VMINIPSHLQ WWLFLGFFAS LAVKIPMIPV HIWLPQAHVE
APVAGSVLLA GILLKLGGYG FLRFGYPLFP LAAEHFSPFI ILISLIAIIY GSFTTCRQTD
IKRLIAYSSV AHMGLVTLAI FSHSNEGLIA SMTMMIAHGL VSSALFMGSA VLYTRHHSRA
IRYFRGIVST MPIFSTISLI LILANIGFPL TFNFIAEFFS ILAAFNYSYL VGVLSCIGAL
LATVYALYFY NRIYFGSLSS HLKYSREMLE FEFQGFFTFR LLTIILGLFP FIISILGIVL
NQSNIILILI CIEMMLLSIS LNFLSHAFIV DNSLGQICSI YVITVAAVES AIGLSIMISF
YKLKGSVAIR FLNLLRGMYI SIILLPLISS IICGIFGRKV GYDGVKFISC SFILLSAFIS
IFIFSEVVIF KSSLTIPLWI WFDIGNLYNP ITLQFDYIVC SMLILVNFVS FFVHLFSTSY
MDGDPHLPRF MSYLSLFTFF MVVLVTSNNL VQLFIGWEGV GLCSYLLISF WFTRIQANKA
AIKAMVMNKV GDIGVLLGII LIWLYIGLLI GVVGKSAQLG LHTWLPDAME GPTPVSALIH
AATMVTAGVF LIIRMSPLFD LTPTILIIIV FLGSMTAFFT STIGLTQNDL KKVIAYSTCS
QLGYMVMICG FSQYNTGLFH LINHGFFKAL LFLSAGSIIH ALSDEQDIRK MGIMRIITPL
SYTCIFIGSI SLMGLPFLTG FYSKDLILEL IYGEYYLSYA LWLGILAAFM TAFYSFRLIF
YTFEGSWNLT LPLLILLFFS VVIGYFLQFF ILKDELPIVI TNLSKFSPYS FTNGAWYFDN
IVNFYLVKPI LKFGLNITYK LIDNQILEFL GPSRYHLGKI SVYMEQFFIF LSFTIIFSSI
MTITSINPVH SVFWLVVVFI NSAGLLISLK FEFISLMLII IYVGAIAILF LFVIMMLYTE
YAYPFILISM LLLVAMVGAI VL
>Rathkea_octopunctata_RU008
IPSRLQFVLE IIIDHWVTVV RENLGEDADY YILPLSSLFA FLLGINLMGF FLFTFPCTTH
ISLTFGAALS IWVGVLIFGF RNYKMDFFSM FMPSGAPLGL SPLLVGIELA SNASRPVALG
MRLAANLTAG HILLAILADF GCKLLFLSGS LSGLFPVLII IFMTVLEMGV LVIQAYVFTL
LSMIYLRDSL HLHM-SQLDM RIRKENPIFS PINSTLIDLP SPASISYFWN YGSLLGLCLV
IQILTGVFLA MHYCADVSLA FSSIAHISRD VNYGFLLKYL HANGASAFFL CVYIHIARGL
YYGSYLRTPL WTSGVIILLI MMMTAFIGYV LP-WGQMSFW GATVITNFLS AIPYIGIDVV
QWVWGGFSIG NATLNRFFSL HYLFPFVLAG LIIVHLVLLH TTGSNSPTGL NPNSDKVPFH
IYFVTKDAYG FILIGILLSL FVFFAPNMLG DPENFINANP LVTPIHIMPE WYFLFAYRWV
FSTNHKDIGT LYLVFGAFSG MVGTALSMLI RLELAAPGAM FGDDHLYNVV VTAHAFVMIF
FLVMPVLIGG FGNWFIPLYI GAPDMAFPRL NNLSFWLLPP ALLLLLGSSL IEQGAGTGWT
VYPPLSGPQT HSGGSVDLAI FSLHCAGASS IMGAVNFITT IFNMRAPGMS FDRLPLFVWS
VLITAFLLLL SLPVLAGAIT MLLTDRNFNT TFFDPAGGGD PVLYQHL-DG AEPLQLSFQD
MASPIGEQLV FFHDNIMFII VVIMVLVGWI MIASITNKHY YRYLVEGTTI EIVWTLVPAV
VLLFIAFPSL QLLYSMDEIV DPSLTIKAIG HQWYWSYEYS DVEDEPIEFD SYMIPTSDLE
VGDLRLLEVD NRIVVPVNTQ VRVVITGADV IHCFALPSLG VKADAIPGRL NQASFLVKRP
GVYYGQCSEI CGSDHSFMPI VVEGVSQEKF VNWM------ EKVYHPYHLV DPSPWPYVMA
CGAFLTTMGA VVYFHYSQFF LLFLGLLVVG SCMMAWLKDV IREGTFQGYH TKAAVAGLKM
GFLLFIVSEV LFFFSFFWA- FFHSSLSPAI EIGVMWPPMG INPLNPFSVP LLNTAILLSS
GATVTWAHHS IVQGNKVEAI RGLTITVLLG FIFTCLQVFE YVEAPFCIAD SVYGSTFFVA
TGFHGFHVII GTIFLFVCLI RLNNSHFTRS HHLGFEAASW YWHFVDVVWL FLYVCIYWWG
C-MQLIIFII LTLIKFLLVV VPVLIGVAYL TLAERKVIGY M-QARRGPNV VGVYGLLQPL
ADGVKLFSKE MIIPNHVSTG LY-FFAPVIA LTLGLIVWSV LPLSQSAVLS DVSLGILLVF
AFSSVSVYAI LISGWSSNSK YAFLGALRAA AQMISYEVSI GLIIITVILC SGSLNLSCII
LSQHQTVWFL IPLWPAALMF FVSSLAETNR APFDLTEGES ELVSGFNVEY SSMAFALFFL
AEYSHIIFMS FLFAILFMGG KAALIIFLFV WVRSSFPRLR YDQLMHLLWK TYLPTSLTLL
LLFGALLVIV SEHLVIIYLA IELQTFCIFI LIAKNKSSLK GAEAALKYFI LGAVSSGLLL
FKLAAAPLHF WIPDIYEGSS WSIIGIISTI AKSLLIGTFG ALNQTKLKRL LGYSGISHMG
FILVGLLIIG VHGYESTYSY LVIYSIAGIP PLSGFFSKWY YLRVVKINYF QKESSYMVWL
SLVISLASFF LGEKSPDKEK VSVYECGFDP FHAPGEPFSI RFFLIAILFL VFDLEITFLF
PWSVASSLID LTGQLIVVLF LVVLALGLVY EWLRGGLDWE -MYLIILIAI PIMGLIHL-A
LLPKWAKKSL EQTSLWGDLI FGVDGISIFL IGLSILLIPI CIIMSWKAIN FMKKEFLLSL
FVILILLIGV FTILDVLGFY ILFEGILIPM FIVIGVWGSR EEKVKAAFYF FFYTLIGSLL
MLVSIFKIYS IYGTTNYLTL ISCEIPAHLQ FWLFVGFFCS LAVKIPMIPT HIWLPQAHVE
APIAGSVLLA GILLKLGGYG FIRFAYPLFP IASEFMAPFV ILLSIIAIIY ASFTTCRQTD
IKRLIAYSSV AHMGLVTLAL FTHSLEGLIA SMVMMLAHGL VSSGLFMTSA VVYVRHHSRA
IRYFRGIAAT MPIFSSLTLI LILANIGFPL TFNFIAEFLS ILAALNYSYI VGALSCIGAL
LSVVYALYFY NRIYFGQLSS HLIYSRDINS FEFQGFLPLI GLTLLLGVLP FILGILGVII
NRSNIILILI CIEIMLLSIS FNFLIQSFLT NSILGQAIAL WIITVAAVES AIGLSIMISF
YKLRGSISIR FLNLLKGMIY LVIILPLLSF LICSLLGRKI GDNGSKIISV LCLLISFLFS
LLIFKNVFIE MNTSFIFITS WFNIGLLNVS YGLQVDSIVS GMLILVTGVS TLVHLYSTSY
MDGDPHLRRF MSYLSLFTFF MLVLITSSNL VQLFIGWEGV GLCSYLLINF WFTRIQANKA
GIKAMVINKV GDIGVLLSLS LIWGICGLFI GVIGKSAQIG LHMWLPDAME GPTPVSALIH
AATMVTAGVF LIIRISPLFE QTPTILIIVV LMGSLTAFFT STIGLAQNDL KKVIAYSTCS
QLGYMVMICG FSHYNSSLFH LINHGFFKAL LFLSAGSIIH AVANEQDFRK MGALRFILPL
SFTCIIIGSA SLMGLPFLTG FYSKDLILEL IYGEFYLSFA LWLGLIAASL TAFYSFRLVY
FTFEGAWNLI TPLLVLVVLS ILGGYFLEHF LIKDVFPVML PDINKSLPNS LLCGAWYFDV
FTNKMFVQPT LRLGFFTTYK LIDNQFLEEF GPSRIHLGRM SLYMEQLFFM FSFLLILTTV
MTISSTNPIH SVFWLVLVFI YTAVILLCIG LEFLGLILVV IYVGAITILF LFVVMMLYNE
FTLPLLLISL LLLVAMVGAI VL
>Rhizophysa_DLSI230
IPSRLQNILE VIIDHWVSVI KENLESKSEY YILPLTTLFM FILGINLFGF FLYTFPSTTH
ISLTFGMAVS IWLGVMIFGF LNHKGSFLSM FMPTGSPLIL SPFLVLIELA SNVSRPIALG
MRLAANLTAG HILLAILADF GCKLLFYSYS LSNLFPVLII IFMTGLEVGV LVIQAYVFCL
LSMIYLKDSI TLHM-SQLDM RIRKENPIFS PINSALVDLP SPSSISYLWN FGSLLGLCLV
IQILTGIFLA MHYCADVSLA FSSITHISRD VNYGFLLKYL HANGASAFFV CVYIHIGRGL
YYGSYLKIPL WNVGVVILLI MMLTAFIGYV LPFWGQMSFW GATVITNFVS AIPYIGNDIV
QWIWGGFSVS NATLNRFFSL HYLFPFVLAG LIFVHIVFLH SAGSNSPLGL NTNSDKIPFH
TYFTTKDFYG FMLLFIFISY LVFFIPNYLG DPENFIKANP LVTPVHIMPE WYFLFAYRWI
FSTNHKDIGT LYLVFGLFSG MVGTALSMLI RLELSGPGAM FGDDHLYNVI VTAHAFVMIF
FLVMPVLIGG FGNWFVPLFI GAPDMAFPRL NNLSFWLLPP ALLLLLGSSL IEQGAGTGWT
VYPPLSGSQT HSGGSVDMAI FSLHCAGASS IMGAINFITT IFNMRAPGMT MDKLPLFVWS
VLITAFLLLL SLPVLAGAIT MLLTDRNFNT TFFDPAGGGD PVLYQHLFDG VEVNQLTFQD
MGSPVGEKLV FFHDNIMFII VVITVLVGWL MVSSFVNKHY YKYLVHGTVI EVVWTIIPAV
VLIFIAFPSL QLLYSMDEIV DPSLTIKAVG HQWYWSYEYS DIEDESIEFD SYMVPSSDLE
EGDLRLLEVD NRVVIPLNTE VRVVITGADV IHSFTVPSLG VKADAIPGRL NQVSFLAKRP
GVYYGQCSEI CGSDHSFMPI VVEAVSQEKF VNWM------ DKIYHPYHLV DPSPWPYVMG
CGAFLATLGA VIYFHYSNAI IMFLGLMVIG LCMFSWLRDV TREGTFQGFH TKSTLSGLKM
GFILFIVSEI LLFFLILLSI FFHSSLSPSV EIGVMWPPTG IDALNPFSVP LLNTAILLSS
GATVTWAHHS IVSGQRLEAI RGLVLTVFLG VIFTLLQVFE YIEAPFCIAD SVYGSTFFIA
TGFHGFHVLV GTIFLAICLM RLNYSHFTTS HHFGFEAASW YWHFVDVVWL FLYVCIYWWG
C-MNQIVFFI FEIIKFLIII LPVLISVAYL TLAERKILSY T-QTRKGPNV VGIYGLLQPL
ADGVKLFSKE MIIPNHVNIF LY-FFSPILA LGLSLIVWSL LPLGCNTVMG DINLSLLLIF
AFSSIGVYAI LMSGWASNSK YAFIGALRAA AQMISYEVCI GLIIINVILC VGAFNLNSIL
VVQNNSIWFL LPLLPAALMF FISCLAETNR APFDLTEGES ELVSGYNVEY SSMSFALFFL
AEYSHIIFMS FLFTIIFLGG KASFVIFSFI WVRTSFPRIR YDQLMHLLWK TYLPMSLTIV
ILIGSFVVIS CDHLLVLYLG LELQTFSLFI LISKNKFWIK GSEAGLKYFI LGALSSGVFL
FKIGLFPLHF WIPDVYEGSS WRTLGIVGTL PKSIIIGTLG ALNQSKLKRL LAYSGISHMG
FIMLILSISS QGSFTINNVY LLIYSIAGIP PFSGFISKWY YLRLVKITYF QKDSNFVLWL
SLVISVASFI LSERNPDKEK VTSYECGFNP INIPGEPFFI RFFLIAILFL VFDLEISYLF
PWSVYTNSIN LEGQIIIVIF LIILTVGLIY EWVKGGLEWE -MYLIILILV IFFILISYKF
FSDRNNIHKL KRISMWGKIP FSLDGLSVFL IGLSIILVPI CLLISWEVVE KFNKEFILCI
FIILFVLIGV FSTLDILLFY ILFEATLVPM FLLIGVWGSR EEKVKAAFYF FFYTLVGSLL
MLISIFKIYS ITGSTNYEGI SSIEIPSYLQ FWFFIGFSLS LGVKIPMIPV HIWLPQAHVE
APLAGSVLLA GILLKLGGYG FLRFIFPLFP LASEYFSPFL ILLSLVAIIY GGLTTCRQSD
MKRLIAYSSV AHMGLVTLSV FTHCVEGLFA CIVMMLAHGL ISSGLFMSSG FLYARHHSRV
IKYFKGLTVT MPLLSSVTLF LILSNISFPL TFNFIGEFFS ILAAFKYSWI VGLVSSLGAL
VATVYALYFY NRIYFGSLSS YLIKSKEIAY FEFYSFIPLI ILTLFLGVYP FTLSIVGIII
NRTNIILILI CIEIMLLSIT LNLMFSSLIF ESILGHVYSI YIITVAAVES AIGLSIMISF
YKIKGSISIR FLNLLKGMYL SILFMPLISF VITFFLGRGL GYTGSKIIPT FFLLLCFCNS
IFIFNDIIIQ EVNVSLNLFS WFDLGILSNN FGFQFDHIVS SMLLLVTCVS FIVHLFSTSY
MDGDPHLPRF MSYLSLFTFF MIILVTSNNL IQLFIGWEGV GLCSYLLINF WYTRIQANKA
AIKAMVVNKV GDIGLLLGII FLWKISGLLI GVIGKSAQIG LHMWLPDAME GPTPVSALIH
AATMVTAGVF LIIRVSPLFE NTPLILLIVV LLGSLTAFFS ATIGLTQSDL KKVIAYSTCS
QLGYMVMICG FSYYSSGLFH LVNHGFFKAL LFLSAGSIIH AVMDEQDMRK MGNLKDYLPF
SYICVIIGSI SLMGLPFLTG FYSKDLLLEL VYGEHYLSFA LWLGLSAAFV TAFYSFRLLY
FSFEGYWNLF LPLLILMVFS VIIGFSLQNF IMIDLNPIMI PSSNKFYPYS FITKTWYFDN
VINFYLVYPF INYGFKFTYK MLDNQLLEVL GPSIYHLGKI SGYMVQLFNF FSLLIIFSVV
MAIVSFNPIH SVFWLVFVFL SSSSLLISMG VDFIPLIIII VYVGAIAILF LFVIMMLYSD
FFYPLALLSI LLLIAMIGAI VL
>Sarsia_tubulosa_RU053
IPNRFQNIVE LTFDHWETVV KENLGDKSDF YLFPLVSLFL FILGINLLGF FTYTFPTTTH
IFITFGMAFS IWIGVIALGI YRYKSSFFSI FMPGGAPLGM SPLLVLIEIA SNFSRPVALG
MRLAANLTAG HILMAILADF GSKLLFFSFS MANLFPILII IFMTILEIGV LVIQAYVFCL
LSMIYLRDSL ILHM-SQLDM RIRKENPIFS PINSALVDLP SPASISYLWN FGSLLGLCLV
IQIATGIFLA MHYCADVSLA FSSVAHISRD VNYGFLLKYL HANGASAFFL CVYIHIARGL
YYGSYLRTPL WFSGVVIFLI MMMTAFIGYV LP-WGQMSFW GATVITNFLS AIPYIGIDVV
QWVWGGFSVS NSTLNRFFSL HYLFPFVLAG LIFVHLIFLH TTGSNSPIGL NPNSDKVPFH
VYFTTKDFYG FILISILLSL LVFYMPNTLG DPENFINANP LVTPVHIMPE WYFLFAYRWV
FSTNHKDIGT LYLVFGAFAG MVGTALSMLI RLELAGPGAM FGDDHLYNVI VTAHAFVMIF
FLVMPVLIGG FGNWFIPLYI GAPDMAFPRL NNLSFWLLPP ALFLLLGSSL IEQGAGTGWT
VYPPLSGPQT HSGGSVDLAI FSLHCAGASS IMGAINFITT IINMRAPGMS MDKMPLFVWS
VLITAVLLLL SLPVLAGAIT MLLTDRNFNT TFFDPAGGGD PVLYQHLFDG VEPQQLSFQD
AASPISEQLI FFHDDIMFIL LIILVLVGWI MISAMTNKHY YKYLVEGTTI EIIWTVIPAI
ILFFIAFPSL QLLYSMDEII DPALTIKAIG HQWYWSYEYS DVEDESIEFD SYMVATSDLE
DGDLRLLEVD NRVVVPVNTQ VRVVITGADV IHCFTVPSLG VKADAIPGRL NQVSFLIKRP
GVYYGQCSEI CGSDHSFMPI VVEGVSQEKF VNWM------ SKTYHPYHLV DPSPWPYVMS
CGVLLTTLGA VVYFHYGQLF LVLFGLFSVA LCMFLWLKDV VRESTFQGHH TKIAVFGLKL
GFLLFIVSEV LFFFSFFWA- FFHSSLSPSV EIGVMWPPTG IDPLNPFSVP LLNTAILLSS
GATVTWAHHS IVSGNKDESV KALGLTVVLG FIFTALQAME YVEAPFSIAD SVYGSTFFVA
TGFHGIHVII GTIFLLICLI RLNYSHFTRS HHLGFEAASW YWHFVDVVWL FLYVCIYWWG
C-MENVIFLV FEIIKFVLIL VPVLISVAYL TLAERKVLGY T-QTRKGPNV VGIYGLLQPL
ADGVKLFSKE MVIPNHVSLF LY-FFSPILA LTLGLLVWAV MPFGDKIILS DIQLGVLVIF
ALSSVGVYAI LMSGWSSNSK YAFIGALRAA AQMISYEVSI GLILISVVLC AGSLNLSSII
HTQSQCTWFF IPLLPAAIMF FISCLAETNR APFDLTEGES ELVSGYNVEY SSMSFALFFL
AEYSHIIFMS FLFAVIFLGG KSGFVIFLFI WVRTSFPRLR YDQLMSLLWK TYLPLSLVFM
VWLGSLIVII SNHLLMVYLG LELQTFSLFV LIAKNRVSVR SSEAGLKYFV LGAISSGFFL
FKLSLFPLHF WIPDIYEGSA SDILGVLATL PKSIVIGSFG GFNQTKIKRL LAYSGISHIG
FTFLGVALLS KIGLEVSLLY FIIYSVAGIP PLCGFLGKWY YLRITKILYF QSKSSYIIWL
STIISTASFF LGDKNPDKEK VSVYECGFDP FHNPGEPFSI RFFLIAILFL VFDLEISYLF
PWSVATASIN LISQTIIILF LFILTLGLVY EWVKGGLEWE -MILVILIFI PLLASLHI-L
FTPRYKTSKI NHIALWGSLL ITYDGIGLFF MGLSIILIPI CLLMSWNVIK HLKKEFVLFL
FLILILLIGV FSVMDVLGFY ILFEAILIPM FLIIGIWGSR EEKVRAAFYF FFYTLIGSLL
MLLSIFKLYS LTGTTNYHSL ITMDLPSNLQ FWLFLGFFAS LSVKIPMIPF HIWLPQAHVE
APVAGSVLLA GILLKLGGYG FIRFSFPLFP IASEYFSPVI ISLSLLAIIY GSFTTCRQTD
VKRLIAYSSV AHMGLVTLSL FTHSIEGLTA SIIMMLAHGL VSSGLFMCSA VLYVRHHSRI
IRYFRGLVIV MPVFSIITLI LILANISFPL TFNFIAELIS ISAAFSYSYL VGLLTCIGVL
LGTVYSLYFY NRVYFGNLSS YLDYPREMLN YEFQSFFPLV FLTILLGFYP FFLSLLGIIL
NRTNIILLLI CIEIMLLSMT LNFLIYGLLL SSISTQIGAI YIITVAAVES AIGLSIMIAF
YKIKGSISIR FLNLLRGMYL TLIFLPFLSF IICSLFGRKV GYSGIKLIGP LCLGFSCILS
WLLFNDVIIK ESTVYFYLWN WFNLSLFSNT MSLQFDYVVC SMLVLITTIS FFVHVFSTSY
MDGDPHLPRF MSYLSLFTFF MVILVTSTNL VQLFIGWEGV GLCSYLLINF WFTRLQANKS
AIKAMVVNKI GDIGVLLGMI LIWSYLGLLI GVIGKSAQIG LHTWLPDAME GPTPVSALIH
AATMVTAGVF LIIRLSPLFE STPSILFIIV IFGSLTAFFS STIGLTQNDL KKVIAYSTCS
QLGYMVMICG FSQYDLGLFH LVNHGFFKAL LFLSAGSIIH ALTDEQDFRR MGSMRLITPL
SYICIVIGSV SLMGLPFLTG FYSKDLIIEM MYGYHIYSFA LWLGIIAASL TAFYSFRLVY
HTFEGSWNLL TPLVLLVLLS LGVGYFLQFY ILFDQEPVII PNFIKLLPYA LTNSAWYFDK
IISHFVVLPF MRFGFNISYK FIDNQILEKF GPSYFHSGNI SIYMEKFYSV FTLLILFAVI
MTITSFNPIH SVFWLVVVFV ESASLLLSLG FEFLGLMLII IYVGAIAILF LFVIMMLYSD
YGLPFIIISI LLLIAMVGAI VL
>Tiaropsis_GR100531
IPSRFQSIIE IIIEHWTTVV EENLGEKANY YVLPLVTLFM FILGLNLLGF FTYTFPPTTH
VTLTFGLAFG VWIGVTILGF YRYRSSFFSM FMPTGAPLGL SPLLVIIEIA SNISRPIALG
MRLAANLTAG HILLAILADF SCKLLFYSYS LINLFPILII MFMTILEIGV LVIQAYVFCL
LSMIYLKDSL ILHV-STWYV RIRKENPIIS PINSMLIDLP SPSNISYLWN FGSLLGICLG
IQILTGIFLA MHYSADVSIA FSSVTHILED VNYGFLLKYL HANGASAFFI CVFIHIARGL
YYGSYLRAHL WFSGIALFLI MMLTAFIGYV LP-WGQMSFW GATVITNFVS AIPYIGNDVV
QWIWGGFSVS NATLNRFFSL HYLFPFVLAL LAIIHVVLLH EGGSNSPIGI NPNSDKIPFH
SYFSSKDIYG FVLLFILLAI LVFYLPNTLG DPENYIKANP LVTPLHIMPE WYFLFAYRWV
FSTNHKDIGT LYIVFGAFSG MVGTALSMLI RLELAGPGAM FGDDHLYNVI VTAHAFVMIF
FLVMPVLIGG FGNWFIPLYI GAPDMAFPRL NNLSFWLLPP ALLLLLGSSL VEQGAGTGWT
VYPPLSGPQT HSGGSVDMAI FSLHCAGASS IMGAINFITT IFNMRAPGLT MDKLPLFVWS
VLITAFLLLL SLPVLAGAIT MLLTDRNFNT TFFDPAGGGD PVLYQHLFDT SELGQLSFQD
VGSPISEQLV FFHDNIMFII LLITMLVGWM LISAIYNKHY YKYLVEGTAI EIIWTAIPAF
ILLFIAFPSL QLLYSMDEVV DPSLTIKAVG HQWYWSYEYS DIDEESIEFD SYMIPTSDLE
DGDLRLLEVD NRVVIPVNTQ VRVVITGADV IHCFAVPSLG VKADAIPGRL NQVSFLAKRP
GTYYGQCSEI CGSDHSFMPI VVEAVSQEKF VNWM------ GKVYHPYHLV DPSPWPYVMS
CAALLTTLGA VIYFHYSQLI LLVLGLISVS VCMFLWLRDV VRESTYQGFH TKATVNGLKM
GFLLFIVSEV LFFVSFFWA- FFHSSLSPAV EIGLMWPPMG IDPLNPFSVP LLNTAILLSS
GATVTWAHHS IVSGDKDEAI RGLTVTVTLG LIFTSLQAFE YIEAPFCIAD SVYGSTFFVA
TGFHGFHVIV GTIFLFICLI RLSKSHFTRS HHFGFEAASW YWHFVDVVWL FLYVCIYWWG
C-MDNLVFLL YELIKFILVA VPVLISVAYL TLAERKIIGY S-QTRRGPNI VGIYGLLQPL
ADGIKLFSKE MIIPNHVSIF LYFFFSPILA LTLGLVVWGL MPLNYNAVMS DINLGILIIF
ALSSVGVYAI LMSGWSSNSK YAFMGALRAA AQMISYEVSI GLIIITVILC GGTMNLMNII
NAQEQTIWFI FPLLPAAFMF FISCLAETNR APFDLTEGES ELVSGYNVEY SAMTFALFFL
AEYAHIIFMS FLFAVVFLGG KATFVIFLFV WVRTSFPRLR YDQLMSLLWK TYLPLSLSIL
VFIGSIILIV CDNFITLYLG LELQTFSIFI LIAKNRISIR SSEAGLKYFI LGALSSGFYL
FKLSLFPLHF WIPDIYEGSS WDVIALVSTV PKSIGIGTLG ALNQSKLKRL LAYSGISHMG
FIILGYSILT SEGYVISNIY LLLYSIAGIP PLSGFISKWY YLRIVKIIYF QKKSSYFLWL
SLIIALASYL LSDKSPDKEK VSVYECGFDP FHSPGKPFSI RFFLIAILFL VFDLEISYLF
PWSCSSNMIS LQGQYIIILF LIILTAGLIY EWIKGGLEWE -MYINILLVL CLLPIINL-I
LVSRASFNTL NLVSLWGNII ITVDGISIFF ISLSILLIPI CIMMSWDAID NFKKEFLISL
FSILLLLVGV FTVMDIIGFY ILFEAILIPM FLMIGIWGSR EEKVKAAFYF FFYTLIGSLL
MLVSIFKLYS LTGTTNYLNL ITLELPSSIQ FWMFLGFFAS LSVKIPMIPF HIWLPQAHVE
APVAGSVLLA GILLKLGGYG FIRFGYPLFP IASEHFSPII IILSLIAIVY ASFTTCRQTD
IKRLIAYSSV SHMGLVTLAI FCHSKEGIIA SIIMMIAHGL VSSGLFMGSA VLYVRHHSRV
IRYFRGVVIT MPIFSTMTLI LILANIGFPL TFNFIAEFLS ILAAFSYSKI AGVLSCLGAL
MSTVYALYFY NRIYFGSLSN HLINSREMLE YEFQAFLPLV LLTIILGLFP FALSMLGITI
NRTNIIMILV CFEMMLLSII LSLLFGAYNL NNDLGQIGSI FIMTMAAIES AIGLSIMIVF
SKLKGSVAIR FLNILKGMYI LIILLPLISS IFCGFYGRKL GYEGVKIFSC IMLLISAILS
ICCFTEVVIL GSSIKIILWS WFDLGMLYNS MTLQFDHVVC SMLILVTSVS FFVHLFSTSY
MDGDPHLPRF MSYLSLFTFF MIILVTSNNL VQLFIGWEGV GLCSYLLIGF WYTRIQANKS
AIKAMVMNKV GDIGLLLAMI MIWLYIGLLI GVVGKSAQIG LHTWLPDAME GPTPVSALIH
AATMVTAGVF LIIRMSPFFE NTPTILVIIV LLGSITAFFT STIGLTQNDL KKVIAYSTCS
QLGYMVMICG FSQYNTGLFH LINHGFFKAL LFLSAGSIIH ALSDEQDFRK MGGMNMITPF
TYACIIIGSV SLMGLPFLTG FYSKDLIIEL IYGEHYLRFA LWLGILSASI TAFYSFRLIN
FTFEGNLNLR APLMLLLVFS IIMGFILQHF ILRDELPIVI TNIGKFSPYS FTNGAWYFDN
IFNYYITKPV MNFGLFISYK LIDNQLLEYL GPSQIHLGKL SVYMEQFYIF LAIITLLGAI
MVITSLNPIH SVFWLVLVFL NSSAILLLLG FNFVPLMIII VYVGAIAILF LFVIMMLYTY
FSYPFIIISL LLLVAMVGAI VL
