# Supplementary material for: Phylogenetic analysis of higher-level relationships within Hydroidolina (Cnidaria: Hydrozoa) using mitochondrial genome data and insight into their mitochondrial transcription
Source: PeerJ. 2015 Nov 19;3:e1403. doi: 10.7717/peerj.1403 (PMC4655093; doi:10.7717/peerj.1403)
Supplement: DatasetS2 [file peerj-03-1403-s017.fasta]

>Boreohydra_simplex_Bor9043
ATGGCAAGTTATTTTGATCATTTTATTATTATTAAATTTATTAATTATATTATAAGTGATAGTTTATTAATTTTTTTATGTGTTTTT---ATTTTATATATGTTTTTATTTAAATCTTTCAATATAATACCTGGAAGATTTCAAATTATTACAGAAAAAATAATTTCTCATTGAGAAGTAGTTATTGAAGAAAATTTAGGAGGTGCTTATTATTTTTATATTTTACCTATTTTATGTTTATTTATTTTTATTTTAGGTTTAAATCTTTTAGGTTTCTTTTTATGGACTTTACCTCCTACAACTCATATATCTCTAACTTTTGGATTTGCAGTTAGTATTTGGTTAGGAGTAATGATTTTAGGTATTATTAAATTTAAAGAAAATTTTTTTAGTTCATTTATGCCTTCGGGAGCTCCTATTATGATGTCTCCTTTATTAATTCCTATTGAATTTGCAAGTCATCTATCAAGACCAATTGCTTTAGGAATGCGTTTAGCTGCAAATTTAACTGCAGGGCATATTTTATTAGCAATATTAGCTGATTTTAGCTCAAAAATGTTGTTTTTTTCAAGTTCAATGATTAATTTATTTCCTTTATTAATTATAATTTTTATGACTATATTAGAGATTGGGGTTTTAATCATTCAAGCTTATGTTTATTGTTTATTAGTTATGATTTATTTAAGGGATAGTTTAATATTACATTTG---TCTCAATTAGATTTATCAATATTTTTTTATCAGTTTAGTAGTATAATATTTGTTTTTTTTTTATTTTCTCATTTTTTA---TTTTTAATAATAAATAAATATTTTTATAATAAGAATTTACGTA---AATTTTTTTCTATGAGATATAGATCTAATCATCCTATTTTATCCCCTATTAATTCAACTGTTATAGATCTTCCTTCCCCATTAAATATAAGCTATTTATGGAATTATGGATCATTATTAGGATTATGTTTAGTTGTTCAAATTTTAACTGGAATTTTTTTAGCTATGCATTATTGCGGAGATATAAGTTTAGCATTTAAATCAATAGTTCATATTTCCAGAGATGTAAATTATGGATTTCTTTTAAAATATTTACATGCAAATGGGGCATCTGCTTTTTTTGTTTGTGTATATATCCACATAGCTAGGGGATTATATTATGGAAGCTATTTAAGAACTTCATTATGATATTCAGGGGTTTTAATTTTTGGAGTAATGATGATTACAGCTTTTATAGGTTATGTTTTACCA---TGGGGTCAAATGTCATTTTGAGGGGCAACAGTAATTACAAATTTTCTATCTGCTGTACCTTATATAGGTAACGATATTGTACAATGAGTTTGGGGGGGTTTTAGTGTAAGTAATGCTACTTTAACTAGATTTTTTAGTTTACATTATTTATTTCCTTTTATTTTAGCTGCTTTAATAATAATTCACCTAGTTTTATTACATGTATCAGGTTCTAATAACCCTGTAGGAATAAATTCTAATTTTGATAAAATACCTTTTCATATTTATTTTAGTACTAAAGACATTTATGGGTTTATTATTTTATTTTTTTTTTTATCTTTTTTAATATTTTTTTATCCTAATCTATTAGGAGACCCTGAAAATTTTATTAAAGCTAATCCTTTAGTCACTCCCCTTCATATTATGCCTGAATGATATTTTTTATTTGCTTATGAATAATTATATAACACGTTGAATATTTTCTACAAATCATAAAGACATAGGAACTTTATATTTAGTTTTTGGCGCTTTTGCAGGAATGGTTGGAACTGCTTTAAGTATGTTAATTAGATTAGAATTAGCTGGACCAGGTGCTATGTTTGGGGATGATCATCTTTATAATGTAATAGTTACAGCTCATGCATTTGTAATGATTTTTTTCTTAGTTATGCCAGTATTAATAGGGGGTTTTGGAAATTGATTTATACCTTTATACATAGGAGCCCCTGATATGGCCTTCCCAAGATTAAATAATTTAAGTTTTTGACTTTTACCTCCTGCATTATTTCTTTTATTGGGATCTTCATTAATAGAATCTGGAGCAGGAACAGGTTGAACAGTATATCCCCCTTTATCAGGGCCTCAAACTCATTCTGGAGGTTCTGTAGATATGGCTATATTTAGCCTACATTGTGCAGGAGCCTCATCTATAGCAGGTGCAATAAATTTTATTACCACTATATTTAATATGAGAACCCCAGGCCTTACTTTTGATAAATTACCTTTATTTGTTTGATCCGTATTAATTACTGCTTTTTTATTACTTTTATCTTTACCAGTCTTAGCTGGTGCTATAACAATGTTATTAACAGATAGAAATTTTAATACTACATTTTTTGACCCTGCAGGGGGG-----------------------------ATTTAGATGGGGCGGAGTCATTTCAGTTTAATTTTCAAGATTCTGCTTCACCAATAGGTGAGTACTTATTATTCTTTCATGATAATATTATGTTTATTATAATAATTATTCTTATGTTTGTAAGTTGGATTTTATTATCTGCATTAGTTAATAAACATTTTTATAAATATTTAGTTGAGAATACTATCATAGAAATAATTTGAACAGTAATACCTGCAATAATTTTAGTTTTCATAGCTTTTCCTTCTTTACAATTATTATATGCAATGGATGAAATTATAGATCCTTCTATAACTATAAAAGCTATAGGTCATCAATGATATTGAAGTTATGAGTATTCTGATTTAAAAGAAGAATCCATAGAATTTGATTCTTATATGAACCCTTCTTCTGATTTAGAATCGGGTGATTTAAGATTATTAGAAGTAGATAATAAAGTTATAGTTCCTATTAATTCTCAAATAAGAGTTGTTGTTACTGGAGCGGATGTAATTCATTGTTTTACTGTGCCTGCTTTAGGGGTAAAAGTTGATGCTATTCCTGGCAGATTAAATCAAATTAATTTTATGATAAAAAGACCAGGTATTTATTATGGTCAATGCTCAGAAATTTGTGGATCTGATCATTCTTTTATGCCTATTTTAATTCAAGGTGTTTCTCAAGAAAAATTTTTATTTTGAGTTTCAAATCAAAATTTTTCATCCTTATCATCTTGTAGATCCGAGTCCTTGGCCTTATGTTATGGCTATTGGAATATTTTTTACTACTTTAGGTTTAGTTATTTATTTTCATTATAGTAAATTATTATTATTAATATGCGGATTAATTATTATAATTTTATGTTTAATTATGTGATTAAAAGATATAATAAGGGAAGCTACTTTTCAAGGCTATCACACAAAGAAAGCTTTATTAGGATTAAAAATGGGATTTATATTATTTATAGTCTCAGAAATTTTATTTTTTTTTTCTTTTTTTTGGGCT---TTTTTTCATAGTAGTTTATCCCCAGCAATAGAAATTGGCGTAATCTGACCCCCAACAGGAATAAACCCATTAAATCCATTTTCTATTCCTTTACTTAATACTATTGTTTTACTATCTTCAGGGGCTACAGTTACTTGAGCTCATCATAGTATTGTAAAAGGTAATAGAAATGAGGCTATAATAAGTTTATTATTAACTATAATATTAGGAGTTATTTTTACTATTTTACAAGCTTTTGAATATATTGAGGCTCCTTTTAATATTGCAGATTCTGTTTATGGTTCAACTTTTTTTGTAGCTACAGGATTTCATGGTCTTCATGTAATAATTGGAACTATATTTTTATTTATTTGTTTTTTACGTTTAATTGCTTTTCATTTTACTAAAACCCATCATTTTGGGTTTGAAGCTGCTTCTTGATATTGACACTTTGTAGATGTAGTATGATTATTTTTATATGTGTGTATTTATTGGTGAGGTTGT---ATGAATTTAATAGTAATTTTTTTTATAGAATTAATAAAAATCTTTATAATAATTATTCCTGTTTTAATATCTGTAGCTTATTTGACTTTAGCTGAAAGAAAAATATTAGGATATACT---CAAGCAAGAAAAGGACCTAATGTTGTAGGAATTTATGGACTACTTCAACCTTTGGCTGATGGTGTTAAATTATTCACAAAAGAAATGGTTATACCTAATCATGTAAGTTTAATATTATAT---TTCTTTGCCCCAATTTTAGCTTTGACTCTTTCATTATTCATTTGATCCTTCTTACCATTAGGTAAAAATAAAACATTTGTTGATTTAAATTTAGGCTTATTAATTATATTTGTAATATCTTCTATAGGTGTATATGCCATTTTAATGTCAGGTTGAGCTAGTAATTCTAAATATGCTTTTATGGGAGCTTTAAGAGCAGCCGCTCAAATGATTAGTTATGAGGTTTCTATTGCTTTAATTTTATTTTCAGCTATTTTATGCGCCGGTTCATTAAATTTGTCTATAATAATTAATTCTCAAATTCAATCAATTTGATATATATTTCCTTTATGGCCAGTTGCAATAATGTTCTTTATTTCATGTTTAGCTGAAACTAATAGAGCTCCATTTGATTTAACAGAAGGAGAATCTGAAATTGTTTCAGGGTATAATGTTGAATACTCTTCAATGTCTTTTGCTTTATTTTTTTTAGCTGAATATGCTCACATAATATTTATGAGTTTTTTATTCACAATAATTTTTTTGGGGGGTATTTTTTAAAGTAAGTTTTATAATATATTTATTTATTTGAGTTAGAACATCTTTTCCAAGATTAAGATATGATCAATTAATGGCTTTATTATGAAAATCATATCTTCCATTAAGTTTAACTTTTATTATTTTAGTCAATTCAATATTATGAATATGGTTTGGTATTCCTATATCTAATTGTAAGTATTAGTGCAATAAGTTTAATTATATCTCATAATTTGCTTTTTATTTTTTTATCTTTAGAGCTTCAAACTTTTTCATTACTTATTTTAATAAGTTACGAAAAAAACCAGATAAAAAGCTTAGAATCAGGTTTAAAATATTTTATATTAGGAGCTTTATCATCGGGTTTATATTTATTAGGGGTAGTTTTTTTATTTAAATATAATTTATCTGTAAATATTAATTATTTTATCTTTATTTTTTAAATTAGCTCTTTTTCCATTTCATTTTTGAATTTCAGATATTTTTGAAGGTTCTAATTCTTCAGTAATGTGCTTAATTGCTACAATCCCAAAATTAAGTGTTTTAGTAATAATAGTTCAATTTTATAATAATTAGTGGAACTTTTTCTATTATAATTGGAACTTTAGGGGCTTACAACCAAACTAAATTAAAAAGATTAATTGCTTATAGTGGTATAAGCCACTTAGGATTTATACTAATTGGAGTTTCTCTTTGTAATCAATGAGGTAATGAGATTGCTTTTTTATATTTAATAATATATATTTTATGTGTTTTACCTCTATGTATATTAATTATTATTACTTATTTTTCTAAAGATTATTATATTATTGAATTTTTCATGATTATGAGCAATTATATTTTTTTCAATTGCAGGTATACCTCCTTTAATAGGATTTTTAAGTAAATGATTATTATTATGAGTTTTATTTTCATATAATTATGTTTATCTTAGTTTAATAGGAATAATTTTTTCAATTTTAGGGGTGGGTTATTATTTAAGAATAATAAAACTTATATATTTTGAAAAAATAACAGATTACTTAAATTGAGAAGTTATTTTTATCATTTTTAATTTATTTTCATATATTTAACTTATTTAACCCTATTCCTATGATATGTATAATTAGTTTATTTTTATCTAATTTTTTTATGATTATTAATTTA---ATTGATAATATTTTATGTTTTTTATTAATAACTATAATTTTATGTTTAATTATACCATTTGCTTCATTATTATTAGGTAATAAATCTCCAGATAAAGAAAAAGTATCTGTTTATGAATGCGGATTTGATCCTTTTTATACCCCTGGTGAACCTTTTTCAATTAAGTTCTTTTTAATTGCTATTTTATTTTTAGTATTTGATTTAGAAATAGCATATTTATTTCCATGGGCAACTTCTTCCAATTTAATCTCTTTGAAAGGGCATTATATAGTTTATTTATTTATAATTATATTAATATTAGGGCTTATATATGAGTGGGTAATGGGGGGTCTTGAATGAGAA------ATGTTTTTTTTTTTAATTTTTACTCCTTTATTAGCTATATTTCATATA---TTTATTTTAAAAAGATATAATCAAATTAAACTATGAAAAATAGCATTATGATGATCTTTTTTATTATGTGAGGAAATATAATGTTTTCATTAGATGGAATTTCAATATTTTTTATAGGTTTAAGTATTTTATTGATCCCCATTTGTATATTAATTAGCTCAAAAACTATAACTTATTTTCAAAAAGAGTTTTTAATGCTTTTATTTTTGATAATTTTTTTTTTAATAAATGTGTTTTCTACTTTAGATATAATTAGTTTTTATATATTTTTTGAAAGTATTTTAATACCAATTTTTATAATGATTGGAGTTTGAGGGAGTAGAGAAGAAAAAATAAAAGCAGCTTTTTATTTTTTTTTTTACACATTAATAGGGTCTTTATTGATGTTATTAAGCATATTTAAGCTATACGCATTAACAGGAACTATAAATTATGAAAACTTAATTTATATAAACATATCTAATAACGATCAATTTTGATTATTTTTAGGATTTTTTGCTAGCTTATCAGTTAAAATTCCTATGATCCCTTTCCATTTATGATTACCACAAGCTCATGTAGAGGCTCCAATAGCTGGTTCTGTTTTATTAGCTGGGATATTGTTAAAATTAGGAGGGTATGGATTTTTAAGATTTTCTTTTACCATATTTCCTAATGCTTCAGAATTTTTTTCTCCTATAATAATAATTTTAAGTTTAATAGCTATAATTTATGGAGCTTTTACAACTTGCAGACAAATAGACTTAAAAAGATTAATTGCATATTCTTCTGTATCTCATATGGGGTTAGTGACTATGGCAATATTCTGTCATTCAATTGAAGGGATAATTGGATCTATTATTATGATGATTGCTCACGGATTAATAAGTTCTGGATTATTTATGAGCACTTCTATTATTTATTGAAGACACTCTAGTAGGATAATTAAATATTATAGAGGGCTTAATTCTACTATGCCTTTATTTAGTTTAATTACTTTTATTTTAATTTTAGGTAATGTATCTTTTCCTTTGACTCTTAATTTTATAGCAGAATTTATATCTATAGCAGCTGCAATAAATTACTCATTTATAGTTGGTTTTTTTTGTTGTTTAGGGGCCTTTATAGGAATAATATATTCTCTTTACATGTTTAATAGGATTTTTTTTGGGGTTATGACTCCTCATTTATACGGGTCTAGGGATTTATTATTTTTTGAATTTCAAAGTTTTTTACCTTTAATTTTTTTTATATTATTATTAGGAATAGTTCCTAATATAATTTTTTTTATTACCTTTAATTATTTTTATGCTAAGTATATTAGGAATAATGTTAAATAGATCAAATATTATACTCATATTAATTTGTTTAGAAATTATGCTTTTATCTTTAGCTCTAAATTTTTTAATTATCACATGTCAAAATTTTTCTCTTTTTGGCCAAGTAGTATCATTATATATAATTACTGTAGCTGCAGTAGAATCTGCAATAGGATTATCTATTATGATAGTTTTTTATAAAATAAAAGGCTCTATTTCTATAAAATATTTAAACTTATTGAAAGGTTTGTTGTTTTGAATAATAATCCTTCCTTTATTAAGTAGTATAATTTGTGGTTTGTGTGGTAGATGATTAGGAGATAATGGAGCAAAAGAATTATCATGTAATTGTATTTTATATAGTGTTTATATCTCTTTATGATGTTATTTTCAAATAATATTAAATAATTCAATTATAATTATTAATTTATGGTGTTGATTTGATTTAGGATTATTAAATAGTCAAATAAATTTAAGATTTGATAATTTAGTTTGTTTTATGTTAATTTTAATAACTATTGTTTCATATTGTGTTCATTTATTTTCAACTTCTTATATGGCAGGAGATCCTCATTTATCTAGGTTTATGTCTTATTTATCTTTATTTACATTTTTTATGATCATTTTAGTAACTAGTTCTAATTTAATTCAACTTTTTATTGGCTGAGAAGGTGTAGGACTATGCTCATATTTATTGATTAATTTTTGAATTTCTAGATTACAAGCAAATAAATCAGCTATAAAAGCAATGATTATAAATAAAATAGGAGATATGGCTTTATTATTAGGTATAATTTTAATATGAATTAATATTGGATCAATTGAATTTAATGAAATTATTATTACTAATAGGTGTAATTGGAAAATCAGCTCAAATTGGGTTACATATGTGACTACCTGATGCAATGGAAGGCCCTACTCCAGTTTCAGCTTTAATTCATGCTGCTACTATGGTAACTGCTGGAGTATTTTTAATAATAAGAATGTCTCCGTTATTTGAAAAAATACCTTTTATTTTACTTATTATTACATTAATTGGTAGTTTAACTGCTTTTATAGCCTCTTCTATTGGTTTAATACAAAATGATTTAAAAAAAATTATTGCATATTCAACTTGTAGTCAATTAGGTTATATGGTTATGATATGTGGATTTTCTTATTATAGCTTAAGTCTTTTTCATTTGATTAATCATGGGTTTTTTAAAGCTCTTTTATTTTTATCTGCAGGATCAATAATCCACAGCTTTTCTAATGAACAAGATATTAGAAAGATGGGAGGATCAAAATATTTAATTCCAATAGCTTATATATTTATAGTAGTAGGATCTTTATCATTAATGGGATTACCTTTTTTAACTGGGTTTTATTCAAAAGATTTAATTTTGGAAATAATATTTTCCCAACATAAATTAAAATTTGCTTTTTGATTTGGATTAATAGCTGTTTTATTTACAGCAATTTATTCAACTAGATTAATATTTTATACTTTCTTTATAGAACCCCAAAAAACTAAATCAAATTTAATTTCTGTACATGAAGGAGATTTAAATATAATTAAATCATTGATTATATTATTTATTAGTAGTATAATTGTGGGTTATTTTTTAAAGTTTTCAATTTTTCAATATAATTTTCCAGTTCCTATATCTAATAATATTAAATTATTTCCTTTAGTACTAACTTGTGAGGGAATAATTTGTGCTTTTGGGTAAATAAATTAAAAATAAAATACAGATTATTTTATAATATTTTAATT---TTATGGTATTTTGATAGTATAATAAATAATTATATTATTAAACCTTTATTTAACATTGGATCAATAATAACCTATAAATTAATTGATAATCAAATTTTAGAAGTTTTAGGGCCTTATGGGGTTTATAATAATATTAATATTAATTCTAATTTATTAAGTAAGTTTCATTTAGGAAAAATATCAGTTTATATTCTATTTTTTATTATATGTATAATACAATATATATTTTTTCTTTATTTGTTATAATATCATGTTTAATGACTATTATTTCTATGTTTGAAATATATGCTGTTGTTTGAATGGCAATTACATTTTTAAATAGTGCTATACTTTTAATTATATTAAATTTTGATTTTATACCCCTTATATTAATTGTGATTGAAATAGGGGCTATTGCAATAATTTTTTTATTTGTTATTATGATGATTAACATACGTAACATAAAAGTAGATACA---TCTCCTTTTTATATTTTACCCATAATTATTTTATGTATTTATAATCTTTAAGATTTTAGGTGAATATATTTTTACTGAGTTTAATTTATCATTTTTTATAATTTGTTTTCTACTTTTAATAGCAATGATTGGAGTAATTGTTTTCAAAAAAGCAAATTTTAATAGTTCAACACCAAAG------------------------------------------------------------------------------------------------------------------------------------------------------------------------------------------------------------------------------------------------------------------------------------------------------------------------------------------------------------------------------------------------------------------------------------------------------------------------------------------------------------------------------------------------------------------------------------------------------------------------------------------------------------------------------------------------------------------------AAACATAGCATTTTG--------AGTGTGACCTGCCCAGTGA----AA-TTTAATAA----AATTATAAATAATTTGT--GAAAATATTAAACGGACGCGGTAACTCTGACCGTGATAATGTAGCATAATCATTTGCTTCTTAAT-TAGAGGATAGTATGAATGGTTAAACGAATATTCCACTTTTTTAGTAA-AAAATTTTT-AAAATTGAAATAATAGTTAAGATGCTATT-TA-A-AATTGTAAGACGAAAAGACCCTGTAGAGCTTTACTATATTCTGTTAGTTTAATTGGGGCGATTATTT-TTTAAA-AA-AACTTATTGTATAATTAATAAATTTAACAGTTA----T-A-----A-A-A---GTAGGCTATAATGACCCATTAATATTATAAAT-TA-AATTAATGATCAATAAATAAAAGTTACCTCAGGGATAACAGGATAATTTTGTATTAGAGTTCTTATCGTATACAAAGTTTGTCACCTCTATGTTGAATTA-AGATATCCTAATGGTGTAAAAGTTATTAAGGGTAGGTCTGTTCGACCTTTAAAACTTTTGATTTTGGAGA---AATAAAAATATTGAATTTTTTTATACATGCTAG-TG-AA-AGCTAATAATTGAGTAAACGGAGA--TTATT---CTTTTTTATATCAGGAATATTTAAAAATAATTTT-TTCTTTTCCTAAGACATAAAGT--TA---AT-ACCATTCTTTAACTGAAACAACAGCAGTAAAGAAAATTATACAATTAAAT-TAATTTAGATATAGAAAATTCTTTTTAATTTTGTCTAATATAAGTGCCAGCAGACGCGGTTATACTTAAA-AAAT-----AAGTTTTTATATAAAATAAAGGAAT----ATGGGTAAAAATTTTTGAATTGGTAAAATAA----ACAAAAATAATATAAACAAAAGAAAATAAATTTTTATAT--AAA-AAAAAATTAACCATGAAAAAAAAGCTATTAAATAGGATTAGATACCCTAGTAAACTTTTTTATAAATTGAATATTAT-GCTTTTTCAAAAGTGAAAATCTAAAAATTTGGCTGTTT-ATTTTT-CTTGTTAGAGGAGTATGTAATTTAATTCGATAATCCGCGAAATACCTTTCCTATTTTTGA-ATC--TCAAGTATTGCATGGTTGTCTTCAATTTAATTTTATTAAT----TAAATATAATCC-TTAATTAGGATTAAGTCAAATAGTATGGTCTATATAAATAGGTATTTTATGTACTACAATAAAT---AAATTAAT------TAAATTTATTTATGGAA-TATTAATGTAA--CGTAATAAAGAAATAGAATTTAACAGTAAATAGAAAATAGAATGTTCTATTGAATTTGT-TAAAATATGAGTACAAATTGCCCGTCGTCTTAAACAGAGCAAGTCGTAACATAGTGGGGGAAAGGGAACTTTTTCCTG
>Catablema_vesicarium_GR10183
ATGACTTCTTACTTTGATCATTTTATTGTAACAAAAATTATAACAAGTTATATTACTGATTCTTTTATGATTTTATGTTTTGTCATC---GTTTTATATATGGTTATTGGTAAACACCAATTTATTATCCCTACTCGTTTACAAAGTGTAATAGAAATTATAATTGAACATTGAGTAACAGTAGTAAAAGAAAATTTAGGTGAAAAATCTGATTATTATATTTTACCTTTATCTGCATTATTTATGTTTATATTAGGTATAAATTTACTAGGTTTTTTTCTTTACACTTTTCCTACAACTACTCATATTTCAATTACTTTTGGCTTAGCTTTAAGTGTTTGATTAGGAGTAATGTTTTTAGGTTTTAAAAATTTCAAATCATCTTTTTTTAGTATGTTTATGCCAACTGGAGCTCCTTTAGCCATGTCCCCTCTTTTAGTAATTATAGAAATTGCTAGTAATATTTCTAGACCTGTAGCTTTAGGCATGCGTCTTGCAGCTAATTTAACAGCTGGTCATATTTTATTAGCTATATTGGCTGATTTTGGTTGTAAGCTACTATTTTATTCTTTTAGTATTGCTAATTTATTCCCAATTTTCATTATAATGTTTATGACTATCTTGGAAGTAGGGGTATTAGTAATACAAGCATATGTTTTCTGTTTACTATCAATGATTTATTTGAGAGATAGTATAATCCTACATATG---TCTCAACTTGATGTATCTATTTCCTTTAGCCATTTGCTTGGTTTGATTTTTTGTTTTTATATTTTTTTACATTATGTT---ACTATATTATTAGTACAATTTTGATATAATCAAAAGTTACGTT---AAAAGGATATTATGAGAATAAGAAAAGAAAATCCTATTTTTTCACCAATTAATTCAACTTTGATTGATTTACCTTCTCCCGCTAGTATAAGTTATTTCTGAAATTATGGATCTTTACTTGGGTTATGTTTAGTTATACAAATACTAACTGGTATCTTTTTAGCTATGCATTATTGTGCAGATGTCTCTTTAGCTTTCTCCTCTGTAGCTCACATTTGTAGAGATGTAAATTACGGATTCCTATTAAAATATTTACATGCTAATGGTGCATCAGCTTTCTTCTTATGTGTTTTTATACATATTGCAAGAGGTTTATATTATGGTAGTTATTTAAGAAAACATTTATGAATGTCCGGAGTTGCTATATTTTTAATTATGATGTTAACAGCTTTTATAGGGTATGTATTACCT---TGAGGTCAAATGTCTTTTTGAGGTGCTACTGTAATAACAAATTTTTTATCTGCTGTACCTTATATAGGTAATGATATTGTACAATGAGTTTGAGGAGGATTTAGCATAGGTAATGCAACTTTAAATAGATTTTTTAGTTTACATTATCTATTTCCTTTTATTTTAGCAGGTCTAATTATAGTACACTTGGTATTTTTACATGTAAATGGGTCTAATAGTCCAACAGGATTAAACCCAAATTCAGATAAAATTCCTTTTCATATTTATTTTACAACTAAAGATGCTTATGGGTTCATATTAATAGCTATATTAATTTCATTATTAGTATTTTATATTCCTAATTACTTTGGAGACCCTGAAAATTTTATAAATGCAAATCCTTTAGTAACTCCTATTCATATAATGCCTGAGTGATACTTTTTATTTGCTTATGAGTAATTACATAACACGTTGAATATTTTCCACTAATCACAAAGACATCGGAACTTTATATATTGTTTTTGGAGCTTTCTCAGGAATGGTAGGAACAGCATTAAGTATGCTAATCAGACTTGAATTAACTGCACCAGGAGCAATGTTCGGTGATGATCATTTATATAATGTAATCGTCACTGCACACGCATTCGTCATGATATTCTTTTTAGTAATGCCAGTATTAATAGGAGGATTTGGGAATTGATTTATTCCCTTATACATTGGAGCTCCTGATATGGCATTCCCTAGACTTAATAATCTAAGTTTTTGATTATTACCACCAGCTCTATTATTACTATTAGGTTCTTCTTTAATAGAACAAGGAGCAGGTACTGGGTGAACTGTTTACCCTCCTCTATCAGGCCCACAAACACATTCAGGTGGATCTGTAGATATGGCTATATTTAGTTTACATTGTGCAGGTGCTTCATCAATCATGGGTGCTATAAATTTTATAACAACCATTATTAATATGAGAGCCCCTGGTATGACTTTCGATAAACTACCTTTATTTGTATGATCAGTTTTTATAACAGCTTTCTTATTGTTACTTTCTTTGCCTGTTTTAGCAGGTGCAATAACAATGCTTCTAACTGATCGTAATTTTAATACTACTTTCTTTGACCCTGCAGGG--------------------------------ATAAAGATGCTTGTGAAGTTAACCAACTTGGTTTTCAAGATGGTGCTTCTCCTATTGCTGAACAATTAATTTTTTTTCATGATAATGTTATGTTTCTTATAGTTATTATTACCGTCTTAGTAGGTTGAATAATGATAGCTTCTGCAACTAATAAACATTATTATAAATATTTAGTAGAAGGGACAACTATTGAAATAATCTGAACATTAGTACCTGCTATAATTTTAGTTTTTGTTGCTTTCCCTTCTTTACAATTATTATATTCTATGGATGAAGTAGTTGACCCTTCTTTAACTATTAAAGCCATTGGACATCAATGATATTGATCTTATGAATATTCTGATGTTGATGGTGAATCTATAGAGTTTGATTCATACATGATTCCAACTTCTGATTTAGAAGTTGGAGATTTAAGATTATTAGAAGTGGATAATAGAGTTATAATCCCTGTTAATACCCAAGTTAGGGTAGTAATTACAGGAGCAGATGTTATACATTGTTTTGCAGTCCCTTCTTTAGGAATTAAAGCTGATGCTATTCCTGGTAGATTAAATCAAGCAAGTTTTTTAATTAAAAGACCTGGGGTTTACTATGGTCAATGTTCTGAAATTTGTGGTTCTGACCATTCTTTCATGCCTATTGTCGTTGAAGGAGTTTCACAAGAAAAGTTTGTTAATTGAATTTCTGAAAAAAATTTATCATCCTTACCATTTAGTAGATCCTAGCCCATGACCATATGTTATGGCTTGTGGGGCCTTTTTAACTACTCTAGGAGCAGTTATTTATTTTCATTATAGTCAAATAATTATGTTATTATTAGGTTTATCCGTAGTAGTTCTTTGTATGTTTGTATGATTAAAAGATGTTATTAGAGAAGCAACTTTTCAAGGCTTTCACACAAAAGCAGCCGTTTCTGGCTTGAAAATGGGTTTTCTTTTATTTATTGTATCTGAAGTTTTATTTTTCTTTAGTTTTTTTTGAGCT---TTTTTCCATAGTAGTTTATCCCCTGCTATAGAAATAGGAGTTATGTGACCCCCTATAGGAATTGATGCTTTAAATCCTTTTTCAGTTCCATTATTAAATACAGCAATTTTACTAAGTTCAGGTGCTACTGTAACTTGAGCTCATCATAGTATTGTAATGGGAGACAAAAAAGAAGCAGTAAAAGGTTTATCTTTTACCGTATTTTTAGGTTTAATATTTACTGCATTACAAGCTTTTGAATATGTAGAAGCTCCTTTTTGTATTGCAGATTCTGTTTATGGTTCAATTTTTTTTGTAGCTACTGGGTTTCATGGTTTTCATGTTATTATAGGAACTATATTTTTATTTATATGTTTAATTAGATTAAATAATTCTCATTTTACTAGGTCTCATCATTTTGGATTTGAAGCAGCTTCTTGGTATTGACATTTTGTTGATGTTGTTTGATTGTTTCTTTATGTCTGTATATATTGATGAGGTTGT---ATGCAAATTTTAATAAATATAATTTTTGATATAATTAAGTTTTTAATTGTTATTATACCTGTTTTAATTTCAGTAGCTTATTTAACATTAGCTGAAAGAAAAGTTTTAGGTTATACA---CAAGCAAGAAAAGGCCCTAATATCGTTGGGGTTTTTGGTTTATTACAACCATTAGCTGATGGTGTTAAATTATTTACAAAAGAAATGGTTATTCCTAATCATGTTAGTATATTTTTATAT---TTTTTTGCTCCTATATTAGCTTTAACTCTAGGGTTAATAGTTTGAGGGGTTATGCCTTTAGGCAATTCAATAGTTATTAGTGATATAAATTTAGGAATTTTACTAATTTTTGCTCTATCTTCTGTGGGAGTGTATGCAATATTAATGTCAGGATGATCTAGTAATTCTAAATATGCTTTTTTAGGTGCATTAAGAGCTGCAGCACAAATGATAAGTTACGAAGTTTCAATAGGTTTGATTATTATTTCTGCAATTCTTTGCGCAGGTTCATTAAATTTAACTACCATGATTCAAGTACAAAGTCAGACAATTTGATTTATATTTCCACTACTTCCGGCAGCTTTTATGTTTTTTATTTCTTGTTTAGCAGAAACTAACAGAGCACCTTTTGATTTAACAGAAGGGGAGTCAGAATTAGTTTCAGGTTTTAATGTTGAATATTCTTCAATGTCTTTTGCTTTATTCTTCTTAGCAGAATACTCTCATATTATATTTATGAGTTTTTTATTTGCTTTACTATTTTTAGGAGGTCTTTCTAAAATCTATGTTAGTAATATTTATGTTTATATGAGTTAGGTCTTCATTTCCTAGATTAAGGTATGATCAACTTATGCATCTTCTTTGAAAAACTTATTTACCTATGAGTTTAGGTATGATCATTATTGTAAACTGCTTTATCTGATCTTTTAACGCTTTACCTAAACATTATGGTTTTAATAGGCTCTATAATGGTCTTATTCTGTGATCATTTAATAATTATATATTTAGCATTAGAATTACAGACTTTTTCTTTATTTATTTTAATTTCTAAAAATAAAATATCTATAAAAGGTTCAGAAGCCGGTTTAAAATACTTTATTTTGGGGGCTTTATCTTCTGGTTTATTCTTACTAGGTACCTCTTTTATCTTTAGTACTGGTTTATCTTTAAATTTTAATATGTTTATCATTATTTTTTAAATTAGCCCTATTTCCATTACATTTTTGGATCCCGGATATTTATGAAGGATCTTCTTGAGAAGTTATTATGCTAATATCAACTTTACCAAAAATAAGTGTATTATCTATAGTTTTACAACTTCTTTGTACTTTGTGCTTTAATTTCAATTATTATTGGAACAATAGGAGCTTTAAATCAAACTAAACTTAAGAGATTATTAGCTTATAGTGGTATAAGTCATATGGGTTTTATAATGTTAGGTTTGGGAGTATTAAGTAATCAAGGTTATGAAGCAAGTTTTATTTACTTATTTATCTATGTGATAACTATGGTGGGATTATTCCTTTTAATAAGAGTAACAATGTTTACAAAAAACTATTTTTTAATAGAACTTTGCTTTTTCATGGGGTGTTTTTTTTCTTTCTATAGCAGGCATACCACCTTTATCGGGGTTTATTAGTAAATGATTAATTTTAAGTACTATAATAGATTATCAGTATTTATTTTCAGCTTTTATTGGTATATTATTTTCAGCTATAGCTGCAGGTTATTATTTAAGAATTTTAAAAATAAACTACTTTCAAAAATCAGCTTCTTATCTAAATTGAGAATATATTATTTGGATTTTCTATATATTTATCAATGTTACTAATTATTCATCCTAGCCCTGTATTTACTACTTTTTATTTGGGTTTTAATTATTTTTTC------ATGAGTTTAGATTTCTTAACTATTTTAATTATTTTAACAATAAGTTTATTATTATCAACAGTAATTTCAGTAGCTTCTTATTTATTAGGTGAAAAATCACCGGATAAAGAAAAAGTTTCAGTTTATGAATGTGGGTTTGACCCTTTTCATTCTCCTGGAGAACCTTTTTCTATAAGATTTTTCTTAATAGCTATATTATTTTTGGTTTTTGATTTAGAAATATCATACTTATTTCCATGATCAACAGCATCAAACATTATTTCCACAAATGGTCAAATTGTTATTGGATTATTTTTAATTATTTTAACTTTAGGGTTAGTTTATGAATGAATAAAAGGAGGTTTAGATTGAGAA---ATGTATATAAAAGTTTTATTTCTTATACCTTTATTAGCAATACTAAATATT---GTTTTTACATCTAGATTTAATATAAAAAAACTTGAAAAAATAACATTATTTTGATCAATTACTTTATTTGAGGTTCAATTGTTTTTGCAATAGACGGTTTATCGTTATTTTTTATAGGATTAAGTATAATCTTAATTCCTATATGTATATTAATGAGTTGAAAAGCTATAAATCATTTTAAAAAAGAATTTTTAATTTGTTTATTTTCTATAGTTTTCTTATTAATTGGGGTTTTTTCTATATTAGATATATTAGGGTTTTATATTTTATTTGAAGCTATATTAATACCAATGTTTTTAATAATTGGAGTTTGAGGATCAAGGGAGGAAAAAGTAAAAGCAGCATTCTATTTTTTCTTTTACACATTAATAGGAAGTTTATTAATGTTACTTGCCATTTTTAAATTATATTCAATATTTGGTACAACTAATTATCAAAGTTTAATTTTATTAAACATACCAAATCATATACAATATTGATTATTTTTAGGATTTTTCGCAAGTTTAGCAGTAAAAATCCCAATGATCCCAGTTCACATTTGATTACCCCAAGCTCATGTAGAAGCCCCTGTTGCAGGATCAGTACTATTAGCAGGTATATTATTAAAATTGGGGGGTTATGGATTTATAAGATTCGCATTTCCTCTTTTCCCAAACGCTAGTGAATATTTTTGTCCTTTTGTTTTATTATTAAGCCTTATAGCTTTAATATATGGAAGTCTTACAACTTGTAGACAAACAGATATAAAAAGATTAATAGCATACTCTTCAGTTGCTCATATGGGTTTAGTAACTTTAGCTATTTTTGTTCATTCAGTAGAAGGGTTAATCGCATCTTTAACAATGATGATTGCTCATGGTTTAGTAAGTTCTGGGTTATTTATGACTTCAGCTGTAATTTATGTGAGACATCATTCAAGAGCTATAAGATATTTTAGAGGCTTAACAATGACAATGCCAATTTTTTCTAGTATTACATTAGTTTTAATTTTAGCAAACATAGGCTTCCCTTTAACTTTTAATTTTATAGCTGAATTTTTTTCAATATTATCAGCTTTTAATTATTCTTATGTAGTAGGCGTTTTATCTTGTATAGGAGCCTTATTAGCAACTGTATATGCTCTTTATTTTTACAATCGTATATATTTCGGAGTATTATCTCCTCATTTAAGTTTTTCAAGAGAAATGTTAAATTTTGAATTTCAAGCTTTTCTACCTCTAATTATTTTAACTTTAGTATTAGGAGTATTCCCAAATATTCTTTAATTTCTTACCATTAATCATTTTTATATTAAGTATAATGGGTATTATAATTAATAGATCTAATATTATTTTAATTCTAATTTGTATAGAAATGATGTTATTATCAATCTCATTAAATTTTTTAGTTCATGCTTTTATATTGGACTCTTTATTAGGTCAAGTTTGTTCTATTTACATAATAACAGTAGCTGCAGTAGAATCAGCAATTGGGCTATCTATAATGATATCTTTTTATAAATTAAAAGGTTCTATTTCTATAAGATTTTTAAACTTACTAAAAGGTATGTATTTATTAATATTATTATTACCTTTATTAAGTTTTATAATTTGTTCTTTTTTTGGGAGGAAAATAGGTTATGAAGGAGTTAAAATTTTTTCAACTTCTTTATTATTACTTACTTTTGTTTTATCTTTAAAATCTTGAGTAGAAGTTAGTGTTTTCAAAAGTAATCTGTCTTTATTTTTATGGAGTTGGTTTGACTTAGGAGCATTAACAGTTAATTTTAACTTACAATTTGATGAAATTGTTTGTTCAATGTTGATTTTAATTACTTGTATTTCTTTTTTTGTTCATTTATATTCAACTTCGTATATGGATGGGGATCCTCATCTACCTAGATTTATGTCTTATTTATCTTTATTTACTTTTTTTATGATAATCTTAGTAACTAGTAATAATTTAGTCCAACTATTTATTGGATGAGAAGGAGTAGGTTTATGTTCATACTTATTAATAAATTTTTGGTTTACTAGAGTTCAAGCTAATAAAGCTGCAATAAAAGCTATGGTTGTAAATAAAGTAGGAGATATTGGTGTTTTACTAGGGATGATATTATTATGAAAAGTTTTTGGTACTTTAGAGTATAATTCTATTTCTTTTATTAATAGGAGTAGTAGGAAAATCAGCTCAAATAGGTTTACATATGTGATTACCAGATGCAATGGAAGGACCAACCCCTGTATCTGCTTTAATTCATGCAGCTACAATGGTAACAGCCGGTGTATTTTTAATTATAAGAATGTCGCCATTTTTTGAACAAACTCCTTTAATTTTATTAATTATAGTATTTTTAGGTAGTTTAACTGCATTTTTTACTTCTACTATAGGTTTAACTCAAAATGACTTAAAAAAAGTTATAGCTTATTCAACTTGTAGTCAATTAGGTTATATGGTAATGATTTGCGGTTTTTCACAATATAATTCTAGTTTATTTCACTTATTAAATCATGGATTTTTTAAGGCTTTACTATTTTTAAGTGCTGGTTCAATTATACATGCTTTAACTGATGAACAAGATATAAGAAAAATGGGTTCTATGAGATTTATAACACCTTTATCTTATATTTGTATATTTATAGGTTCTATTTCTTTAATGGGTTTACCTTTTTTAACTGGGTTTTACTCTAAAGATTTAATCTTAGAATTAGTTTATGGAGAACATTATTTATCGTACGCTTTATGGTTAGGTTTATTAGCAGCATCATTAACTGCCTTTTATTCTTTTAGACTAATTTATTTTACCTTTGTTAATAAACCTCAAGGGCCGTTCTTATCGTTCAAAAATTCTCATGAAGGATTATGAAATTTAACAACTCCATTAATTATTTTATTAATAGGTAGTATAACAATAGGTTATTTATTACAATTTTCAATATTAAAAGATGAATTACCTATAATGATACCTAATTTTAATAAATTTTTACCTCTTTATTTAAGTTTGACTGGGGCTGTTTTATCTCTTGAGATAGAGGGATAAAGAACATATTAGCTAAACTTTATAGTTTTACAAATGGAGCTTGATATTTTGATAATTTCATAAATCATTACATAGTAAAACCAGTTCTTTATTTAGGCTTTAATATAACATATAAATTAATAGATAACCAATTATTAGAAAATTTTGGGCCTACAAAAGTGACCCAAAAACTTTATTCTAGTTCTAGTTTACTAAGTCAATTACATTTAGGTAAAATTTCTGTTTATACGTTTATATTCATTCTGTGGAACAATTATTTTTTTTATTTTCCATTTTATTAATAGGGTCAGCAGTTATGACTATAACTTCTTCTAACCCTATCCATTCTGTTTTTTGGTTAGTTGTAGTTTTTATTTATAGTGCAGGATTTTTAATTTCTTTAGGTTTTGAATTTTTAGCATTGATGATTATAATAATTTATGTAGGTGCAATTACAATTTTATTTTTATTTATAATTATGATGTTAGATATCGTACAATTAAGAAAGATAAGT---CCTGTTAACAATGTTTTACCTATTTTATTTATAGTAGGTGTGAATGTTAATTAATTTAGGTTTAAATTTATACACAGAATATGCTTACCCTTTATTAATTATAAGTTTATTACTATTAATAGCAATGATTGGAGCTATAGTATTCTAGAAAACAAAGTTTATCAGATCAACATCAAAGAAATATATT-TTCAAAAAGAACTGAAACATAGTAGTGGCGAACGAAACCTATAA-AA-A-TAGTACTGTGAAGGAATACCTTTTGTATAATGGACTTATAAGAAATAAAACTTGTGAGCTTTAAGGCTAAAAGAAA---TTAAATAAATAAGTTTAACCCGAAACCAAATGATCTAATTGTGAATAAT---C-AAAAGGATGAACTAATAAATGTGGAAAAATTTTTAGAAAATTTGCAATTAGCAGCGAAAAACTAATCGAATTTGGATATAGCTGGTTCTTTGCGAAAATTATATAAGAGACTAAAAGCTCAAATGTTTTTAGTCAAAAGAAAA-ATAATTTTAATCAGAAGTTAT---TATGTTTTAATTA-AGAA-AATAAAACTTAAAAATCATAC--AAACACTACAAAAATAGGCTTAGAAACTGCCATATTTGAAAGAGTACGTAATAGTTTATTTATTGAAAG-AATTAT-TAAAAAAATTAGCAAAGTATTTTGTTTAA-ATTAAGCAA--TTATAACAAAAGAAATAATATAAGTATAAGTAAAAT-AAAATTATTCCTAA-GATTTCTTATT-TTAATA-AATGAATAAGGTTAAACAGACTCTCAGTATTTAACTAAATCAAGAAGGAATAAAAAATGAGA-ATTATTTTATTAAAGGAACTCGGCAAACGACTGTTTACCAAAAACATAGCATCAAA--------GGTGCAACCTGCCCAATGA----TT--TTAAAGTAAATAATAATAACAATCTTAT--AATAAAATTTAAAGGACGCAGT-ATCTTGACTGTGGTAATGTAGCATAATCACTCGCCATTTAAT-TGATGGATAGTATGAATGGTTAAACGAATATCACACTGTCTCTAATAAAATACTCAT-GAAATTAAAATAATAGTTAAGATGCTATT-TA-A-AACTGTAAGACGAAAAGACCCTATAGAGCTTAACTACATTTTGGTAGTTTAGTTGGGGCGACTATCT-TCTATA-AT-AAATTATTGTATAATACATAAATTTAACAATTA----T-A-----A-A-A---ATAGGCCATAATGACCCGTTAGGATTTAGTAA-TAAACCTAACGATCAATAAATAAAAGCTACCTTAGGGATAACAGGATAATTTTGTTTTAGAGATCCTATCGAAAACAAAGTTTGTCACCTCTATGTTGAATTA-AGATATCCTGATAGTGCAGCAGCCATCAAAGGTAGGTCTGTTCGACCTTTAAAACTTTTGATTTTGGAGA---AATAAAGATGAGAGATTTGTTTATACATGTTTG-TG-AA-AGCTTATAAGTGAGATAATTTTGA-AACAAA---TCAATTTACATCAGGATAG-GTAGAGTAAACTTT-TACCTTTCCTAAGACGTAGAGC--AT---AA-GCCACGTTTTCACTGTAGCAACAGCAGTAAAGAATTCTGTACAATTAATT-TCAATTAGATACGG-GAACTCTCTTTAGCTTTGTCTAAT-TAAGTGCCAGCAGACGCGGTTAAACTTAAG-AGGC-----AAACCTTTATAAAAAATTAGGTTAAA-ATATGTGTAAAAATTTTTGAATTGGTTAAATAA----ACAAAAATTATTAATTTTATAAAG---AAGTTAAAATAT--AAA-AGATTTTGAAACATGAAAAAAGGGAAATTAAATAGGATTAGATACCCTAGTAAACCCTTTCGTAAACTGAACAGTAC-ACTTTT--AAGAGTGAAAATCAAAAATTTTGGCTGTTT-A-TTTT-CTAATTAGAGGAACATGTAATTTAATTCGATAATCCGCGAAAAACCTTACCTATTCTTGA-ATT--TCAGGTACTGCATGGTCGTCGTCAATTCAATTTTATAACT----TGAATTCAATCC-AA-ACAAGGATAAAGTCAGATATTATGGTCCTTATGAGTAGGGGTATTATGTGTTACAATATTT---AAATAAAA-----TTAATTTTAAAAATGTAA-TATCAATGAAT---ATTGATAGGAAAGAGAATTTAATAGTAATTGAAGA-AATAATGCTTCAATGAATCAGT-TCAAATATGAGTACAAATTGCCCGTCGCCTTAGATAGAGCAAGTCGTAACATAGTGGGAGGAAGGGAACTTCTTCCTG
>Cladonema_pacificum
ATGGCTTCTTATTTTGATCATTTTATAGTTACTAAGTTTTTAAATTCTTATGTTACTGATTCTTTTATTATTATAATCTGTGTTATT---GTAATGTATATGGTAGTTAATAATTTTAATTTTATTATTCCTAATAGATTTCAAGTTATTATCGAAACCATTATTGATCATTGAGAGACTGTGGTAAAAGAAAATTTAGGTTTAAAAGCAAATTTTTTCATTCTTCCATTAACTTCTTTATTTTTTTTTATTTTAGGTATGAATTTACTTGGGTTTTTCACTTATACTTTTCCGGTTACTACTCATATATTTATAACTTTTGGAATGGCATTTATTGTTTGAATAGGTGTCATAGTATTAGGTTTTAGTAAACATAAATCCTCCTTTTTTAGTATATTTATGCCAAGTGGAGCTCCTTTAGGTTTATCACCTTTACTTGTTTTAATAGAGATAGCAAGTAATATTTCAAGGCCTATAGCTTTGGGAATGAGATTGGCTGCTAACTTGACAGCAGGTCATATTCTAATGGCTATATTAGCTGATTTTGGTTGTAAATTATTATTTTTTTCTTATAGTTTAGCTAATTTATTTCCTATAGGAATAATAATTTTTATGACTACCTTAGAAATTGGAGTTCTTGTTATTCAAGCCTATGTTTTCTGTTTATTATCTATGATTTATTTAAGAGATAGTTTAATTTTACATATG---TCTCAGTTAGATATTTCTATTTCATTTAGTCAATTTATAGGACTTATAATAGGTTTTTATTTTTTTATTTTTTATGTA---TCTTTTATTATAAATCAATATTGATATAATAAAAAAATTAGTA---AAACGTATTCTATGAGAATAAGAAAAGAAAATCCTATATTTTCTCCTATTAATTCTGCACTAGTCGATTTACCTTCACCTACTAGTATTAGTTATTTATGAAATTTTGGTTCTCTGTTAGGATTATGTCTTGTAATCCAAATATTGACAGGAATATTTTTAGCCATGCACTATTGTGCTGATGTATCCCTTGCTTTTTCCTCTGTCGCGCATATATCAAGAGATGTAAACTATGGTTTTCTATTAAAATATTTGCATGCAAATGGAGCATCAGTTTTTTTCCTTTGCGTTTATATACATATAGCTAGAGGTTTATATTATGGGAGCTATTTAAGAATACATTTATGATTTACAGGTACAATAATTTTCTTAATAATGATGTTAACAGCCTTTATAGGTTATGTCCTACCT---TGGGGTCAAATGTCTTTCTGAGGGGCTACCGTTATAACTAATTTTTTATCTGCTGTCCCTTATATTGGAATTGATATAGTTCAATGAGTATGAGGTGGGTTTAGTGTAAGTAATTCTACTTTAAATCGTTTCTTTAGTTTACATTATTTGTTTCCATTTATTTTAGCTGGTTTAATTTTAGTTCATATTGTTTATTTACATACTACTGGATCAAACAGCCCTATTGGCTTAAACCCAAATTCAGATAAAGTACCTTTTCATACCTATTTTACAACTAAAGATTTATATGGATTTATTTTAGTAGGAATATTATTATCCTTTTTAATATTTTATCTTCCTAATTACTTAGGAGATCCAGAAAACTTTATAAATGCTAATCCATTAGTAACCCCCGTTCACATAATGCCAGAATGATATTTCTTATTTGCTTATGAATAATTATATAACACGTTGAGTATTTTCAACAAATCATAAAGATATAGGAACTCTTTACTTAGTTTTTGGAGCTTTTTCAGGTATGGTAGGTACTGCATTGAGTATGTTAATCAGACTTGAATTAGCAGGGCCAGGGGCTATGTTTGGGGATGATCATTTATATAATGTAATTGTAACAGCACACGCATTTGTAATGATCTTCTTTTTAGTTATGCCAGTATTAATAGGTGGTTTTGGTAATTGATTTATCCCACTTTATATTGGAGCACCTGATATGGCATTTCCAAGATTAAATAACCTAAGTTTTTGATTACTACCTCCAGCATTACTATTATTACTAGGTTCATCTTTAATAGAACAAGGAGCTGGTACTGGATGAACAGTTTATCCTCCATTATCTGGAGCTCAAGCCCATTCAGGAGGATCTGTAGATATGGCTATTTTTAGTTTACATTGTGCAGGTGCATCATCAATAATGGGAGCTATAAATTTTATAACAACAATTTTTAATATGAGAGCACCTGGTATGACTATGGATAAAATGCCTCTTTTTGTCTGATCCGTATTAATCACAGCTATATTGTTATTATTATCTTTACCTGTTTTAGCAGGTGCAATAACAATGTTACTGACCGACAGAAATTTCAATACAACTTTTTTTGACCCAGCAGGGGGCGGAGACCCAATTTTATATCAACATTTATTATAAAGATAGTTCAGTACCTTATCAATTAAGTTTCCAAGATGCTGCTAGTCCTATTTCAGAACAAATTATATTCTTTCATGATGATGTTATGTTTATATTAATGATAATAATAACCGTAGTTAGTTGAATGATGTTATCTGCTTTTATAAATAAACATTATTATAAGTATTTAGTTGAGGGAACTACAATTGAAATAGTATGGACAATTATTCCTGCTATAATTTTAGTTTTTATTGCTTTCCCTTCTTTACAATTATTATATTCAATGGATGAAATTATAGACCCATCTTTAACTATAAAAGCAGTTGGACATCAGTGATATTGATCTTACGAATATTCTGATGTAGAAGAAGAATCCATAGAATTTGATTCTTATATGATACCAACTTCTGATTTAGAGAGTGGGGATTTTAGATTATTAGAAGTAGATAATAGAGTTGTTGTACCAGTTAATACACAAGTTAGAGTTGTAATTACTGGAGCTGATGTAATTCACAGTTTTACTGTCCCTTCTTTAGGTATAAAAGCAGACGCAATACCCGGACGTTTAAATCAAGTAAGTTTTTTAGCAAATAGGCCCGGAGTTTTTTATGGTCAGTGTTCAGAAATATGTGGTTCTGATCATTCTTTTATGCCAATTGTTATAGAAAGCGTTTCTCAAGAAAAGTTCATAGGATGAATTTTGAGTAAAAACTTATCACCCATATCATTTAGTAGACCCAAGCCCATGACCTTATGTTATGTCTTGTGGTGTTTTATTAACAACTTTAGGAGCTGTAATTTATTTCCATTATAGTCAGTTATTTCTAGTAGTATTAGGTTTAATTTCAGTTGCAGTATGTATGTTTTTGTGATTGAAAGATGTAGTTAGAGAAGCTACCTTTCAAGGTTATCATACTAAAATAGCAGTACATGGTTTAAAATTAGGGTTCTTATTATTTATAGTTTCAGAAGTATTATTCTTTTTTTCCTTTTTCTGAGCT---TTTTTTCATAGTAGTTTATCTCCATCTGTTGAGATAGGTGTAATGTGACCTCCAACTGGTATAAATCCATTAAATCCTTTTTCAGTTCCATTATTAAATACTGCTATATTACTAAGTTCGGGTGCTACTGTAACCTGAGCACATCATAGTATTGTTAGTGGGGATCGTAAAAATTCTATAACAGGATTATCGTTAACCGTGTTTTTAGGTTTAATTTTTACAGCTTTACAAGCAATGGAGTATGTTGAAGCTCCTTTTAGTATTGCTGATTCTGTTTATGGTTCAACTTTTTTTGTTGCCACTGGTTTCCATGGGTTACATGTAATTATTGGTACTATATTTTTATTTATATGTCTTATTCGTTTAAATTATTCTCATTTTACTAAATCTCATCATTTTGGATTTGAAGCTGCTTCTTGATACTGACATTTTGTAGATGTTGTTTGATTATTTTTATACGTTTGTATATATTGATGAGGTTGT---ATGAAAATATTATTAATATTTATTTTTTCAACAATAAAGTTTATTATTATTTTAATACCCATTTTAATTGCTGTGGCTTATTTAACTTTAGCTGAAAGAAAAGTATTAGGTTATACT---CAAACAAGAAAAGGACCTAATGTAGTGGGAATTTATGGGTTATTACAACCATTAGCAGATGGGGTTAAGTTATTTACAAAAGAAATGGTTATCCCAAATCATGTAAGTTTATTTTTATAT---TTTTTTTCTCCTATATTAGCTCTAGGTTTAGCTGTATTAGCATGAGGTTTAATGCCTTTTGGGGGTTCAATAATTTTATCAGATCATAATTTAGGGTTACTAATAATATTTGCTTTGTCTTCAATAGGAGTATATGCTATATTAATGTCAGGATGAGCAAGTAATTCTAAATATGCTTTTATAGGAGCTTTAAGAGCTGCCGCTCAGATGATAAGTTACGAAGTATCAATTGGTTTAATAGTAATTTCTTGTATTCTTTGCGTTGGTTCATTAAATTTATCCAGTATTGTTATATCACAAGGTCATTCAGTTTGATATATATTCCCATTATTACCAGCAGCTATAATGTTTTTCATCTCTTGCCTAGCTGAAACAAATAGAGCTCCTTTTGATTTAACTGAAGGAGAATCTGAATTAGTTTCTGGGTATAATGTAGAGTACTCTTCAATGTCTTTTGCTTTATTTTTTTTAGCAGAATATTCTCATATTATATTCATGAGCTTTTTATTTGTTATAATGTTTTGTGGTGGTATTTATAAAAGCAGGTTTTATAATATTTGCTTTTATTTGAGTTAGAACTTCATTTCCTAGATTAAGGTATGATCAATTAATGAGTCTTTTATGAAAAACTTATTTACCTTTAAGTTTAAGTTTTATTATTTTAGTTAATAGCTTACTTTGAATACTAAATGCTTTACCTAAAATTTTTAGTTTGATTAGGTTCCCTCTTTATAATTTTATCTAGTAATTTAATTATAATATATATTGGTTTAGAATTACAAACTTTTAGTTTATTTGTTTTAATTTCTAAGAATAGAGTTTTAATTAAAAGTTCTGAGGCTGGATTAAAATATTTTATTTTAGGAGCTTTGTCATCAGGATTTTTCTTAATAAGTAGTATAACAATTTATTCTCTTTTTGATTCTATAGATTTTTTTAGGTTTAAGTTTATTTTTCAAATTATCATTGTTTCCATTACATTTTTGAATTCCTGATATTTATGAAGGGTCTTCTTCAGATGTTTTAAGTCTTATTGCTACTTTACCAAAGATTAGTGTATTGTCTTTACTATTAAAATTTTCTTATGTTCGTAGGTTTAAGTTCTATTATTATTGGATGCTTAGGAGGTTTAAATCAAACTAAGATAAAAAGGTTATTAGCATATAGTAGTATTTCTCATTTAGGTTTTACTATTTTAGGTATTGGTTTATTTGGTAAAATAAGTTTAGAAATATCTTTAGTTTATTTCTTAATTTATATAATTAGTTCAATAGGATTATTAATATTTCTAGTTTGATTTAGTGATAAAGATGATTTTTATATTATAGAATTGAGGATTAATTTGATGTGTTTTATTTTTATCTATAGCAGGTCTTCCACCTTTATCAGGATTTTTAGGTAAGTGATGAATAATTGTAAATTTAATAAATGCTAATTACGTATTTTTTAGTTTAATAATAGTAATATTTTCTACTATTTCTATTTCATTTTATTTAAGAATAAGTAAATTAATATATTTCCAACCTAAATTTTCTTATATAACTTGATATTCTGTTTTTAAGCTTTGTTTTATATTTTTCTATTTTTGGGTTAATAAACCCTAATATTTGATCTTCTTTAGTGTATTTTTTCTGAATT---------------ATGAATTTAGATTTAATAATTTTAGGTTTTATACTCTTATGAAGTTTTATTATATCATCTATTATTTCAATAGCTTCATTTTTATTAAGTGAAAAAAATCCTGATAAAGAAAAAGTTTCTGTTTATGAATGTGGTTTTGATCCATTTCATAACCCAGGAGAACCCTTTTCTATAAGGTTTTTTTTAATAGCAATATTGTTTCTAGTATTTGATTTAGAAATATCCTATTTATTTCCATGATCTATTTCTACTTCATTTATTAATATAATAGGTCAATTTATAATTTATTTTTTTATAGTAATATTAACTGTAGGTTTAGTATACGAATGAGTAAAAGGAGGTTTAGAATGAGAA---ATGATTTTAACACCTTTTATAATTTTACCTTTTATTGGGATAATTCATCTT---TTGTTTACTCCAAAAGATAAAATAAATCGTTTATTCAATATATCTTTACTATGATCAATGGCATTGCTTGAGGGTTAATAGTATTTAGCGTAGATGGTTTAAGTTTATTTTTTATAGGTCTTAGTATTATTTTAATACCTATATGTATTTTAATAAGTTATTCGGCAATTTTAGTTCTTCACAAAGAATTTCTAATTACTTTATTTTCTATTTTAATTTTATTAATTGGAGTTTTTACCATAATGGATTTATTAGTATTTTATATATTATTTGAAGCAATTCTTATACCTATGTTTATAGTTATTGGAATTTGAGGATCAAGAGAAGAAAAAATCAAAGCTGCTTTCTACTTTTTTTTCTATACTTTAATAGGATCTTTGTTAATGCTTATATCTATTTTTAAAATATATTCATTAACTGGAACTACAAATTATTTAACACTTATATCCATATTTATACCCTCTAACTTACAATTTTGATTATTTGTAGGGTTTTTTGCAAGTTTATCAGCCAAAATACCTATGATCCCTTTACACATATGATTACCTCAGGCTCATGTTGAAGCCCCTGTATCAGGATCAGTTCTTCTTGCCGGTATACTCTTAAAATTAGGAGGCTATGGATTTTTAAGGTTTTCATACCCTTTATTACCTGTAGCATCAGAATATTTTACTCCATTCATAGTAACGATAAGTTTAATAGCAATAATTTATGCAAGTTTTACAACATGTAGACAATCAGATGTTAAACGTTTAATAGCTTATTCATCTGTAGCACATATGGGGTTTGTTACTTTAGCAATATTTACTCACTCTGTTGAAGGGATTATAGCGTCTGTACTTATGATGTTAGCTCATGGTTTAGTAAGTTCTGGTTTATTTATGACTACTTCTATATTATATGTAAGACATCATTCTAGAACAATAAAATATTATAGAGGTTTAGTTTCTCTTATGCCTTTATTTTCTCTAGTATCTCTAATACTTATATTAGGAAATATTTCATTTCCTTTAACTTTTAATTTTATTGCAGAGTTTATATCAATAACAGCAGCATTTAATTATTCACACTATTCAGGTATATTATCATGTATAGGAGTATTCTTAGGAACAGTATATTCATTTTATTTATATAATAGAATACATTTTGGAGTTTTATCTTCTCATTTATTATATTCAAGAGATTTTTTAAGATTTGAATTTTATAGCTTTATACCTATTATATTTTTAACCATTTGATTTGGGTTATACCCTAATAGTATTTATTTTATTTCCTTATATTGTTTTTCTATTAAGTTTATTAGGAATAATATTAAATAGAACAAATATAATTTTATTATTAATTTGTATAGAAATATTATTACTTTCAATGACATTAAATTTTTTATTAAGTTCACTAAGTAACCAAACCTTATTCCCACAAATAGGGGCTATATATATTATTACAGTTGCTGCTATTGAATCTGCTATAGGTTTATCAATAATGATAACATTTTATAAAATTAAAGGGTCTATAAGTCTTAGATTTTTGAATATTTTAAAAGGTATGTATCTTTTAATAATATTTTTACCTTTATTAAGTTTTATAATTAGTACTTTGTTTGGAAGAAAATTAGGAATTAAAGGCGTGAGTTATTTACCTTGTATAATTTTGGTTTTAACAACTCTAATATCGTATATAATTTTCTGAGATATAATGAATAAAGAATCTATAGTTTATTTTTATGGTTGAAATTGATTTAATATAGGTTATTGGTCCAATGATTTTCATCTTGTTTTTGATTATTTAGTGTCTTCTATGTTGATTTTAATTTTAACAGTTTCCTCTTTAGTTCATATTTATTCGACTTCTTATATGGAAGGAGACCCCCATTTACCCAGATTTATAGGTTATCTTTCTTTATTTACATTTTTTATGATTATATTAGTTACTTCTTCTAATATAGTTCAACTTTTTATAGGTTGAGAAGGGGTTGGGTTATGTTCTTATCTTTTAATTAACTTTTGATTTACAAGAATTCAAGCTAACAAATCTGCAATTAAAGCTATGGTTCTTAATAAAATAGGGGACATTGGAGTTTTACTTAGTATAATATTAATTTGAGTTATTTTAGGAGGTTGACATTATTATTATATTTTTACTTCTTATAGGAGTAATAGGTAAATCAGCTCAATTAGGTTTACATACATGGTTACCAGATGCTATGGAAGGACCAACACCTGTATCAGCTCTTATTCATGCAGCTACTATGGTGACTGCTGGAGTGTTTCTTATTATAAGATTATCCCCTTTATTTGAATATACTTCTTCTTGTTTATTGTTAATAGTAATTTTTGGAAGTTTAACCGCCTTTTTCTCATCTACAATAGGATTAACTCAAAATGACTTAAAAAAAGTTATAGCTTATTCTACTTGTAGTCAATTAGGTTATATGGTTTTAATTTGTGGGTTTTCTCAGTATCATTTAAGTTTATTTCATCTTATTAATCATGGATTTTTTAAGGCCCTATTATTTTTAAGTGCAGGATCCGTTATACATGCAGTCATGGATGAACAAGATTTTAGAAAAATAGGAAGTTTACAATTAATTACACCTTTTTCTTATGTTTGTATATTAGTGGGTTCTATGTCTTTGATGGGATTACCTTTTTTAACAGGCTTTTATTCCAAAGATTTAATTATTGAAATGATTTATGGTAGTCATATATATAAATTTGGTTTGTGATTAGCAATTTTATCAGCTTCTATTACAGCATTTTACTCTTTTAGATTAATATTTTATTCTTTTTATAACCCATTTCAAGGTAATAAATCTTCTTTAAAGAATATTCATGAAGGGATTACAGCACTTTGATTTCCTTTATTAATTCTTTTAATACTTAGTATTTTAGGGGGTTATTTTTTACAGTTTTTTATATTAAAAGACGTAAATCCTGTAATTTTACCTAATATAATAAAGTTCTCAGCTTTAATTGTTAGTATATTAGGGGCATTAATAGCAATTGATTATTTATAAGATTTATTTTAGTACAAATATTTTATAGTTTTACGCATTACGCCTGATATTTTGATAAAATATGAACTTATTTTATTTCTATTCCTACAATGCGTATAGGATTTAATCAAACATATAAAATTATAGATAATCAATTATTAGAATTCTTAGGGCCCTCATCAATTTATTTCTTTGTTAATAAAATTAGTAATAAATTAAGTTACTTTCATCAAGGATATATAGCCTTTTATTTGTTTATCTTTATAATATGGAAAAATTTTTTATTTTATTTTCTTTATTAATTTTATTTTCAACGGTTATGACTATTGTGTCATTAAACCCTGTACATTCAGTATTTTGATTAGTCATAATCTTTATACAATCTTCGTTACTTATAATCAGTGTAGGATTTGATTTTATAGGAATAATATTAGTAATTATTTATGTAGGTGCTATAGCAATATTATTTTTATTTGTTATAATGATGTTAGATATATTCCAGCTCTCTGGGGTTTCT---AAAATTTATCATTTAATTCCAATTTTAATTCTAATATGTAGTTCATTTACAAATGCTAGGTAAAATATTTTATACTGATTACGCAATTTCCTTAATATTAATAAGTATTCTTCTTTTAGTAGCTATGATAGCTGCTATTTTATTCGAGAAAACAACTTTTAATAAATCAACATCAAAGATATATATT-AATTAAAAAAAGAAAAACATAGTACAGGCGATGGAAATTTTTAC-AA-A-AAGTACTGTGAAGGAATACCTTTTGTATAATGGATTTACAAGAATTAACAATAGCTAGTTTTAAGACCATAAAAAT---TTATTAAAGTTATTGTAACCCGAAACCGTATGATCTAATTATGATCATA---T-TTATGATACAATTAATGAATGTAGAAACATTCTTAAAAGAATTATAATTAGCAGCGAAAAACTAAACGAATACGGTTATAGCTGGTTTTCTACGAAAATTATATAAGAGACTTTAAGATAAAATTCTTAAAGTCAAAAAGGAATACAACCTTAATCAAAAATTAA---CATGCTTCAATAA-AATA-AAT-AAAGTTTTCAAACGTTT--AAACATCATAAAAATAGGACTAGAAACAACCACTTTTTAAATAAAACGTAATAGTAAATAAAATAAATATAAATGA-AAACACAATTAGTAGAATTATTTTTAATA--ATATAGTA--ATAA-AAAAATAAAATAATGTAAATATAATTAAAAA-ATCATTATTCTCAA-AGATTCTTATT-TTAATA-AATGAATAAGGTTATACAGCATCTAAGTATTTATCTAACTCAAGAGAGAATTAAAAATAAAT-TCTATTTTGTTTAAGGAACTCGGCAAACGACTGTTTACCAAAAACATAGCATAAAA--------GGTGCCACCTGCCCAATGA----TT--ATTAACTAAAGAAAC-TAATATTTTCTA--AAAATAATTTAAAGGACGCGGT-ATCCTGACCGTGATAATGTAGCATAATCACTCGCCATTTAAT-TGATGGATAGTATGAATGGTTTAACGAATATAACACTGTCTCCGACAAAATATTTAT-AAAATTGGAATAATAGTAAAGATACTATT-TA-A-AACTATAAGACGAAAAGACCCTATAGAGCTTAACTATAAACTGGTAGTTTAGTTGGGGCGACTGTCT-TTTAAA-AT-AAATTACTGTATAAGTAATATATTTAACAGTTA----C-T-----A-C-G---GTAGGCAATAATGACCCGTTTTTATAAAGAAA-CATAAAAAACGATCAATAAATAAAAGCTACCTTAGGGATAACAGGATAATTTCGTTTTAGAGTTCTTATCGAAGACGAAGTTTGTCACCTCTATGTTGAATTA-AGATATCCTAGTAATGCAGAAGTTACTAAAGGTAGGTCTGTTCGACCTTTAAAACTTTTGATTTTGGAGA---ATTAAAAGCAGAAATTATGTTTATACATGTTAG-TG-AA-AGCGTATAAATGAGTAAAAATGAA-AATTTA---TCAAATTGTATCAAACCTA-AAGAAATAAAATTT-CTTTAACTTTAAGACACATAAC--TT---AA-GTCATGTAAAACCTGAAACAACAGCAGTAAAGAATTTTAAACAATTAACG-TTAGTTAGATTTAG-AATAATTTCTTAATTTTGTCCTAT-TAAGTGCCAGCAGACGCGGTTAAACTTAAG-AAAT-----AAGTTTTTAATTAAAAATAAGTTTA----ATTTTTAATTAATTTTGAATAGGTTAAATTA----ACAAAATTATGAATACCATAAAAG---AAGTTAAACTAT--AAT-ATAATTTGGAAAATGAAAAAAGAAGGTTTAAACAGGATTAGATACCCTGGTAATTTCTTTTGTAAATTGAATAGTAC-ATCTTT--ATAGATGAAAATCAAAAATTTTGGCTGTTT-A-TTTT-CTAATTAGAGGAATACGTACTTTAATTTGATAATCCGCATAAAACCTTACCTATTTTTGA-AAT--ACAGGTGTTGCATGGTCGTCGTCAATTTAAATTTATGATT----TAAATAAAACCC-TC--TTAGGATTAAGTCAGATGATATGACCCTTATAAATAGGGATAGTATGTATTACAATAATT---AAATTAAT-----TAAATTTTAATTATGGAA-TTTAATTTAAA---TTTTAAAGAAAAGAGAATTTAATAGTAATTGAGTGTAAGAATAATTCAATGAAATAGT-TCAAATATGAGTACAAATTGCCCGTCGCCTTAAAGAGAGTAAGTCGTAACATAGTGGGAGAAAGGGAACTTTTTCCTG
>Craspedacusta_sowerbyi_SRR923472
ATGGCCTCCTATTTCGATCAGTTTAACTTGATAGCCATATTTTCTACTTACGTGACTAACTCCTCTCTAGTGATGATCACGACCGTC---GTGGTCTGTTGAGTTTTATTCAAGAACCATCGTCTCGTTCCTTATCGTTGACAGAGCGTAATAGAGATTGTCTACGATCATTTCGTCGGAGTTGTAAAGGACAGCCTCGGTGTCAGAGGATATCGTTTCTTACCTTTCGTGTTCACTCTGTTCTTGTTCATCGCTTGACTGAACGTCTTGGGTTTGTTCCCTTACATCTTTACGGCCACCGTTCACATCGTGGTAACTTTCGGTCTATCTTTCACGATCGTGATTTGCGTCACCATTCTGGGATTCATAAACTTCAGGTCTCGTTTCTTGAGCATGCTCATGCCTAGCGGGGCTCCCCTTCTTCTTGCTCCCCTGTTAGTTCTCATCGAGACCGTCAGTTACGTGGCTAGAGCCATATCTCTGGGGGTTCGATTGGCTGCCAATCTCTCTGCTGGTCATTTGCTCTTCGCGATTCTAGCCAGTTTTGGTTTTCAGATGGTGGTGAACCAGATGTACCTTCTTAGCTTATTTCCGGTTTTGATCATGGTATTCATCACGATGTTGGAAATGGCAGTAGCTCTGATTCAAGCTTACGTGTTTTGTCTTTTGACGACAATCTATCTAGGGGATACTTTGGCGCTTCATATG---CCTCAATTAGACACAGTCACTTTCTTAAGTCAATATTTATGGACTCTGTTGAGTCTCTTCTCTATGTTCGTCTTCGTCGTCATTTTCTTGATGCCTCAAATAAAGGCAAACTTCAAAATCCGTG---AAAAAGATCTTATGAGAATTAGAAAAGAAAACTCGATCCTTTCTATTATCAATGGTGTCATTGTAGACCTACCCTGTCCCTCTAACATCTCTTACCTCTGAAACTTCGGATCCCTTCTGGGACTCTGTCTTGTCTTACAGATAGTTACGGGSATCTTCTTAGCCATGCATTACTGTTCGGACACAAACTTAGCCTTCTCTTCCATCATGCACATAACAAGAGACGTGAATTACGGCTATCTTCTACGCTACTTACATGCTAACGGGGCCTCCGCCTTCTTCATCTGCGTCTACCTTCACATAGCGAGAGGTCTCTACTATGGAAGTTATTTGAGAATTCACTTGTGAGGATCGGGCGTCGCGATCTTCGGAATCATGATGTTGACGGCCTTCATAGGTTACGTACTACCA---TGAGGACAAATGTCTTTTTGGGGAGCCACGGTCATAACCAACTTTGTTTCTGCAGTTCCGTAYGTAGGTAACGATATAGTTCAATGAATATGRGGAGGATTCAGCGTTAGCGGAGCTACTTTGAACCGATTYTACAGCCTCCATTATCTCTTTCCTTTCGTTTTAGCCGGTATCGTTGCCATACACATAATCTTCTTACACGAGACCGGATCCAACAACCCGATCGGTCTTCGAAGCGATGTAGACAAAGTCACCTTCCACATTTATTACACTTCTAAAGACGCGTTCGGTTTCTTGATCTTGGGCGCTCTCTTGAGCCTATTGGTATTCTACGCCCCGAACCTCCTAGGAGATGCAGAAAACTTCATTCCAGCCAACCCCTTAGTGACCCCGGTTCACATCATGCCCGAATGGTACTTCTTATTCGCTTATGAACAATTACTTAATTCGCTGAGTATTTTCAACAAATCACAAAGACATCGGAACTCTTTACTTGGTCTTCGGAATATTTTCGGCCATGATCGGAACCGCCCTTAGCATGCTTATTCGCTTGGAACTATCGGGACCGGGAGCCATGCTAGGAGACGATCAGATCTACAACGTCATCGTCACTGCTCACGCTTTCGTCATGATTTTCTTCTTGGTCATGCCGGTAATGATGGGTGGATTCGGAAACTGATTCGTCCCTCTTTACATCGGAGCGCCAGACATGGCCTTTCCTCGATTAAACAACCTCAGTTTCTGACTCCTTCCTCCTGCCCTCTTCTTATTGCTTGGGTCGGCTTTAGTGGAACAAGGAGCAGGTACAGGTTGGACGGTCTATCCCCCTCTTGCCGGAGTTCAGGCCCACTCCGGACCTTCCGTGGATATGGCCATCTTTAGCCTTCATGCGGCCGGTGCCTCTTCTATCATGGGATCCATGAACTTCATCACCACCATCTTTAACATGAGAGCCCCAGGGATGACCATGGATCGCGTTCCTCTCTTCGTCTGGGCAGTGCTAATCACGGCCTTCCTTCTGGTTCTATCTCTTCCCGTCTTAGCAGGAGCCATCACCATGCTACTCACGGACCGTAACTTCAACACCACCTTTTTTGACCCAGCTGGAGGAGGAGATCCGATTCTCTATCAGCACCTATTATCACGATGGTGCTGAACATTGACAGCTCGCTTTTCAAGACGCAGCCACGCCCATGGCAGAGCAGCTCATGTTCTTCCACGACTATATTATGTTTATCTTGACGATCATCTTGATCGTCGTGGCTTGATTAATGTTAAGAGCCTTTGTCAATAAGAATTACTACAAATTTTTGGTAGAGGGCACCGTCATCGAGATCGTTTGGACCACCATACCTGCCGTCATCCTCATATTCATCGCTTTCCCCTCTCTTCAGATCTTGTACACCATGGATGAAGTGATCGACCCTTCTTTGACCATCAAGGCCGTTGGTCATCAGTGGTATTGAAGTTACGAATATTCTGATTACGAAGCTGAGTCCCTGGAGTTCGATTCTTATATGGTTCCTACTAACGACCTAAAAGAGGGTGACCTTCGATTGTTAGAAGTGGACAATAGAGTCGTCGTTCCCATCAACACTCACGTTAGGGTTATGGTCACTGGAGCTGACGTCATTCACAGCTTTGCCGTCCCTGCCTTAGGTGTCAAAGCTGATGCTGTTCCCGGAAGATTGAATCAGACTAGTTTTTTCATCAAGAGACCCGGAGTGTTCTATGGTCAATGTTCGGAGATCTGTGGTTCTGAGCATTCTTTCATGCCTATCGTGGTAGAAGCAGTCTCGTTAGATAAGTTTGTTCATTGGGTCTCTTCTAAACACCTATCACCCTTATCATCTAGTCGATCCGAGCCCTTGACCTTACGTCACCGGTTGTGGTGCCATGTTCACTACCGTGGGCGCCATATTGTATTTTCATTATAGTCAACCTTGATTGCTTCTATTAGGAGTTGCCGTCTTGGTGTTTATCTTTTTCGTCTGATGTCGAGACGTGATCAGAGAAGCTACTTTTCAAGGTCACCACACCTTTATCGTCAAACGAGGTTTGAAGATAGGGATGATTCTCTTCATTCTTTCGGAAATTTGTTTCTTCTTCTCTTTTTTCTGAGCT---TTCTTTCACAGCAGCCTCGTTCCTGCCATTGAATTGGGGTCCATATGACCGCCCCAAGGGATAGAAGTCCTAAATCCTTTCTCCGTACCCCTCTTAAACACGGCAGTTCTTCTGAGTTCTGGAGCCACTGTGACTTGGGCACATCACGCTATCATCTCCGGTAAGAGAGACGAAGCCATCCAGGGTCTCTTCTTGACTTTGGTCTTGGGAGTGTTGTTCACCTCTCTCCAAGTGATGGAATACATCGAAGCTTCCTTCTGCATCGCAGACTCAGTGTATGGGTCAGTGTTTTTTGTCGCTACTGGCTTTCACGGCCTTCACGTCATCATAGGAACGACTTTTTTAGCTGTATGTTGAGTTAGACTCGTGTATCACCAGTTTACTAGACATCATCATTTTGGTTTCGAGGCTGCGAGCTGATACTGACATTTCGTTGACGTCGTCTGATTGTTTCTTTACGTTTGTATCTACTGATGGGGATCTATGAAAACGATTCTCTGATCGGCAATCATTGAGCTCATTAAGATCCTCCTGGTCCTGGTCCCCGTCTTAGTCTCGGTCGCCTATCTTACCCTGGCCGAGAGAAAAATTCTGGGATACATG---CAAACTCGAAAGGGACCAAACGTCGTAGGAATATACGGCCTCCTTCAACCCTTGGCAGACGGTGTAAAACTCTTCACTAAGGAGACTCTGGTCCCCAATCACGTCAGCCTGGTGATTTAT---TTCTTTGCTCCGATCTTGGCTTTGACTCTAGCTTTTCTCGCTTGAGGATTGCTTCCGCTGGGAGCAAATCAAGTCCTGAGTGATCTACCCATAGGAATCTTGTTCATCTTCGCCGTTTCTTCCGTAGGAGTGTATGCCATTCTCATGTCGGGTTGGGCGAGTAATTCCAAATATTCTTTCATGGGTGCGCTAAGAGCTGCCGCACAAATGATCAGTTACGAAGTGGCCATAGGGCTCATCGTCATTTCGACAGTTCTCTGCTCGGGGTCTCTTAATCTCACTATATTAGTACAGACACAGATCGAAAGCGTGTGGTTTCTTCTTCCCCTATGACCAGCAGCCATCATGTTCATGGTGTCTGCCCTTGCAGAGACAAACAGAGCTCCTTTTGATCTCACGGAGGGGGAATCAGAACTAGTCTCCGGTTACAACGTAGAATACCCAGCGATGTCTTTCGCATTGTTCTTTCTAGCAGAATACTCACACATCATCTTTATGAGCTTCCTGTTTACGACTCTCTTCTTGGGGGGTGTGYCTAAAAGCCTCCATCCTGGTCTTCGTCTTTCTATGAGTGAGAGCGTCATTTCCTAGAATCAGATACGATCAATTAATGCAATTGTTGTGAAAAACCTATCTTCCTGCCAGCTTGAGCCTCGTTTCCGTAGTAGCCTCGTTGCTACTATTAACAGACGGACTACCTGCTCTTTTTCACCATCTTAGCTTCTCTGACCCTGATCTCTTGTGATCACTTGTTGATGATCTATCTATCCTTAGAGCTCCAAACTTTCTGTCTGTTCATCTTGATCTCTAAGAACAGAGGTTCCATGTTAAGCACGGAAGCGGGTTTGAAATATTTCATCTTGGGGGCCATCTCTTCGGGGATCTTTCTTTTAGGGGTCTGTCTTCATTATGGAATGAACCTGGGGTTCAATCTTGATCTTGATCGCTTTGTTCTTCAAATTGACAGTGGTTCCTTTTCATTTCTGAGCCCCTGACGTTTACGAAGGGGCTTCAACGGAAACCGTGGTTCTGATAGCCACCCTCCCTAAGATAAGCGTGCTGACGGTTGTCGTCCAGCTTGTTAGTTTTAGCTTCCGCTGCTTCGATGGTCTTGGGGACTCTTGGAGCTCTGAATCAAACCAAGATCAAGAGGTTGATGGCTTATAGTGGGATTAGCCATGTCGGATTCATGCTGATGGGAGTCCTTTTAGCTAACAGTCATGGAATTCAAGCAACTTACGTTTACATGATGATCTACGTTCTCATGGTGATCTTGACTTTCACGATCGTTTTACAT---AGCCCTCTAAAGAAGCTACTCATCGTGGAGTTTGGCCCTGAGTTGGACGGTCATCTTGCTCTCAATCGCCGGAATTCCTCCTCTAGCCGGGTTCATCAGCAAGTGACTGGTCCTCTGAGCTGCTTTTAATTTCAAGTTCTATCTTCTCTCTCTGATCGCGATAATATGTTCGATGATGGCCGGAGGTTATTATTTGAGGATAGTCAAGATGATTTATTTTCAAAAACGATCTAACGCTCTGATCTGAGAGAGCATTCTTCTCTCTTGGAACTTATGGTTTACTGTTCATGATGTTGAACCCCACCCCTTGAGTCTTGATTTCCCACTGAGGGACTCTCTACTTGTAT------ATGAACCTAGAATTCTTTAATTTACTAATCCTATTAGTCTTCGGAATCATTCTATCGACGGCCATATCGGTGGCTTCGTATCTTCTAGGAGAAAAATCTCCTGATCGAGAGAAAGTTTCGGTATATGAGTGTGGATTCGATCCCATGAACACCCCCGGAGAACCCTTCTCTGTCCGATTCTTCCTCATTGCCATATTGTTCTTAGTCTTCGATCTAGAGATCTCTTTTCTCTTTCCTTGGAGCGTCGGAATGGCTTCCATCTCCTTGGAGGGTCACTTTATTGTTTTCATCTTTTTGACCATATTGACCGTGGGACTCGTATACGAATGAAAAAAAGGAGGGCTGGAATGAGAG---ATGTTCTTAGTTCCTCTATTCGCCTTCCCAATACTGGGGATATTAAACGTG---ATCTTAACAAGACGACATCAAGAGAACAAAACCAAAATCAGAGGGTTACAATGATCCATAGCGTCACTTGAGGACCGCTAGCCTTCGCCATAGATGGAGTATCAATCTTCTTCATAGGTCTGACCATCCTCTTGATCCCCATATGCATCCTAGTGAGCTGAACCTCCATAAGATACCTAATCAAAGAATTCATAATAAGTCTCTTTCTCATCGAACTTCTGCTGATAGGGGTGTTCACCACTCTGGATATCTTAGTGTTCTACGTCTTATTCGAAGGAATCCTCATTCCCATGTTCATCATCATMGGAGTTTGAGGGTCTAGAGAAGAAAAAGTGAGAGCCGCCTTTTATTTCTTTTTTTATACTTTAGTCGGATCGCTATTCATGTTGATCTGTATATTCAAGATCTACGAGTTGACGGGGACCACTAACTATCTGACCCTGCTAACGCTAGAATTGCCCTCAGACCTTCAAACTTGACTCTTCGTGGGGTTCTTTCTGAGTCTAGCTGTAAAGATCCCAATGATCCCTTTCCACATCTGACTACCTCAAGCTCACGTAGAAGCACCAGTTGCTGGATCAGTGGTGCTAGCAGGGATACTCTTAAAGCTAGGGGGATATGGATTCATACGTTTCTCCTTCCCCCTCTTTCCTTGTGCTTCAGAATACGTCTCACCGATAGTAATCACTCTTAGCTTGATCGCCATCGTTTATGGTAGCTTCACGACCTGCAGACAAAACGACATGAAACGTCTGATTGCGTATTCATCGGTAGCACACATGGGATTGGTCACCTTAAGCATATTCACTCATTCGATCGAAGGCTTAGTCGCTTCGCTCTTTCTAATGATGGCTCACGGTTTCGTCAGCTCTGGTCTCTTCATGGGAGTGACCGTCCTATACGACAGACATCATACCAGGTCCATAAGATACTATCGAGGGGTGTGTTCTTCCATGCCATTGTTCGCCACTTTGATGCTGTGCCTAACACTGGCGAACATATCTTTTCCCTCAACTTGTAATTTCATAGGAGAATTCTTGTCTATCCTCTCAGCTTTCCAATACGCCTGATGAGCGGGAGTGTTAGCCTGTTCGGGGGTGATTCTCTCCGCGACATACGCTTTATACATGTACAACCGAATATTTTTCGGGTCCCTGAGTCCCATGATCTTACACAACAGGGAGATGACGAGAAGAGAGTTTGATGCTCTCCTGCCCCTCTTGGTATTCACTCTCCTCTTAGGAATCTTCCCAAACGCCCTTAAACTTTATCGCGTTCGTTCTTTTTGTCTTAGGAATATTAGGTATAGTCTTCAACAGAACCAATCTGATTCTAATCTTGATGTCCATCGAAGTCATACTGTTGGCCGTTTCCTTGAACTTCGTGATCTTCTCATTCGTTCTCCATTCCATCATAGGTCAAATATTTTCCATATTCGTCTTGACTGTGGCTGCCGCAGAATCGGCCATAGGGTTGTCGATAATGGTCGCCTTTTACAAGATAAAGGGATCCATCTCCATTCGAACTCTTAACCTCCTGAAAGGAATGTATTCTCTGGCAGTAGTATTGCCTCTACTAAGCGCATTATTGGCTGGCGTGTTCGGCCGATTCATAGGAGAAAAGGGAAGCGTTAGGATCACCACCGCCATCTTGGCTCTGTGTCTCATCCTATCTGTTCTCTTTTATGCGGAGATCCATTTGGAATGCAGCACCGTCGAAGTCTTATGGTGAGATTGGTTCGACGTAGGATTTCTGCACAATCCTCTTGGTCTTTATTTCGATGAGATCACCGCGGTCATGCTCGTAGTCGTCACCTCCATCTCTACTTTCGTCCATTTGTACTCATCAGCTTATATGAAAGGGGACCCTCACTTACCCCGATTCATGTCTTATCTCTCCCTTTTTACCTTCTTCATGCTCCTCCTAATCACTAGTCACAATCTTCCTCAGTTGTTCATAGGCTGAGAAGGGGTCGGTCTATGTTCGTATCTCTTGATCAATTTCTGATTCACCAGGATCCAAGCTAACAAGGCAGCCATAAAAGCCATGTTGGTCAATCGAGTGGGGGACGTCGGATTGATATTGGGAATGGTCCTCATCTGATTGACTTTTGGTACTCTAGAGTTTGGTGCTCTTGCTCTTACTGATAGGAGCCATAGGAAAATCTGCTCAGCTAGGGTTACACACCTGATTACCCGATGCCATGGAAGGACCTACTCCAGTATCCGCTCTAATTCACGCCGCTACGATGGTCACGGCGGGRGTTTTTTTAGTCATTCGAACTTCGCCCCTCTTTGAATTGACTCCCTATGGACTGTTGTTGACTGCCATGGTTGGAAGCTTCACAGCTTTCTTCGCAGCCACGGTGGGTCTAGCACAAAATGATCTCAAGAAAGTGATAGCTTACTCCACCTGTAGTCAACTTGGATACATGATCATGATCTGTGGACTTTCGCATTATTCCGCGGGTCTGTTTCACTTATTCAATCACGCCTTCTTCAAGGCTCTTCTGTTCTTGAGCGCCGGCTCTATAATTCACGCGTTGATGGACGAGCAAGACATGAGAAGAATGGGATCTCTTCTACACGTGACCCCGACGAGYTACGTAGCCATAATGATAGGTAGCATTTCTCTGATGGGGTTACCCTTTCTCACCGGGTTTTACTCAAAAGACTTGATCCTGGAATTGACCATGGACAGGATGTATCTCTCGTTTGTCTTGTGATTAGGGTTAATGGCAGCGTTTTTCACGGCTTTTTATTCTTTTAGATTGATCTTGTGGACTTTCTTGTATCAACCCACCTCGAGTCGTCAAGTGTTTCAGAAAGCTCATGAAGGCTCTTGAAATCTGATTCTCCCTTTACTACTCTTGATAGTGGGGAGTTTGACCTTGGGGTACTTGTTTCAGTTCTCGATGCTGAAAGACTTACCCAGCCCCATGATCACTTCGATAGGGAAGTGAACTCCTACGACCTTGAGCATCTTGGGAGGATCCCTTTCTTTTGGAGGGTATACCTGTCCAGCGTCGGCATGATCACTTACTCCTTCATTAACGCCGCGTGACAGTTCAATTACGTCATCAATCACTTCCTCGTCAGGACGTTATGAGCCATAGGCTTGACGGTCACTTACAATAGGATCGACCGACAACTTCTGGAGCATTTCGGACCGGAGGGGGTCTTAGCCAAATTGACGTCTCTCTCTTCCAAAAATAGTCTCTTTCAATCGGGCCAACTGATGAATTACATATTGGTTTTCGCCTTATGGAACAATTGTTTCTCATTTTTTCTACCCTTATCTTAGTAGCCGGAGTGATGGTGGTTCTCTCCATCAACCCCATTCACTCGGTCTTTTGGCTCACGCTGACTTTCATACTCACGGCGATGCTTTTCATCACTCTGACGATAGACTTCGTGGCATTGATGCTGATCATCGTTTACGTGGGAGCGATAGCCATTCTATTTCTCTTCGTCATAATGATGTTAGACGTCCTGAAATTCAAAGAGTCCTTG---GAGATCACCCAATTGATTCCCGTGACCCTCCTGGTCGGAGTAGGATTTCAGATTGATCGGGAGAGTCATGTACACGGACTTCTGAATCCCCTTCATATTAGCAAGCTTGGTCTTGTTGGTAGCTATGATAGGGGCTATCGTTCTCCAAAAAACAATCTCTCTACAAACAACATCAAAGAAGACATTT-ATGATAAAGAACTGAAACATAGTAATGGCGAATGAAATTTATAG-CG-A-TAGTACCGTGAGGGAATACCTTTTGTATAATGGACTTACAAGAAAAAGAATTGGCAAGTTTAAAGACTAAGAGAAA---CCGAAATAGTCAATTTTACCCGAAACCAAGTGATCTAATTATGAGCTGT---T-TTATGAACGAACCTGTGACTGTGGAAACATTCTTGGAAGACTTGTAATTAGCAGTGAAAAGCTAATCGAACTTGGATATAGCTGGTTATTTACGAAAATTATATAAGAGACAACTAGTGATAAGATTAGTCGTCAAGAAAGAA-AAAACTTCTACTAGAAACGAA---AGTATACCATTCT-TAAT-CAATAAAACAAAAAATAATAA--AGACGATAAGAAAATAAGCTTGGAAACAGCTACTTTTAAAAGAAAACGTAATAGTTCACTTATCGAATT-CTCTTT-TTGATGAATTAGTAAATCATAGTGTCTCT--ACCAAGAA--ATTCAACACTAGCGATAATGTAAGTATGATTAATCT-CGATTTATCTCTAC-GATTTCTTATT-TTAAT--AATGAGTAAGGTAATCCAGGTTCTCAGTATTTATCTGACCCAAGTAGAGAGAAGAAAGACG--GCAATTATTTTCAAGGAACTCGGCAAACGACTGTTTACCAAAAACATAGCCTCAAA--------GGTGCAGCCTGCCCTATGG----TC--TTCGACGCGTTTTGTGACTAAAACCTAA--ACAGAGACTAAATGGCCGCGGTAACTCTGACCGTGATAATGTAGCGAAATCAATCGTCGTTTAAT-TGACGACCCGTATGAAAGGTTAAACGAATCTCCCCCTGTCTCGAAAATAAACCTCATCGAAATTGTATGAGCAGTGAAGATACTGCTATC-A-GATTGCTAGACGAAAAGACCCTATAGAGCTTAACTATATTCTGGTAGTTTGGTTGGGGCGACCTTCT-TCTATA-AC-AAATAATTGTTTAATCCATAAATTTAACAAATA----C-T-----A-A-C---GTAGGTAAAAATGACCCGTTCTCCTCAAAAAA-TAGAGAGAACGATCAATAAATAAAAGCTACCTTAGGGATAACAGCGTAATCTTGTTCAAGAGTCCTTATCGACGACAAGGTTTGCGACCTCGATGTTGAATTA-CGATAACCTGAAGGTGTAGCCGCTTTCAAGGGTCGGTCTGTTCGACCGTTAAAACTTTTGATTTTGGAGA---AATAAAGGCGTTACGGTCGATTACACATGCTAA-CG-AA-AGTGAACAGGTGAGGATAAACGATAAGCATA---TCGGTTTGTATTAAGAAGA-GAGAGGTAAATGAC--TCTCCACTTAAGATGCAAAGT--CT--AGA-ACCACATTTTTACTGGAACAACAGCAGTGATAAATCTTATACACTTCGCT-TACGCGAGATATAG-AGACCGTAGTCAGTCTTGTCTAAT-TAAGTGCCAGCAGACGCGGTTATACTTAAG-AGTC-----AAGTCTTTATCAGTCACTAGGTTCAAAACACGTCTATACTTCAATAATATGGTAAAATAC----ATATTGGATAGAGTACCAACAACT---AAAGTATCGTTA--CGA-AAAATCTAAAACGTTGAAGAAAGGGGCGTAAACAGGATTAGATACCCTGGTAATCCTTTCCCTGAACTGAATAGTAC-TTTCGC--AAGAAAGAAAGTCAAAAAATCTGGCTGTTT-A-CTTT-CCACTTAGAGGAGTTTGTAATTTAATTCGATTGTCCACGTAAAATCTTACTCTTTCTAGA-AATC-TCAGGCGCTGCATGGTCGTCTCAAGCTTATGTTTAAAAAG---ATAAGCCAATCCC-TT-CAAAGGAGAAAGTCAGATCGCATGGCCCTCATGAAAGAGGAAATTATGCACTACAATGGTC---AACAAAAA-----TAAAAATTGACGTTTGGA-TGCTCTTTGAA--ATAGGATCTGAAAGCGAATTTAATAGTAATCAAGAAGAATGGTGTCTTGGTGAATCGGT-TCAAGTATTAGTACAAATTGCCCGTCACCTTAAACAAAGCAAGTCGTAACATAGTGAGAGAAAGGGVACTTTCTCTTG
>Eudendrium_capillare_PS101
ATGGCTTCTTATTTTGATCATTTTATAATTACAAAGATTATTTTTTCTTATGTAACTGATTCTTTTGTAGTTTTTATTTGTGTACTA---GTTATATATTTTTTGGTAAATTATTATCAATATCTTATTCCTTCACGTTTTCAAATTATATTAGAACTTTTTATTGATCATTGATTAGTTGTAATTAGAGAAAATTTAGGTGAGAATAGAGATTATTACTTATTACCTTTAATTTCTTTATTTTTATTTATTTTTGGTATAAATTTATTAGGATTTTTCTTGTTTATATTTCCTTCTACTACTCATGTTAATTTAACTTTTGGTTTATCTTTTAGTATATGAATTGGTGTGATAATATTAGGATTTTATAATTTTAGAGGGTCTTTTTTTAGTATATTTATGCCTACAGGTGCACCTTTAGGTTTATCACCTTTATTAGTTTTGATTGAATTAGCTAGTAATGTGTCGAGACCCATAGCTTTAGGAATGCGTTTAGCAGCTAATTTAACAGCCGGTCACATATTGTTAGCTATATTAGCTGATTTTAGTTGTAAATTACTTTTTTATTCTTATAGTTTAATAAATTTATTTCCTATTTTAATAATTATGTTTATGACAATTTTAGAAATAGGAGTATTAGTTATTCAGGCTTATGTTTTTTGTTTATTATCATTAATTTATTTAAAAGATAGTATGATTTTACATATG---TCTCAATTAGATATATCAATTTCCTTTAGTCATTTGATATCTTTATTATTTGTTTTCTATTTATTTATTTATTATGTA---ACTTATCTTTTAATTTATTATTGATATAATTTAAAGTTTCGTA---AAAAAAATTTTATGAGAATAAGAAAAGAAAATCCAATTTTTTCACCTATAAATTCTGCTTTGGTAGATTTACCAAGCCCATCTAATATTAGCTATTTATGAAATTTTGGTTCATTATTAGGTTTGTGTTTTGTAATTCAATTAATAACAGGAATATTTCTAGCTATGCATTATTGTGCCGATGTAAGTATAGCTTTCTCTTCCGTAATCCATATTTTAAGAGATGTAAATTACGGATTTTTATTAAAATATATACACGCTAACGGAGCTTCAGCTTTATTTTTAGCTATCTATATTCATATAGCAAAGGGTTTATATTATAGTAGTTATTTAAAAATTCATCTATGGTATTCAGGGGTAGTTATTTATTTAATTTTTATGTTAACAGCTTTTATTGGTTATGTTTTACCT---TGAGGTCAAATGTCTTTTTGAGGCGCTACTGTAATAACTAATTTTGTTTCCGCCATTCCCTATTTGGGTAATGATATAGTACAATGGATATGAGGAGGTTTTAGTGTAAGTAATGCTACTTTAACAAGATTTTTTAGTTTTCACTACTTATTTCCTTTCCTCTTAGCTGGATTAATAATTATTCATATAGTATTACTTCATACTTTGGAGTCTAATAGTCCTATAGGTTTAAACCCAAATTCAGATAAAATACCTTTTCATATTTATTATACGGCTAAAGATATTTATGGTGTATTTTTAATGATTATCTTACTATCCCTTCTTGTTTTCTACTTACCTAATTTTTTAGGTGATGTAGAAAATTTTATAAAAGCAAACCCTTTAGTCACTCCAGTGCACATAATGCCTGAATGATATTTTTTATTTGCTTATGAATAACTATATAACACGTTGAATATTTTCAACTAACCATAAAGATATTGGAACATTATATTTAATATTTGGTTTATTTTCAGGTATGATAGGTACAGCTTTAAGTATGTTAATTAGATTAGAATTAGCTGGACCAGGAGCAATGTTTGGTGATGACCACTTATATAATGTTATAGTTACTGCTCACGCCTTAGTAATGATATTTTTTTTAGTAATGCCTGTATTAATAGGGGGTTATGGAAATTGATTTGTCCCTCTATATATAGGAGCTCCAGATATGGCTTTCCCAAGATTAAATAATTTAAGTTTTTGATTACTCCCTCCAGCTTTACTACTATTATTAGGTTCTTCATTAATTGAACAAGGAGCTGGTACTGGTTGAACAATTTATCCACCTTTATCAGGAATTCAAACTCATTCTGGAGGTTCTGTTGATTTAGCTATTTTTAGTTTACACTGTGCTGGCGCTTCTTCTATTATGGGGGCTATAAATTTTATAACTACTATAATCAATATGAGAGCTCCGGGTATGACTATGGATAAATTACCCTTATTCGTATGATCAGTTTTAATAACTGCAATTTTACTATTATTATCTCTACCCGTTTTAGCTGGAGCTATAACCATGTTATTAACTGACCGTAATTTTAATACAACCTTTTTTGATCCTGCAGGTGGTGGAGATCCAGTCTTATATCAACATCTCTTATAAAGACGGGGTAGAAGCTTATCAATTTAGTTTTCAAGATGGAGCTTCACCTATTGCTGAACAATTAATTTTTTTTCATGATAATGTAATGTTTATCGTTTTAATAATTTTAGTTTTGGTAGGTTGAATAATGATTATTGCTATAACAAATAAATATTATTATAAATATTTAGTAGAAGGTACTGTGATAGAGATAGTTTGAACTTTAATTCCTGCTTTTGTATTAGTTTTTATAGCTTTCCCTTCTCTTCAATTGTTGTATAATATGGATGAAATAGTTGACCCTTCTTTAACCATAAAAGCTGTAGGTCATCAATGATATTGGTCTTATGAGTATTCTGATTTAGAAGAAGAATCAATAGAGTTTGATTCTTATATGATACCAAGTGCAGATTTAGAGATAGGCGATTTAAGATTATTAGAAGTAGATAATAGAATTGTAATACCTGTTAACACTCAGGTTAGAGTTGTAGTAACTGGGGCTGATGTCATTCATTGTTTTACAGTACCTTCTTTAGGTGTAAAAGCTGATGCTATACCTGGAAGATTAAATCAGGTTGGATTTTTAGCAAAAAGACCCGGTGTTTACTATGGTCAATGTTCTGAAATTTGTGGTTCTGATCATTCTTTTATGCCTATTGTCGTAGAAGCTGTTTCTCAAGAAAAGTTTATTAATTGAATAATTGAGAAAAATTTATCATCCTTATCACTTAGTAGATCCTAGCCCTTGACCTTATATAATGTCTTGTGGTGCTTTATTAACTACTTTAGGGGCTGTAATATATTTTCATTATAGTCAAATATTTTTATTTTTAGTTGGTTTATTTATTTTAATAACATGTTTATTTATGTGATTGAAAGATGTAATAAGAGAATCTACTTTTCAAGGTTTTCATACTAAATTAGCAGTATCAGGTTTAAAATTAGGTTTTATCCTGTTTATAGTTTCTGAGATATTATTTTTTTTATCCTTTTTTTGAGCT---TTTTTCCATAGTAGTTTAGCACCTTCAGTTGAAATTGGCGTAATGTGACCTCCTAAAGGCATTAACCCTTTAAATCCTTTTTCTATTCCTTTATTAAATACAGCTTTATTGTTAAGTTCAGGGGCTACAGTGACTTGAGCTCATCATAGTATTGTTTCAGGTAAAAGAAAAGAGTCGATTCAAGGTTTATTGATTACTGTAATTTTAGGTTTTTTATTTACTCTTTTACAAGCTTTAGAATATGTTGAAGCTCCTTTTTGTATAGCTGATTCTGTTTATGGTTCTACTTTTTTCATGGCTACTGGGTTTCATGGTTTTCATGTAATTATTGGAACTATATTTTTAACTATTTGTTTAATTAGATTATATTATTCTCACTTTACTAGATCCCATCATTTTGGTTTTGAAGCAGCCTCATGATATTGACATTTTGTTGATGTTGTTTGGCTGTTTTTATATGTTTGTATTTATTGATGGGGTTGT---ATGTCTTTATTATTACTAACAATTTTTACCTTAATAAAGTTTATTATTATAATAATTCCAATTCTTATTTCTGTGGCCTATCTAACCTTGGCAGAAAGAAAAGTTATAGGATACATG---CAACATCGAAAAGGTCCTAATGTTGTAGGAATATATGGTTTACTACAACCTCTAGCTGACGGTTTAAAATTATTTACTAAAGAAGTTATAGTCCCTAATCACGTTAGTATTTTTTATATA---TTTTTTTCCCCTGTATTAGCGTTATTACTTGCAATATTAGTCTGATCTATATTCCCTTTCGGCCAAACTAAAGTAATATCAGATATAAGCCTAAGTTTATTATTTATTTTAGCAATATCTTCAATAGGAGTCTATGCTATATTAATTTCTGGTTGATCTAGTAATTCTAAGTATGCTTTTATCGGATCTTTAAGAGCAGCTGCTCAAATGATAAGTTATGAAGTATCAATTGGTTTAATTTTAATTTCTGTTATCCTTTGTTCTGGTACTTTAAATCTTTCATTATCAATTTTATGTCAAAATCAATCAACTTGATTTATATTTCCTTTATTACCAGCTGCTGTAATGTTTTTTATTTCATGTTTAGCAGAAACTAATAGAGCACCATTTGATTTAACAGAAGGTGAATCAGAGCTTGTCTCTGGTTATAATGTAGAGTACTCATCTATGGCTTTTGCATTATTTTTTTTAGCTGAATATTCTCATATAATTTTTATGAGCTTCTTATTTAGCTTATTATTTTTAGGCGGTATTTTTAAAAGGAGGTCTGATAATATTTCTTTTTATTTGAGTAAGAGCATCTTTTCCGAGGTTAAGATACGATCAATTAATGACTCTTCTATGAAAAACATACTTACCTTTAAGTATTAGTTTCATATTACTTATTAACACATTTCTATGAGTTTTAAATTCATTACCTATTTCTTTTTGTTTATTTAGGCTCTTTAATAATTTTATATTCTGATAATTTATTAATTATTTATTTAGGATTAGAAGTTCAAACATTTTCTTTATTTATTTTAATAGGAAAGAATAGAAATTCGATTAAAGGGTCAGAAGCTAGTTTAAAATATTTTGTATTAGGATCTCTTTCATCGGGAATTTATCTTTTAGGGTTATCATTATTATTTTTTTATAATACTGAATTAAATTTTAATATTATTATCTTTATTTTTTAAATTATCTTTATTTCCTTTACATTTTTGAATTCCTGATATATACGAAGGATCAAGTTGAGAAGTAATCGGTTTTTTGGCTACTATACCTAAAATTTCCATTATAACTATTGTAATAAGGTTTTTATTTAGTTTGTGGAATTTTTTCTATTATAATTGGTACATTAGGAGCTTTAAATCAAACAAAATTAAAAAGATTTTTAGCTTATAGTAGTATAAGTCATTTAGGTTTTATTATTTTAGGTTTTGGTTTCTTATCAAAATCAGGTTATGAGTCCAGTTTAATTTATCTATATATTTATTTGATAGGATCATTAGTTATATTTTTATTAGTTTATTTAACTAAATTCTCTAAAAATTCTTATCTTATAGAACTATAGTTTAACTTGGATAATAATATTATTATCAGTTGGAGCTATACCCCCTTTATCTGGTTTTATTTCAAAATGGTTTATATTTAATGTAGCTTTAAATGAATCTTATATATTAATTTTAATGGTATCTATATTATTTTCGATAATCAGTGTTGGTTATTATTTAAGAATTGTAAAAATTTTATATTTTCAAAAAAAATCTTCATATATAATATGAAATTATATTTTTAGGATTAGGTTTATATTTCACTATTTTTTTTATTTTTCATCCTTTACCATTATTTTATTTAATTAATTTAAATTTATCTTATTTATTA------ATGAACTTAGAATTTTATATAATTTTAATTATTTTTTTAATAAGTTTTATTTTATCTGGTGTAATTTTAACATTATCCTCACTATTAAGTGATAAATCACCAGATAAAGAAAAGGTTTCTGTTTATGAATGTGGTTTTGATCCATTTCATAATCCAGGAGAACCTTTCTCAATTAAATTTTTCTTAATAGGAATATTATTTTTAATATTTGATTTAGAAGTTACATACTTATTTCCTTGAAGTGTAGGAACTAACCTAATTAATTTAAAAGGACAACTTATAGTTTATTTATTTTTGTTTATCTTAATAATAGGTTTAATTTATGAGTGGATAAAAGGAGGTTTAGATTGAGAA------------ATGATCTTACTTATTATACCAATTTTAAGTATAATAGATTTA---ATTTTAACTAAAAAATCTAATATTACTACTATAAAAAAGAAAAGTTTGTTTTGATCAATTGTAACATTTGAGGGAACATTTTTATTTCAAATGATGGTATATCAATTTTTTTTACAGGGTTAAGTATTTTATTAATACCTATTTGTATCTTAATGAGTTGGAATACAATAAAAATTTTTGAAAAAGAATTTTATTTAAGTTTAAATCTTATTTTATTCTTATTAATATTAGTTTTTTCTATTTTAGATATATTAGGTTTCTATATTGTTTTTGAAGGAATTTTAATTCCTATGTTTTTAATTATTGGTATTTGAGGCTCAAGAGAACAAAAAATAAAAGCTGCATTTTATTTCTTTTTTTATACTCTAATAGGGTCATTATTAATGTTAATTAGTATATTTAAATTATATAGTCTTTTAGGGACTACAAGTTATCAAAATTTATTATCAATTGAAATTTCTTATAACCTACAATACTGATTATTTATAGGTTTTTTTATGAGTTTAGCAGTAAAAATACCAATGATTCCTTTTCATATATGATTACCACAAGCACATGTTGAAGCTCCTATATCAGGTTCTGTCTTATTAGCTGGAATTTTATTAAAACTTGGCGGATATGGTTTTATTAGATTCTCTTATCCTATTTTTCCCTTAGCTAGTGAATATTTTTCTCCTTTTATTATTATATTAAGTATAATTGCTGTAGTCTATGCTAGTTTTACAACTTTTAGGCAAACAGATATTAAAAGATTAATTGCTTATTCATCAGTCTCACATATGGGTTTAGTAACACTTGTAATATTTACTAATTCTTTAGAAGGTTTAATAGCTTCAATTTTAATGATGTTAGCTCATGGGTTGGTAAGTTCAGGTCTATTTATGACTTCCTCTATAATATATAGTAGGCATCATTCAAGAACTATAAAATATTTCAAAGGTTTAACTATAACTATGCCAATATTTTCTATAATTTCTCTAATACTAATTTTAGCGAATATTGGATTTCCTTTAACATTTAATTTTATAGCAGAGTTTTTTTCTATTTTAACAATTTTTAGTTTCTCTTTTATATCTGGAATTTTAACTTGTATAGGTTTAATTATTGGTACAATTTATAGTCTATATTTTTATAATAGAATTTGATTTGGTCAATTTTCAAACTATTTAATATTTTCAAGAGATTTAATTAGAATTGAATTTCACGGATTTTTACCTTTAATTATTTTAACAATAATACTAGGATTAAACCCTAATTTCCTTACATTTTTTACCTGTTTCTATGTTTATTTTTAGTATTCTAGGGATTATAATCAATAGAAAAAATATCATTTTAATATTATTATGTATCGAAATTATGTTATTATCAATTTCTTTAAATATCTTAATAACAAGTTTCATAATAGATGTTATCCTAGGACAATTTATAGCACTTTATATATTTACTGTTGCAGCTGTAGAATCAGCCATAGGTTTATCAATAATTATTTCCTTTTATAAATTAAAAGGATCTTTATCTATAAAATACCTAAATTTAATGAAAGGTATGTATTTAGTTGTGATATTTTTACCTTTAATAAGTTTTATTTTGTGTAGTGTATTTGGCAGGTTAATAGGAAATTTAGGCTCGAAAATTCTATCAAATCTTATTTTATTAGTTAATGTTATATTATCTTATATAATTTTTATAGAGATTTTTCTTAGTGAGTCTATTGTTATAATAAAATATAATTATTGATTTAATATTGGATTATTAAATAATTTTTTTTCTTTTAATTTTGATAAAATTACTGGGTCAATGTTAATTTTAGTGTTAACGGTTTCATTCTTAGTTCATTTATTTTCGAGTTCTTATATGGAAAATGATCCTCATTTATCTAGATTTATGTCTTATTTATCATTATTTACTTTTTTTATGATAATTCTTATAACTAGTGATAACATAGTTCAATTGTTTATAGGTTGGGAAGGTGTAGGGTTATGTTCTTACTTGTTAATAAACTTTTGATATACTAGAATACAAGCAAATAAGTCTGCTATAAAAGCCATGATTCTTAATAAAGTAGGAGATATTGGTATTCTTTTAGGAATTATATTAATTTGAAACCTTTTCGGAACATTTGATTATTTTAGTATTTTTTCTTTTAATAGGGGTGATTGGAAAATCAGCTCAACTAGGTTTACATACTTGATTGCCTGATGCTATGGAAGGACCTACTCCAGTATCTGCTTTAATTCATGCAGCAACTATGGTTACAGCTGGTGTTTTTTTAATTATTAGATTTTCCCCTTTATTTGAGTGTGTTCCTATTATTTTAATAATAATAATTCTTTTAGGTAGTTTAACAGCATTTTTTTCATCAACTATAGGATTATGTCAGAATGATTTAAAAAAGGTTATTGCTTATTCCACATGTAGTCAGTTAGGTTATATGGTAATGATATGTGGTTTTTCTTGGTATTCCGTAAGTCTATTTCATTTACTTAATCATGGGTTTTTTAAAGCCTTATTGTTTTTAAGTGCTGGTTCAATAATTCATGCTATGGGAGATGAACAAGATTTAAGAAGAATGGGAGGGCTTTCTAAAATCATACCTTTTTCCTATATATGTATAGTTGTAGGGTCTATTTCTTTAATGGGTTTACCTTTCTTAACAGGTTTTTATTCTAAAGATTTAATTTTAGAAATAATGAATGGATCTTATCTTATAAAATTCTCATTGTGATTAGGTTTATTAGCTGCTTTTTTTACATCTTTATATTCTTTTCGTTTAATATACTGAACTTTTTTTAATTTTCCTATAAGTTTTAAACATTCCTACAACAAATCTCACGAAGGTTCTTGAAATTTATTATTACCTTTATTAATTTTACTAATGTTTACTGTAATAATAGGTTATATTTTACAATATTTAATAATTCAGGATAACTTTCCTTTAATCATTACAAATAATCAAAAGTGACAACCTTTTTTTTTAAGTATAATTGGAGCTAGTTTATCTATTTTAGACTTAATATTAAAAAATTTTTTATTAATATTTATTCTTTTTTAAATAATGCTTGATATTTTGATAAAATAATAAATTTTTATTTATTAAAATATATTTCTAAGTTTGGTTTTGATATATCTTATAAAATTTTAGATAATCAATTATTAGAATTTTTTGGACCTTCCAATATTCATAATATTATAACTAATAGAAGTAATAAATTAAGTACTTATCATTTAGGTAATCTTTCAACTTATACTTTTATTTTTATAATATGAATCAATTATTTATTATTTTTTCATTATTAATATTATTAGCTACAATTATGGTAATTATTTCAACTAACCCTATTCAATCTGTTTTTTGATTAGTTATAGTATTTTTATGCACAGGATCTTTATTAATTACTTTGAATATAAATTATGTATCTTTATTAATGATAATTATATATGTTGGAGCTATAGCTATATTATTTTTATTTGTTATTATGATGTTAGATATCCTAGAAGTAAAAAAAATTAGC---TCCGTAGAAAATATTCTACCTATAACTTTTATATTTATTGTAATTTTTTTTAATTATTTCAAAATGGTTATATAATGATCAATCTATTATTATAATTATTATTAGTTTATTATTATTAATTGCTATGATTGGTGCTATTGTTTTCAAAAAGACAAAATCTTATAAACCAACAACAAAGAAAAGCATT-AAAAAAAAGAACTGAAACATAGTAATGGTGAATGAAATCTATAA-AG-A-AAGTACTATGAAGGAATACCTTTTGTATAATGGATTTATAAGAAATTAAATTAGCAAGCTTCAAGGC-AGAAGAAA---TTAAATTAGTTAATTTAACCCGAAACTAAACGATCTAATTGTGAATAAT---A-TTAAGTATGAACCAATAAATGTAGAAAAATTTTTGGATAATTTGCAATTAGCAGCGAAAAACTAATCGAGTTTAGATATAGCTGGTTTTCTATGAAATTTATTTAAGAGATTATAAGTTAAAAAATTTATAATCAAAAGAGAA-AAAACTCTAATTAGAAATTAA---TATGCTCTAATAA-TAAA-ATAACAAATAATTAATAATAA--AGACATTATAAAAGTAGGCTTAGAAACAGCCATATTTTAAAAATTACGTAATAGTTTATTTATCAAAAA-ATTTAA-TTATTAAATTAATAGAATATTTTATTAAC-CATAAAGAAA-TTTTAATAAAAGAAATAATATAAATATCAATAAAAATTAATTTATTCCTAA-GGATTCTTATT-CTATCA-AAT-AGTAAGGTAATTCAAACTCTCAGTATTTATCTAACTAAAGAAGGAATAAAMAATGAGA-ATAACTATATTTAAGGAACTCGGCAAACGACTGTTTACCAAAAACATAGCATCAAA--------GGTGAAACCTGCCCAGTGA----TT--CTTAA-TTAAAAATAAGAAAAATATTTA--AAAAGAATTAAAAGGACGCGGTAACCTTGACTGTGATAATGTAGCATAATCACTCGCCATTTAAT-TGATGGATAGTATGAATGGTTTAACGAATATTACACTATCTAAAGTATAGATCTCAT-AAAAATGAAATAATAGTTAAGATGCTATT-TA-A-AATTGTAAGACGAAAAGACCCTATAGAGCTTAACTATAATCTGGTA------------------------------------------------------------------------------------------------------------------------------------------------------------------------------------------------------------------------------------------------------------------------------------CTTTTGATTTTGGAGA---AGTAAATGTGAGAAAATTTTTTATACATGTTAG-TG-TA-AGCATATAAGTGAGTAAATATTGA-GAAATA---TCAATTAATATCAGGATTT-TAAAGATAAAAACT-TTTTTAACCTACAACGTTAAGC--AT--ATA-GCCACGTTCTTACTGGAACAACAGCAGTAAAGAATTCTATACAATTAATG-TAAATTAGATATGG-AAATTTTCGTAAACTTTGTCTAAT-CAAGTGCCAGCAGACGCGGTTAAACTTGAA-AAGT-----AAACATTTAAATAGAAATAGGTAAA---TATGTTTAAAAATTTTTGAGTTGGTTAAATAA----ACAAAAATTAAAAATTTAAAAAAG---AAATTATTATAT--TAA-ATAACCTAAAACATGAAAAAAA-GATACCAAATAGGATTAGATACCCTAGTAGGCTTTTATGTTAACTGAACAGTAT-ACTTTT--AAAAGTGAAAATCAAAAATTTTGGCTGTTT-A-TTTT-CTAATTAGAGGAACATGTGATTTAATTCGATAATCCGCGAAAAACCTTACCTATTTTTGA-ATT--TCAGGTGCTGCATGGTCGTCGTCAATTTAATTTTATTAAT----TAAATAAAACCC-AA-AATTGGTTTAAGTCAGATAATATGGCCTTAATAAATAGGGATATCATGTGTTACAATATTT---AATATAAT-----ATAAATTTAAATTTGAAT-TATTATTGTAA---AATAATTTGAAAGAGGATTTAATAGTAATTGAAAA-GAGAAAGTTTCAATGAATTAGT-TCAAATATGAGTACAAATTGCCCGTCGCCTTAAATAGAGCAAGTCGTAACATAGTGGGGAGAAGGGAACTTCTCCCTG
>Euphysa_aurata_GR101452
ATGGCTTCTTATTTTGATCATTTTATAGTAACAAAAATTTTTAGTCTTTATATAACTGATTATTTTTTAATTATAATTAGTGTAATA---TTAATCTATTTTTTAGTGAATAAAACTTTATTTATTATCCCTTCTAATTATCAAATAATATTAGAAAAAATTCATAATCACTGAGAAATTGTCTTAGAGGAAAATTTAGGTAAAGAATTTAATTTTCTTTCTTATCCTTTATTTAGTCTATTTAGTTTTATTTTAGGTATAAATCTATTAGGTTTTTTTATGTTTACTTTTTCTCCTACAACTCATATATCTTTTACTTTTGGATTTGCTTTTTTTTCATGATTAGGAATAATAATTTTAGGGTTTTATGGTTACGGTTATTCATATTTAAGTATATTTATGCCATCAGGAGCACCTTTAAGTTTTGCTCCTTTACTAGTTATTATTGAATTAGCTAGTCATATTTCTAGACCAGTAGCATTAGGGATGCGTTTAGCTGCTAATTTAACAGCCGGTCATATTTTACTTGCAATTTTAAGTGATTTTGGAAGTAAAATGTTATTTATTTCTTATTCATGATATAATTTATTCCCAATATTTATAATTATATTTATGATTATATTAGAAATAGGGGTTTTAGTTATTCAAGCTTATGTATTTACTTTATTATTGATGATTTATTTAAAAGATAGTTTAATTTTACATATG---TCTCAATTAGATTTAACAATTTTTTCCACAAATTTTATTAGTAGTTTATTATTATTTATCTTATTTTTTATTGGTTTT---GGTTTTATTTTATTTTCTATATTAATTAATATAAAATTTCGTA---AAAAATTTATTATGAGAATTAGAAAATCAAATCCAATTATTTCACCAATAAACTCAACTGTAATTGATCTACCATCCCCTACAAGTATAACATATTTATGAAATTTTGGGTCATTATTAGGATTATGTCTTGTTATACAAATTTTAACAGGAATATTTTTAGCTATGCATTACTGTAGTGATGTAAGTTTAGCTTTTGCATCAGTAACACATATATGAAGAGATATAAATTATGGTTTTTTATTAAAAGCTTCTCATGCTAACGGTGCTTCAATATTCTTTATATGTGTTTTTATTCATATAGGAAGAGGTTTATACTATGGGAGTTTCCTTAAAAAACATTTATGATTCTCAGGTATATCAATATTTGGGGTAATGATGTTAACAGCATTTATAGGATATGTTTTACCT---TGGGGTCAAATGTCATTTTGAGGTGCCACAGTTATCACTAATTTCTTATCAGCAGTTCCTTACATAGGAAACGATATAGTACAATGAGTGTGAGGTGGTTTTAGTGTAAGTGGGGTTACTTTAAATAGATTTTACAGTCTTCATTATCTCTTTCCATTTATTTTAATAGGGTTAATAATTATTCATCTAGTTTTACTCCATTCTAGTGGATCTAGTAATCCTTTTGGTGTTTCAAGTAATATCGATAAAACTCAATTTCATCCATTTTTTATTATAAAAGATGTATTTGGATTCTTTATATTAGGTTTAATTCTTATAATTTTAGTATTTTATTACCCTAATACTTTAGGAGATCCGGAAAATTTTATTAATGCTAACCCTTTAGTAACTCCTACTCATATTATGCCAGAATGATATTTTTTATTTGCTTATGTACAATTGAGTCACACGTTGAATGTTTTCAACAAATCATAAAGATATTGGAACTTTATATTTAATATTTGGATTATTTTCAGGAATGGTAGGTACTGCTTTAAGTATGCTAATTAGATTAGAATTATCTGGACCCGGGTCTTTACTAGGAGATGATCATTTATATAATGTTATAGTCACAGCCCATGCATTTGTAATGATTTTCTTTTTAGTAATGCCAGTATTAATAGGAGGTTTTGGAAATTGGTTCATACCATTATATATAGGAGCACCAGATATGGCATTCCCAAGATTAAATAATTTAAGTTTTTGATTATTACCACCAGCATTAATATTATTATTAGGATCATCCTTAGTAGAACAAGGAGCTGGTACAGGATGAACAGTATACCCGCCATTATCAGGACCAATTACTCATTCAGGAGGATCAGTAGATATGGCCATATTTAGTCTTCATTGTGCAGGTTTTTCATCTATAGCAGGAGCAATAAATTTTATAACTACTATTTTTAATATGAGGTCCCCAGGAATTACTTTAGATAGAATGCCTTTATTTGTATGATCTGTTCTAATTACAGCTTTTTTATTACTTTTATCTTTACCAGTATTAGCAGGAGCAATAACAATGTTATTAACCGATAGAAATTTTAATACTACTTTTTTTGACCCTGCAGGGGGTGGTGATCCAGTTTTATACCAACATTTATTATTTTGATGTAGCAGAATTTAATCAATTAGGTTTTCAAGATGGGAGTAGTTTATCTAGTATAAATTTAGTTTATTTTCATGATCATATTATGTTTTTCATGATAATTATTTTAATTTTGGTGGGTTGATTATTATTTACTTCTATGACTAATAAATATTATAATAAATATTTAAATGAAAATAGTATTATAGAAATTATTTGAACAACAATTCCTGCATTAATTTTAATTTTAATTGCTATTCCATCATTATATTTATTATATTCAATTGATGAAAATATTGACCCTTCTTTAACCATAAAAGTAATAGGACATCAATGATACTGGTCTTATGAATATTCAAATTTTGAT---AATGAAATTGAATTTGACTCTTATATGATTCCTACATCTGATTTAAATATTGGAGGATTTAGATTATTAGAAGTCGATAATAAAATAGTTTTACCAGTTGATACTAATATAAGATTAATTATTTCTAGTGCAGACGTAATTCATTGTTGAACTATTCCTTCTCTAGGTGTTAAAGCTGATGCTATTCCAGGAAGATTAAACCAGGTTAATTTTATTATTAATAGATCTGGAAAATTTTTTGGTCAATGTTCTGAAATTTGCGGTTCTAACCATTCTTTTATGCCAATATCAATTTTATCTGTTTCTAAAGAAAAATTTATTAATTGATCATCCTCTTTAAATTTACCATCCTTACCATTTAGTAAATCCCAGTCCTTGACCCTTTTGTATATCATTAGGGGTTTTATGTTTAACTTTAAATACTGTAGCTTATTTTCATATTGGTTTATTAATTCCTTTATTAATAAGTTTTATTATAATAATTATATTCATGATTATTTGATTTAAAGATATAAATGTTGAATCTAATATTGAAGGTTTTCATACTAATATAGTTATAACAGGATTAAAATTAGGTTTTATTTTATTTATAATATCAGAAATTTTATTTTTTGTTTCTTTTTTTTGGGCT---TTTTTTCATAGTAGTTTATCCCCTGCAATAGAAATTGGAATTAATTGACCACCTACAGGAATTAATGCTTTAGACCCTTTTTCAGTTCCATTATTAAACACTTCTATTTTATTAAGTTCGGGTGCTACTGTTACATGAGCCCATCATAATATAGTAAATGGTAATAAAAAAGAAGCTTTTTTAGGTTTATTTATTACTATATTACTAGGTTTAATATTTACAAGTTTACAAGCTTTAGAATATATAGAAGCTTCATTTAATATATCAGATTCAGTTTATGGTTCAACTTTTTTTGTAGCTACTGGTTTTCATGGTATTCATGTTATTATTGGGACTATATTTTTATCTGTTTGTTTATATAAATTATTTAATTCCCATTTTACCAATTCTCATCATATTACTTTTGAAATTGCTTCATGATATTGACATTTTGTTGATGTGGTATGATTATTTTTATATATTTGTATTTATTGGTGAGGTTCT---ATGGAATATCTTATCATTTTAATTCTAAACTCATTAAAATTTATTGTTTTAATTATTCCAGTTTTAATTTCTGTAGCATATTTAACTTTAGCAGAAAGGAAAATATTAGGTTACTCT---CAAAACAGAAAAGGACCTAATGTAGTAGGAATATATGGAATTTTACAACCACTAGCAGATGGTTTAAAATTATTTAGTAAAGAAATAATTATACCTAATCATGTAAGTATTTTTTTATAT---TTTTTTGCACCAATACTTGCCCTAAGTTTATCTTTATTAATTTGAGTAGTATTACCTTTAGGAATAAATAGTATTATTACTGATATAAATTTAGGTTTTATATTTATTTTTGCTATTTCATCAATTGGGGTTTATTCTATATTAATTTCAGGATGGTCTAGTAATTCAAAATATGCATTTATAGGATCTTTAAGAGCAGCTGCTCAAATGATTAGTTATGAAGTATCAATAGGATTAATAGTTTTTTCTGTAATAATTTGTTCTGGGTCATTAAATTTAAATTCTATTATTATATCACAATCTCAATTAATTATATTTATTATACCTTTTTGACCTATTGGATTTATGTTTTTTATATCTTGTTTAGCCGAAACTAATAGAGCCCCATTTGATTTAACTGAGGGTGAATCAGAATTAGTATCGGGTTATAATGTAGAATATTCATCGATGTCATTTGCATTATTCTTTTTAGCAGAATATTCTCATATAATTTTTATGAGTTTTCTATTTATTATATTATTCTTAGGGGGTTTTTTTAAAAGGATTTATTTTTATATTTTCCTTTATATGGGTAAGAACCTCTTTTCCTAGATTAAGGTATGATCAATTAATGTCACTTCTTTGAAAATCATATTTACCATTGAGTATAAGTTTTATTGTTTTATCTAATAGTATTATATGAGGTTTATATAGTTTACCTAATTCTAATAAATTTATTTTCTATTATATTAATAATAATTAATACTAATATATTATGATTATATTTAATTATAGAAATTCAAACATTTACTTTATTTATTTTAATTGCTAAAAATAGAGAAAATATTTTAAGTTTAGAATCAAGTGTTAAATATTTTATTTTAGGTGCTTTATCATCCGGTTTTTACTTACTTGGTGTTACTTTTATTTTTAAATTTAACTTAAATTTAGATTTTAATATTAATATCTCTGTTTTTTAAAATTGCTATATTTCCTTTACATTTTTGAATTGCTGATATTTATGAAGGTTCTGATATAAAATTAATTTTATTATTATCAACATTACCTAAATTAGGAATTATTTTTATTTTAATACATTTTAATTTTAATATGTTCACTATTAAGTGTAGTAGTCGGGTCTTTTGGGGCTTTTAATCAAACTAAAATAAAAAGATTATTAGCATATAGTGGGATTAGTCATTTAGGATTTATAGTTTTAGGTATTAGTTTAGGTAGTGAATTAGGTTATGAACCTTCAATGGTTTATATTATAATTTATATGTTTACTACTTTTTCTATAATTCTAGTTTTTTTTTTA---TTAAATAAAAATGATATTTATATTATTGATTTTTGGTTTGACATTAATTTTTTTAATATTTTCTTTAGCGGGTATACCTCCTTTATTAGGTTTTTTAAGTAAGTTTTTTATTATATCCATATTATTATCAAATAATTTTATAATAAGTTGTATAATCTTAATTATATTTTCTATTTTATCAATATCTTATTATTTAAGAGTAGTAAAAATATTATATTTCCAAGAAAATAAATCTTTTTTAGTATTTAAAAAAATTTTTAAATTTTATTTTTTTTATTTCTACAATATTTATTTTTAACCCTAATTCCCTATTATTATTGTGTAATTTATCTTTAAAATCTGTTTAT------ATGAATGTAGAAATAAAATTAGTTATAATTTTTATTATTATAAGTTTTATTATTTGTGGGGTTTTATCAATATTATCTGTTTTATTATCAAGTAAAACACCCGATAAAGAAAAAGTTACAGTATATGAGTGTGGGTTTAATCCATTTCACTCACCTGGGGAACCTTTTTCAGTAAGATTTTTTTTAATAGCTATATTATTCTTAGTTTTTGATTTAGAAATTACATATCTATTTCCTTGATCAGTTAGTTCAAATTTAATTAATATAAATGGTCAATTAATAGTTTTAATTTTTATTATTATTTTAATAATAGGTTTAATTTATGAATGAATTAAAGGGGGGTTAGAATGAGAA---ATGTTTATAATCACACCAATAATAATAATAATTTTTTGTATAATAAATATA---ATTTTTGTAAATAGAGAAAATAAAAAAAAAATATTTTATACCTCGTTAAATTGGATTTTAATAGTATTTGAGGAAAACTTTTAATATCAGTAGATGGGGTATCAATATTTTTTATAGGATTAAGTATTATTTTAATTCCAATTTGTTTATTAATTAGTTATAAAACTATTAAATTTTTATTTAAAGAATTTGTAATATTTTTAAATTTTACTTTAATATTTTTAATTATTGTTTTTTCAATATTTGATATTTTAGGGTTTTATATTCTTTTTGAATCAATTTTAATCCCAATATTTATAATAATAGGAGTATGAGGATCTAGGGTAGAAAAAATAAAAGCTGCTTTTTATTTCTTTTTTTATACTTTGATTGGGTCCTTATTAATGTTAATTAGTTTATTTAAACTATACTCAATCACTGGAACAACAAATTATGAAAATTTAGTTATAATAAATTTGCCATATAAATTACAAATATGATTATTCTTAGGTTTTTTTTTTAGTTTGTCAGTTAAAATACCAATGATACCTTTTCATATATGATTACCCCAGGCTCATGTTGAAGCACCAATTGCTGGTTCAATTCTATTAGCCGGAATTTTATTAAAACTTGGGGGGTATGGTTTTATTAGATTTTCATATCCTTTATTTCCTATAGCATCAGAATATTTTACACCTTTTATTTTAATTTTAAGTTCTATAGCTATAATTTATGGAGCTCTTTCTACATGTAGACAAATAGATATAAAAAGATTAATTGCTTATTCATCTGTATCTCATATGGGGTTAGTAACTTTATCTATATTTTGTCATTCAATAGAAGGATTAATATCTTCAATTTTAATGATGTTAGCACATGGACTAGTTAGTTCTGGATTATTTATGAGTTCATCTATAGTATATTGAAGACTTCATTCCAGAATAATTAAATATTTTAGGGGATTAGTAATAATTATGCCTACATTCTCTATAATTACTTTTATATTAATATTAGGAAATATAGGATTTCCTTTAACATTAAATTTTATAGCAGAATTTTTTTCTATAATTACTGCATTTAAATATTCTTTAGTTTTATCCATAATAACATGTATTGGAGCTTTTATTAGTATAGTTTATTCTCTTTATTTATATAATAGAATATTTTTTGGTGAATTAAGTCCTCACTTAAAATTTCCAAGAGACTTGATATCAATAGAATTTTATAGTTTTTTACCTTTAATAATTTTAACTATTATTTTTGGTATAAAACCTAATTTAATTAAATTTTTTACCTTTACTACTATTCAATTTAAGTTTAATTGGTTTAATGATTAATAGATCTAATATTTTACTAATTCTAATTAGTATAGAAATTATGTTATTATCATTATCATTAAATTTTATAATAACTTCTATATACAATGAATCAATAATTGGCCAAATAATAGCTATATTTATAACAACTGTAGCAGCAGTGGAATCAGCAATTGGGTTATCAATTATGATAGCTTTTTATAAAATAAGAGGATCTATATCTATAAAATTAATAAACTTATTAAAAGGAATGATAATGATTATATTAATTTTACCAATTTTAAGTAGTTTAATTTGTGGTTTATTTGGAAGAAAAATAGGATATCATGGAGTAAAATATTTTTCTTGTTTATTAATTATTTTTGGGTTTATAATATCTATTATGAATTTAATTTTAATAATTAAAAATAATTCTATAATTTTAATAGATTTATTTACATGGTTTAATATAGGATTATTAAATAGTTCAATAATATTAAGATTAGATTTAATGGTTTCGGGAATGTTAATATTAGTATTTATGGTTTCTTCAAGTGTTCATTTATATTCTGTATCTTATATGAATGGTGACCCTCATTTACCTAGATTTTTAAGTTATTTATCATTATTTACTTTTTTTATGATCATTCTTATTACTAGTTCTAATTTGATTCAATTATTTATAGGATGGGAAGGAGTAGGATTATGTTCTTACTTATTAATAAATTTTTGATTTTCTAGAATTCAAGCAAATAAATCAGCAATAAAAGCAATGGTTATCAATAAAATAGGTGATATGGGTTTATTATTGGGTATAATAATATTATGATTTATTTCGGGTTCTTTTGAATTTAGTGAATTTATTAATTATTATAGGAATAGTAGGAAAATCAGCACAAATAGGTTTACATATGTGACTTCCAGATGCAATGGAGGGTCCTACCCCTGTTTCAGCTTTAATACATGCAGCTACAATGGTTACAGCTGGAGTTTTTCTAATAATAAGAATATCACCTTTATTTGAATTATCTTCTACTATATTATTATTAATAGTTTTATTAGGAAGTTTTACTTCTTTTTTTTCAGCAATCATAGGGCTATCTCAAAATGATTTAAAAAAAGTTATTGCTTATTCAACCTGTAGTCAATTAGGTTATATGGTTACAATTTGTGGGTTTTCATACTATAGTATGGGTTTATTTCACTTAATAAACCATGGTTTTTTTAAGGCTTTATTATTTTTAAGTGCTGGTTCAATTATTCACGCTTTTTATGATGAACAAGATTTTAGAAAAATGGGAGGGGTTAAAAAATTTTTACCTCTTTCTTATGTATTAATATTTATTGGTTCTATATCTTTAATGGGTTTACCTTTTTTAACTGGGTTTTACTCAAAAGATTTAATAATAGAATTAATTAATGATTCTAACTACTTAATTTTTGCCTTAATTTTAAGTTTAATAGCAGCTTCTTTAACAGCTTTTTATTCATTTAGATTGATATTTTATACCTTTTTTTCATCCCCTAAAATAAATATGGTTATATTTAAAAAAATCCATGAAGGAGATTTATTATTAATTTTACCTTTAATAATTTTATCAATTTTTAGTATAATTTTTGGTTATTTTTCTCAGTTTGTATTTTTTAAGGATAACTTTCCTCTTATTGTAGATAATTTAAATAAATTTTATCCTTTAATACTAAGTTTATTAGGAGGTTTATTATCTATTGAAATTTAAAATCTAATATATTTATAAATAATATTTATAATTTATCAATTTATACATGATTTTTTGATTCTATAATTAATAAATTTATAATATTTCCATTTTTAAATATAGGTTATAAAATTAATTATAAATTTATAGATAATCAAATTTTAGAAGTGTTAGGACCAAATTTTTTTTATAAACAATTATATATATTATCTAATTTAACTAGTAAAATTTATTCTGGAAAAATGTCTTCATATATATTCTTATTATGTTTATGAATGAATTATTTTTTATATACTCAATTTTAGTAACTTTATCAACATTAATGACTATTAATTCTTTAAACCCGATTTATGCTATATTTTGGTTAGTTTTATTATTTATTTTTTCATCATGATTATTAATTTTATTAGACTTAGAATTCTTCCCATTAATTATTATTATAATTTATGTAGGTGCTATGACTATATTATTCCTATTTGTAATAATGATGTTAAATATAATAGAATTAAAAAAAATTGAA---AGTGTTAATAATTCAATTCCTTTAATAATAATATTTATTTGTTTATTTTCAGGTTATTTCTTGTCTAATATATATGGATTATTATTTACCAATATTTTATATTTCTATTTTATTATTAATAGCAATGATCGGAGCTATAATTTTCAAAAACCCAAATTTTATCTATTCAACATAGTAG------------------------------------------------------------------------------------------------------------------------------------------------------------------------------------------------------------------------------------------------------------------------------------------------------------------------------------------------------------------------------------------------------------------------------------------------------------------------------------------------------------------------------------------------------------------------------------------------------------------------------------------------------------------------------------------------------------------------AAACATAGCATTAAA--------GGTGATACCTGCCCAGTGA----TAATAACAAAA----AATTTTAATATAATTTC--ATATTTATTAAATGGATGCGGTAACTCTGACCGTAATAAAGTAGCATAATTAATTACCACTTAAT-TGGTGGAGAGTATGAATGGTGGCACGAACTTCTCATTGTCTTGATTA-AAATTTTTT-AAAATTGAATTAATAGTGAAGATGCTGTT-TA-A-AATCGTAAGACGAAAAGACCCTGTAGAGCTTTACTATAAATTGGTAGTTTAGTTGGGGCGACTATCT-TTTAAA-AA-TAATTATTGTATAATTTATTTATTTAACAATTA----T-T-----A-A-A---GTAGGCTATAATGACCCGTTAGATTATATAAA-AATAATTAACGATTAATTAATAAAAGCTACCTTAGGGATAACAGGATAATTTTGTTTTAGAGTTCTTATCAATTACAAAGTTTGTCACCTCTATGTTGAATTA-AGATATCCTAATAATGCAGAAGTTATTAAAGGTAGGTCTGTTCGACCTTTAAAACTTTTGATTATGGAGA---AGCAAAAATTAAGTAATCATTTATACATGTTAG-TG-AA-AGCATATAAATGAGTAAATTATAG-TAATAC---TATTATTATATCAGGAGAA-AATATTTAATTAAT-ATATTAACCTAAGACGTAAAGC--AA---AA-GCCATGTTTTTACTGAAACAACAGCAGTAAAGAATTTTATACAATTAATG-ATAATTAGATATAG-GGAAATCTTTTAGTTTTGTCAAAT-TATGTGCCAGCAGACGCGGTAATACATATG-AAAC-----AAATTTTTGTCAATAAATAGGAAA-----ATGTGTAAGAATTTTTAATTTGGTAAAATAA----ATAAAAATTTAGAAATTA-------------TGTTTTAT--TAA-ATAATTTGAAACATGAGAAAAAGAAAAATAAATAGGATTAGATACCCTAGTAATCTTTTT-ATAAACTGAACAGTAC-GTCTT---AAGGATAAAAATCAAATAATTTGGTTGTTT-A-TTAT-CTAATTAGAGGAGTATGTAATTTAATTCGATAATCCGCGAAAAACCTTACTTTTTATTGA-ATTA-TCAGGTGTTGCATGGTTGTTTTCAGCTTTAATTTAAAATT----ATTGCTTAATCC-TT-TATAGGATGAATTCAAATATTATGACCCTAATTAAAAAGGGTATTATGTACTACAATAAAT---ATTATAAT-----TTAAATATATTTTTGAAT-AATTAATGAAA---TTTAATTTAAAAGAGGATTTAATAGTAATTAAAGA-AATAATGCTTTAATGAATTAGT-TAAAATATGAATACAAATAGCCCGTCGCCTTAAAAAAAGTAAGTCGTAACATAGTGGGGGAAAGGGAACTTTTCCCTG
>Geryonia_BSC32a
ATGGCTTCCTATTTCGATCAATTTAATATTATAGGATTACTGTCTTATTATTTTACAAATACATCCCTAGTCATGATGTTTACTATT---TTAGTGTGTTGGTTTTTGTTTAAAAACGATGCTATTGTGCCAAGTAGATGACAAAGTATCATAGAAATTGTCTATGAGCACTTTATAGAAATGGTTAGAGATAGTCTAGGACCAAAAGGGTATGCTTTTTTCCCTTTTATCTTTTCATTATTTTTATTCATAGCTTCATTAAATATTTTGGGCTTATTCCCATACATATTCTCTTCTACCGCGCATATTATTTTTACTTTCGGCTTTTCTTTTACTATTATAATCGGGATAACTATAATGGGTCTTCTTAAGTTCAAGTTAGATTTTTTTAGTTTATTTATGCCTACAGGAGCTCCATTAGCTTTGGCTCCTTTACTAGTTATTGTAGAAACTATTAGCCATATTTTTAAAGCAATATCCTTAGGAGTACGTTTGGCTGCAAATATATCAGCCGGTCATTTGCTGTTTGCTATATTAGCTAGTTTTGGTTTTCAAATGATTATGAATAGTTATTATTTACTAAGTTTGTTTCCAATCTTAATAATGGTGTTTATAACTATCTTGGAGATTGCTGTTTCTCTTATTCAAGCGTATGTTTTTAGTCTTTTAACGACAATTTATTTAGGAGATGCGTTAGCTTTACATATG---CCCCAATTGGATTTAGTTACTTTTTTTAGTCAATACTGTTGAGCTTTGTTAAGCTCACTCTCTATGTTTGTGTTTGTAGTAGTTATTTTAATACCTAACTTAAAAACAAAATTTAAGATCAGTT---AAAAGAATATTATGAGATTAAGAAAAGAAAATTCACTTCTTTCGATCGTCAACTCTGTAGTAGTAGATCTACCAAGCCCATCAAACATTAGTTATCTATGAAATTTTGGGTCTCTATTAGGTTTATGTTTAGTTATTCAGTTAGCTACAGGTATTTTTTTAGCGATGCATTATTGTGCCGACGTAAACGTCGCTTTTTCTTCTGTTGTACATATCATGAGAGACGTGAACTACGGATATCTGCTTAAATACCTTCATGCTAACGGTGCTTCCGCTTTCTTTTTGTGTGTGTATATCCACATAGCTAGGGGATTATACTACGGAAGTTACCTTAGAACCCCATTATGATTCAGTGGAGTCATAATTTTCTTGATAATGATGCTTACAGCCTTTATAGGTTATGTTCTCCCT---TGAGGTCAAATGTCTTTCTGAGGAGCCACAGTTATAACTAACTTTTTCTCCGCTATTCCTTATATCGGAAACGACATAGTTCAGTGAATATGGGGAGGTTTTAGCGTCAGTGGAGCTACTTTAAATAGGTTTTTTAGCTTACACTACTTATTTCCCTTTATTCTAGCTGGATTAGCCCTAGTACACATAATCTTACTTCATGATACAGGATCCAATAACCCCACAGGATTAACATCTGAGATCGATAAAGTGACTTTCCATGTTTATTTCACGGCAAAGGATGCTTATGGTTTCTTGTTATTAGGGATGTTAATTAGCCTATTCATTTTCTACTCCCCTAATTACTTG-----------------------------------------------------------------------------------TGAACCCCTATTTAGCACGTTGAGTATTTTCAACAAATCACAAAGCTATTGGGACTTTATACCTAGTTTTTGGGACTTTCTCAGCTATGGTAGGAACAGCCCTTAGTATGTTAATTCGTTTAGAATTATCTGGACCAGGAGCAATGTTGGGTGACGATCAAATTTACAACGTAATTGTGACAGCCCATGCTTTTGTAATGATTTTTTTCTTAGTTATGCCCGTATTGATAGGAGGATTTGGTAATTGGTTTGTACCTTTGTACATAGGAGCCCCTGATATGGCTTTTCCTAGACTGAACAACCTAAGCTTTTGGTTATTGCCTCCAGCTTTATTCTTATTATTAGGGTCTTCTTTAGTAGAACAAGGTGCTGGTACAGGATGGACTGTCTACCCTCCTTTATCTGGTGCTCAAGCTCATTCAGGACCTTCGGTGGATATGGCTATATTTAGCTTACATGCAGCAGGAGCTTCTTCAATAGCGGGAGCTATGAATTTTATCACCACTATATTTAATATGAGAGCTCCTGGAATGACTATGGATAGATTACCTTTGTTTGTATGGTCTGTTCTTATCACTGCAGTTTTGCTTTTATTATCTCTTCCAGTTTTGGCTGGAGCTATAACCATGCTACTAACAGATAGGAACTTTAACACGACCTTTTTCGATCCGGCAGGAGGTGGAGACCCTATTTTATACCAACATTTGTTATAAAGACGGGGTAGAGCATTGACAGTTGGCTTTTCAAGATTCCGCTTCCCCTATACACCAAGAATTGGTTTTATTTCACGATTACATAATGTTTATCTTAACAATAATTTTATTTGTAGTAGGGTGGCTTATAATCAAAGCCTTGGTAAATCAGAACTACTATAAATTTTTGGTCGATGGTACTACTATAGAGCTTGTATGAACAATGATTCCAGCAGTAGTCCTAATCTTCATCGCTTTCCCTTCGCTACAACTTCTATACACCATGGATGAAATAATTGAACCTTCTCTGACCATCAAGGCTGTGGGTCACCAGTGGTATTGAAGTTACGAGTACTCTGATTATGACACGGAACCACTAGAATTTGATTCTTATATGGTACCTACTTCCGACTTAGAACAAGGTGATATGAGGTTATTAGAGGTAGATAACAGGGTAGTTATACCTATTAACACACATGTTAGGGTATTGATAACGGGAGCAGACGTTATACATTCTTGAACTGTTCCTTCTTTAGGGGTCAAAGCAGACGCAGTACCAGGAAGATTAAACCAAGTTAGCTTCTTCTTGAATAGACCTGGAGTATTTTATGGCCAATGTTCTGAAATTTGTGGGTCTGAGCACTCTTTTATGCCTATAGTAGTAGAAGGAGTGTCCTTGGACAAGTTTGTTCATTGGATCTCCGAGAAATACTTATCATCCTTACCACCTAGTGGACCCGAGTCCTTGGCCTTATATAACGGCCTGTGCTGCGATGTTTACGACCATGGGTGCTGTAATATATTTTCATTATAGTCAGCCTTGACTACTTTTACTGGGTCTTTCAGGACTGGTTTTTATATTTTTTGTCTGATGTAGAGACGTGATCAGAGAATCCACCTTTCAAGGTTATCATACTCATATGGTAAAAAGAGGCCTAAAAATGGGGATGCTACTGTTTATTGTATCCGAAATCTGTTTTTTCTTTTCCTTTTTTTGAGCT---TTTTTTCATAGTAGTCTTGCTCCGGCCATCGAGTTAGGTACAATGTGGCCGCCTTATGGGATAGATCCTTTAAACCCGTTTTCCGTTCCCCTTTTAAATACAGCCATATTGCTAAGTTCTGGGGCCACCGTAACATGGGCTCATCATGCTATAGTATGTGGTAAAAGAGAGGAGGCTATCAAAGGCCTAACCCTAACTGTAATATTGGGAGTTATTTTTACAGGGCTCCAAGCTATGGAGTATTTGGAAGCTCCTTTTTGTATAGCAGATTCAGTTTACGGGTCTAGTTTTTTCATTGCTACGGGTTTTCATGGATTGCATGTACTAGTGGGTACAACTTTTCTAATAGTTTGTAACTTCAGGCTAGTATTTCACCAGTTCACAAGACACCATCATTTCGGTTTTGAAGCCGCTAGCTGATATTGACATTTTGTCGACGTTGTTTGGTTATTTTTATATGTTTGTATTTACTGATGAGGGTCTATGATTACTTTTATATTAGCCATAATTATAGAACTAGTAAAGATACTGATTATAGTAGTGCCTGTTCTTGTCTCCGTTGCTTACTTGACGTTGGCGGAAAGAAAAATCTTAGGCTATATG---CAGACTAGGAAGGGCCCTAATGTAGTAGGAATCTATGGTTTATTACAGCCTTTGGCGGACGGTGTGAAATTATTTACCAAAGAAACGGTAATTCCTAATCACGTTAGTCTATTTGTTTAT---TTTTTCGCTCCTATAATGGCTTTAACTTTAGCACTTTTAGCTTGGGGGGTTCTTCCACTAGGTTATTCCAATATATTAAGTGATCTTAATGTTGGGGTATTATTTATATTTGCTATTTCTTCTATAGGAGTGTATGCAATTTTAATGTCCGGGTGAGCAAGTAACTCGAAATACGCCTTTATGGGCGCTTTAAGGGCTGCTGCTCAGATGATTAGCTACGAAGTTTCTATAGGATTAATTATAATAAGTACAATATTAATAGTTGGTTCTTTGAATCTTACTTCCATAATTAACACACAAATCCAAACTACCTGGTTTATATTTCCTTTATTGCCCGCAGGTATAATGTTCTTAGTATCGTGTTTAGCTGAGACTAATAGAGCCCCTTTCGACTTGACGGAGGGAGAATCCGAATTAGTGTCAGGATATAATGTTGAATACCCTGCCATGTCGTTCGCTTTATTTTTTTTGGCAGAGTATTCTCATATCATATTTATGAGTTTTCTGTTTGCCATAATGTTTCTCGGAGGTACCGATTAAAGCTTCCTTTGTTATTTTTATTTTTCTCTGGGTAAGGGCTTCTTTCCCGAGGATTAGGTACGACCAGCTGATGGCTATATTATGAAAGACCTATCTACCCTTGAGTTTGGCTGTAGTTGCTCTTGTTGGTTCAGTTTTGTTAATGGCTAACGGCCTCCCTATTACTGTTTGTAGTAATAGGTTCCATCCTTCTAATATCTTCGGAGCACCTACTACTGATATACTTGTCTTTGGAGCTGCAAACTTTTTCATTGTTTGTTTTGATAGCAAAAAATAGAGGGTCAATGTTAAGTACGGAAGCAGGGTTAAAATATTTTATACTGGGAGCAATATCTTCTGGTATTTTTTTATTAGGAGTATCCATGATCTACGGAATCTCTTTATCCATGTCATTTAATACTGATATCTCTATTATTCAAGCTTACGGCTGTTCCTTTTCATATGTGAGCACCAGATGTGTATGAAGGAGCTTCAACTGGAGTAGTTGCCTTAATAGCTACAGTACCCAAGATTAGCGTTTTGATCGTATTAATGAACTTTATTATTACTGGCTGCAGTATTTTCAATGATTTTCGGCACTCTAGGTGCCCTTAATCAAAACAAAATTAAGAGACTTATAGCTTATAGCGGTATTAGTCACATGGGATTTATCCTTCTAGGGATAGCATTATTTAACGTATACGGTCAAGAAGCTAGTTTCGTATATTTATTGATATATTTATTTATGGTAGTAGCTACTTTCGCAGTTATTTTAATT---AGCCCTATGAAAAATTTCTTAATCGTAGAACTTAGGAGTGACTTGAGTAATATTACTATTATCGATTGGAGGAATACCTCCCTTAGCTGGTTTTATTAGTAAATGGTTATTACTGTGAACCAGTTTGAGCAACGCTTTTTATGTGGGATCCTTGATTGGTATATTATGTTCAATGGTAGCGGGTGCATACTATCTAAGAATAGTCAAAATAGTATATTTTCAGAAAGCTTCTAACTTTATGGTATGAGAAAACCTATTTAGGGGTATCTATATATTTAGTTTTGTTCTTAATCATAAACCCAAATCCTTGAGTACTTTTCTCACACTGAGGGGTAGTGTCGTTGTTC------ATGAACTTAGAATTTTATGCTTTGCTTATATTATTAATATTCAGTATAGCCCTATCAGGAATTATATCAATCGCCTCATTTGTTTTAGGAGAAAAAAGCCCAGACAAAGAGAAGGTATCTGTTTACGAATGTGGATTTGATCCTGTTCATAACCCAGGTGAGCCTTTTTCTATTAGGTTTTTCTTGATAGCGATATTGTTTTTGGTTTTTGATTTGGAAATATCTTTTCTGTTTCCCTGAAGCGTGTGCTCCAACCAAGTTAGCTTAGATGGGCAACTAATAATTTTCATATTCCTGGTAATATTAACTTGAGGGTTGGTTTATGAGTGAATTAAAGGAGGTTTAGAGTGGGAG---ATGTATGTAAGCTATCTTTTTATTATTCCTGTATTGGGAGCGCTAAACGTG---ATACTAATAAACAAGGAAAACTTGAACCTATGCAGAAAAACGGGGTTATTTTGAGCTATGTTGGCTTTTGGGGCCCCTTGATATTTTCTCTTGATGGGATATCAATCTACTTCATAGGATTAACCATACTTTTAATACCTACTTGTATACTAATCAGCTGAAATTCTATAAAATTTATGGTGAAAGAGTTTATAGTAAGTTTATTCATAATAGAGATACTTTTGATGGGGGTTTTCTCCACTATGGATATACTGTTATTTTACATAATGTTTGAAGGAATATTAATTCCTATGTTCATAGTCATAGGTATTTGAGGGTCTAGAGAAGAAAAGGTTAGAGCTGCCTTTTACTTCTTTTTTTATACATTAGTAGGCTCGTTGTTCATGTTACTCTGTATATTCAAAATTTATGAGTTAGCAGGAACAACCAACTACCAGACGCTTCTATCATTAGAAGTTCCTTATAATATTCAGGTTTGGTTATTTTTGGGTTTCTTTTTCAGTCTTTCCGTAAAGATTCCTATGATCCCATTTCATATATGATTACCACAAGCTCACGTGGAAGCTCCCGTAGCCGGCTCCGTCCTTTTAGCGGGTATATTACTAAAATTAGGTGGGTATGGGTTTATAAGATTTTCTTTCCCCTTGTTTCCGATAGCTTCGGAATACTTCTCGCCCGTAATAATAGTTCTTAGTTTAATAGCAGTGATTTACGGGAGCTTTACCACGTGTAGGCAAACAGATATGAAGAGGTTAATTGCTTATTCTTCAGTAGCTCACATGGGGCTTGTGACTTTCTCTATATTTACACACTCTGTAGAGGGATTAGTTGCCTCTCTATTCTTAATGATAGCACACGGATTTACAAGCTCGGGGTTATTCATGGGAGTAACTGTCTTGTACGATAGACACCATACCAGAGCTATTAGGTATTATAAAGGAGTAACTGCCTCTATGCCTGTGTTTGCTGGGATAGTACTTATACTTACCTTGGCTAATATTTCTTTCCCATCTACGTGTAATTTCATAGGAGAATTTTTTTCTCTACTGTCCGCGTTTCAGTACGCTAAACTAGCAGGAGCATTAGCTTGTTCAGGGGTCATACTATCCGCCGCTTACGCTTTATTAATGTACAATAGAATATTTTTTGGGTCTCTCTCCCCCTCAATAATAAATAACAGAGAAATGAACAGGAGAGAGTTCAGCTCTAATTTGCCTTTGTTGTACTTTATTTTGTTTCTAGGTATATACCCGAACTGAATTAAATTTCATTGCAATTATGCTATTTGTTCTGGGTTTGTTAGGAATAATATTCAATAGAACTAACTTGATATTGGTTTTAATGTCTATTGAGATCATATTATTGGCAGTATCAATAAATTTGTTGATATTTTCTTTTTTGTTAAGTTCCCTATTAGGACAGATATTCTCTATATTCGTGCTCACCGTTGCCGCAGCTGAATCTGCTATAGGACTATCTATTATGGTAGCTTTTTACAAAATTAAAGGATCTATATCTATTAGATCACTCAACTTACTTAAAGGAATGTATTTTTTGGTTATATTGTTACCTTTACTTAGTTGAGTAGTTTGTTGTGGATTTGGGAGGAAAGTCGGAGAAAAAGGTAGTGGCATTATTTCCACTGGATGTCTTTTATTATCGCTACTAATATCCTGTCTAATATTTACAGAGGTTTCTCTAGAAAACAGTTCACTAGAAAATGTATTATGAAATTGGTTTGATATTGGGCTCCTTAACAACCCCTTCGGGTTTTATTACGATGAGTTAACAGCTTCGATGCTTATAGTAGTTACCACGATCTCTTCTCTAGTTCATTTATATTCCACGTCCTATATGGCCGGGGACCCTCATCTTCCTAGATTCATGTCTTATTTGTCCTTATTTACTTTTTTCATGTTAATACTTATATCAAGCAATAACTTTGTCCAACTCTTTATAGGATGAGAAGGAGTAGGGTTGTGCTCTTATTTACTAATAAATTTTTGATATACAAGAATACAGGCTAATAAAGCCGGGATAAAAGCAATGCTAGTAAATAGAGTAGGAGACGTAGGGATGATATTAGCGATGATACTTATTTGGTTGAATTTCGGGTCGCTCGAATTCTGCGTGGTTATTTTTATTAATAGGGGCAACAGGCAAATCGGCTCAATTAGGGCTACATACCTGGTTACCGGATGCGATGGAAGGGCCTACTCCTGTCTCCGCCCTTATTCACGCAGCTACTATGGTAACTGCGGGAGTGTTTTTGATAATTAGATCTTCACCCCTATTTGAACTAAGTTCTTCAGGATTGTTATTAACAACCCTAATTGGAAGTTTTACCGCATTCTTCGCCGCGACCGTAGGTCTGGCTCAAAATGATTTGAAGAAGGTGATAGCCTACTCGACTTGTAGTCAATTAGGATATATGGTAATGATATGTGGTATATCTAACTATTCTACCGGGTTATTTCACCTGTTTAATCATGCTTTTTTCAAAGCTCTATTATTTCTAAGCGCCGGTTCTATTATTCATGCCCTCTTTGACGAGCAGGATATGAGAAGGATGGGGTCTATGAAAGAGCTGACTCCTTTTTCCTTTGCAGCTATATTTGTTGGTTCGGTTTCTTTGATGGGTTTACCTTTTCTTACTGGTTTTTATTCAAAAGATTTCATATTGGAGTTAGCTTTTGATAAATACTTATTATCTTTTGCATTATGATTAGGATTAGGTGCTGCTTTTTTCACAGCGTTTTACTCTTTCAGACTGATCTATTTTACCTTTGTAGAAAAGCCTCTGTCTTCTAAAAGAGCTTTGCAAAAAGCTCATGAGGGCCATTGAAATCTAATAGCCCCTCTAATTTTGTTACTTGTGGGAAGCTTAGCTATTGGTTATTCTACCCAATTTTTTATTATAAGAGATGTGAGTCCTCCGATGATTCCAACAGAAGACAAATGAATGCCTACCATTTTAAGTATTGGTGGGGGTGTACTAGGTTTTGGAAAATATCGCTTTCGTCTATTTACATGGTTACCTATGCTTTTATAAATGCGGCTTGACAGTTCAATTACGTTATTAACCACTTTATCGTTAAGCCCTTCTGAAAATTCGGACTGAATATTAGTTACAATAAAGTTGATAGGCAGTTGTTGGAGTTTTTAGGGCCAGAGGGTTTATTAATAACTTTATCTAAAGGTTCAAGTAAGTCGTCTTTATTTCAGTCAGGGTGACTAATGAATTATTTATTAATATTCATATTATGGAACAACTATTTTTATTGTTTTCAACTTCTATATTAATATCTGGAATTATGGTCATCACTTCTATAAACCCAATTCATTCTGTATTCTGACTAACTCTAACTTTTGTCTTGTCTGCATCTTTATTTATTACGATAAAAATTGATTTTATTGCTCTGATGCTTATTATAGTGTATGTGGGAGCTATAGCAATCTTGTTTTTGTTTGTAATAATGATGATAGACGTTTTAAAGTTTAAAGAGAGCATG---GATATAAATAACCTTCTACCAGTAACGATTATCGTTAGTGTATCATTTCAAAAATGTTGGGCACGTCATGTACACTGATTATTGACTCCCTTTTCTCTTAGCAAGTTTCGTGTTGTTGATAGCCATGGTGGGAGCTATTGTATTCTAAAAGGCAAGGACCATATAATCAACAATCTAG----------------------------------------------------------------------------------------------------------------------------------------------------------------------------------------------------------------------------------------------------------------------------------------------------------AGAAAGGGTTAACTCTAACGTTAACTCTTAAATGGGAA-ACAACCCATCCAAAAGGATAA---TGTATTTAATAAA-GTCT-TATTAAATTAAATTCTTGTTT--AGACATTAAGAAAATAAGCTTGGAAACAGCTACCTTATTAAGAAAACGTAATAGTTCACTTATTAAATA-AGATAT-TTCTAAGATTAGAGAAGTATATTATAGAA-TAAAAAAAA--CTTATATATTAGAAACAATGTAGGTATGATTAAGAT-CAGGTTATTTCTAA-GGTTTCTTGCT-TTAATA---TTAGTAAGGTTATACAATACCTCAGTACTTAACTAAATCAAGTAGAAATAAATAAAGAC--TCAATTGTCGCTAAGGAACTCGGCAACCGACTGTTTACCAAAAACATAGCATTAAA--------GGTGCGACCTGCCCTATGG----TC--TTACTATCTCATGTAATCAA-GAGTGGA--ACGAAGACTAAATGGCCGCGGTAACTCTGACCGTGATAATGTAGCGAAATCAATTGTCGTTTAAT-TGACGACCAGTATGAATGGTTAAACGAATTTTCCCCTGTCTCAGCGATAAGTTCAAT-GAATTTAAAATAATAGTGAAGATGCTATT-TA-ACAATTGTAAGACGAGAAGACCCTATAGAGCTTAACTATAATCTGGTAGTTTGGTTGGGGCGACCATCT-TCTATA-AG-TAATAACTGTGTAACTTATATGTTTAACAGATA----T-T-----A-A-A---ATAGG-TAAATTGACCCGTTTATTTTGAATAA-GGAAAATAACGATCAATAAATAAAAGCTACCTTAGGGATAACAGCGTAATCTTATTTAAGAGTTCTTATCGACAATAAGGTTTGCGACCTCGATGTTGAATTG-CGATAACCTGAGGGTGCAGCAGCTCTCAAAGGTTGGTCTGTTCGACCATTAAAACCTTTGATTTTGGGGA---AATAAAAATATAGCGATCGATTACACATGCTAA-TG-GA-AATATATAAGTGAGTAAATATGATATGTAAA---TCAAGGTATATTAAGAAAA-TAACAATAATAAGT--TATTGCCTAATAATGAAGAGC--AT--ATA-GCCACGCTTTTACTGAAACAACAGCAGTGAAAAATTTTATACAATTAATT-TAAGTTAGATATAG-AGATTGTTAGTAGTTTTGTCTAAT-TACGTGCCAGCAGACGCGGTTACACTTAAG-AGAC-----AAGTTTTTGTGTATAAATAGGTTATAAATATGTGTAAAATTTAATAATTTGGTAAAATAA----ATATTAAACATAATATCT--GGTA---AAACTATAGCTT--TTA-ATAAGCTGAGACATGGAAGATAGGTAAATAAACAGGATTAGATACCCTGGTAATCCTTTCCCTAAACTGAATATTAC-AATCGC--AAGAAAGAAAGTCAAAAAATCTGGCTGTTT-G-CTTT-CCACTTAGAGGAGCTTGTATATTAAATCGATAGTCCACGAAGTACCTTACCTGTTCTTGA-TAT--TCAGGTGCTGCATGGCCGTCTTAAGCTTATTTGTAAAACT---ATAGGCTAAATCC-CT-AAAGGGAATAAGTCAGGTAGTATGGCCCTCATGATCAGGTTTAATATGCGCTACAATTTTT---AGTTTAAT-----TTAAAATTAAAAATAGAA-GCTCAGCGAAA--TCTTAGCCGTAAAGAGGATTTAAAAGTAACCAGATATAATAACGGTCTGGTGAATAGGT-TCAAGCATTAGTACAAATTGCCCGTCACCTTAAACAAAGCAAGTCGTAACATAGTGAGAAGAAGGGAACTTCTTCTTG
>Halitholus_cirratus_RU0841
ATGACTTCTTATTTTGATCATTTTATTGTTACTAAAATAATAACAAGTTATATAAGCGATTCTTTTATGATTTTATGTTTTGTTATT---GTATTATACATGGTTATTTGTAAACATCAATTTATCATACCTACAAGATTACAAAGTATTATCGAAATAATTGTAGAACATTGAGTCACAGTTGTAAGAGAGAATTTAGGGGAGAAGACTGATTATTATATTTTACCTTTATCTACTTTATTTATGTTTATTCTCGGTATAAATTTATTAGGATTTTTCTTGTATACTTTTCCTTCAACTACTCATATTTCATTAACCTTTGGTATGGCTTTAAGTATTTGATTAGGGGTTATGTTTTTAGGATTTAAAAATTTTAAATCTTCTTTCTTTAGTATGTTTATGCCTACTGGAGCTCCTATAGCTATGTCTCCTCTTTTAGTAATTATTGAAATTGCTAGTAATATTTCTAGACCAGTAGCTTTAGGAATGCGTCTTGCAGCTAATCTAACAGCAGGGCATATTTTATTAGCTATCTTAGCTGATTTTGGCTGTAAATTATTATTTTATTCTTTTAGTGTTGCTAATTTATTCCCAATTTTTATAATAATGTTTATGACTGTTTTAGAGGTAGGGGTTTTAGTAATCCAAGCTTATGTTTTTTGTTTACTATCAATGATTTATTTAAGAGATAGTATAAGTTTACATATG---TCTCAACTTGATATATCTATTTCCTTTAGTCATTTATTTGGATTAGTTTTTTGTTTTTATATTTTTTTACACTATATA---ACAGTATTATTAATACAATTTTGATATAATCAAAAATTACGTT---AAAAGGATATTATGAGAATAAGAAAAGAAAATCCTATTTTTTCACCTATTAATTCTACTGTTATAGATTTACCTTCACCTGTAAACATAAGTTACTTTTGAAATTTTGGCTCTTTACTTGGTTTATGTTTAGTAATCCAAATATTAACTGGAATTTTTTTAGCCATGCATTATTGTGCAGATGTATCTTTAGCTTTTTCATCCATAGCACATATTAGCAGAGATGTTAATTATGGATTTTTGTTAAAATATTTACATGCAAACGGTGCATCTGCATTTTTTTTGTGTGTGTATATACATATTGCAAGAGGATTATACTATGGGAGTTACTTAAGAAAACACTTATGAATGTCAGGAGTAGCAATATTTTTAATTATGATGTTAACAGCTTTCATTGGTTATGTTTTACCA---TGAGGTCAAATGTCTTTTTGGGGGGCAACCGTAATCACCAATTTCTTATCTGCAATTCCTTACATAGGTAATGATGTAGTACAATGAGTTTGAGGAGGTTTTAGTATTGGTAACGCTACTTTAAATAGATTTTTCAGTCTACATTACTTATTTCCTTTTGTCTTAGCTGGAATAATAATAGTTCATTTAGTTTTATTACATGTAAACGGTTCAAACAATCCTACAGGATTAAATTCAAATTCAGATAAAATACCTTTTCATATATACTTTACTACAAAAGATGCTTACGGGTTTATATTAATAATGATATTAATTTCATTATTAGTATTTTACATGCCAAATTACTTTGGTGACCCCGAAAATTTTATTGATGCTAACCCTTTAGTAACTCCAATTCATATAATGCCAGAATGATATTTCCTTTTTGCTTATGAGTAATTATATAACACGTTGAATATTTTCCACTAATCATAAAGATATCGGAACTCTTTACATTGTATTTGGGGCTTTTTCAGGAATGGTAGGCACAGCTTTAAGTATGCTAATTAGACTTGAATTAGCTGCTCCAGGGGCAATGTTTGGTGACGATCACTTATATAACGTAATTGTTACAGCACATGCATTTGTAATGATATTTTTCTTAGTTATGCCAGTATTAATCGGGGGTTTTGGTAATTGGTTTATACCTTTATACATAGGAGCCCCAGATATGGCATTTCCTAGACTTAATAATTTAAGTTTTTGACTGCTTCCACCCGCTTTACTATTATTATTAGGTTCTTCATTAATAGAACAAGGAGCCGGAACAGGATGAACTGTATACCCTCCATTATCAGGGCCACAAACCCATTCAGGGGGATCTGTAGATATGGCTATTTTTAGTCTTCATTGTGCTGGTGCTTCATCAATTATGGGTGCTATAAATTTTATTACTACTATATTTAATATGAGAGCCCCTGGTATGACTTTCGATAAATTACCTTTATTTGTTTGATCTGTTTTAATAACAGCTTTCTTATTACTACTTTCCCTGCCTGTTTTAGCAGGTGCCATTACCATGCTTCTTACAGATCGTAATTTTAACACAACTTTTTTTGACCCTGCTGGCGGTGGTGACCCTGTATTATATCAACATTTATTATAATGATAGTGTAGAAGTAAACCAACTTAGTTTTCAAGATAGTGCTTCACCTATTGCTGAACAATTAATTTTTTTCCATGATAATGTTATGTTTCTTATTGTAATTATATTAGTATTAGTGGGATGAATATTAATAGCTTCTATGACAAATAAACATTATTATAAATATTTAGTAGAAGGGACTGCAATTGAAATAATTTGGACTTTAGTACCTGCTATTATCTTATTGTTTGTCGCCTTTCCTTCTTTACAACTACTATATTCTATGGATGAAATAGTTGACCCTTCTTTAACTATAAAAGCTATAGGCCATCAATGATACTGGTCTTATGAGTATTCTGATGTAGATGGGGAGTCTATTGAATTTGACTCTTATATGATTCCTACTTCTGATTTAGAAACTGGGGATTTAAGATTATTAGAAGTAGATAATAAAGTCGTTGTTCCTGTTAATACTCAAGTAAGAGTTGTAGTTACAGGGGCTGATGTTATACATTGTTTTGCTGTCCCTTCTTTAGGAGTTAAAATTGATGCTATCCCGGGCAGATTAAATCAAGTAAGTTTTTTAATTAAAAGACCTGGGGTTTATTATGGTCAATGTTCTGAAATTTGTGGTTCTGACCATTCTTTTATGCCAATTGTAGTTGAAGGAGTATCACAAGAAAAATTTGTTAATTGAATTTCTCAAAAAAATTTACCACCCTTACCATCTAGTAGACCCTAGTCCCTGACCTTATGTCATGGCTTGTGGTGCTTTTTTAACTACTTTCGGGGCAGTAATTTATTTTCATTATAGCCAAATGATATTATTATTATTAGGTTTATTAGTTGTAATTCTTTGTATGTTTGTTTGACTAAAAGATGTAGTTAGAGAAGCTACATTTCAAGGTTTTCATACAAAAGCAGCTGTAGCTGGTCTGAAAATGGGATTTCTTTTATTTATTGTCTCAGAAGTTTTATTTTTTTTTAGTTTTTTTTGGGCT---TTTTTTCATAGTAGTTTATCCCCTGCTATAGAAATTGGAGTTATGTGACCTCCTATAGGAATCGACCCTCTAAATCCTTTTTCAGTACCATTATTAAATACTGCAATTTTATTAAGTTCCGGAGCTACTGTAACTTGGGCTCACCATAGTATAGTGATGGGGGCTAGAAAAGAAGCAATAAGAGGATTATCTTTCACAGTATTTTTAGGTTTAATATTTACTGCTTTACAAGCTTTTGAATATGTAGAAGCCCCTTTTTGTATTGCAGATTCTGTGTATGGTTCAACTTTTTTTGTAGCTACAGGATTTCATGGTTTACATGTTATAATAGGTACTATATTTCTTTTTATATGTTTAATTAGATTAAATAATTCTCATTTCACAAGATCTCATCATTTCGGTTTTGAGGCAGCTTCTTGGTATTGACATTTTGTTGATGTTGTTTGGTTGTTTCTTTATGTTTGTATATATTGATGAGGTTGT---ATGCAAATTTTAATAAATTTAATTTTTGATATTATAAAGTTTTTGATTATTATAATCCCCGTTTTAATTTCAGTAGCTTATTTAACACTTGCCGAAAGAAAAGTTTTAGGGTACACA---CAAGCAAGAAAAGGCCCTAATATTGTAGGAGTTTTTGGGTTATTACAGCCACTAGCTGACGGGGTAAAATTATTTACTAAAGAAATGATTATTCCTAATCATGTTAGTATATTTTTATAT---TTTTTTGCCCCAATATTAGCATTAACACTAGGGTTAGTAGTTTGAGGGGTTATGCCTCTTGGAGAGTCTATAGTAGTTAGCGATATAAATTTAGGCGTACTACTAATTTTTGCCCTATCCTCTGTTGGGGTATATGCTATTTTAATGTCTGGGTGATCCAGTAATTCTAAATATGCATTTTTGGGGGCTTTAAGGGCCGCAGCTCAAATGATAAGTTACGAAGTTTCAATAGGTTTAATTATTATATCAACAATTCTTTGCGCAGGTTCTTTAAATTTAACATCCTTAGTGCAAGTTCAAGAGCAAACAATTTGATTTATATTTCCCTTATTACCTGCTGCTTTTATGTTTTTTATATCTTGTTTAGCTGAAACTAATAGAGCCCCTTTTGATTTAACAGAGGGGGAATCTGAATTAGTATCTGGATTTAATGTTGAGTACTCTTCTATGTCTTTTGCTTTATTCTTTTTAGCTGAGTACTCTCATATAATATTTATGAGTTTTCTATTTGCACTATTATTTTTAGGGGGTCTTTTTAAAATCTATGTTTATAGTATTTATGTTTATTTGAGTAAGATCTTCATTTCCTAGGTTAAGGTATGACCAATTAATGCACCTTCTTTGAAAAACTTACCTTCCTATGAGTATTGCTATGATTATCATAGTAAACTGTTTTATATGAGCTTTTAATGCTTTACCTAAATATAATGGTTTTCACAGGGTCTATAATGATTATACTTTGTGATCATTTAATTATTATATACCTAGGTTTAGAATTACAAACTTTTTCTTTATTTATTCTAATTTCTAAAAATAAAATATCAATTAAAGGATCTGAAGCAGGCTTAAAATATTTTATATTAGGGGCTTTATCTTCAGGTTTATTTTTATTAGGTACTTCTTTTATATTTACTACTGGTTTATCTTTAAATCTTAATATGTTTATCTTTATTTTTTAAACTAGCTATTTTTCCGTTACATTTCTGAATTCCGGATATATATGAAGGTTCTTCCTGAGAAGTTATTACTTTATTATCTACTCTACCTAAAATAAGTGTATTATCTATTATTCTTCAAATTTTTTATTCTTTGTGCTTTAGCATCTATTATAGTTGGTACTATAGGAGCTTTAAATCAGACTAAGTTAAAAAGACTTTTAGCTTATAGTGGTATAAGTCATATGGGTTTTATAATGTTAGGTTTTGGTATTTTAAGTAATCAAGGATATGAAGCAAGTTTTGTTTATTTATTTATTTATGTGATAACTATGATAGGTTTATTTTTACTTGTAAAATTTACTTTTTTTACAAAAAATTATTACTTAATTGAATTTTGCCTTTTCATGAGGTGTATTTTTTTTATCCATAGCAGGTATACCTCCTTTATCCGGTTTTATAAGTAAATGATTAATTTTAACTGTTGTCATGGATTATCAGTATATAATTTCAGCTTTAATTGGGATTACATTTTCAGCTATAGCAGCGGGTTATTATCTAAGAGTATTAAAAATAACTTATTTTCAAAAATCAGCTTCTTATTTAAATTGAGAGTATATTATTTGGATTTTCAATTTATATATCTTTATTTTTAATAATCCACCCTAGCTCTATATTCACTAGTTTTTATCTAGGTTTTAATTATTTTTTT------ATGAACTTAGATTTTTTAACTATTTTAATTATTTTAACAATAAGTTTAGTACTATCAACTGTAATTTCAGTGGCTTCTTATTTATTAGGAGAAAAATCACCGGATAAAGAAAAAGTATCAGTTTATGAATGTGGTTTTGACCCTTTTCATTCACCTGGGGAGCCTTTTTCTATAAGATTTTTCTTAATAGCTATATTATTTTTAGTTTTTGACTTAGAAATATCTTATTTATTTCCGTGGTCGGCTAGTTCTAATATTATACCATTAAATGGTCAAATAATTATAGGCTTATTTTTACTAATTTTAGTTGTAGGATTAATTTATGAATGAATAAAAGGAGGTTTAGAATGAGAA---ATGTATATAAAAATATTATTTATTTTACCTTTAATAGCAATTATGAATATT---ATTTCTACTTCTAGATTTAACATAAAAAAACTTGAAAAAATTTCATTATTTTGATCCATTCTTTTACTTGAGGCTATATTACTTTTGCTATTGATGGAGTATCCTTATTTTTTATAGGGTTAAGTATAATATTGATACCTATATGTATTATAATGAGTTGAAAAGCAATTAATCATTTTAAAAAAGAATTTTTATTAAGTTTATTTTCTATAGTTTTTTTATTAATTGGAGTATTTTCAGTATTAGATATCTTAGGATTTTATATATTATTTGAGGCTATCTTAATACCTATGTTTTTAATTATAGGTGTTTGAGGTTCAAGAGAAGAAAAAGTGAGAGCAGCTTTCTACTTTTTCTTCTATACTTTAATTGGTAGTTTATTAATGCTATTAGGGATATTTAAATTATATTCAATATTTGGTACAACTAATTATCAAAGTTTAATTTTATTAGATATCCCTAATTACATACAATACTGATTATTTTTAGGGTTTTTCGCTAGTTTAGCAGTAAAAATACCAATGATACCTGCTCACATATGATTACCTCAAGCTCATGTAGAAGCCCCAGTAGCTGGTTCAGTATTACTAGCTGGTATATTATTAAAATTAGGGGGGTATGGGTTTATAAGATTTGCTTTCCCTTTATTTCCAATTGCTAGTGAATATTTCTGCCCTTTTATTCTTTTATTAAGTTTAATAGCTTTAATTTATGGTAGCTTAACAACTTGTAGGCAAACTGATATTAAAAGATTAATAGCTTATTCTTCAGTAGCCCATATGGGATTAGTAACTTTAGCTATTTTTGTTCATTCTATAGAAGGGTTAGTTGCATCTTTAACAATGATGATTGCTCATGGTTTAGTAAGTTCTGGGTTATTTATGACTTCAGCAGTTATTTATGTAAGGCATCATTCAAGAGCTATAAAATATTTTAGAGGGTTAGCAATAACTATGCCAATTTTTTCAAGTATAACATTAATTTTAATTTTAGCAAATATAGGATTTCCTCTAACTTTTAATTTTATAGCTGAATTTTTTTCTATATTATCGGCTTTTAATTATTCTTATTTAGTAGGGGTATTATCTTGTATAGGAGCTTTATTAGCAACTGTCTATGCTTTATATTATTATAATCGTGTATATTTTGGAACCCTTTCCCCTCATTTAAATTTTTCTAGAGAAATGTTAAATTTTGAATTTCAAGGGTTTTTACCTTTGATTATTTTAACTATATTATTAGGAATCTTCCCAAATATTATTAAATTTCTTACCTTTAATTTTATTTATTTTAAGCATAATGGGTATACTGATTAATAGGTCAAATATTATTTTAATATTAATTTGTATAGAAATGATGTTACTATCTATTTCATTAAATTTCTTAATACATGCTTTTATACTAGATTCTTTATTAGGTCAAATTTGTTCTATTTATATAATAACAGTAGCTGCCGTAGAATCCGCTATTGGATTATCTATCATGATTTCTTTTTACAAATTAAAAGGCTCTATTTCTATAAGATTTTTAAATCTACTAAGAGGAATGTATTTATGTATATTATTTTTACCTTTATTAAGTTTTATAATTTGTTCTTCTTTTGGGAGAAAAATAGGGTATGAAGGAGTTAAAATTTTTTCTACTTCTTTGTTATTTTTAACTTTTGTGTTATGTTTAAAAGCTTGATTAGAAGTAAGTGTGTTTAAATCTGGTTTAGTATTATTTTTATGAAATTGATTTGATTTAGGGGGTTTAACAGTTAATTTTAGTTTACAATTTGACGAAGTTGTATGTTCAATGTTAATTCTTATAACTTGTATCTCTTTTTTTGTTCATTTATACTCTACTTCTTATATGAATGGCGATCCTCATTTACCTAGGTTTATGTCTTATCTTTCACTATTTACTTTTTTTATGGTAGTTTTAGTTACTAGTAATAATTTAGTCCAATTATTTATAGGTTGAGAAGGTGTTGGGTTATGTTCTTACTTATTAATAAATTTTTGATTCACAAGAATTCAAGCTAATAAAGCCGCTATTAAAGCTATGGTAGTTAATAAAGTAGGAGATATAGGGGTATTATTAGGAATTATTTTACTTTGAAAAATATTTGGTTCTCTTGAGTATAGTTGTATTCCTTTTATTAATAGGAGTAGTAGGAAAATCTGCTCAAATTGGTTTACATATGTGATTACCAGATGCAATGGAAGGACCTACCCCTGTATCTGCATTAATTCACGCAGCTACTATGGTAACTGCTGGGGTATTTTTAATTATAAGAATGTCTCCTTTTTTTGAGCAGACCCCTTTAATCCTATTAATTATAGTTTTTTTAGGTAGTTTAACTGCATTTTTTACTTCCACTATTGGCCTTACACAAAATGATTTAAAAAAGGTTATTGCTTATTCAACATGTAGTCAATTAGGTTATATGGTTATGATTTGTGGGTTTTCTCAGTATAATTCTAGTTTATTTCATTTATTGAATCACGGATTTTTTAAAGCTTTATTATTTTTAAGTGCTGGTTCAATTATACATGCTTTAACAGACGAACAAGACATAAGAAAAATGGGTTCTATGAGATTTATTACTCCATTATCTTATGTTTGTATATTTATAGGTTCTATATCTTTAATGGGGCTACCTTTTTTAACCGGGTTTTATTCTAAAGATTTAATATTAGAATTAATTTATGGGGAGCATTATTTATCTTATGCTTTGTGATTAGGGTTATTAGCCGCTTCTTTAACCGCATTTTATTCTTTTAGATTAATATATTTCACTTTTGTTAATAAACCTCAAGGATCTTTAATATCATTTAAACATTCCCATGAAGGTATGTGAAATTTAACAAGTCCTTTAATAATTTTATTAGTGTGTAGTATAGTAGTAGGTTATTTCTTACAATTTACTATTCTAAAAGATGAGTTACCAATAATGATCCCTAATTTTAATAAATTTCTACCTCTTTATTTAAGTTTAACAGGTGCAATACTATCAATTGACATCATGGGCTTAAAAATATTATAATTAAATTTTATAGTTTTACAAATGGGGCCTGATATTTTGACAGTTTTATTAATTATTACATAGTTAAGCCTGTTCTTTCTATTGGTTTTAATGTAACTTATAAATTATTAGATAACCAACTACTTGAAAGTCTAGGCCCTACAAAAGTCACACAAAAATTATACACTAGTTCTAGTTTGATAAGCAGATTACACTTAGGAAAAATATCAGTTTATACTTTTATATTTATACTATGGAACAATTATTTTTTTTATTTTCCATTTTATTAATAGGATCAGCAGTTATGACAATAACTTCTTCTAATCCTATACATTCTGTTTTTTGATTAGTCATAGTTTTCTTGTATAGTGCTGGATTTTTAATATCCCTTAATTTTGAATTTCTAGCCTTAATGATTATAATTATTTATGTAGGGGCAATTGCTATATTGTTTTTATTTATAATAATGATGTTAGATATAGCACAATTAAGAAAAATAAAT---CCTGTTAACAATATTATGCCTATTTTATTTATAATAGGCGTAAATATTAAGTAATTTAGGAGTTAATCTCTACTCAGAGTATGCTTACCCTTTATTAATTATAAGTCTTTTACTATTAGTAGCCATGATAGGTGCAATAGTTTTCTAGGAAACAAAATTTATCCGACCAACATCAAAGAAATATATC-AAAAAAAAGAACTGAAACATAGTAGTGGCGAACGAAACCTATAA-AA-A-TAGTACTGTAAAGGAATACCTTTTGTATAATGGACTTATAAGAAATAAAACTTGTGAGCTTTAAGGCGAAAAGAAA---TTAAAAAAATAAGTTTAACCCGAAACCAGATGATCTAATTGTGAACAAT---C-ATAAGGACTAACTAATAAATGTAGAAAAATTTTTAGAAGATTTGCAATTAGCAGCGAAAAACTAATCGACTCTGGATATAGCTGGTTCTTTGCGAAAATTATATAAGAGACTCAAAGCTCAAACGTTTTTAGTCAAAAGAAAA-ATAATTTTAATCAGAAATTAT---TATGTTTAAATTA-AAAG-TTTAAAACCTAAAAATCATAC--AAACACTACAAAAATAGGCTTAGAAACTGCCAAATTTGAAAGAGTACGTAATAGTTTATTTATTGAAAG-AATTAC-TATAAAAATTAGCAAAGTATTTTGTTTTC-AAAAAGAAA--TTAAAACAAAAGAAATAATATAAGTATAAGTAAGAT-TAAATTATTCCTAA-GATTTCTTATT-TTAATA-AATGAATAAGGTTAAACAGACCCTCAGTATTTAACTAAATCAAGAAGGAATAAAAAATGAGC-CTCATTTTATTAAAGGAACTCGGCAAACGACTGTTTACCAAAAACATAGCATCAAA--------GGTGCAACCTGCCCAATGA----TT--TTTAAGCAAATAAAAATAACATTTTTAT--AATAAAATTTAAAGGACGCAGT-ATCTTGACTGTGGTAATGTAGCATAATCACTCGCCATTTAAT-TGATGGATAGTATGAACGGTTAAACGAATTTCACACTGTCTTTAATAAAATACTCAT-GAAATTAAAATAATAGTTAAGATGCTATT-TA-A-AACTGTAAGACGAAAAGACCCTATAGAGCTTCACTACATTTTGGTAGTTTAGTTGGGGCGACTATCT-TCTATA-AA-TAATTATTGTATAATATATAAATTTAACAATTA----T-G-----A-A-A---ATAGGCCATAATGACCCATTAGGATTAAGTAA-TAGACCTAATGATTAATAAATAAAAGCTACCTTAGGGATAACAGGATAATTTTGTTTTAGAGATCATATCGAAGACAAAGTTTGTCACCTCTATGTTGAATTA-AGATATCCTGATAGTGCAGAAGCTATCAAAGGTAGGTCTGTTCGACCTTTAAAACTTTTGATTTTGGAGA---AGTAAAGATGAGAGATTTGTTTATACATGCTTG-TG-GA-AGCTTATAAGTGAGATAATTTTGA-AATAAA---TCAATTTACATCAGGATCA-GTAGTGTAAATCTC-TACTATTCCTAAGACGTAGAGC--AT---AA-GCCACGTTTTCACTGTAGCAACAGCAGTAAAGAATTCTGTACAATTAATT-TTAATTAGATACGG-GAACTCTCTTTAGTCTTGTCTAAT-TAAGTGCCAGCAGACGCGGTTAAACTTAAG-AGAC-----AAACCTTTACAAAAAATTAGGTTAAA-ATATGTGTAAAGATTTTTGAATTGGTTAAATAA----ACAAAAATCATTAATTCTATAAAG---AAGTTAAAATAT--AAA-AAATTTTGAAACATGAAAAAAGGGAAATTAAATAGGATTAGATACCCTAGTAAACCCTTTCGTAAACTGAACAGTAC-ACTTTT--AAGAGTGAAAATCAAAAATTTTGGCTGTTT-A-TTTT-CTAATTAGAGGAACATGTGATTTAATTCGATAATCCGCGAAAAACCTTACCTATTCTTGA-AAT--TCAGGCACTGCATGGTCGTCGTCAATTCAATTTTATAATT----TGAATTCAATCC-AA-ATAAGGATAAAGTCAGATATTATGGTCCTTATGAATAGGCATATCATGTGTTACAATATTT---AAATTAAT-----TTAATTTTAAAAATGTTA-TATTAATGAAT---ATTAATAGAAAAGAGAATTTAATAGTAATTGAAGA-AATAATGCTTCAATGAATCAGT-TCAAATATGAGTACAAATTGCCCGTCGCCTTAGATAGAGCAAGTCGTAACATAGTGGGAGGAAGGGAACTTCTTCCTG
>HM369413
ATGTCTTCCTATTTCGATCATTTTTTAATTATTAAAATTTTTGGG---TTCTTATTTGATTCTCATTTGATATTGATATTATCTATA---TTTATAATTTTTATAGCTTTAAATTTTACTTTTATAATCCCTTCAAGAATTCAATTATTTTTTGAAATGATTATTAATCATTTTTTTCAAATTGTAAAAGAAAATTTAGGAAACAATTCCCAAATATATGTATTATTTTTATCAACTTTATTTTTTTATCTTTTATCAATTAATTTATTAGGGTTTTTTATTTTTACTTTACCACCCACTACTCATATTTCACTAACTTTCGGATTATCATTTTTCATATGATTATCAATAATAGTATTTGGATTTTTTAATTTTAAAAGTTCTTATTTAAGTATGTTTATGCCAACAGGGGCTCCTTTAGGTCTTTCTCCTTTATTAGTATTTATAGAACTAGCTAGTCATATTTCTAGACCTATAGCTTTAGGAATGCGTTTAGCAGCTAATTTAACAGCTGGACATATTTTATTAGCTATTCTCTCTGATTTTATATTTAAGATGATATGTTTTTCTTCTTCTTTTTTTAATTTATTTCCTTTAATGATTATTATATTTATGATTATATTAGAAATAGGTGTCTTAGTAATTCAAGCTTATGTTTTTACTCTTTTATGTTTAATTTATTTAAAAGATAGTTTAATTCTACATATG---TCTCAATTAGATTTATCTTTATATTTAAATCACTATTTTGTTTTACTATTATTATTTTTTTTATTAATAATTTTAATA---AGTTTAAGATTTTATAATTTTTTCTTAGTTTTAAACATAAGTA---TATAATATATTATGAGAATTAGAAAAAATAATCATCTTATAAAACACATTAATTCTACTTTAATCGACCTTCCTTCCCCATCAAATATAAATTATTTATGGAATTTTGGATCCTTATTAGGATTATGTTTTGCAATTCAATTAGTTACTGGTATTTTTTTAGCCATGCACTATTGTGGAGATATAATTTTAGCTTTTAAATCAATAGTTCATATATGTAGAGACGTAAATTACGGATTTCTACTAAAATCAATTCACGCTAACGGAGCTTCTTTGTTTTTTATCTGTGTTTATATTCATATAGGTAAAAGTTTATATTATGGGGGTTATCAAAAAAAACCTATTTGATTTTCGGGTATAATTATATTTATAGTAATGATGATTACTGCTTTTATAGGTTATGTTTTACCT---TGGGGACAAATGTCTTTTTGAGGAGCTACTGTTATCACAAATTTCTTATCTGCAATTCCATATATAGGGGATGATATAGTTCAATGAATTTGAGGTGGATTTAGTGTAAATAATGCTACCTTAGGTAGATTTTTTAGCCTGCATTATTTATTTCCGTTTGTACTAGCATCATTAATTTTAATTCATATAGTGTTAATACATAGTGTCGGATCAAGCAATCCTTTAGGAATTAATAGCAATTTTGATAAAGTCCCATTTCACTGATATTTTGCAATAAAAGATATATATGGATTCTTTATATTAATATTTATTTTATTATTTATAGTATTTTTTTATACTAATACTTTAGGAGACCCAGAAAATTTTATTAATGCTAATTCATTAGTTACCCCCGTTCATATAATGCCAGAATGATATTTTTTATTTGCTTATGTATAATTGAATCACACGTTGAATGTTTTCAACTAATCACAAAGATATAGGAACTTTATATATAATTTTTGGCGCATTTTCTGGAATGATAGGAACTGCTTTAAGTATGTTAATTAGAATAGAACTATCAGCACCAGGGAGAGTAATAGGGGACGATCATTTATATAATGTTATAGTCACAGCTCATGCTTTTGTAATGATATTTTTTTTAGTTATGCCAGTTTTAATAGGAGGTTATGGGAATTGATTTGTACCTATATATATAGGAGCCCCAGATATGGCTTTTCCTAGATTAAATAATTTGAGTTTTTGACTACTTCCTCCAGCATTAATTTTACTTTTGACTTCATCCTTAGTCGAACAAGGAGCAGGAACAGGTTGAACTGTTTACCCCCCATTATCTGGGCCTTTAGCTCATTCAGGAGGATCTGTAGATTTAGCTATTTTTAGTCTTCATTGTGCTGGATTTTCTTCCATTGCAGGAGCAATTAATTTTATTACAACTATTTTTAATATGAGAACACCGGGTTTAACATTTGACAAACTTCCTTTGTTTGTGTGATCAGTGTTAATAACAGCATTTTTATTACTCCTTTCTTTACCTGTTTTAGCAGGAGCAATAACTATGCTACTAACTGATAGAAATTTTAATACTACTTTTTTTGATCCAGCTGGAGGAGGAGACCCTGTTTTATATCAACATTTATTATAAAGATATTCCTGAAATAAATCAACTTTCTTTCCAAGAAAGTGCTTCATCTTGTAGTAATAATTTAATATTTTTTCATGATAATACAATGTTTTATATGATAATTATTCTTGTATTAGTAGGATGACTATTATTTTCAATAATTATTAATAAAAATTATAACAAATTTTTACTAGAAAACAATTTTATTGAAATTGTATGAACATTAATACCTGCTATTATATTAATAATTATAGCTATTCCTTCTCTATTTTTATTATATTCTATTGATGAAAATGTTGAACCTTCTTTAACTGTAAAAATAGTTGGTCATCAATGATATTGATCTTATGAATATTCTAATTTTTCA---CCAAATATAGAATTTGATTCTTATATGATTCCTACTACAGATTTGAACCAAGGTGATTTTAGATTACTTGAAACTGATAATGATCTTGTTTTACCAGTTAATACAAAAATTAAATTAATTGTTTCAAGTGCTGATGTTATTCATTGTTGAACAGTACCTTCTTTAGGCGTAAAAGTAGATGCTATTCCAGGTCGTTTAAATCAATTAAATTTTATTATTAATAGACCTGGTAAATTTTTTGGTCAATGTTCAGAATTATGTGGTCTTAATCATTCTTTTATGCCTATTTCAATTTATTCCGTTTCTCAAGAAAAATTTATAAACTGATCTATTAACAAAATATTATCATCCTTTTCATTTAGTAAATCCTAATCCTTGACCATTTTGTATATCAATGGGTGTATTGTATTTAACATTAAATACTGTTGCTTATTTTCATAAAGGGTTTTATTATCCTTTATTATTAAGTTTTATTTTAATAATTTTATTTATGATTTTATGATTTACAGATATATTTGTAGAATCTAGTTTAGAAGGGGCTCATACTAAATTAGTTTTAACAGGTCTAAAATTAGGTTTTATATTATTTATAATTTCAGAAATATTATTCTTCTTTTCTTTTTTTTGAGCA---TTTTTTCATTCTAGTCTTTCCCCCTCTGTAGAAATAGGAATAAATTGACCTCCTTTAGGAATAATAACTTTAAACCCATTTTCTATACCACTGTTAAATACTATTATTCTTTTATCATCAGGAGTAAGTGTTACTTGATGTCATCATAGTTTAATACAAAAAAATAGAAATCAAAGTTTAATTAGTTTAATAATTACTATTACTTTAGGATTATTATTTACATTTTTACAAGCTTTAGAATACTTAGAATCTAATTTTTGCATATCTGATTCTGTTTATGGTTCTATCTTTTTTGTAGCTACAGGATTTCATGGAATTCATGTTATTATTGGTACTATATTTTTATCAGTATGTTTACTTAAAATTTATTTTTCTCATTTTACTAATTCTCGTCATTTTACTTTTGAAGCTGCATCATGATATTGACACTTTGTTGATGTTGTTTGATTATTTTTATATATATGTATTTATTGATGAGGTTCT---ATGAAAAATATATATTTAATTATTTTAGAAATTGTAAAGTTTTTAACAATTGTTATTCCAGTTTTAATCTCTGTAGCTTATTTAACTTTAGCAGAAAGAAAAATTTTAGGCTATAGT---CAAAATAGAAAAGGCCCTAACGTAGTAGGAATATATGGATTATTACAACCTTTAGCTGACGGTGTAAAATTATTTTCAAAAGAATTAATTATTCCTAATCATGTAAATATTTTTCTTTAT---TTATTTTCTCCTATATTAGCTTTAAGCTTATCATTACTTATTTGAATAATTATCCCATTAGGAATTAATAATTTAATTTTTGATTTTAATTTGGGAATTATGTTTATCTTTGCTATTTCTTCTATAAACATATATTCTATTCTTTTATCTGGATGATCAAGTAATTCCAAATATGCTTTTTTAGGTTCATTAAGAGCTGCTGCTCAAATGATAAGTTATGAAGTTTGTATTAGTTTAATTATTTTTTCTTGTATTTTATGTGCTGGAACTCTAAATATTTATTCTTTAATAAACTCACAAAGTCAGAGTATTTCTTATATTTTTCCTTTATGACCTATAGCTATAATGTTTTTTATATGTTTATTAGCAGAGACTAACAGAGCTCCATTTGATTTAACTGAGGGAGAATCAGAATTAGTTTCTGGTTATAATGTAGAATATTCTTCAATGTCTTTTGCTCTATTCTTTTTAGCAGAATATTCTCATATAATATTTAGTAGCGCTTTTTTTGTAATTTTATTTTTAGGAAATCTTTTTAAAAATGATTCTGTTTATATTTCTATTTATTTGAGTAAGAACTTCTTTTCCTAGATTAAGATATGATCAACTAATGAGTTTATTATGAAAGTCTTATTTACCACTAAGTTTATCATTTATTATTATAACAAATTCTTTATTATGAGCTTTTTGAGGTTTATCTATATAGCTTTATTTTATTGTCAATAATAATAATAATATTATCTAACAATTTAATTATATTATATTTATCTGTAGAAATACAAACTTTTTCATTATTAGTTCTAATAGGTTCTAATAGAAATAATATAAAAAGCTTAGAAGCAAGTCTAAAGTATTTTATTTTAAGTAGTATTTCATCTGGATTTTTTCTTTTAGGTCTTGTCTATTTATTTAAGACTTCAATCTCATTAGATTTTATTAATATTATCTCTTTTATTTAAACTAGGTCTAGCCCCATTTCATTATTGAATTGCTGATATTTATGAAGGATCTGATTTTGTACTAATATTATTATTATCTTCCTTATGTAAACTATCTATATTTATTATATTATTAAAATTTGCTTATGTTTTTAGGTGGATTATCAATTGTTATAGGAACTATTGCCGGGTTTAATCAAACTAAAATAAAAAGATTAATAGCTTATAGTGGTATTTCTAATTTTGGATTTATTATCATATCCTTAAGCTTAAATAATATAATAGGTATTGAAATTTGTTTATTATATCTTTTCATTTATTTATTTACAAATTTATTTATAATTATGATATTAATATTA---TATAAAGATAATATAGAATTTATTATAGAACTTAACAATCGCTCTAGTTATTATAACCTTTTCTATAGCAGGAATTCCTCCACTTTTAGGGTTTTTAAGTAAATTTATTCTTATTTCAACTTTAATAAATTATAACTATATTATAACAGGATGTTTATGTCTACTAATTACTTGTATAGGTATAGGATTTTATTTAAGAATAATAAAAATACTTTTATTTCAAAATAATAATTTTTATGTTTCTTGAAATAATATTATTAGGTTTTATATTATATTACACACTATTTTATTTATTAAATCCTAAGTTTTTTATTTCTTTAATAACTTATCTATTAAATTTA------------ATGAAATTA---------AACTTGTTTATTTATTTATCCATAAGTTTTATTCTTAGTTTTATAGTTTTATTTTTTTCAATTTTTCTTTCTTTTAAATCACCAGATAAAGAAAAGGTTTCTATCTACGAATGTGGTTTTAATCCTTTTCATTCGACTGGTCAACCATTTTCTATAAGATTTTTTTTAATTTCTATTTTATTTTTAGTATTTGATTTAGAAATAATTTATTTATTTCCATGATCAGTAAATTCAAACTTAATAGATTATTATTCACAATTTATTATATATTTATTTATAATGATATTAGTTATAGGATTAGTTTATGAATGATTAAGAGGGGGTTTAGAATGAGAG---ATGTATATAATTTTTCTTTTATTAATCCCATTTTTAAGTATATTAAATATT---TTATTTCTTAAAAGAAATAGT---AGTAACATCTTTAATATTTCTTTATCTTGATCTTTAATACTATTTGAAATAACTTTATTCTTTCTATTGATGGAATATCTATATTTTTTATTGGATTAAGTATTTTATTGATTCCTATATGTATATTGATTAGTTTGAGATCAATAAAGTATTTTAAAAAAGAATTTAATATATTACTATTTATATCAGTTATTTTATTAATAGGGGTGTTTTCTATTTTAGATGTACTATGATTTTATATTTTATTCGAAAGCATATTAATACCAGTTTTTATTATGATTGGTATATGAGGGTACAGAGAAGAAAAAATTAAAGCTGCTTTTTATTTTTTCTTCTACACTTTAATAGGATCTTTGTTAATGTTAATAAGTATATTTAAGCTATATTCTTTAATTGGAACTACTAATTATGAAAATTTATTAATTATAAAAATCCCATATGATATTCAATTTTGATTATTTATAGGGTTTTTCATAGGTTTAGCTGTAAAAATACCAATGGTACCATTTCATATTTGACTTCCACAAGCTCATGTAGAAGCACCAATAGCAGGTTCAATTTTATTAGCAGGAATACTTTTAAAATTAGGAGGATATGGATTAATAAGATTTTGTTATCCAATATTTCCTTCAGCCTCTCAATTTTATTATCCATTAATTATTATAATAAGTATAATAGCCATAGTTTATGGCGCTTTGACTACATGTCGTCAAATAGATATAAAACGTTTAATTGCTTATTCTTCAGTATCTCATATGGGTTTAGTAACTGTAGGTATTTTTTCACATTCTATTGAAGGATTAACAGGATCAATATTAATGATGATTGCTCATGGTTTATCTAGTTCAGGTTTATTTATTATAACTTCAATTATTTATTTTAGATTTCATTCTAGAATTATAAAATATTTTAGAGGTTTGACTATTACTATGCCCATCTTAAGTATAATTACATTTATTTTGATTTTAGCTAATATTTCATTTCCATTAACATTGAATTTTATAGCTGAATTATTTTTAATAATTTCAGCTTTTAAATTCTCCTTATTTATAATTTTATTAATCTTATTAGGTGTTTTTATAAATTTAATATATTCTTTATGAGTTTATAATAGAATATTTTTTGGTTCAAATTCAATTCATTTAAAATTTTCAAGAGATATAGTAAATTTCGAATTTCAAAGTCTACTGCCATTAATAATATTTATTATTATATTAGGAATTTATCCCAATATATTTTAATTTATTAGTAGTAATTATGTTTTGTATTAGTATTATAGGTATAATCATAAATAGAAGTAATATAATATTAATTTTAGTTAGTATAGAAATTTTATTACTATCAATTTCAATGAATTTTATGTTAACCTCATTGACTAATTTTTCTTTAGAGGGACAAATAATAGCAATATATGTAATAACTATAGCTGCTATTGAATCAGCTATTGGATTATCAATAATAGTAGCTTTTTATAAAATAAAAGGATCTATTTCTTTAAAATTATTAAATTTATTAAAAGGAATGATTTTAACTATAATTTTTTTACCTTTATTTAATAGTTTATTATGCGGATTTTTTGGTAGATTTTTTGGTAATAAAGGAGTTAAATTGATTTCTTTTTTTCTTATTATAATTACACTTATTAATTCTTGAATTATTTTTTATGAAATTAATTTTAATAATACCTTTTTATATTATATATTATTAGACTGATTTAATTTAGGCTTATTAAGTAACTCATTTAATTTAAAATTTGATTTAATTACTACAAATATGCTAGTTTTAGTAATTACTGTTTCATTTTTTGTTCATCTATTTTCTTATTCTTATATGGAAAACGACCCTCATTTACCAAGATTTATATCTTATTTATCCCTATTTACCTTTTTTATGATAATATTAATATCAAGTTCCAATTTGATTCAACTTTTTATAGGATGAGAGGGGGTTGGATTATGTTCATACTTATTAATTAATTTTTGATATACCAGAATTCAGGCTAATAAATCAGCAATAAAAGCAATGATTATTAATAAATTAGGAGATATAGGGTTATTAATCGGAATAATATATTTATGAATATTTACTGGGTCTTTTGAATTTAATGATATTTTTTGTATTAATAGGTGTAATAGGAAAATCTGCTCAATTAGGATTTCACATGTGATTACCTGATGCAATGGAAGGGCCTACTCCAGTTTCAGCATTAATTCATGCAGCTACAATGGTTACAGCTGGGGTATTTTTAATTATTAGAATGTCACCTATATTTGAACTTTCATCTACTGTATTAATTTTAATAATTATTATAGGAAGTTTGACTTCTTTTTTTTCAGCAACTATAGGAATGGTTCAAAACGATTTAAAAAAAGTAATAGCATATTCTACTTGTAGTCAATTAGGTTATATGATTATGATCTGTGGATTTTCTTTTTATGACTTAAGTTTATTTCATCTAATAAACCATGGGTTTTTTAAGGCATTATTATTTCTCAGCGCAGGATCAATAATTCATGCTATAAATGATGAACAAGATATGAGAAAGTATGGTGCTTTAAAAAACTTTTTACCTTTAATATTCATTTTTATAATCATAGGATCTATAGCATTATTAGGATTACCATTTTTATCAGGATTTTATTCTAAAGATTTAATTGTCGAAGTAGCATTATTTTCAAATTTCTTATCTTTTTCTGTTTGAATTAGTATTAGTGCTGTATTTATTACAGCCTTTTATTCTTTAAGATTAATTTATTTCACTTTTATTAATAACCCGCAACAAAGTATAAATAATTTTAACAATATTCATGAAAGCGATTATAAAATTATTATTTCATTAAGTTTATTAATATTGTTTTCTATTTTTTCTGGATATATGTTCCAATTTATAATTATAAAAGATAATCTTCCTAATATGATTTACAATATTAATAAATTATTACCCCTTTTTCTTAGTATACTAGGAATTATTACAGCTATTGAAATGTTACCTTTACAACTTATTATAAAAATATTTATTTATTCTTAATTAATAATTGATATTTTGACATACTAATTAATTATATTCTTTCTAAAAAAATAAGTCCTTTAGGGTATAAAATTACTTATAAATTTATAGACAATCAAATTTTAGAAAGTCTAGGGCCATTTTATTTTAATAAAACTATAGGTATAATTTCTAATAAATCTAGTAAAATTTATTTAAACTCTATTTATTCTTATATTTTAATTACATGTGTATGAATGAATTTTTCTTTTTTTTTTCTATTTTGATAATTTTAGGGTGTTTAATGTGTATTAATTCTTTAAACCCCATTCATTCTGTTTTTTGATTAGTAACTGTATTTTTTTTTTCCTTCGCTTTATTAATTAATTTAAACTGGGAATTTTTGCCATTATTATTAAAAAAAATATATGTGGGGGCTATAGAAATATTATTTTTGTTGGAAAAAAGGAGGTTAGATATAATTCAAATAAAAAAAAATTCT---AATATAAACAATATAATCCCTATAATTTTAATTATTCTAAGTTTACTTTCATAATCTAGCTTTATTTTTTTATTCTAAATATTCTATAAATTTTATATTAATTAGTATTATTCTATCCATAGGCATGATAGGAGTAATTGTTCTCAAAAAAACAAAAAATATTTATTCAACATTTAAGATGATTAAA-TTTAAAATGAACTGAAACATAGTAAAGGCGATTGAAATCTATAG-AA-T-TAGTACTGTGAAGGAATACCTTTTGTATAATGGGCTTATAA-AATAATAATTAGCAAGCTATAAGGCTAAAT--AA---TTTATAAAGTTAATTATTCCCGAAACTTAACGATCTAATTGTGAATAAT---T-TTCAGAATGAACCAATAAATG-ATAAAAATTTTTGGATAATTTGCAATTGGCAGTGAAAAACTAATCGAGTTAAGAGATAGCTGGTTTTTCATGAAATTTATATAAGAGTTATTTAATGCAAAGATTATTTAACGAGTAAAAA-ACAATTTATATCCAACATCAA---TGAACTCTATAAA-CA-T-TTAGAAATAAGTTTATGATTT--AAACAAAAAGTAAATAAGCTTAGAATCAGCTATATTTTAAAAATTACGTAAAACTTTACTTTAAAAAAA-TTATAA-CTTTACAATTAATGAAATTTCTTTTAATA-TATTATGAAA-ATTTTAAAAGAGTAATAATATAAGCATGAGTAAAATTAAATTTATCCTATT-TTTTTCTTAAT-TTAATAAATTGATTAAGGTAATACAATTTCTCAGTAAAAATCTAAATCAAGTTAGGATAAATAATAAAT-TAATTTTTTTTTAAGGAACTCGGCAAACGACTGTTTACCAAAAACATAGCATTGAA--------GGTGAAACCTGCCCAATGA----TA--TAAAAAT----AATTATAACCTAATTTA--AATAATATTAAATGGATGCAGTAACTCTGACTGTAATAAAGTAGCATAATTAGTTGTCATTTAAT-TGATGGAGAGAATGAATGGTTACACGAATTTTTCACTGTCTTAAAAA-AAATTTTTT-AAAATTGAAATAATAGTTAAGATGCTATT-TA-A-AATTGTAAGACGAAGAGACCCTATAGAGCTTTACTATAAACTGGTAGTTTAGTTGGGGCGACTGTTT-TTTAAA-AA-TAATTATTGTATAATTAAACAATTTAACAATTA----C-T-----A-T-A---GTAGGCTATAATGACCCGTTATTATAATAAAT-AATAAGTAACGATTAATTGATAAAAGCTACCTTAGGGATAACAGGATAATTTTGTTTTAGAGTCCTTATCAAAAACAAAGTTTGTCACCTCTATGTTGAATTA-AGATATCCTAATAATGCAGTAGTTATTGAGGGTAGGTCTGTTCGACCTTTAAAACTTTTGATTATGGAGA---AATAAAAGTATGAGAATCGTTTATACATGTTAG-TG-GA-AGCAAATAAATGAGTAAACTAGGG-TAATAC---CTGTTTTGTAACTGACTAT-TAATTTTAATATAT--TTTTATCCTAAGACGCATAGC--TT---AA-GCCATGTTTTTACTGAAACAACAGCAGAAAAGAAATGTATACAATTAAAG-TAATTTAGATATAA--AGTAATCGTAAATTTTGTCTAAT-TCAGTGCCAGCAGAAGCGGTGATACTTAAG-AAAT-----AAATTTTTATAAAAAAATAGGTTAA--ATGTGTATAAAGATTATTGATTTGGTAAAATAT----ACAATTATTAAAAATCTTAA----------AAATTTTAC--GAA-ATAACTAGAAACTTGAATAAATGATAATTACACAGGATTAGATCCCCTGGTAATCTTTTTGTTAATCTGAACAGTAT-ACCTAA--ACAGGTGAAAATCAAATATTTTGGTTGTTT-ATTTTT-CTAATTAGAGGAGTATGTAATTTAATTCTATAATCCGCGAAACACCTTACCTTTTCTTGA-AAAT-ACAAGTGTTGCATGGTTGTCTTCAGCTTTAACTTATAGTT----AAAGCATAATTC-TT-AAAAGAATAAAGTCAAATATTATGGCCTTTATGAAAAGGGATATTATGTACAACAATAAAT---ATTATAAT-----ATAAATTTATATTTGGAT-CATCAATGTAA---ACTGATTTCTAAGACAATTTAATAGTAATTAAAAA-TATAAGGTTTTAATGAATAAGT-GCAAATATTAATACAAATAGCCCGTCGCCTTAGATAGAGTAAGTCGTAACATAGTGGGGGAAAGGGAACTTTTCCCTG
>HQ694729
ACAGCAAGTTATTTTGATCAGTTCGGTATAGTTAGCTTAATTCCGGGA---ATTACTAATAGTTCTTTAATGCTAATATTATCTATA---ACATTTATAGTTGGGTTTTTCAGTATTAATAGATTAATTCCCGGTAGGTGGCAGTCTGTGATAGAAATAATTTATGATCATTGGATAGTTTTGGTAAAGGATAGTTTAGGTGTTAAAGGGTCTAAATATTTTCCATTTGTTTTTTCGCTATTTTTATTAATAGCTTGATTAAATGTGTTAGGGTTGTTTCCTTATGTTTTTACCGTAGGTACACATATAATAGTGACTTTTGGTTTGTCACTTTCTATTTTAACTGTAGTTACAATATTAGGAGTCAAAAACTTTAAAGCTGATTTCTTCAGTATGTTAATGCCCCAAGGGGCGCCTATGGGGTTAGCACCATTATTAGTTTTAATAGAGACAGCTAGTTATTTGTCTAGGGCTCTCTCTTTGGGGATTAGACTTGCAGCTAATCTTTCTGCAGGTCACCTATTGTTTGCCATATTAGCTAGCTTTGCCTATCAAATGTTGATGGGTGATCTTGTTCTTTTAAGCATTTTTCCTATAGCAATTATGGTTTTTATAACCGCATTAGAAATCGCTGTGGCAATGATCCAAGCTTATGTGTTTTGTTTGTTAATCACAATATACTTGGGAGATACAATTAATTTACATATG---CCTCAATTAGATGTAGTCACATTTGTAAATCAATATGTTTGAATCATAGGATCAGTAAGCGTAGTAGTAATAATTATGCTCTCTGTAATCCTTCCTTCAATTAAGAAACTTACTCAGATCAGTC---AAAAAATTAATATGAGAATAAGAAAATATAACCCACTAGCGACAATCGTTAACGATATTTTGGTAGATCTACCTTCACCTTCTAACATAAGTTATTTATGAAATTTTGGGTCCTTGCTAGGACTATGCTTGATAATACGAATAGTAACAGGAATATTTCTTTCCATGCATTATTGTTCTGATACTACACTCGCTTTTTCTTCTGTAGCTCATATTATGAGGGATGTAAACTATGGGTTTATCCTAGAATATATACATGCTAACGGTGCTTCTTTATTTTTCCTATGCGTATATATACACATAGGAAGAGGGCTATACTACGGAAGTTTTATGAAAAGAGAGCTATGGCTTTCTGGAGTAACAATTTATATTATTATGATGGCTACTGCCTTTATAGGCTATGTACTTCCT---TGAGGTCAAATGTCCTTTTGAGGAGCTACTGTGATTACAAACTTGGTATCTGCCATACCTTATGTGGGAAATGATATAGTACAATGATTATGAGGGGGCTTCAGCGTTTCTAATGCTACCCTTAACAGATTTTTTAGTTTACATTATTTACTACCTTTTCTGCTGGCAGGATTAGGAGCTGCTCACATTATTCTACTGCATGCAGCAGGGTCTTCTAACCCAGTTGGAGTAAAGTCTGATGTGGACAAAATACCTTTTCATTCTTATTTTTCCTTCAAAGATGTATACGGAATGTTATTATTAGGAATAATATTAACACTGTTAGTTTTTTTCGCTCCCAACATTTTGGGAGACACAGAGAACTATATACAAGCTAACCCTTTAGTTACTCCAGTCCATATTCAACCCGAATGGTACTTTCTATTTGCTTATGAACACATATTTATCAAGATGATTATTCTCAACTAACCATAAAGATATAGGAACATTATATCTAATATTCGGTGCTTTCTCTGCTATGGTAGGAACTGCCTTTAGTATGATTATAAGATTGGAACTGTCAGGACCTGGATCTATGCTAGGAGATGACCAATTATACAATGTTGTAGTAACTGCACATGCTCTAATAATGATTTTCTTTTTTGTTATGCCCGTCTTAATAGGGGGGTTTGGAAATTGACTGGTTCCATTATATATTGGAGCCCCAGATATGGCTTTCCCAAGGCTTAACAATATTAGTTTTTGATTGCTACCCCCAGCTCTGCTTTTACTATTAGGGTCTTCTCTTATAGAACAGGGAGCAGGTACTGGATGAACAATTTATCCCCCCCTAAGCGCAATTCAGGCCCATTCCGGTGGTTCAGTAGATATGGCTATATTTAGTTTGCATCTGGCAGGGGCCTCCTCAATAATGGGAGCTGTAAATTTTATCACTACCATATTAAATATGAGGGCCCCCGGAATGACTATGGATAAAATACCTCTATTCGTATGATCCGTACTGGTAACCGCAATATTATTGTTATTATCCTTACCTGTCTTGGCTGGGGCTATTACAATGTTATTAACCGACAGAAACTTTAATACATCCTTCTTTGACCCTGCTGGAGGAGGAGATCCAATTTTATTTCAGCATCTTTTACAGTGATATTCCCCTTAATTGGCAATTATCTTTCCAGGACAGTGTGAGTCCAATTATGGAGGAAATAATTTTTCTTCATGATCAAGTAATGTTTGTAGTACCGCTTATATCGGTCTTGGTAGTATGATTAATGATTAGATCTGCACTTTCTAGGTACAAGTATAAATTTTTAGTAGAAGGTACCGTTATAGAAATAGTTTGAACAATTATTCCTGCAGTGATATTGGTCTTTATTGCTTTTCCATCTTTAAAACTATTATATTTAATGGATGAAACGATGGAACCTGCGATTACGGTGAAAGTTGTAGGACATCAATGGTATTGAAGCTATGAATATTCAGATTATGATGTAAATGATCTGGAGTTCGATTCATATATGGTCCCAACCTCAGATCTTGAGCTCGGAGATAATAGATTACTGGAAGTGGATAATTATTTGGTTTTACCAATTCAAGCTCACATAAGAGTTTTAGTAACTGGTGCTGATGTTATACACTCATTTGCAATTCCTTCCTTAGGAGTAAAAATGGATGCTGTCCCCGGTAGGTTGAACCAATCTAATATGTTTATGAAAAGATCTGGTTTGTTTTATGGCCAATGTTCCGAAATTTGTGGTAGTAACCATAGCTTTATGCCAATAGCGGCCAGAGGTGTTTCCTTAGACACATTTGTTAGCTGGGTGGAATCCAAATACTTTCCATCCTTATCATTTAGTCGATCCTAGTCCTTGGCCCTATGTTTCTGCTTGTGGGGCATTTTTCTTAACCTTAGGAAGTGTAATATACTTTCATTATAGTTTTATTTGAATAATGATTCTTGGTTTCCTTATATTTGGAACAACCTTTACGGTTTGGTGTAGAGATATAATAAGAGAGGSTACCTTTCAAGGGCACCATACTGAGATAGTTAAAAAAGGTTTAAAAATAGGGATGTTATTATTTATAGTATCTGAAATATGTTTTTTCGTATCTTTTTTCTGG---GCTTTCTTTCATAGTAGTTTAGCGCCCGCAATCGAATTAGGGGCTCTCTGACCCCCCATAGGTATTCAAATACTTAATCCTTTTTCAGTTCCTTTATTGAATACTGCAATTCTATTAAGTTCTGGGGCTACTGTAACCTGAGCCCATCATGCCATAATAAATGGTCAAAGAAAACAAGCCATTGCAGGACTTATAACCACTGTGTTGTTGGGTGTTATATTTACATCTCTTCAAGGGATTGAATATATAGAAGCCCCTTTTGCTATTTCAGACTCTGTTTATGGTTCAACTTTTTTTATGGCCACAGGATTCCATGGATTTCATGTTCTTGTTGGAACAACCTTTCTTCTTGTGTGTTTGTTGAGGTTGATGTTTCACCAATATACTAGACACCACCATTTTGGTTTCGAGGCAGCAAGTTGATATTGACATTTTGTTGATGTTGTTTGATTGTTTCTTTATGTTTGTATTTATTGGTGAGGA---------------ATGATATATATGCTAATAAATTTGATTAAACTACTAATAATTATAGTCCCCGTATTAATAGCGGTAGCCTATTTAACACTTGCTGAGAGGAAAATACTGGGATACATG---CAATCAAGAAAGGGGCCGAATGTGGTTGGAATATACGGGCTGTTGCAGCCTTTAGCTGATGGTGTGAAGTTATTCTCTAAGGAAATGACCATCCCTAACCACTCTAGCTTGGTACTATAC---TTCTTGTCCCCGGTTTTATTTCTAACATTAGCTTTAGTTCTGTGAGGAGTACTACCTTATGCTATAAATAATACATACTCCGAACTTTCATTGGGACTATTATTTGTATTAGCCATTTCTTCAGTAAGCGTTTACGCAATATTAATGTCAGGATGAGCAAGTACCTCTAAATATGCTTATTTTGGATCTTTAAGGGCAGCAGCTCAAATGATAAGCTACGAAGTCTCGATGGGTCTAATACTAATATCTGTTGTTATATGTGTTGGTTCTCTTAATCTCTCTTCCATTTCTTGGTTCCAGACAAATTCGTCCCTGTTCATATTTACTCTTATTCCTGCAGGAGTCATGTTTATGATTTCGCTAATAGCTGAAACTAACAGAGCCCCTTTTGACTTGACTGAAGGGGAGTCAGAACTTGTTTCCGGCTATAATGTAGAATATTCGTCGATGTCATTTGCCCTGCTATTCTTAGCAGAATATGCTAATATAATATTCATGTCTGCCCTATTCTCTTTGGTTTTCTTAGGGGGTGAGTGTTAAGACTTCAGTAGTAGCATTGTTCTTCGTTTGAGTTAGAGCTTCTTACCCTAGAATAAGGTATGACCAATTAATGATGTTATTATGAAAATCTTATTTACCATTAAGCCTGGCTTTATTAACACTCTGCTCTTCCATCCTTTGATCTTTTGGAGGATTGCCTGATTTTGTGTGTTATACTAGCCTCTATGCTTATGCTATCAACCACAAATATGTTAGCCTTGTATCTTTGCATTGAGCTACAAAGTTTATCAATATTTATATTGATAGCTCAAGAAAGAGAGTTTGCTTCTAGAATTGAGGCTTCTTTAAAGTACTTTGTTCTGGGTTCTATTTCTTCTGGTTTACTCTTGTTAGGTTCTTCATTGTTATTTATTCATTCTGGTAATTGTGAAATTAATATTGGTAGCATTATTATTTAAATTGGCTGCAAGCCCTTTCCATTTTTGATCTCCAGATGTTTACCAGGGGTCCAATAATAATACCTTGTTATTGTTAGGAACTTTGCCTAAAGTTAGTGTTTTAGGAGTATTTATAGTATTTAGTTCTTGGAGCCACAATTCTCTCATTAATAATAGGTTGTGTCGGAGCAATAAATCAATCCAAGATTAAAAGATTGTTAGCTTACAGTGGTATTGTAGGAATAGGATTTATTTTACTGGGTGTTAGCATTGGATCTTACCAAGGAATAGAAGCTGGAGCTATATACATGGCTGTCTACGCAGTTACTTTTGTCTCGATACTTATTCTGGTAAGTAAA---AGTATTGACGAAAAACCCACATTAGGAGAATTTATTAAGTACTTTTGGAGTTATGTTATTATCGGTGGCAGGAATACCTCCCCTTGGAGGGTTCTTCTCCAAGTGGTTAGTATTAACTTCGGCTGTAACAACTGAGTTCATTTTTTCCAGTATATTATCTGTCTTATGTGCTATCATAGCTGGAGTCTACTATATAAGATCAGTCAAAATAGGGTATTTCCAGGAGGAGAAAACTTTCCTCATATGAAGAAAAGTATTTCGGAATGTTACTATATTCTATAACATTCATATTGGTTTGTCCACAAATATTATGAAAACCCATTCACTACGGGGTTCTATCACTATTC---GTGACTCTCATTACATTTCAGAAAATCGCAATAATTCTGGCCATTAGTTTACTGTTGTCAATAGTAATTGGAGGAGCTTCTTATGTTTTGGGAGATACTTCCCCAGACAAAGAGAAGGTATCTGTTTACGAATGTGGATTTACTCCCTATGATAATCCTGGAAACCCAATTTCCGTAAGATTTTTTTTGATAGGGATATTATTTTTGGTGTTCGATCTGGAAATATCCTTGCTTCTACCATGATCTATTTCTTCTTATTTAATCTCCCTGCCAGGGATATGATTAATATTTATATTCGTTTTTATATTAACTTGAGGCCTCATCTATGAATGAATTAAAGGTGGATTAGAATGGGAA------ATGGTTCTGGTAATAAGTGTTGTTTTAATAATGTCCATCTTCCTGGTG---ATACTCATAGGAGCTTCAAATCCTTTAGCGGCAAAAAAGATAGCCTTAGGATTCTCTTTTGTAGTTCTTGGGGCTCCTTATATTTTGGTGTTGACCAACTATCTTTGCCCTTTATACTATTAACTGGAGTATTAACCCCCATATGTATAATAATTAGCTGGAACTCAATAACCTATTTAGTTAGGGAATTTTTGGTATTCTTGTTGATGATACATTTGTTATTAATAGGAGTGTTTACTTCTCTAAATCTATTGCTGTTCTATATAATGTTTGAGGGGATACTAATACCGATGTTCTTAATGATAGGAATATGGGGCTCAAGAAAAGAGAAAGAGAGAGCCGCTTTCTACTTCTTCTTCTTTACCCTTGCTGGGTCCTTATTTATGTTAATAGGTATATTTACAATTTACACATATACGGGAACTTTAGATTACACCTTACTTTCATTGCAGTCCATTCCTTATGAATTACAATTTTGAGTATTTATTGGATTCTTCCTAAGTCTCGCAGTGAAAATACCAAAAATACCATTTCATATTTGACTACCACAAGCCCACGTAGAGGCTCCTGTTGCAGGGTCCGTTCTGTTAGCTGGAGTACTACTTAAATTGGGAGGATATGGTTTTTTAAGATTTTCGTGAACACTTTTCCCTGCAGCCTCCCAATATTTTTCTCCCATAATAATCTTGTTAGGGTCAATTGCTGTTATATATGCTAGCCTATCAACTTGTAGACAAACTGATGCCAAAAAATTAGTAGCATATTCATCCGTAGCCCATATGGGGTTAGTAACGATAGCGATATTTTCTGGAACTTCTGAAGGACTTGTGGCCGCCATTATTTTGATGCTGGCTCATGGCTTTATTAGTTCAGGATTATTTATAACCGTAACAAATCTGTATGATAGATTCCACACTAGAATCATTAGATATTACAAAGGAGTCGTTTACACTATGCCTGTTTACTCTACATTATTCTTTTTGCTGATACTGGCTAACATAGCCTTCCCTGTAAGCATGAATTTTATAGGGGAATTCATGTCAACATTATCAGCCTTTCAGTTTAGCTTCCTAGCTATATTATGTCCTTTAGCAGGAATGGTTCTTTCTGGGGCCTATAGTCTACTGTTTTACAACAAAATTTCTTTCGGCTACCCTTCCTCGTTCCTCCAATTCGCTAGAGATATAGATAGGAGAGAATTATGACCTCCTTTGATTTTGATTTTGCTTGCGGTGATCTTAGGTCTTACCCCTACTTGCCTTGACTGCATACTCATTTTTGTTATTCATATTAGGGGTGTTAGGGGTGTCAATTAATAGGACCAACTTAATACTCCTATTAATGTCTATTGAACTAATGTTATTGTCTACTTCACTACTTTTTATGGCTGGAGCTTCTTTTTATGATCTTATATTAGGACAAGTTTTCACTATACTAATATTTACTGTAGCTGCTGCTGAGTCTGCAATTGGTTTGGCCATAATTATTGCTTATTTTAGATTAAGAGGTAAAATATCTATTAGATTACTAAATTTACTAAAAGGGATGTTTACTTCAATAGTATTGTTACCCTTAATTAGTTCAATTACTTTGCTACTGTTTGGTAGAAAAATAGGTAGTAAAGGTTCCAATATAATCTCTTGTTCTTGCATGTTTATATGTTTATGCCTGTCTATATGATTATATCACAACATAGTTTTGCTAGAAACAGGTGTCTCAGTCAAATTCTGAAGTTGGGTGGACTATAATCTGTTCAACACTAGTTTATCCTTCTCTGTCGATAATTTGTCCGCCAGCATGATTTTCGCTGTAAATACTGTCTCTTTTCTGGTACATTTTTATTCAGTTTCTTATATGAAAGGGGACCCTCATACATCAAGATTTATGGGATATTTATCCTTATTTACATTCTTTATGTTAATATTAGTGTCCTCCCAAAACTATTTACAATTATTTATAGGCTGAGAAGGAGTAGGCCTTTGTTCCTATCTTCTTATAAATTTTTGATATAGTAGAATACAGGCTAACAAGGCGGCTATTAAAGCCATGCTAGTAAACAGATTAGGGGATGCCGCACTTATTGCTGCAATTATAATTATGTGAGCAAATTATGGTTCCGTTAATTTTTTGTCTGTTACTATTATTAATAGGTGCTGTTGGTAAATCCGCTCAAATAGGTCTTCACACTTGATTACCTGATGCAATGGAAGGACCAACACCAGTTTCGGCTTTGATTCATGCTGCAACTATGGTGACTGCAGGGGTTTATTTGATTATAAGATCCTCCCCCTTGTTCGAGTTATCATCTTCAGCCTTAATATTAACCGCTTTAGTAGGATCTATAACTGCATTATTTGCTGCTACGGTAGGCCTAGCTCAAAATGATATAAAGAAGATTATAGCTTACTCTACCTGTAGTCAATTAGGCTTTATGGTTTTATCTTGTGGAATTTCCTACTACTCAGTAGCCCTATTTCACCTGGTAAACCACGCTTTTTTCAAAGCCTTATTATTCTTGAGTGCTGGTTCCATAATTCATTCTATGCTTGACGAACAAGACATAAGAAAGATGGGAAGCATTAATATAGTCCAACCTTTGTCTTATGTTTTTATAGTAATTGGTTCTCTTTCCCTGGCTGGATTTCCTTTCATGGCCGGATATTATTCTAAAGATCTTCTTTTAGAACTCTCTTCACAAAAATACTTTATAATTTTCGGGTTTTGACTAGGAATTTTCGCGACATTATTAACAGCATTATATTCTTTCAAATTAATTTTGAGGAGCTTTTTACAATTTCAGAATTCCCCTAAAACTTACTGAAAGACTGCTCATGAAAGTGAATGGGTTTTGTTGGGCCCTTTAATGGTCCTGGGAATAGGAAGTATAATTTCAGGATACATTCTTTTCAGTCCTACCCTTAACAATATGGTTCATCCTATTGTACCAATTCTGGTTAAATTATTTCCTTTGGTAGTTACCATACTTGGGGCAGCCATAGGGCTTGAAATATTTTTTTGAAGCTTCATATTGGGAAACTGTATCAATTCTTAGTAAGTGCATGAGATTTTGATAAAATCATCTCAAATACTATAGTTGTTCCGGTATTTAAATTTGGTTACAAGATAACTTTCAAGTTGTTTGATACTGGTTTTATAGAGACATTGGGACCAAGAGGACCTTCTGCTAAGATTATTAAGTTCTCCTCTTTTGTTTCTTCCTTACAATCTGGACTCCTATTTAATTATGCTATTATAATAATTTTATG------ATTTCCCCTATTTTTATGGTTTTAACAATAATATCAGGTATAATGGTTGTTACAGCAGTCCATCCTGTTCATTCAATCATATGGTTAGTTCTATCATTCATTGGAGCAGCAATAGTTTTCATTCAACTACAAGCGGATTTCATAGCTTTGGCTACCCTTATTATATATGTAGGAGCTATAGCAATACTCTTCATATTTGTCTTAATGATGTTGAATCTATCCTCATTTGAGTTTGATAGT---AGTATATCCTCCATTATTCCTTTAGGGATTATAAGTGTGTTAGGGCTTACAAACTTTAGGGTTTCATCTCTACACTTCTTATGCTCCCCACCTAATAGTTGCTAGCCTAATATTACTAGTAGCGATGATAGGCGCAATCATATTCTAAAAGACAGGACAACTTTATACAAATATCTCGAGACATAT--TACAAAATTAGAAGAAACATAGTATTGGCGAAAGAAACTTATAA-AT-A-TAGTACTGTGAAGGAATACCTTTTGTATAATGGGCTTGCTAGAATCAAT-TTGGTTAGCTTATTAACGCCATATTC---ATGATAAAATCAAATGTTCCCGAAACTAGGTGATCAATTCTGAAGTAGC---C-AATAGGGCCAACCATTTACTGTTTCAAAAGTTTTGGAAAACTTCAGAATAGGAGTGAAATACTAATCGAACCTAGAAATAGCTGGTTTTCTACAAAACCCTTATTAGAGACCAATAATGATAAGATTGTTGGTCAAGAGAGAA-ACAACTCGGATTATAAGCCAA---GGACATAAATTAATTAAA-TGTATACACAATAGAAAGTAA--AAATAGAGGACAAGTGGGCTTGGAAGCAGCCATCTTATTGACAACGCGTAACAGCGGCTCCTAAAAACA-TATCTA-TTATAAATTTAGTAGAACAGACTATTGAT------------TCGCAATAGTGGAGATAATGCAAGCATGAATAC----CCATCTATTCTTTA-GGTTT----------------------AAATGAAACAACCCTTAAGTA-CCATCTAACCAAAGGAAGCAAAACAACTTGA--TCAATTTCTTCAAAGGAACTCGGCAAACGACTGTTTACCAAAAACATAGCTTGTAA--------GGTGAAGCCTGCCCAATGA----CT--GCCAATAATCTAATA--------------AAAATCAGTTCAATGGCCGCGGTAACTCTGACCGTGATAAAGTAGCATAATCACTTGTCACTTAAT-TGGTGACTGGAATGAATGGCTAAACGAATCCTCCTCTGTCTCTGAAGAAATCCTGGC-AAATTTGAAATAGCAGTGAAGATGCTGCT-AA-ATAATTGTAAGACGAAAAGACCCTATCGAGCTTTACTGGAATCTGACAGTTTGGTTGGGGCGACCACCC-CTAAAA-AC-GTATTACTGGA-GACAAACAAGTCAATCAGTTA----T-A-----ATT-T---ATAGGACATATTGACCCGTTATTTAGCTTCAC-AACAAATAACGACTATGAA--AAAAGTTACCGTAGGGATAACAGGGTAATATTTTCAGAGAGTTCATATCGATGAAAATGTTTGCCACCTCGATGTTGAATTA-TGATATCCTGAGGGTGCAGCAGCTCTCAAGGGTTGGTCTGTTCGACCATTAAAACCTTTGACTTTGGGGTA-TAGTAAATGCTTTTGTCTTTTTAATACATGCTAG-TA-AATTGCGTACAGGTGAGTAAATCCGCTTTGTGAA--GCGGTGTGTTACCAGGATTATTCCTATTTGATTAATAAGAATTCCCGTGACAGCGAGA--TT---CA-TCCACACTTTCACTGAAACAACAGCAGTATAGAATATTGTATAATTGATT-ATTATCAGATACAG-AAAG-ACAATAAGGGTTGTCGAAT-CAGGTGCCAGCAGACGCGGTTATACCTGAG-ACCC-----AAGTTTTACAAAACAAAAAGGCTTAAAGGGTGTCTAAATTTTAGTATAGAAATTAAATTCAATAAAATAAACTAGAATACCATTTT----CCAAAGGAATGTT--TTT-TAAAGCAAAAACACTAAATAATAGATAGCCAATGGGATTAGATACCCCAGTAACCTATTACCTAAACTGAGTAGTAT-AATCAA--TTGATCGAAATTCAAAAAGTCTGGCTGTTT-G-TCTT-CCAATCAGAGGATTGTGTCGTTTAATATGATAGTCCGCAGAATACCTTACCTTTCTTAGA-TTA--TCAGGTGCTGCATGGCCGTCTTCAGTTTATATATAATATATTAATAGACTTAACCT-TT-AAA-AGCTGAAGTCAGGTAGTATGGCCCTCATAGAAAGGGAT-TTATGCAATACAATTTTC---TTAAAAAA-----AATTAAGTAAA--CGGAA-AAGACCTGCAA--A--CTCTTAGAAGTTGAATTTGACAGTAATCAAAGACGATAAAGCTTTGATGAATAGGT-TCAGACATTAGTACAAATTGCCCGTCACCTTAGTTAAAGCAAGTCGTAACATAGTGAGGGAAAGGGAACTTTTCCTTG
>HQ694730
ATAGCTTCTTATTTCGATCAATTCATTATTATTAATGTGTTTATGGGCTTTTTAACAAGCTCATCTATGATGTCGCTATTTTCCTTA---TTATTTATTTACTTGTTTTTTAATGGGAAATGATTGATTCCTACAAGATGACAGGTAATAATGGAACTAGTATATGTACATTGGTCTGGCCTATTAAAAGATAGCTTAGGCTCTAAGGGAATGAAATATTTCCCTTTTATAGTAGGTTTGTTTTCTCTTTTTGTATGATTAAATGTCTTAGGGTTATTTCCTTATGTCTTTACTGTTGGAACCCATATAGTGGTAACTTTCGGTATTTCTTTTTCTATTTTAACTGTAGTTACAATTCTTGGTATAAAAAACTTTAAGGCAGATTTTTTCAGCCTTTTAATGCCTCAAGGAGCACCTATAGCTTTAGCTCCTTTACTTGTAATAATAGAAACAGCAAGTTATTTGTCGAGGGCTGTTTCACTGGGTGTTAGATTAGCAGCAAATTTATCCGCTGGTCATTTGCTATTTGCGATATTGGCAAGCTTCGGGTTTCAAATGATAATGAATGATTATTTTCTATTAAGCCTTTTTCCTATAGCAATTATGGTTTTTATAACTATTTTAGAAATTGCTGTAGCTGTTATTCAAGCTTATGTATTCTGTTTGTTAACCTCCATTTATTTAGAAGATACCCTTAAAGCACACATG---CCTCAATTAGATTTTATAACTTATTTAAATCAATATATGTGAACTATAGGTGTTTTGTCTTTCTGTGTTGTAATAATGTGTGCAACATTATTACCTAATATCAAATACGGATTAGATTCAAGTT---AAAAAACTTTTATGAGATTAAGAAAATATAACCCCCTTGCTGCAATCGTTAATGAAGTAGTTGTAGACCTTCCTTCTCCTTCCAATATTAGCTATTTATGAAACTTCGGTTCCCTATTAGGGTTAACTTTAGGGTTACAAATAGCTACTGGCGTTTTTCTATCTATGCACTATTGTGCTGACACTTCCCTAGCATTTTCCTCTGTATGCCATATCATGAGAGATGTTAATTACGGGTTCGTGCTTAAATATGCCCATGCAAATGGAGCTTCCTTATTCTTTTTGTGTGTTTATATACACATAGCAAGAAGCCTTTATTACGGTGGATTTTTAAAAAAAGAATTATGATTTTCCGGGGTTACGATCTATATACTTATGATGGCTACAGCTTTTATAGGATATGTATTACCT---TGAGGACAAATGTCATTCTGAGGGGCCACAGTTATAACAAACTTAGTATCCGCAGTTCCATATATAGGAAATGATATTGTACAGTGACTATGGGGTGGTTTCAGCGTATCTAACGCCACATTAAATAGATTTTTTAGCCTGCACTATTTGTTACCTTTTGTACTAGCTGCATTAGGAGCTGTCCACATAATCCTTCTTCATACTCAAGGGTCTTCTAACCCCGTTGGAGTAAAATCAAGCATTGATAAAGTCCCCTTTCATTCCTATTTTTCATTCAAAGATGTATACGGAATAACCTTATTAATTATTATACTAATAACACTAGTATTTTTTCTCCCTAATTTATTAGGAGATACAGAAAACTATATACAAGCAAACCCTCTAGTTACTCCTGTTCATATACAACCAGAATGATACTTTTTATTTGCATATGAACGCCTATTTATCAAGATGACTATTTTCAACAAACCATAAAGATATAGGAACTTTATACCTTATATTTGGAGCATTCTCCGCAATGATAGGAACAGCATTTAGTATGATTATAAGACTAGAACTATCTGGACCTGGATCAATGTTAGGGGATGACCAAATCTACAACGTAGTCGTGACTGCCCACGCTTTAATTATGATATTCTTCTTTGTTATGCCTGTGTTAATAGGCGGATTCGGAAATTGATTTGTTCCTTTATATATAGGAAGCCCAGATATGGCTTTTCCTAGATTAAACAATATTAGCTTTTGACTTCTACCCCCTGCCTTACTATTATTATTAGGATCCTCCCTAATTGAACAAGGAGCTGGAACAGGTTGAACAATATATCCCCCCCTATCAGCTATACAAGCTCACTCAGGAGGATCTGTTGATATGGCTATTTTTAGTTTACACTTAGCTGGTGCTTCATCTATAATGGGAGCTATAAATTTTATTACAACCATTATTAATATGAGAGCCCCTGGAATGACAATGGACAGAGTACCTTTATTTGTATGGTCTGTTTTCATAACCGCAATATTATTATTGTTATCTTTACCTGTATTGGCTGGAGCCATTACAATGTTATTAACCGATAGGAATTTTAATACATCATTTTTTGACCCTGCTGGGGGAGGAGATCCCATTTTATTTCAACATTTATTACAAAGATGTTGCCGAGGATTGGCAGGTGTCTTTTCAGGATAGCGCAAGTCCTGTAATGGAAGAAATTACATTTCTTCATGATCAAGTTGTGTTTATAGGTCCTTCTATTTCCATTTTAATTTTATGGTTAATGATTAGATCTGTCTATAATAAGTACAAGTATAAGTTTTTAGTAGAAGGAACTATTATAGAAATAGTATGAACACTAATACCTGCAGTTATATTAGTTTTCATCGCATTCCCTTCTCTTAGGTTACTTTATTTAATGGATGAAATTATGGAACCTGCTATTACTATTAAAGTTGTTGGACATCAGTGATACTGAAGCTACGAATATTCTGATTATGATAGTGAAAATTTAGAATTTGACTCATATATGGTTCCTACTCCGGATTTAATTGACGGTGATAATAGGTTATTAGAGGTTGATAATTGTTTAGTTATTCCTATTGAGACTCATGTGAGGGTTTTAATAACAGGTGCTGATGTTATTCATTCTTTTGCAATTCCAGCTTTAGGGATCAAAGCTGATGCTATACCCGGTAGATTAAATCAAACTAATATGTTTTTAAAAAGATCTGGGTTGTTTTATGGTCAATGTTCTGAAATTTGTGGGACTAATCACAGTTTTATGCCTATTGTAGTAAGAGGAGTATCGCTTGACAAGTTTGTAAATTGAATAGAGACCAAATGTTTTTCATCCCTATCATTTAGTTGATCCTAGCCCCTGGCCTTATGTAACTGCTTGCGGAGCTTTCCTTTTAACCTTTGGAGGTGTAATATATTTTCACTATAGTTTTATTTGACTCATGTTAATAGGGTTATTAATGTTTGCTATCACTTTTATAGTTTGGTGTAGGGATATTGTAAGAGAAGCAACTTTTCAAGGTCATCATACAGAATTAGTAAAAAGAGGCTTGAAAGTTGGTATGATACTTTTTATAGTATCAGAAATTTGTTTTTTTGTCTCTTTCTTCTGGGCT---TTTTTTCATAGTAGTTTAGCCCCTGCAATAGAATTAGGTGCTATTTGACCCCCTGTAGGAGTGCAAATATTAAACCCATTTTCTGTACCTTTGCTTAATACTGCTATTTTACTTAGCTCAGGAGCTACCGTTACCTGAGCTCACCACGCAATTGTAAACGGATCAAGAAAACAAGCAATTACTGGACTTATAGTAACTGTAGTTTTAGGTGTAATATTTACAGGACTGCAAGCAATGGAATATTATGAAGCTCCTTTTGCTATTTCTGATTCAGTGTATGGGTCTACTTTTTTTATGGCAACAGGATTTCATGGGTTTCATGTTTTGGTTGGAACCACTTTTTTATTAATTTGTTTATTAAGATTGACATTCCACCAGTTTACAAGACACCACCATTTTGGTTTCGAAGCCGCTAGTTGGTATTGGCATTTTGTTGATGTTGTCTGGTTGTTTTTATATGTGTGTGTTTATTGGTGAGGTTCT------------ATGGAAAATTTAATAATTAATTTAATCAAGTTCCTATCAATAATTGTTCCGGTATTAATTTCTGTTGCTTATCTTACTTTGGCCGAAAGAAAAATATTAGGGTATATC---CAACTTAGAAAAGGACCAAATGTAGTAGGAATATATGGATTACTACAACCTTTAGCAGATGGGGCAAAACTGTTTATGAAAGAAATGACTGTTCCTAACCACTCTAATTTAATACTCTAT---TTTTTCTCGCCTGTTTTATTTCTAACCCTAGCTCTTATGATATGGGCAATACTACCCTATAGTACTAAAGAAGCACTATTAACTTTAGATTTAGGCTTATTATATATCTTAGTTTTATCTTCAATTAGTGTTTATGCTGTTTTAATGTCAGGATGGGCTAGTACATCAAAATATGCTTTTCTAGGCTCGTTAAGAGCAGCCGCCCAGATGATTAGCTATGAAGTTTCTATGGGACTAATACTAATCTCAATTTTATTAATAGTTGGATCACTTAGCCTTGCTAAAATTGTAGAACTACAAGCAAACACAATAATTTTTTTAGTACCACTTCTTCCTGCAGGAATAATGTTTTTTGTATCAATACTAGCAGAAACAAACAGAGCACCTTTTGATTTAACAGAAGGAGAATCTGAGCTAGTATCAGGGTATAATGTCGAGTATTCATCTATGTCATTTGCCCTCCTATTTCTCGCTGAGTATGCTAATATTATATTTATGTCAGCATTGTTTTCAGTATTATTCCTGGGCGGTAGCTGTTAAGACAACATTAATTGTTCTTCTATTTATATGGGTTAGAGCTTCTTACCCTAGAATCAGATATGATCAGCTCATGATGTTGCTATGAAAATCTTATCTACCTATTAGCTTAGCTACAGTAATAATTACCACATCTATTTTATGATCTTTTTTTGGACTTCCTAATTTTATCTGTTATTCTAGCCTCCTTATTAGTAGTGTCGTCAAATAATTTATTGGCATTGTACATAAGCATTGAACTTCAAAGCTTATCTCTTTTTATATTAATAGCTAGAAAAAAAAGTTCTATAGATAAAGTAGAGGCTGCATTAAAATATTTTGTGTTAAGTTCTATTTCTTCAGGCCTCTTTTTAATAGGTTCAGCTATATTCTTCTGCTCATACGGTACGTGCGCTATTGGTAACTGTAGCTTTATTATTTAAGTTAGCAGCTGCCCCTTTACACATATGAACCCCAGATGTTTACCAAGGGTGTGATAATAACTCCTTGATGGTTTTAGGAACATTACCCAAAATTAGTGTACTAGCTATTCTAATAGCTCTTAATCCTACTTAGTACCATACTTTCGCTAATCATAGGGTGTGTAGGCGCTTTAAACCAAACTAATATTAAAAAACTATTAGCTTATAGTGGTATAATAAATATGGGGTTTATACTATTAGGAGTCTCTACAAGCTCTTTTGTAGGTATAGAGTCAAGTATTATGTATTTATTAATTTATACTTTTACTTTTCTCTCTTTTTTATTTATAATTAATAAT---TTCTTATCAGAAAAAAGTAATATATCGGAATTTCCTTATAACTTTACTAGTTTTTGTTTTTTCTCTAGCAGGAATACCTCCTTTTGCAGGGTTTTTTATAAAATGGGTAGTTCTATCTAATGCTATTTCCTACAATTTTATATTTACAAGTGTAATTTCAATATTGTGTGCAGTAATAGCCGGGGTTTATTATGTAAGATTAGTGAAGATAGGTTATTTTCAACAAGATAAATCTTTTCATATGTGAAAAGAAGCTTTTAGGTTCCATACTATTTTTAACTATCTCCATAGTATTGTGTCCTCATATATTGACAGAATTAGTTCATTTAGGTGTATTATCTATATAT---GTGACAAATTTAGTTAGCTATAATATTATAATAGTTATATCAGTAAGTTTACTACTTTCAAGTATTATTTGTGCGGATTCTTATCTATTAGGGACCTCCTCTCCCGATAGAGAAAAAGTTTCTGTTTATGAGTGCGGTTTTACCCCTTTTGACAATCCCGGAAATCCTATTAGTATTAGATTTTTTATCATAGGAATTTTATTTCTAGTTTTTGATTTGGAAATATCTCTTTTATTTCCATGGTCAATTTCATCCCATATCCCATCACTTTGAGGTTTATGGGTTGTTATCTTATTCCTATTTATATTAACTTGAGGATTAGTCTATGAATGAATTAAAGGTGGATTAGAATGAGAA------ATGCTTATACAATTAATATCCATTCTAGTAATTTCCTCTTTAATCATA---TGAATGATTCCAAACCATAAAATTAAGACTATAAAAAGAGTGGGATTATTATCATCTTTTGGGGCTCTTGAGGACCGCTACACTTTGGTCTAGATGAAATATCTATTCCTTTTCTACTTTTAACCGCTATACTTACCCCTATTTGTATACTGATAAGTTGAAATTCTATAAAATATTTAGTAAAAGAATTCATATTGTGTCTCTTACTAATACATTTAATATTAATTGGAGTATTTACCTCCCTTAACATTTTATTATTTTATATACTATTTGAAATTATACTTATTCCAATGTTTGTGGTCATAGGTGTCTGGGGATCAAGAAAAGAAAAAGAAAAAGCAGCTTATTACTTTTTTTTCTACACACTGGCCGGATCTTTATTTATGCTTCTTTCTATATTTGCTATTTACAACCACACAGGAACATTGGACTATCAATCCCTATTAAATATTACATTACCACAAAACATTCAACTATGGTGTTTCCTAGGGTTTTTTATCAGTTTAGCAGTAAAAATACCAATGGTTCCTTTACATATATGGCTTCCCCAAGCTCATGTAGAGGCTCCTGTAGCGGGGTCTGTAATTTTAGCGGGAGTTTTACTTAAATTAGGGGGATACGGGTTCATTAGATTTTCGTGGAATTTATTTCCTGAAGCTTCAGAATACCTATCGCCCATTATAATGCTTTTGAGTGCTATAGCTATCATTTATGCAAGCTTATCAACTTGTAGACAAACGGATGCTAAAAGGTTAGTGGCCTATTCTTCTGTAGCACATATGGGAATTGTGACTTTAGGAATCTTTTCGAAAACAATCGAAGGTATAATAGCTGCGATGATCTTAATGTTAGCTCACGGGCTAGTAAGCTCAGGGCTATTTATTGTTGTAACAAATCTTTACGACAGATTCCATACAAAGCTAATAGGGTACTATAAGGGAATCACTTACGCTATGCCCCTATTTTCTACAATTTTTTTTGTGTTAATATTAGCAAACATAGCTTTCCCAATTAGCTTGAACTTTATAGGAGAATTTATATCAATATTTTCTGCTCTCCAATATAGCCAATTAATGATAATACCTCCTCTAGTAGGAATGGTCCTATCCGCTGCTTATAGTCTTACTTTTTTTAATAAAATAGCTTTTGGTCTTCCTTCACAACACACTGTTTTATCTAGGGATTTAAATAGAAGAGAGCTATTTAGCCCTCTTCTATTATCGATATTAACTATTATTTTAGGGTTAACTCCTATAACAATTTATTATTACATCATTAATACTATTTATATTAGGGGTTTTAGGAGTTTCACTTAACAGAACTAATTTAATACTTTTATTAATGTCAGTAGAATTAATGCTACTAGCAGCCTCTTTTTTGTTTATAATAGCTTCCTCCTTTTTTGATATATTATTTGGACAAATATTTACAATAATCGTACTAACAGTTGCGGCAGCAGAATCTGCAATCGGCTTAGCAATTATAGTAACGTATTTTAGAATTAGAGGAAAAATATCTATTAAACTTCTTAACACACTTAAAGGAATGTATATATTAATTATATTATTACCTCTCATTAGCTCTTTAGTTATATTATTATTAGGAAGAAACTTTGGGGTAAGAGGATCAAACCATTTTTCTCTATTATGTTTAGGAATTGCAAATTTATTGTCTTGTTTTAGTTATTACGAAACAGTAATACTCAAATCATCTATTCATATAAATCTATTTAATTGAATCCCTTTGAACTTATTTGATGCATCTATAAATTTTCATGTAGATTCTATTTCGGGAGGGATGATCCTAATAGTTAATATGGTTTCCTTTCTTGTTCACCTTTATTCAACCAGCTATATGGAAGGAGACCCCCACTCATGTCGATTTATGGGATATTTATCTTTGTTTACCTTTTTCATGTTAGTTCTAGTATCTAGTCAAAACTATGTTCAACTATTTATTGGATGAGAAGGGGTAGGCTTATGCTCTTATTTGCTCATAAACTACTGATTTGGAAGACTTCAGGCCAACAAAGCTGCTATCAAAGCTATGTTAGTAAACAGGGTAGGAGACGCGGCTTTAATAGCTGGGGTTATGTTAATTTGGTACAATTATGGTACTGTAAACTTTCATTCTATTTTTCTTGTTAATAGGTGCCGTAGGAAAATCTGCTCAGTTTGGGCTCCACACTTGGTTACCTGATGCAATGGAAGGCCCTACTCCTGTTTCTGCTCTAATTCATGCAGCTACAATGGTAACTGCAGGAGTATACTTAATTATAAGATCTTCTTCTTTATTTGAAGCATCTAGTATTGCTTTAATTGTTACAGGGTTAATTGGGGCCATTACAGCTCTTTTTGCCGCTACTATCGGTTTAGCCCAAAATGATATAAAAAAGATTATTGCTTACTCAACATGTAGTCAATTAGGCTTTATGGTTTTAGCTTGCGGTATATCATACTATTCAGTAGGATTATTTCACCTTATTAACCATGCCTTTTTTAAAGCTCTACTTTTTTTGGGGGCAGGATCAGTTATACATGCAATGGTTGATGAACAAGATATAAGAAAAATGGGATCTACAGTTTTGTCTTTACCCTTATCGTCTGTGTTTATATTAATAGGTTCCCTGGCTCTTGCCGGCACTCCTTTTATGACAGGCTATTATTCTAAAGATTTACTGCTAGAACTATCGACTAAACAATATTATCTAATAATTGTGTGTTGACTAGGTTTAATAGCGACTTTATTAACAGCTTTCTATTCTTTTAAGTTAATTAATAGAACATTTATGTTATATCAAAACTCACCAAAAAATTGGTGAACTGTTGCACATGAGGGCAAGTTTAATCTTTTATTTCCTCTTTTTGTGTTATCTATGGGTAGTATATTTTTCGGGTATTTTTTTAAAGATCCTATACTTGGTTCTGTAATTCACCCCAACCTGTCAGTATTGGTAAAATTGACACCGCTCTTATTATCTGGTTTAGGGGTATTAGCTGGACTTGAAACTTATTCTTTTCTTTTAATATTATAAAACCCTATGATTTTTTAGTAACAGCTTGAGGATTTGATAAAATTATATCAACTTTTTTAGTAGGTCCCATATGAAAATTTGGCTATAAAACTTCTCTTAAATTATTTGATTTAGGAATAGTTGAAACCATAGGTCCATTTGGCCTATCCAAGAGAGTAGTTTTGTTAACACAAAATTTGTCAAAATTACAATCAGGTTATTTATTCAATTATGCAATTATCATGATTTTATG---CTTATACAACTCCATTTATCAATAAGAGCAATTATCTCGGGAGTTATGGTTATATCTTCCATTCACCCTGTTTATTCAATAATTTGACTCGTAATGAGCTTTATAAATGTAGGGGCTTTATTTATGCTACTAAATGTAAACTTTGTTGGCATGATTTTACTGATAGTTTATGTAGGTGCGATAGCCATATTATTCATATTTATAATAATGATGTTAAATTTAACATCTTTTGAATCTGAAATA---ACAAACGTACACATTCTTCCTTTAAGTTTACTTATTGTACTATCATTTTCAAGCTATTGCTCAGAAGTTTTATACCTTTTTTGGGTCATATCTAATAATTTCAAGCTTGATACTTTTAGTCGCTATGGTGGGAACTATAGTTTTCTAAAAAGCAAGATCTTTTTACCCAAATAAATCGAAAAGCTTT-ACTGCAAATAAAGGAAACATAGTAGTGGCGAACGAAATCTATAT-AA-A-TAGTACTGTGAAGGAATACCTTTTGTATAATGAACCTGCAAGAA-AATTTTTGGCAAATTTTAATTCACTTAAATG---ATGTGAAAGTCAAATTATCCCGAAACTAAGTGATTTACTCCTGAACAGT---T-TTAAGAACGAACTATTAGCTGTTGCAAAAGCTTTGGATGATTTGGGAGTGGTAGTGAAATACTAATCGAACTTAGAAATAGCTGGTTTTCTATTAAAGTTCTATAAGAGGTTATTGGTGATAAGATTAATAACCAAAAGGGAA-ACAACCCTATTTAGAAGCTTA---AGTCATCAATATA-TTAA-GTGTACAATAAAGTTAAGTAA--AAGCATAAGGTAAATTGGCTTGGAAACAGCCACTTTATAATTAATACGTAACAGTAAACCTTCTAAAC--CTCTAC-TTTCACAATTAATAGAACGTTCTGTAATAACAAAATGGTA-ATATTACAGAAGCGACAATGCAGGTATGAATAATAA-----ATAACTTCAA--------------------GGTTTTAGAAATTAAACAACTTTTAAGTA-CCAACTAA--CAACAGAGAAGTAACACAAGGG-CAAATTCTTATTAAGGAACTCGGCAAACGACTGTTTACCAAAAACATAGCATGGGG--------GGTGCAACCTGCTCAGTGG----CT--GCAAATAAATAAACT--------------AAATACAGTTAAATAGCCGCGGTAACTCTGACCGTGATAAAGTAGCATAATCACTTGTCACTTAAT-TAGTGAATGGAATGAATGGTTAAACGAATCCTACACTGTCTCAATAAGAAACCCTAT-AAAATTGGAATTGTAGTGAAGATACTACACTT-A-GATTGCAAGACGAAAAGACCCTATTGAGCTTTACTGGATACTGACAGTTTGGTTGGGGCGACCACCT-CTAAAATAG-TAATAACTGAAATAGCTATAGCTTTAACAGATA----T-A-----A-A-A--CATAGGACATAGTGACCCGTTAT-ATTAAACTT-TATATATAACGACTA--CAGAAAAAGTTACCATAGGGATAACAGGGTAATATTTTCTAAGAGTTCTAATCGACGAAAATGTTTGCCACCTCGATGTTGAATTG-TGATATCCTAGGGGTGCAGCAGCTCCTGAGGGTTGGTCTGTTCGACCATTAAAACCTTTGATTTTGGGGGT-TAAAACACGCACGTTATTTTTTAATACATGCTAG-TA-AAATGCGCACAGGTGAGTAAGTATGTGATTTAAC--ACAAAATGTTACCAGGTAAACTTATTATAATACTA-TAAGCATCCGAAGACAACTAGG--AA---TA-CCCACATTTTGACTGAAACAACAGCAGTATAGAATATTGTACAATTAACT-AAAGTTAGATACAG-AAAATAACAGTAGAATTGTCTCAT-CAGGTGCCAGCAGACGCGGTTACACCTGAG-ATTC-----AAGTTTTTTTAATAAAAAAGGCTTAAAGAATGTCAAAAATTTTATGTAAAGATAAAATATACTAATATAAAATAGAATTTTATTAA----TAAATTAGCTTTTAATTA-TAATTC-AAAACATGAAACAATAGAAAGTAAATAGGATTAGATACCCTAGTAGCCTATTGCTTAAACTGAGTATTAT-AATCAA--CTGATTGAAATTCAAAAAATCTGGCTGTTC-G-TTTT-CCTATTAGAGGATTGTGTAACTTAAATCGATAATCCGCGAATTACCTTACCCTGAATAGA-AAC--TCAGGTACTGCATGGCCGTCTTCAGTTTGTATATA--ATATTAACAAACTTAACTT-TA-TAAAAAACTAAGTCAGGTATTATGGTCCTCATATCAGGGAGT-CTATGCAATACATTAATT---TAATCAAA-----ACAATACAAATTGSGAAT-AGAGACTAAAA--AATCTCTAAGAAGTTGAATTTAATAGTAATCATAAAA-AGAGAATTATGATGAATTGGT-TCAAACGTTAGCACAAATCGCCCGTCACCTTAACTAAAGCAAGTCGTAACATAGTGAGGGGAAGGGAACTTCTCCTTG
>Hydractinia_polyclina_SRR923509
ATGGCTTCTTATTTTGATCATTTTATAGTAACTAAGTTATTAAGTGCTTATATAACAGATTCACTTTTAATTTTAATTTTTGTTATA---ATTCTTTATATGGTAATTTGCTCTAATTATTATGTTATTCCTACTAGATTACAAAGTATAGTAGAAATTATAGTAGAACATTGAACTTTGGTAGTTAAAGAAAATTTAGGAGAAAAATCTGATTATTATATTCTTCCTTTATCAACATTGTTTATGTTTATTCTTGGTATAAATCTTTTAGGTTTTTTCCTTTATACATTTCCTTCTACAACACATATAAGTTTAACTTTTGGTATGGCTTTAAGTGTGTGATTAGGTGTAATGGTTTTAGGTTTTAAAAATTTTAGAAGTTCTTTTTTTAGTATGTTTATGCCTGGTGGTGCTCCTTTAAGTTTTGCACCTTTATTAGTTATGATTGAAATTGCTAGTAATTTATCAAGACCAGTAGCACTAGGAATGCGTTTAGCTGCTAATTTAACAGCAGGTCATATTTTATTAGCTATTTTAGCTGATTTTGGTTGTAAACTTCTTTTTTATTCTTATAGTTTAGCTAATTTATTACCTATTTTAATAATAGTTTGTATGACTGTTTTAGAAATGGGTGTTTTAGTAATTCAAGCTTATGTTTTTACTTTACTTTCAATGATCTATTTAAGAGATAGTATTGCTTTACATATG---TCTCAACTTGATTTATCAATTTCCTTTAGTCATTTAATCGGTTTGATAATTTGTTTTTATATATTTTTAAATTTTGTA---ACTATATTATTAGTTAAATTTTGATATAATCAAAAAGTTCGTTATAAAAAGAATACTATGAGAATAAGAAAAGAAAACCCAATCTTTGCACCATTAAATTCAACTTTAGTTGATCTACCTACACCAGCTAGTATAAGCTATTTCTGAAATTTTGGATCCCTTTTAGGTTTGTGTTTAGCAATACAAATCTTAACAGGAATATTTTTAGCAATGCATTATTGTTCTGATGAAACTTTAGCATTTTCTTCGGTAGCTCATATATCTAGAGATGTAAATTATGGTTTTATATTAAAATATTTACATGCAAACGGAGCATCAGCTTTTTTCCTTTGTGTTTATATTCATATTGCAAGAGGATTATATTATGGAAGTTATTTAAAAATTCATTTATGATCTTCTGGTACACTAATTTTTGGTATAATGATGTTAACAGCTTTTATAGGTTATGTTCTACCT---TGAGGACAAATGTCCTTTTGAGGRGCCACCGTCATTACTAATTTTGTCTCTGCGGTTCCATACATTGGAAATGATATAGTCCAATGAGTATGAGGAGGTTTCAGTATAGGAGGTGCAACACTAAATCGTTTTTTTAGTTTACATTATTTATTCCCATTTGTATTAGTTGGATTAATAATTATTCACATAGTTTTATTACATACCTCAGGTTCTAATAGTCCTACAGGTTTAAATCCTAATTCTGATAAAGTACCTTTTCATATTTATTTCACAACTAAAGATGCATATGGTTTCATATTATTAGGATTGTTAATATCTTTTTTAATATTTTTTACCCCTAACTTATTAGGRGACCCAGAAAATTTTATTAATGCTAATCCTTTAGTAACTCCTGTTCATATAATGCCAGAATGATATTTTTTATTTGCCTATGAACAGTTATATTACACGTTGAATATTTTCAACAAACCACAAAGATATAGGAACTTTATATATTGTTTTTGGAATGTTTTCAGGAATGGTAGGAACAGCTTTAAGTATGTTAATAAGACTTGAATTAACAACACCTGGAGCAATGTTTGGAGATGATCACTTATACAATGTTATAGTTACAGCACATGCTTTTGTAATGATATTCTTTCTAGTTATGCCAGTATTAATAGGAGGATTTGGTAATTGATTTGTACCATTATATATTGGAGCTCCTGATATGGCATTTCCAAGACTTAATAATTTAAGTTTTTGACTTTTACCACCTGCTTTACTATTATTACTAGGATCATCATTAATTGAACAAGGAGCTGGAACAGGGTGAACAGTTTACCCTCCTCTATCCGGACCTCAAATGCATTCTGGAGGGTCAGTTGACATGGCTATATTTAGCCTTCATTGTGCAGGTGCTTCTTCTATAATGGGAGCCATAAATTTTATAACCACAATTTTTAATATGAGAGCCCCCGGTTTAACAATGGATAAACTACCATTATTTGTTTGAGCTGTATTAATAACAGCATTTTTACTTTTATTATCCCTTCCAGTTTTAGCCGGAGCCATAACTATGTTACTTACAGATCGTAATTTTAATACAACTTTTTTTGACCCAGCAGGAGGGGGTGACCCAATTTTATAYCAACATTTATTATGGAGACGGTGTTGAACCTAATCAATTAGATTTTCAAGATGTTTCTAGTTCAATTGGAGAACAATTGATTTTTTTTCATGATAACTTAATGTTTTTAATAGTTTTAGTCTTAGTTTTTGTGGGTTGATTAATGGTTAGTGCAATAACTAATAAACAATATTATAAGTAYTTAGTTGAGGGTACTTTAATAGAAATTGTTTGAACTATGGTCCCTGCTATAATATTATTATTTATAGCTTTTCCTTCTTTGCAACTTTTATACTCTATGGATGAAGTAATTGAACCTTCATTAACAGTTAAAGCTATTGGTCATCAATGATATTGGTCATATGAATATTCAGATGTGGAGGGAGATAGTATAGAATTTGATTCTTATATGATTCCAACTTCTGATTTGGAAATTGGAGATTTAAGATTATTAGAAGTTGATAATAGATTAGTTTTACCAGTTAATACTCAAGTTAGAGTTGTAATAACTGGTGCTGATGTTATTCATTGTTTTGCTGTTCCTTCTTTAGGAATAAAAACTGATGCAGTTCCTGGAAGATTAAATCAAGTTGGATTTTTGATTAAAAGACCTGGAGTTTATTATGGTCAATGTTCGGAAATTTGTGGATCAGATCACTCTTTTATGCCAATAGTTGTTGAAGGGGTTTCTCAGGAAAAATTTGTTAATTGAATAATTTCTAAAAATATATCATCCTTACCATTTAGTAGACCCAAGTCCTTGACCATATGTTATGTCTTGTGGAGCTTTTTTAACTACTTTAGGAGCTGTTATTTATTTTCATTTTAGTCAATTGTTTTTATTGACTATAGGTCTTTTGATAATTTTATTATGTATGTTTTTATGATTTAAAGATGTAATTAGAGAAGCTACTTATCAAGGTTTTCATACTAAAGCAGCAGTAACTGGATTAAAAATTGGATTTTTGTTATTTATAGTTTCTGAAGTTTTGTTTTTCTTTAGTTTTTTTTGGGCT---TTCTTTCATAGTAGTTTATCACCTTCTGTGGAAATAGGTGTAATGTGGCCTCCTATAGGCATAGATCCTCTAAATCCTTTTTCTGTTCCTTTATTAAATACAGCTATATTATTAAGTTCAGGAGCTACAGTAACTTGAGCTCATCATAGTATTGTTAATGGAAATAAAAGTGAGTCTGTGACAGGTTTAAGTTTTACAGTTATTCTTGGTTTAATATTTACTTCTCTTCAAGCATTTGAATATATTGAAGCTCCTTTTTGTATAGCAGATTCAGTTTATGGTTCCACATTTTTTGTGGCAACTGGTTTTCATGGTTTACATGTAATTATAGGAACAATATTTTTATTTATCTGTTTAATTAGACTTAAAAATTCACATTTTACAAGATCTCATCATTTTGGTTTTGAAGCTGCTTCTTGATATTGACATTTTGTTGATGTTGTTTGGTTATTTCTTTATGTTTGTATATATTGATGAGGTTGT---ATGGAATTATTAATATATATAATTTTAAACATAATTAAGTTTTTAATAATTATAGTACCAGTTTTAATTTCTGTAGCATACCTTACATTAGCAGAAAGAAAAGTTTTAGGTTATACT---CAATCAAGAAAAGGGCCAAATATAGYAGGGATTTATGGATTATTACAACCATTAGCTGATGGGGTAAAATTATTTACTAAAGAAATGATAATCCCAAGTCATGTAAGTATATTTTTA---TACTTTTTCTCTCCTATTATTGCTTTAACTTTAGGATTAATAGTTTGAAGTTTAATGCCATTGGGTAATTATAATATTTTAAGTGATTTAGGATTAGGAATYTTACTTATTTTTGCTTTATCTTCTATAAGTGTTTATGCTATTCTAATGTCAGGTTGATCAAGTAATTCTAAGTACGCATTTTTAGGGGCATTAAGAGCAGCTGCTCAAATGATAAGTTATGAAGTTTCAATAGGTTTAATTGTTATATCTATAATTATTTGTTCTGGTTCTTTCAATTTAACAAAAATTATACAAGCCCAAGAACAAACCACTTGATTTTTATTCCCTTTATTACCAGCGGGTATAATGTTTTTTATATCATGTTTAGCTGAAACTAATAGAGCACCATTTGATTTAACTGAAGGCGAATCAGAATTAGTATCAGGATTTAATGTTGAATACTCTTCAATGTCCTTTGCTTTATTTTTTTTAGCTGAGTATTCTCATATAATATTTATGAGTTTTTTATTTACTGTATTATTTTTAGGRGGTCTTTTTGAAAAGTATTTTTATAATATTTTTATTTATTTGAGTAAGAACATCCTTTCCAAGATTAAGATATGATCAATTAATGCATTTATTATGAAAAACTTATTTACCATTAAGCTTAAGTTTTGTTATATTAATTAATTGTTTAATTTGATCTTTAAATGCTTTA----------------------------------TTAGTTATGTCTGATAATTTAATTGTAATTTATTTGTTAATAGAATTACAAACTTTTTCTTTATTTATATTAATTTCAAAAAACAGAAGTTCGATAAAAAGTTCAGAAGCAGGGTTAAAGTATTTTATATTAGGTGCAATATCTTCTGGTTTATTTCTTTTAGGAGTTTCATTTTTATTTTCTACAAATATTTCAATGAATATTTATAATTTTATCACTTTTTTTTAAATTAGCTATATTTCGTTTGCATTTTTGAATTGCAGATATATATGAGGGCTCATCTTGAGAAGTAATTTCTTTAATATCAACAATACCTAAAATAAGTGTTATTTTTATCTTATCTCAATTTTTTTATGATGTGTTCNATTTTATCTATAATTATAGGAACCTTAGGAGCATTAAATCAGACTAAAATAAAAAGACTTTTAGCTTATAGTGGAATTAGTCATATTGGATTTATTTTATTAGGCTTAAGTTTGCTATCAAAAGGAGGGTATGAGATAAGTTTTATTTATTTATTAATTTATGTTTTAACTATTTTAGGTATTTTTATTCTAATAAATTTTTCTAATTTTAATCTAAATGATTATTTGATCGATTTTTGCATTTTCATGATTAATCTTATTTTTATCAATAGCAGGAATTCCTCCATTATCGGGATTCATAAGTAAATGGTTAATTTTGAATTTATTAGTAGATAGTAATTTTCTCTTTCCAGTAATTATAGGAATATTATTTTCTGCTATTGGAGCTGGTTATTATTTAAGGGTTATAAAAATTTCTTATTTCCAAAAGCAAGGTTCATATGTATTATGGAAAAATATAATTAGGAATTATAATTTATTTTTCTATATTTTTAATTTTACAACCTAATTTTTTAATT---------------------------------------ATGAATTTAGAATTTTTTATAGTATTTATTACATTAAGCATAAGTTTAATTTTATCAGCTATTATATCTATAGCTTCATACATTCTTAGTGAAAAAACACCAGATAAAGAAAAAGTTTCAGTATATGAATGTGGATTTGATCCTTTTAATATTCCTGGAGAGCCTTTTTCTATACGTTTTTTTTTAATTGCCATATTATTTTTAGTATTTGATTTAGAAATTTCTTATTTATTCCCATGATCTCTTAGCTCAAATATTATATCATTAAAAGGTCATGTAATAGTTTTTTTATTCTTAATAATTCTTATAATAGGTCTTATTTATGAATGAATAAAAGGAGGTTTAGAATGAGAA-----------------------------------------------------------------------------------------------------------------------------TGAGGTTTACTAGTATTTAATATTGATGGTATATCCTTATTTTTTATTGGTTTAAGTATAATTTTAATACCAATTTGTATAATTATGAGCTGAAATTCAATAAAACATTTAAACAAAGAATTTTTTCTTTGTTTATATGTAATAATAATTYTATTAATTGCAGTTTTCAGTATATTTGATATATTAGGTTTTTATATTTTATTTGAGGCAATATTAATTCCAATGTTTTTAATAATCGGAATTTGAGGTTCTAGAGAAGAAAAAGTTAAAGCTGCTTTTTATTTTTTCTTTTATACATTAATTGGAAGTTTATTAATGTTAATTAGTATTTTTAAAATTTATTCAATATTTGGGACAACTAATTATCAAAATCTAATTTTATTAAATATTCCCTCTGAATTACAGTTTTGACTATTTCTAGGTTTTTTTGCTAGTTTAGCTGTAAAAATACCAATGATACCCGTTCACATTTGATTACCACAAGCTCATGTTGAAGCCCCAATAGCAGGGTCAGTACTTTTAGCTGGRATACTATTAAAACTAGGAGGGTATGGCTTTATAAGATTTTCTTATCCTTTATTTCCTTTAGCTAGCGAATATTTTACTCCAATAATTATAATTTTAAGTTTAATAGCAATAATTTATGCTAGTTTTACTACTTGTAGACAATCTGATGTAAAAAGACTAATAGCTTATTCTTCAGTAGCTCATATGGGGTTAGTAACATTATCTATTTTTGTTCATTCTTATGAAGGTATAATTGCATCAATAATAATGATGATAGCCCATGGATTAGTAAGTTCAGGATTATTTATGTGTTCTTCAGTAATTTATGTTAGACACCATTCAAGAACAATTAGGTATTTTAGAGGATTAACAATAACAATGCCTATTTTTTCAACTATAACTTTAATATTAATCTTAGCAAACATAGGATTTCCTTTAACTTTTAATTTTATAGCCGAATTTTTTTCTATTCTAGCCGCTTTTAACTATTGTTTCTGAGTAGGGGTTTTAACTTGTATTGGGGCTTTATTATCAACTGTTTATGCTTTATATTTTTATAATAGAATTTACTTTGGTGTTTTTTCACCACATTTAAAATTCTCCAGAGAATTACTAGAATTTGAATTTCAAGGATTTTTACCTCTTGTTATACTAACAATTTTATTAGGGTTTTTTCCTAATATATTTAAACTTTTTACCTTTGATTATTTTTATTTTAAGTTTTATTGGAATAATGTTAANNNNNNNNNNNNNNNNNNNNNNNNNNNNNNNNNNNNNNNNNNNNNNNNNNNNNNNNNNNNNNNNNNNNNNNNNNNNNNNNNNNNNNNNN---------------------------------------------------------------------------------------------------------------------------------------------------------------------------------------------------------------------------------------------------------------------------------------------------NNAATAAATCAAAATTTTATATATTTTAATTTATGGTCTTGATTTAATATAGGAATTCTTAATAATCAAATTAATTTAAATTTTGATTACATTGTTTGTTCAATGTTAATTTTAATAAATTTGGTYTCATGTTTAGTACATTTATATTCTACCTCCTATATTAATGGRGATCCTCATTTACCTAGATTTATGTCGTATTTATCACTTTTTACTTTTTTTATGATTATTTTAGTGACAAGTGGAAATTTAATTCAATTATTTATTGGCTGAGAAGGTGTAGGTTTATGCTCTTATTTATTAATAAATTTTTGATTTACCAGAATTCAAGCTAATAAAGCAGGGATTAAAGCTATGGTAGTCAATAAAATTGGCGATATTGGATTATTATTAGGAATCATATTTTTATGAAATATTTTTGGGGGTATAGATTATTTTTCTATTTTTACTATTAATTGGGGTAATAGGAAAATCAGCTCAAATTGGTCTTCACACTTGATTACCTGACGCAATGGAAGGGCCAACTCCTGTGTCTGCATTAATTCATGCTGCTACAATGGTTACTGCTGGGGTATTTTTGATTATAAGAGTATCACCAATTTTTGARAATACTCCCTTTATTTTATTATTAATAGTTTTGATAGGAAGTTTTACAGCCTTTTTTACTTCTACTATTGGTTTAACTCAAAATGACTTAAAAAAAGTAATAGCTTATTCAACTTGTAGTCAATTAGGGTATATGGTTATGATATGTGGATTTTCCCAATATAACTCTGGTTTATTCCATTTAGTTAATCATGGATTTTTCAAAGCCCTATTATTTCTTAGTGCAGGTTCTATAATTCATGCTTTATCAGATGAACAAGATATCAGAAGAATGGGTTTGATGAGAAACATTTTACCTTTTTCATATATTTGTATATTTATTGGATCTATTTCTTTAATGGGTTTACCTTTTCTAACTGGTTTCTATTCTAAAGATTTAATATTAGAACTAATTTATGGTGAACATTACTTATCTTTCGCATTATGACTAGGATTATTAGCAGCTTCAATAACCGCATTTTATTCTTTTAGATTAATATATTTTTCATTTTTTCATTCACACCAAGGATCAAAAAATATCTATCAAAATTCTCATGAAGGAGAGTGAAATTTAACTTTACCTCTTCTTTTATTATTAATTTTAAGTGTACTTGGTGGTTATTTATTACAATTTCACGTTTTAAAAGATGAACTTCCAATAATTATATTAAATTTTAATAAATTTTTACCCTTATTTTTAAGTTTAGGAGGAGCTTTATTATCTTTTGAAGAAAAAGTCTAAATAGTTTTGTCATGAAAATATATAGCTTAACCAATGGAGCTTGGTATTTTGATTCAATTATAAATTATTATGTTATTAAACCTTTATTTTCTCTGGGTTTTAGTGTAACTTATAAACTTCTAGATAATCAATTATTAGAATTTTTAGGGCCTACTAAAACTTTAAGTTTTCTTTCTAATAAATCTAATAAATTAAGTTATTTACATTTAGGAAAAATATCCGTTTATGCTCTTTTATTTATAATATGGAACAATTATATTTTTTATTTTCCTTTTTTTTAATAATATCAGTTATAATGGTAATTAATTCATTAAATCCTATACATTCTGTATTTTGATTGGTTTTAGTATTTATAAATAGTTCTGGATTTCTTATTACCATGGGTTTCGAATTTATAGCTTTAATGATGATTATAATTTACGTTGGAGCTATAGCCATATTATTTTTATTTGTTATCATGATGTTAGATATAATTCAAATTAATAAACCAACA---ACTATTAATAATATTTTACCTATATTATTTATAATTAGTTTAAATATTTCATGTTTTAGGTCAAAATTTATATTCTAATTTTGCTTTTCCTTTTTTAATAATAAGTTTATTATTATTAGTAGCAATGGTTGGAGCTATAGTTTTCAAGAAAACAAGTTTTAGTTAAACAACATCAAAGAAATTCATT-AAAAAAAAGAACTGAAACATAGTATTGGCAAAAGAAACTTTTAA-TT-A-TAGTACTGTGAAGGAATACCTTTTGTATAATGGATTTACAAGAAAAAAAACTAGCAAGCTTCTAGGCGAATAAAAA----TAAAAGAGTTAGTCATACCCGAAACCAAACGATCTAATTGTGAATATT---T-TCATGAAAGAATTAATAAATGTAGAAAAATTTTTAAAAAATTTGCAATTAGCAGCGAAAAACTAATCGAGTTTGGATATAGCTGGTTCTCTACGAAAATTATTTAAGAAACATTTAGCTATAATGTTATATGTTAAAAAGGAA-AAAACCTTAATTAGAAGATAA---AATGCCCAATTTA-AAAT-ACTACTGTTTGAAAACTATTA--TAACAACATATAAATAGGCTTAGAAACAGCCAAATTTAAAAGATAACGTAACAGTTCATTTGATAAAAG-GTTAAT-CAAAAAAATTAGTAGAGTATTTTATTATT-AAAAATGAAA-ATAA-ATAAAAGAAATAATGTAAATATAAGTAAAA--AATATTATTCCTAA-TAATTCTTATT-TTAATA-AATGAATAAGGTTAAACAATCCCTCAGTATTTAACTAAATCAAGAAGGAATAAATAAATAAT-ATAACTTTTTTTAAGGAACTCGGCAAACGACTGTTTACCAAAAACATAGCATCAAA--------GGTGTAACCTGCCCAATGA----TC--TTAAACTTAAAAAATATAAC-TATTTTT--AAAAAGATTTAAAGGACGCAGT-ATCCTGACTGTGATAATGTAGCATAATCATTCGCCATTTAAT-TGATGGATAGTATGAATGGTTGAACGAATTCTTCACTGTCTTAAAAAAAGAAATAAT-GAAATTTAAATAATAGTAAAGATGCTATT-TA-A-AATTGTAAGACGAAAAGACCCTATAGAGCTTAACTATAAGTTGGTAGTTTAGTTGGGGCGACTATCT-TCTAAT-AT-TAATTATTGTATAACCTATAAGTTTAACAATTA----C-A-----A-A-A---GTAGGC-ATAATGACCCGTTTTCATTTAGTAATTAAAGAAAACGAWCAATAAATAAAAGCTACCTTAGGGATAACAGGATAATTTTGTTTTAGAGATCCTATCGAAAACAAAGTTTGTCACCTCTATGTTGAATTA-AGATATCCTAGTAATGCARAAGTTACTAAAGGTAGGTCTGTTCGACCTTTAAAA----------TGGAGA---ATTGAAGGTGGAAAATTTATTTATACATGTTAG-TG-AA-AGCGCATAAGTGAGTTAACATTGA-AAATAA---TCAATTTATATCAGGTTAA-TTAAAATAAAATTT-TAAATAGCCTAAGACGTAAAGC--TTG-AAA-GCCACGTTTCTAATGAAACAACAGCAGTAAAGAATACTATACAATTAATT-AAAATTAGATATGG-TTAATTTTCTTAGTTTTGTCTAAT-TAAGTGCCAGCAGACGCGGTTAAACTTAAG-AGAC-----AAATCTTCATAACAAAACAGGTTAAA-ATATGTGTAAAAATTTTTGAATTGGTTAAATAA----ACAAAAATTTGAAATTCTATTAAG---AAGTTAAAATAT--ATA-AAATATTGAAACATGAAAAAAAGGGAATTAAATAGGATTAGATACCCTAGTAAACCTTTTAGTAAACTGAACAGTAC-ACTTTT--AAAAGTGAAAATCAAAAATTTTGGCTGTTT-A-TTTT-CTAATTAGAGGAACATGTAATTTAATTCGATAATCCACGAAAAACCTTACCTATTTTTGA-ACT--CCAGGTGCTGCATGGTCGTCGTCAATTTAAATTTATAATT----TAAATATAATCC-TT--TAGGGTTAAAGTCAGATATTATGGCCCTTATAAATAGGCATATTATGTGTTACAATTCTT---AAATTAAT-----TTAAATTTAAGAATGGAA-AATTATAGAAA--GATTAATTTGAAAGAGAATTTAATAGTAATTGAAGA-GATAAGGCTTCAGTGAATTAGT-TCAAATATGAGTACAAATTGCCCGTCGCCTTAGATAGAGTAAGTCGTAACATAGTGGGAGAAAGGGAACTTTTTCCTG
>Hydractinia_symbiolongicarpus_SRR1174275_SRR1174698
ATGGCTTCTTATTTTGATCATTTTATAGTAACTAAATTATTAAGTGCTTATATAACAGATTCACTTTTAATTTTAATTTTTGTTATA---ATTCTTTATATGGTAGTTTGTAGTAATTATTATGTTATACCTACTAGACTACAAAGTATGGTAGAAATTATAATAGAACATTGAACTTTAGTGGTTAAAGAAAATTTAGGAGAAAAATCTGATTACTATATTCTTCCTTTATCAACATTGTTCATGTTTATTCTTGGTATAAATCTTTTAGGTTTTTTCCTTTATACATTTCCTTCAACAACACATATAAGTTTGACTTTTGGTATGGCTTTGAGTGTATGATTAGGGGTAATGGTTTTAGGTTTTAAAAATTTTAGAAGTTCTTTTTTTAGTATGTTTATGCCTGGGGGTGCTCCTTTAAGTTTTGCACCTTTATTAGTAATGATTGAAATTGCTAGTAATTTATCAAGACCAGTAGCATTAGGAATGCGTTTGGCTGCTAATTTAACAGCAGGTCATATCTTATTAGCTATTTTGGCTGACTTTGGTTGTAAACTTCTTTTTTATTCTTATAGTTTAGCTAATTTATTACCTATTTTAATAATAGTTTGTATGACTGTTTTAGAAATGGGTGTTTTAGTAATTCAAGCTTATGTCTTTACTTTACTTTCAATGATTTATTTAAGAGATAGTATTGCTTTACATATG---TCTCAACTTGATTTATCAATTTCCTTTAGTCATTTAATTGGTTTGATAATTTGTTTTTATATATTTTTAAATTTTGTA---ACTATATTATTAGTTAAATTTTGATATAATCAAAAAGTTCGTA---AAAAGAATATTATGAGAATAAGAAAAGAAAACCCAATCTTTGCACCACTAAACTCAACCTTAGTTGATCTACCTTCACCAGCTAGTATTAGTTATTTTTGAAACTTTGGATCTCTCTTAGGTTTATGTTTAGTAATCCAAATTTTAACAGGAATATTTTTAGCAATGCATTATTGTTCTGATGAAAATTTAGCATTTTCTTCAGTAGCTCATATATCTAGAGATGTAAATTACGGTTTTATATTAAAATATTTACATGCTAATGGAGCATCAGCTTTTTTCCTTTGCGTTTATATTCATATTGCAAGAGGATTATATTATGGAAGTTATTTAAGAACTCATTTATGATCTTCTGGAACACTTATTTTTGGTATAATGATGTTAACAGCTTTTATAGGTTACGTTCTACCT---TGAGGACAAATGTCTTTTTGGGGGGCTACCGTCATTACTAATTTTGTCTCAGCAGTTCCATATATTGGAAATGATATAGTCCAATGAATATGAGGAGGTTTCAGTGTAGGAGGTGCAACACTAAATCGTTTTTTTAGTTTACATTATTTATTTCCATTTGTATTAGCTGGATTAATAATTATTCACATAGTTTTATTACATACTTCAGGTTCTAACAGCCCTACAGGTTTAAATCCTAATTCTGATAAAGTACCTTTTCATATATATTTCACAACTAAAGATGCATATGGTTTTATACTATTAGGATTATTAATATCTTTTTTAATATTTTTCACCCCTAATTTATTAGGAGACCCTGAAAATTTTATTAGTGCTAATCCTTTAGTAACACCAGTACACATAATGCCAGAATGATATTTCCTATTTGCTTATGAACAGTTATATTACACGTTGAATATTTTCAACAAACCACAAAGATATAGGAACTTTATATATTGTTTTTGGAATGTTTTCAGGAATGGTGGGAACAGCTTTAAGTATGTTAATAAGACTTGAATTAACAACACCCGGAGCAATGTTTGGAGATGATCATTTATACAATGTCATAGTCACAGCACATGCTTTTGTAATGATATTTTTTCTAGTTATGCCAGTATTAATAGGAGGATTTGGAAATTGATTTGTACCATTATATATTGGAGCCCCTGATATGGCATTTCCAAGACTTAATAATCTAAGTTTTTGACTTTTACCACCTGCTTTACTATTATTACTAGGTTCATCATTAATTGAACAAGGAGCCGGAACAGGGTGAACAGTCTACCCTCCTCTTTCCGGACCTCAAATGCATTCTGGAGGATCAGTTGATATGGCTATATTTAGTCTTCATTGTGCAGGTGCCTCTTCTATAATGGGAGCTATAAATTTTATAACCACAATTTTTAATATGAGAGCCCCTGGTTTAACAATGGATAAATTACCATTATTTGTTTGAGCTGTCTTAATAACAGCATTTTTACTTTTATTATCTCTACCAGTTTTAGCTGGAGCTATAACTATGTTACTTACAGACCGTAATTTCAATACAACTTTTTTTGACCCAGCAGGAGGAGGTGACCCAATTTTATATCAACATTTATTATGGGGATGGTGTTGAACCTAATCAATTAGATTTTCAAGATGTTTCTAGTTCAATAGGAGAACAATTGATTTTTTTTCATGATAACTTAATGTTTTTAATAGTTTTAATTTTAGTTTTTGTAGGATGGTTAATGGTTAGTGCAATAACTAATAAACAATATTATAAGTATTTAGTTGAAGGTACTTTAATAGAAATTGTTTGAACTATGGTTCCTGCTATAATACTATTATTTATAGCTTTTCCTTCTTTGCAGCTTTTATATTCTATGGATGAAGTAATTGAACCTTCATTAACAGTTAAAGCTGTTGGACATCAATGATACTGATCATATGAATATTCAGATGTAGAAGGGGATAGTATAGAATTTGATTCTTATATGGTTCCAACTTCTGATTTAGAAATTGGGGATTTAAGGTTATTAGAAGTTGATAATAGATTAGTTTTACCAGTTAATACTCAAGTTAGAGTTGTAATAACTGGTGCTGATGTTATTCATTGTTTTGCAGTACCTTCTTTAGGCATAAAAACTGATGCAGTTCCTGGAAGATTAAATCAAGTTGGATTTTTGATTAAAAGACCTGGGGTATATTATGGCCAATGTTCTGAAATTTGTGGATCGGATCATTCTTTTATGCCAATAGTTGTTGAAGGAGTTTCTCAGGAAAAGTTTGTTAATTGAATAATTTCTAAAAATATATCACCCTTACCATTTAGTAGACCCAAGTCCTTGACCATATGTTATGTCTTGTGGGGCTTTTTTAACTACTTTAGGAGCTGTAATTTATTTTCATTTTAGTCAATTATTTTTATTGACTATAGGTCTTTTAATAGTTTTATTATGTATGTTTTTATGATTTAAAGATGTAATTAGAGAGGCTACTTATCAAGGTTTTCATACTAAAGCAACAGTAACTGGGTTAAAAATTGGATTTTTATTATTTATAGTTTCTGAAGTTTTATTTTTCTTTAGTTTTTTCTGAGCT---TTTTTTCATAGTAGTTTATCACCTTCTGTAGAAATAGGTGTGATGTGACCTCCTATTGGTATAAATCCCCTAAACCCTTTCTCTGTTCCTTTATTAAATACAGCTATATTGTTAAGTTCAGGGGCCACAGTAACTTGAGCTCATCATAGTATTGTTAATGGAAATAAAAGTGAATCTATAACAGGTTTGAGTTTTACAGTAATTCTTGGTTTAATATTTACCTCTCTTCAAGCATTTGAGTATATTGAAGCTCCTTTTTGTATAGCAGACTCAGTTTATGGTTCTACATTTTTTGTAGCAACTGGTTTTCATGGATTACATGTAATTATAGGGACAATATTTTTATTTATTTGTTTAATTAGACTTAAAAATTCACATTTTACAAGATCTCATCACTTTGGTTTTGAGGCTGCCTCTTGATATTGACATTTTGTTGATGTTGTTTGGTTGTTTCTTTATGTTTGTATATATTGATGAGGTTGT---ATGGAATTTTTAATATATATAATTTTAAACATAATTAAGTTTTTAATAATTATAGTTCCAGTCTTAATTTCTGTGGCATATTTAACATTAGCAGAAAGAAAAGTTTTAGGTTATACT---CAAGCAAGAAAAGGACCGAATATAGTTGGAATTTATGGATTGTTGCAACCTTTAGCTGATGGAGTGAAATTATTTACTAAAGAAATGATAATCCCAAGCCATGTAAGCATATTTTTATAC---TTTTTTTCTCCTATTATTGCTTTAACTTTAGGATTGATAGTTTGAAGTTTGATGCCATTAGGTGACTATAATATTTTAAGTGATTTAGGTCTAGGAATTTTACTTATTTTTGCTCTATCTTCTATAAGTGTTTATGCTATCCTAATGTCAGGTTGATCAAGTAATTCTAAATATGCTTTTCTAGGAGCACTAAGAGCGGCTGCTCAAATGATAAGTTACGAAGTTTCAATAGGTTTAATTGTTATATCTATAATTATTTGTTCTGGTTCTTTCAATCTAACAAAAATCATACAAACCCAAGAACAAACTACTTGATTTTTATTCCCTTTATTACCAGCGGGGATAATGTTTTTTGTATCTTGTTTAGCTGAAACTAATAGAGCCCCATTTGATTTAACTGAAGGAGAGTCAGAATTAGTTTCGGGATTTAATGTTGAATACTCTTCGATGTCATTTGCTTTATTTTTTTTAGCTGAATATTCTCATATAATATTTATGAGTTTTTTGTTTACGCTATTATTTTTAGGAGGTCTTTTTAAAAAGTATTTTTATAATATTTTTATTTATTTGAGTAAGAACATCTTTTCCAAGATTAAGATACGATCAATTAATGCATTTATTATGAAAAACTTATTTACCATTGAGTTTAAGTTTTGTTATATTAACTAATTGCTTAGTTTGATCTTTAAATGCTTTACCTAAATTTAATGGTGTTTTTTGGTTCATTGTTTTTGGTGATGTCCGATAATTTAATTGTAATTTATTTGTTAATAGAGTTGCAAACTTTTTCTTTATTTATATTAATATCAAAAAATAGAAATTCAATAAAAAGTTCAGAAGCAGGATTAAAGTATTTCATACTGGGTGCCATATCTTCGGGCTTATTTCTTTTAGGAGTTTCGTTTTTGTTTTCAACAAATATATCAATGAGTATTTATAATTTTATCACTTTTTTTTAAATTGGCTATATTTCCTTTACATTTTTGAATTGCAGATATATATGAAGGTTCATCTTGAGAAGTAATTTCTTTAATATCAACAATTCCTAAAATAAGTGTTATTTTTATTTTGTCTCAATTTTTTTATGACTAGTGCTATATTATCAATAATTATAGGTACTTTAGGAGCATTAAATCAAACTAAAATAAAGAGACTTTTAGCTTATAGTGGTGTTAGCCATATTGGATTTATTCTATTAGGTTTAAGTTTATTGTCAAAAGGAGGCTATGAGATAAGTTTTATTTATTTATTAATTTATGTTTTAACTATTTTAGGGATTTTTATTTTAATAAATTTTTCTAATTTTGATCTAAATGACTATTTGATTGATTTTTGCATTTTCATGATTAGTTTTATTTCTATCAATAGCAGGAATTCCTCCATTATCGGGTTTTATAAGTAAATGGTTAATTTTAAATTTATTAGTAGATAGCAATTTTTTCTTTCCAGTTATTGTAGGAGTATTATTTTCTGCTATTGGAGCTGGTTATTATTTAAGAGTTATAAAGATTTCATATTTCCAAAAGCAAGGTTCATATGTATTATGGAAAAATATA--TAGGCTTTATAATTTATTTTTCTTTAGTTTTGATTTTTCATCCTAATTTTTTAATTCTTTTATCCCATTTAAATTGTTTTTATTTT---------ATGAATTTAGAATTTTTTATAGTATTTATTACATTAAGTATAAGTTTAATTTTATCAACTATAATATCTGTAGCTTCATTTATTCTTAGTGAAAAAACACCAGACAAGGAAAAAGTTTCAGTTTATGAATGTGGATTCGATCCTTTTAATATTCCTGGGGAACCTTTTTCCATACGTTTCTTTTTAATAGCTATATTATTTTTAGTTTTCGATTTAGAAATTTCTTACTTATTCCCATGATCTCTTAGTTCAAATATCATATCATTAAAAGGTCATGTAATAGTTTTATTATTCTTAATAATATTAATTATAGGTCTTATTTACGAGTGGATAAAAGGAGGTTTAGAATGAGAA---ATGTATTTAGAAATTTTGATTATTACTTCAATTATAGCTTTCATAAATATT---ATTTCTATTCCTAGAATTAATGTTAATTCTTTAAAAAAAGTTTCTTTATTTTGGTCTTTAATATTATGTGAGGTTTACTAATATTTAGTATTGATGGTATATCCTTATTTTTTATTGGATTAAGTATAATACTAATACCAATTTGTATAATTATGAGTTGAAATTCAATAAAACATCTAAACAAAGAATTTTTTCTTTGTTTATATATAATAATAATTTTACTAATTGCAGTTTTCAGCATATTTGATATATTGGGATTTTACATTTTATTTGAAGCAATATTAATTCCAATGTTTTTAATAATAGGAATTTGAGGTTCTAGAGAAGAAAAAGTTAAAGCTGCTTTTTATTTTTTCTTTTACACATTAATTGGAAGTTTATTAATGTTAATTAGTATATTTAAAATCTATTCAATATTTGGAACAACTAATTATCAAAATCTGATTTTGTTAAATATACCATCTGAATTACAATTTTGACTATTCCTAGGTTTTTTTGCTAGTTTAGCTGTAAAAATACCAATGATACCTGTACACATTTGGTTACCACAAGCTCATGTTGAGGCTCCAATAGCAGGGTCAGTGCTTTTAGCTGGAATATTATTAAAACTAGGAGGATATGGATTTATAAGATTCTCTTATCCTTTATTTCCTTTAGCTAGCGAATATTTTACTCCAATAGTTATAATTTTGAGTTTAATAGCAATAATTTATGCTAGTTTTACTACTTGTAGACAATCTGATGTAAAAAGATTAATAGCTTATTCTTCAGTAGCTCATATGGGATTAGTAACATTATCTATCTTTATTCATTCCTATGAAGGTATAATTGCATCAATAATAATGATGATAGCCCATGGATTAGTAAGCTCAGGATTGTTTATGTGTTCTTCAGTAATTTATGTTAGACATCATTCAAGAACAATTAGATATTTTAGAGGACTAACAATAACAATGCCCATTTTTTCAACTATAACTTTAATATTAATTTTAGCAAACATAGGATTCCCTTTAACTTTTAATTTTATCGCTGAATTTTTTTCTATTTTAGCTGCTTTTAATTATTGTTTTTGAGTGGGAGTGTTAACTTGTGTTGGAGCTTTATTATCAACCGTTTATGCTTTATATTTTTATAATAGAATTTACTTTGGTACTTTTTCACCACATTTAAAATTTTCCAGAGAATTACTAGAACTTGAGTTTCAAGGATTTTTACCTCTCGTTATATTAACAATTTTATTAGGGATATTTCCTAATATATTTAAACTTTTTACCTTTAATAATTTTTATTTTAAGTTTTATTGGAATAATGCTAAATAGATCTAATATAATTCTTATTTTAATATGTATAGAAATAATGCTTTTATCAATTTCCTTAAACTTTTTAATTCATTCTTTTATAATTAATAATCTAATTGGACAAATTTCATCAATTTACATTATTACTACAGCTGCAGTGGAATCGGCTATAGGATTATCTATTATGATATCTTTTTATAAATTAAAAGGATCAATCTCTATAAGATTTTTAAATTTACTTAAAGGTATGTATTTAATGATTTTAATTTTGCCTTTATTAAGTTTTTTAACTTGTTCTTTATTTGGTAGAAAAATAGGGTATGAAGGGTCTAAGTTGTTATCAACAACTTTTATTTTAATTACTTTAATTTTATCTTTTTTTTGTTTTTATGAAGTGGTAATTAATCAAAGTTTTATATATTTTAACTTATGGTCTTGATTCAATATAGGAATTCTTAATAATCAAATTAATTTAAATTTTGATTACATTGTTTGTTCAATGTTAATTTTAATAAATTTAGTTTCATGTTTAGTACATTTATATTCTACTTCTTACATTAATGGAGATCCTCATTTACCTAGATTTATGTCTTATTTATCACTTTTCACTTTTTTTATGATTATTTTAGTAACAAGTGGAAATTTAATCCAATTATTTATTGGTTGAGAAGGTGTAGGTTTATGTTCTTATTTATTAATAAATTTTTGATTTACAAGAATTCAAGCTAATAAAGCTGGCATTAAAGCTATGATAGTTAATAAAATTGGTGATATTGGATTATTATTAGGAATAATATTCTTATGAAATATTTTTGGGGGTATAGATTATTTTTCTATTTTTATTATTAATTGGAGTAATAGGAAAATCAGCTCAAATTGGTCTTCACACTTGATTACCTGATGCAATGGAGGGGCCAACTCCTGTATCTGCATTAATTCATGCTGCTACAATGGTTACTGCTGGAGTATTTTTGATTATAAGAATATCCCCAATTTTTGAAAATACTCCTTTTATTTTATTATTAATAGTTTTAGTAGGAAGTTTTACAGCTTTTTTTACTTCTACTATTGGTTTAACCCAAAATGATTTAAAAAAAGTAATAGCTTATTCAACTTGTAGTCAATTAGGATATATGGTTATGATATGTGGATTTTCTCAGTATAATTCTGGATTATTCCATTTAGTTAATCACGGATTTTTCAAAGCTCTATTATTTCTTAGTGCAGGATCTATAATTCATGCTTTATCTGATGAACAAGATATTAGAAGAATGGGTATGATGAGAAACATTTTACCTTTCTCATATATTTGTATCTTTATTGGTTCTATTTCTTTGATGGGTTTACCTTTTTTAACTGGATTTTATTCAAAAGATTTAATTTTAGAATTAATTTATGGTGAACATTACTTATCTTTTGCATTATGATTAGGGTTATTAGCAGCTTCTATAACCGCATTTTACTCTTTTAGACTGATATATTTTTCATTTTTTCACTTTCATCAAGGGTCTAAAAATATTTATCAAAATTCTCATGAAGGAGAATGAAATTTGACTTTACCTCTTTTTTTATTATTAATTTTAAGTATTCTTGGTGGTTATTTATTACAATTCCAAGTTTTAAAAGATGAACTCCCAATAATTATATTAAATTTTAATAAATTTTTACCCTTATTTTTAAGTTTAGGAGGGGCTCTATTATCTTTTGAAAAAAGAGTTTAAATAATTTTATTATGAGGTTATACAGTTTAACTAATGGAGCTTGATATTTTGATTCAGTAATAAATCATTATGTTATCAAACCTTTATTTTCTTTAGGTTTTGTTATAACTTATAAACTTTTGGATAATCAATTATTAGAATTTTTAGGTCCTACTAAAACTTTGAGCTTTCTTTCTAATAAATCTAATAAATTAAGTTATTTACATTTAGGAAAAATATCCGTTTATGCTCTTTTATTCATAATATGGAACAATTATATTTTTTATTTTCCTTTTTTTTAATAATATCAGTTATAATGGTAATTAATTCATTAAATCCTATACATTCTGTATTTTGATTAGTCTTAGTTTTTATAAATAGTTCTGGATTCCTTATTTCTATGGGTTTTGAATTTATAGCTTTGATGATGATTATAATTTATGTTGGAGCTATAGCTATATTATTTTTGTTTGTTATCATGATGTTAGATATAATTCAAATTAATAAACCAATA---ATTATTAATAACATTTTACCTATATTGTTTATAATTAGTCTAAATATTTCATGTTTTAGGTCAAAACTTATATTCTAACTTTGCTTTCCCTTTTTTAATAATAAGTTTACTATTACTAGTAGCAATGGTTGGAGCTATAGTTTTCAAGAAAACAAATTTTAGTTAAACAACATCAAAGAAATTCATT-AAGAAAAAGAACTGAAACATAGTATTGGCAAAAGAAACTTTTAA-TT-A-TAGTACTGTGAAGGAATACCTTTTGTATAATGGATTTACAAGAAAAAAAACTAGCAAGCTTTTAGGCAAAGAAAAG----TAAAAGAGTTAGTCATACCCGAAACCAAACGATCTAATTGTGAATATT---T-TCATGAAAGAATTAATAAATGTAGAAAAATTTTTAAAAAATTTGCAATTAGCAGCGAAAAACTAATCGAGTTTGGATATAGCTGGTTCTCTACGAAAATTATTTAAGAAACATATAGCTATAATGTTATATGTTAAAAAGGAA-AAAACCTTAATTAGAAGATAA---AACGCCCAATTTA-AAAC-ACTACTGTTTGGAAACTATTA--TAACAACATATAAATAGGCTTAGAAACAGCCAAATTTAAAAGATAACGTAACAGTTCATTTGATAAAAG-GTTAAC-CAAAAAAATTAGTAGAGTATTTTATTATT-AAAAATGAAA-ATAA-ATAAAAGAAATAATGTAAATATAAGTAAAA--ATTATTATTCCTAA-TAATTCTTATT-TTAATA-AATGAATAAGGTTAAACAATCCCTCAGTATTTAACTAAATCAAGAAGGAATAAATAAATAAT-AAAACTTTTTTTAAGGAACTCGGCAAACGACTGTTTACCAAAAACATAGCATCAAA--------GGTGTAACCTGCCCAATGA----TC--TTAAACTTAAAAAATATGAC-CATTTTT--AAATAGATTTAAAGGACGCAGT-ATCCTGACTGTGATAATGTAGCATAATCATTCGCCATTTAAT-TGATGGATAGTATGAATGGTTGAACGAATTCTTCACTGTCTTAAGAAAAGAAATAAT-GAAATTTAAATAATAGTAAAGATGCTATT-TA-A-AATTGTAAGACGAAAAGACCCTATAGAGCTTAACTATAAGTTGGTAGTTTAGTTGGGGCGACTATCT-TCTAAT-AT-TAATTATTGTATAACCTATAAGTTTAACAATTA----C-T-----A-A-A---GTAGGC-ATAATGACCCGTTTTCATTTAGTAATTAAAGAAAACGATCAATAAATAAAAGCTACCTTAGGGATAACAGGATAATTTTGTTTTAGAGATCACATCGAAAACAAAGTTTGTCACCTCTATGTTGAATTA-AGATATCCTAGTAATGCAGAAGTTACTAAAGGTAGGTCTGTTCGACCTTTAAAACTTTTGATTTTGGAGA---ATTGAAGGTGGAAAATTTATTTATACATGTTAG-TG-AA-AGCGCATAAGTGAGTTAACATTGA-AAATAA---TCAATTTATATCAGGTTAA-TTAAAATAAAATTT-TAAATAGCCTAAGACGTAAAGC--TTG-AAA-GCCACGTTTCTAATGAAACAACAGCAGTAAAGAATACTATACAATTAATT-AAAATTAGATATGG-TTAATTTTCTTAGTTTTGTCTAAT-TAAGTGCCAGCAGACGCGGTTAAACTTAAG-AGAC-----GAATCTTCATAACAAAACAGGTTAAA-ATATGTGTAAAAATTTTTGAATTGGTTAAATAA----ACAAAAATTTGAAATTCCATTAAG---AAGTTAAAATAT--ATA-AAATATTGAAACATGAAAAAAAGGTAATTAAATAGGATTAGATACCCTAGTAAACCTTTTAGTAAACTGAACAGTAC-ACTTTT--AAAAGTGAAAATCAAAAATTTTGGCTGTTT-A-TTTT-CTAATTAGAGGAACATGTAATTTAATTCGATAATCCGCGAAAAACCTTACCTATTTTTGA-ATT--CCAGGTGCTGCATGGTCGTCGTCAATTTAAATTTATAATT----TAAATATAATCC-TT--TAGGGTTAAAGTCAGATATTATGGCCCTTATAAATAGGCATATTATGTGTTACAATTCTT---AAATTAAT-----TTAAATTTAAGAATGGAA-AATTATAGAAA--GATTAATTTGAAAGAGAATTTAATAGTAATTGAAGA-AATAAGGCTTCAGTGAATTAGT-TCAAATATGAGTACAAATTGCCCGTCGCCTTAGATAGAGTAAGTCGTAACATAGTGGGAGAAAGGGRACTTTTTCCTG
>JN642330
ATGTCTTCGTATTTCGATCAGTTTAATGTGATTTCATTAGTGGGGTCGCTTGTTACCAATGTTTCTTTAACTTTGGTAGTATGCGGC---TTAATAGCTTTGATTCTTCTTCCGTCCGGTAAAATTGTGCCAACTAGAATAGATACAGTCTGATTATCCCTTGTTTCCCATTGGAGGGGTCTTATTATTGATAATGTAGGAAAGTCTGGTTTGCCGTTTCTGCCGGGGCTATTTGGGCTGTTTATTCTATTGTTAGTATTAAACTTGGTGGGGTTTTTTCCGTACACCTATACTGTTACCGCCCAAATTGTAATAACTTTCTCTCTTTCCTTTACCATAGTTCTATCAGTAACCTTAGAAGGTATTATTAAGTTTAGGTCTATGTTTTTTAGTATGTGGATGCCCATGGGGGCCCCCATGGATTTAGCCCCCTTATTAGTACTAATAGAAACAGTTAGTTACTTCTCTAGGGCCCTTTCTCTAGGTTTAAGACTGGCTGCCAACCTGTCTGCCGGACACCTTTTGATGATTATTCTAGGGAGTTTTACTTTTCAGTTGGCCAGTGCTAAGGTTCTATCCCTTACTTCAATTGCCTTGGGAATTACCTTGTTTGTAATAATTTTGGAGATAGCAGTAGCCGCTATTCAAGCTTATGTTTTCTGTTTGCTAACGGCCGTATATTTGTCCGACACTGCTCACCTACACATG---CCCCAATTAGATACTGTTACGTTCTTAACTCAGTATGTTTGGCTGTCTTTAGGTTTGTTGTTTTTCTTAGTTTTGGTTAGTTCTTTCTGCTACCCTACTCTTGTCTCCCAAATATTAACAAGTAGCCAAAGATCTCTGATTAGAGTAAGAAAAGATCACTCCATTGTTTCCCTGGTTAATGGGATGCTTGTAGATCTCCCATCCCCTAGTAATATCAGTTATTTTTGGAACTTCGGTTCCCTTTTAGGCTTATGTCTTGTGTTACAAATAGCCACTGGCATCTTTGTAGCCATGCACTACTGTTCTGATGTAAGCTTGGCTTTTTCGTCGGTGGCCCATATCCTTAGAGACGTAAATTATGGTTACCTACTAAAATTTTTCCACGCCAACGGGGCCTCTTTGTTCTTTCTGTGTGTGTATATTCACATTGCTAGAGGCCTTTACTACGGTAGCTACAGTAGACATATGGTTTGAGGTGTGGGTGTTGTTATTTACTTGGTTATGATGTTGACTGCCTTTATAGGTTATGTACTGCCC---TGGGGTCAAATGTCTTTCTGGGGAGCAACTGTTATTACTAATTTAGTATCAGCAGTCCCGTATATTGGAGATTTTATTGTTCAGTGAATTTGGGGCGGTTTTTCTGTATCTAACGCCACCTTAAGCCGTTTTTTCAGCCTTCACTACTTGTTTCCCTTTATTCTGGCGGCCTTAGCTTTAGTCCATTTAATAGGTTTACACGAAGACGGGTCAAATAATCCTGTGGGTGTTCGGTCCGATGTAGATAAGGTTCCCTTTCACGTTTATTTTACCACTAAAGATCTTCACGGATTTGTCCTCTTGGGGATCCTTCTTATTTTCCTGGTGTTTCTAGGACCAAATATTCTAAATGACCCAGAAAACTTTATTAAAGCTAACCCCTTAGTAACACCCGTCCACATTCAACCAGAATGGTACTTTCTGTTCGCCTATG---AGCGCTATGATTAGATGGGTTTGTTCTACAAACCACAAAGATATAGGAACTCTCTATTTGGTATTTGGGGCTTTTTCTGGAATGGTTGGGACTGCCTTTTCAATGTTAATAAGGCTTGAACTCTCCGCCCCTGGGTATATGTTGGGGGATGATCAACTTTATAATGTTATTGTTACTGCTCATGCTTTTGTAATGATATTTTTTTTGGTAATGCCTGTTATGATAGGAGGCTTCGGTAATTGGCTAGTCCCTTTGTACATCGGGGCCCCCGATATGGCTTTTCCCCGTTTGAATAATATCTCTTTTTGGCTTCTCCCTCCTTCTTTGTTTTTACTTCTTGCTTCTTCTTTGGTTGAGCAGGGGGCGGGAACGGGATGGACTGTTTATCCTCCCCTCTCTTCCATTCAATCACACTCCGGAGGATCTGTGGATTTGGCTATCTTTAGCCTCCACTTGGCAGGGGCTTCTTCTATTTTAGGCGCAATGAATTTTATTACGACAATTTTGAATATGAGGGCCCCAGGTCTTTCTATGGATAAGATGCCTTTATTCGTTTGATCCGTCTTAGTTACAGCAATTCTTCTTCTTCTCTCTCTCCCTGTCTTAGCGGGAGCCATTACCATGCTGTTAACCGATAGGAATTTTAATACTACGTTTTTCGACCCTGCAGGGGGAGGTGATCCTATTTTATTCCAACACTTATTGATCTGACTGCCCTCAGGACTGGCAATTGGTTTTCCAGGACAGTGCGTCTCCCGTTTCTGAGGAGATAGTCTTTTTCCACGACAGGGTTATGTTTATTTTGACCGTGATTGTGGTTAGTGTCTTGTGATTAATTATTAGATCTTTAGTTAATCGGTATTACTATCGTTTTCTTGTGGAAGGGACAACTATTGAGATAGTGTGAACTTTAATTCCTGCTGTTATTTTGATTTTTATTGCTTTTCCTTCTCTAAGGCTACTTTACTTAATGGACGAGATCATAGAGCCAGCGTTGACCTTGAAGGCAGTAGGCCATCAGTGGTATTGAAGCTATGAGTACTCCGATTATGTTAAGGATTCCCTAGAATTTGATTCCTATATGATTCCTAGCGAAGACTTAAGTCCGGGGGACTTTAGGCTTTTAGAGGTTGATAATAGGTTAGTTGTCCCTAGTCAAACTCATATAAGAGTTTTGATTACAGGAGCCGATGTTTTGCACTCCTTTGCCGTGCCTTCCTTAGGCATTAAGATGGACGCTGTTCCCGGTAGACTAAATCAGGTTGGATTTTTTACTAAGAGGTCCGGTGTGTTCTATGGTCAGTGCTCCGAGATTTGTGGAGCTAATCACTCTTTTATGCCCATAGTAGTCGAGGCTGTTTCTCTAGATAGATATCTCCAATGGCTGTCTGCAAAAGTATTATCACCCTTACCACTTAGTAGATCCTAGCCCTTGGCCTTACTTCGGTGGAGTGGCTGCTTTGCTGACCACCGTGGGATCAGTTCTGTATTTTCATTATAGTCAATCATGGTTATTAAGCTTAGGATTAATAGGACTATCCCTAACAATGATTGTATGATGGAGAGATGTAATAAGAGAAGCGACCTTTTTAGGACTACACACAAAGATAGTCCAACGGGGGCTAAAGTATGGAATGCTACTTTTCATTCTTTCAGAAGTTTGTTTCTTCTTTTCTTTCTTCTGAGCG---TTTTTTCACAGCAGCCTAAGCCCTACAATAGAAATAGGAGCCATATGACCCCCTACGGGACTCCACGTCTTGAACCCTTTCGCGGTACCTTTATTAAATACAGCTATCTTATTGAGCTCAGGAGCAACGGTTACTTGAGCACATCACGCTATTATTAGTGGGATGAGGAACGAATCAATCGTAGGGCTTACCTCTACCGTAGTACTAGGGGGAATTTTCACTGCCCTCCAAGCCATGGAATACTACGAGGCACCCTTTTCTATCGCTGATTCCGTTTACGGGTCCACATTTTTCGTAGCCACAGGATTTCATGGCCTTCATGTATTAATAGGAACTACTTTTCTAATGGTATGTCTGTGGAGGTTAGTAAATCACCAGTTTACTCGATTCCACCACTTAGGGTTTGAGGCAGCTAGTTGATATTGACATTTCGTAGACGTAGTGTGATTATTTCTATACGTATGTATATACTGGTGAGGGTCC---------------------ATTCTAGCCTCAATTATTAAGTGGCTAGCGTTAGTTGTTCCAGTTTTATTAGCAGTAGCTTACTTAACGTTGGCGGAAAGGAAAATCCTAGGGTACATG---CAATCTAGAAAGGGTCCTAATGTCGTAGGAATATATGGGCTCCTTCAACCTTTAGCAGACGGATTGAAGTTATTCTCCAAAGAGAGCGTCGTTCCTAGCCAATCAGATCTCTTTATTTAC---TTTTTCTCTCCAGTGGCTGCTCTGTCTTTGGCTTTGGCCGCTTGGTCCGTGATCCCTATAGGGAGTGGATCAGTCATAGCAGACGTAAATGTGGGAGTTCTCTTAATTATGGCTATATCCTCCATCAGCGTATATGCTATTCTTATGTCAGGTTGGTCTAGCCATTCCAAGTATTCGTTTATAGGTGCGTTGAGAGCAGCTGCTCAAATGATCAGTTATGAAGTATCTATAGGATTAATAGTTATGGTCGTAGTCCTATGCTCTGGGACATTCAGTCTCACGAAAATCCTCCAATACCAATCGGACTCAGGGAGCCTAATGTGGGCTCTGTGAGCCCCCGCAGTAATGTTTTTTATTTCGTCTCTAGCAGAAACAAACAGAGCCCCCTTTGATCTAACAGAAGGAGAATCTGAGTTAGTGTCAGGATTTAACGTAGAGTATGCCTCTATGTCTTTTGCCTTATTTTTCCTGGCAGAGTATGGCCATATAATACTATCGTGTGTTCTAATTACGGTGTTGTTTGTGGGGGGTGCTACTAAAAGTCAGCGGATTTATCGCCCTATTTGTATGAATAAGGGCATCCTACCCTAGAATCAGATACGACCAACTTATGGCTTTACTATGAAAGGGGTATCTCCCTATCAGTCTTGCACTGGTTATGTGTGTAAGTGGAATAGTTTGGTCACTGTCGGGGTTACCTGTGGTTGTTTGTTTTATTAGGAACTCTTCTTATATTATCCAGTGATCACTGGCTGTTAGTCTATTTAGGTTTAGAGCTTCAGACCCTTTCTCTCTTTGTGATAGTTGTTTACCCGGGAGTTACCGTGAAGACAACAGAGGCTGGCCTTAAATTCTTTGTACTAGGCGCTCTTTCTTCTGGTTTGTTCTTATTTGGTATTCTAGGGGTATTTATGGAAACGGGTACCCTCTGAATTCCTTATTTGTTCCGTTTTTTTCAAGCTGGGGGTTGCTCCTTTTCACTTTTGGTTACCTGATGTTTACCAGGGTGTTTCCCTGAACAATATAATGCTACTTTCCACAGTCCCCAAGATTGGAGCTTGGGGTGTTCTCTGTAAATTGGATAGTAATAGGAGCTCTTGCCTCCATGATCATAGGCGCTGTAGGGGCTATCAATCAGTCGTCTCTTTTTAGGTTGGTTGCTTACAGTGGAATTGTCCATATGGGCTTCATAATCTGGCCCTTGGCTTACTGCTCGTCTTATGGTTTGCTAATTTCTTCAGTCTACTTAATGATTTACTCTTTATCTGTAGTACTGTGGATGGGTCCTCTTTCTTCC---CTCTCTTTCCATAAGTGAAATTTGATTGAATTTCGGCTTAACTCAGGTTTTTACACTGTTTTCTCTGGCCGGGGTTCCCCCCTTGCTGGGGTTTTTTGTTAAGTGGTGGGTTATTCAGCAGGCAATATCCGAGTCGTATCTTTTCTTGGCTCTTTTCTCTATAGTGGTAACTGTTATTGGGGCTATTTATTATTTGAGGGTAATCAAAATATTAATCTTCCAGAGGGGTTCTAATTTTGTTTCATGAAAGTTGGCTCTTGGGGGTGATTTTATACGCAGTACTGGGTTTCATAATAAACCCTTTTCCTGTGTTGTACGTATCTCAGTGGTTTGTAAACTTT---------------------------TTATGTCTAATTATGTTTATTCTTATTAGCACAATTCTGTCCTTATTAATAGCAGTAGCCGCATGGTTTTTATCGGATAAGGACCCCGACAAGGAAAAGCTTTCTCCTTACGAGTGTGGATTCGACCCCTTCGGTCAAACAGGGCATCCTATTTCTATCAAGTTCTTCCTTGTAGCCATATTATTTCTAGTATTTGACTTGGAGGTCAGCCTCCTTTTACCATGAAGTTTTTCCCTATCTCAAACGGAATGATTTAACCAGATTGTCGTTTGGATCTTCTTAATAATACTAGCGTGGGGCCTTCTTTATGAATGGGTAGCCGGTGGATTGGAGTGAGAA------ATGACTAGTCTTCTCTTCTTTCTTCTCTTACTAGCTATAGCCAGTATC---CTTTGAGTAGAAGACTCACGTATCTCTAAGATCTGGCTGACTTCCCTGTTTTATGGGTTCTTGAGTTTTGGGGGTTGTTCGGTTTATCCTGGGATAGTCTGTCTCTATCTATGGTTTTACTCACTGCCCTCCTGACTCCCAGTTGTTTAATAATCAGTATGGGTAGACTAAAGATTATGGTAAAGGAGTTTTGCCTTCTTTTGTTTTTTACTCATCTTATATTAGTTTTGGTTTTCTCAGTTGATGACCTAATCTTATTCTATATTCTTTTCGAGAGTACTCTTATTCCTTTGTTTATAATGATAGGGGTTTGAGGGGGAAGAGAAGAAAAAGTTAAGGCCGCCTTTTACTTCTTTATCTTTACTTTGGTTGGGTCCGTGTTTATGCTTTTAGCTGTGCTAAAGACTTACAGCCTATCTGGAAGTACTAGCTTAATAATGATCTTTAGTATAGGGATTCCCTCTTTTTGACAATGATGAATTGCCCTAGGATTGGTGGTCGGAATGGCAGTGAAAATTCCCATGTTTCCTGCCCACATCTGGTTACCCCAGGCCCACGTAGAAGCCCCCGTTGCAGGGTCTGTCTTATTGGCAGGTATAATGCTAAAATTGGGGGGATATGGTCTTATTAAGTTCTGCTGACCCATAGTACCCGAAGGAATAACTTTTATATCTCCTGTTTTCATTACATTAAGTATCGTAGCTATAATTTATGGAGGTCTTATTACTTGCCGTCAAAGCGATATGAAAAGACTAGTAGCCTACTCGTCAGTGGCCCATATGGGGTTAGTTACTGCGGCCATATTTAGCGGAGATCCTATCGCCCAACTGGGGAGTATCTTTATTATGCTGTCCCATGGGATAGTAAGCTCGGCCCTGTTTATAAGCGTAACTCAACTATACGATAGAACGGGTACAAGATTAATCCGATATTATAGAGGCGTTGTAATAACAATGCCCTTATTTTCTGCCTTATTCGTGGTTCTAAACTTGGCAAACATGGCTCTCCCCCTTAGTGCAAACTTCTTAGCCGAGTTAATCAGCATAGTAGGAATAATGAGAGAGTTACCCCTAGTCGCCCCCCTTATGGCAGTTGGAGTGGTATTGTCAGCAGCTTACTCCCTATTTATGGTTAACAGAATATCCTTTGGAGTTCCGTCACCTTACACCTTAAAAATTAGGGATTTAGGGAGGAAAGAGGTCTATCCGGTTACCCTTCTAGCCGTTCTTACTTATCAATTAGGTGTATGCCCTAACTGGGT--ATAAGCCTAGGTTTTACCTTGTTTTTAATAGCTTTGCTAGGCATAATAATTAATAGGACTAATTTAATCTTAATGATTATGTGCTTAGAGTTGCTTTTGCTGGCCGTCTCCCTCCTCTTCGTAATAATATCCTCTCTCAATGGATTACTAGACGGACAAGTAGCCGTCATCTTTATTTTGACCGTAGCAGCGTGCGAATCAGCTCTTGGCTTAACTATAATGGTCTCTTACTATAGAATCACAGGACACATTTCAATACGATTATTAAATCTCTTAAAAGGAATGTCTTTAATCCTTCTATGGTTCCCCCTTATTAGTTTTATGTCGTGTGTGGGGTTAGGAAGATACCTTGGACAAGAGGGTTCTTCTTTGATTTCTTGTCTGTTGTTATTCTTGGGTTTCCTATTTTCATGGTTCGTGGCTTATAAATATTTGCTGGTCGGATTGGACTGTGTTACCTCCTTGTGATCTTGGGTGCCTCTGTCGAGTCTTTTAATAAAAGTAACTCTTACACTAGACAAGCTGTCCATTCTAATGTTGACAGTTGTTTTTACAGTTTCTTTCTTAGTTCACTGATACTCTACTTCTTACATGTGGGGAGATCCACATCTACCTCGATTCATGTCCTACTTGTCGTTGTTCACATTTTTTATGGTCCTTCTTGTTCAGGCAAACAATCTTCCTCTACTCTTTATAGGATGGGAGGGAGTGGGCCTGTGTTCTTATTTGCTAGTAAACTTCTGATATACTAGAATGTTAGCTAACACGTCGGCAATCAAAGCTATGCTAGTTAATAGGGTTGGAGACTTAGCCCTTATTCTAGCTATGGGCTTGATATGGGCTCAGCTTGGTGGATTTGAGTGAACCACTATTACTTTTATTAGTGGGAGCAGCAGGTAAATCAGCTCAATTAGGGCTCCACACTTGATTACCAGATGCCATGGAAGGCCCAACTCCCGTATCAGCTCTTATTCATGCAGCTACCATGGTAACTGCAGGAGTGTTTTTAATATTGAGGTGTGCTCCTCTCTTCGAGTCAACCCCTACCGGACTCGTAGTAACATTATTGTTAGGTTCAATAACCGCCCTTTTTGCAGCTTCAACAGGGCTAGCCCAAACAGACATAAAAAAAGTAATAGCCTACTCTACAACTAGCCAACTGGGATACATGGTAGCATCTTGTGGGCTCTATCAATTTACCTTAGGGTTTAACCACTTAATTAATCACGCCTATTTTAAAGCTCTCTTATTTTTGTCCGCTGGAGCGATTATTCACACAAACATGAACGAACAAGATCTAAGGAGATTTGGAGGTTTATGGGCTACCAGCCCCATTACCTTGGTAGGAATAACCATAGGTTCCATTTCTCTTATGGGCTTTCCGTTTATGACGGGGTTTTATTCCAAAGACCTAATCTTAGAGATTTCCTCAATGGGAAATTATCCCTATTGAGCAAACTTTCTCCTCCTAGGGGGAGCGGGACTTACAGCCGCCTACTCAGTAAAAATAATAATTCTAACCTTTATTAACAAGCCCCTTATGGGTAGAAAAAATAACCTTGATCACGATTCGAACGGCTGATCTATTCTAAGCCCTCTCATTATGCTCTCTATTGGTAGCATAAGTGTGGGTTTTATCATTTTTCCGTGGGTAAATTTTCCACTAACTCATCCCCTGTTGGATAGTTACATAAAGGTTTTACCCCTAGGAATATCCATTCTATCCGTTTCTATA---ATACTAAGATGGTGAAAAACCCCAACTTCCAGGAGATTAACTCGTTTCTATTTTACGCTTGGCAGTTTAACTTAATTATTAACCACTTAGTAGCAAAAACACTATGGTCTCTCAGTCACCACCACCTCTATAAACTAGTTGATAGAGGATGGATAGAGGAATTATTTCCGAAACTAGCAACTAAGGGAGGAACCACTTTATCAAAGAAACTATCCTTAGTTCAATCTGGAGAAATATTGAACTATATAGCAATACTAATCGTTTGAGTAGGATGAGCTCCATCTTATACCTTCTAATAATCTTATTTTCTTCCCTCGTCGTATCTAGCTTCAATCCTGTGTTTTCTGTAGTATGGCTGGTTATGAGTTTTATCGGAGGAGCTGTGCTCTTGTGGAATATGGGATGTGATTTCTTAGCCGTCTTAATTATCATTGTTTACGTGGGAGCCATTGCAGTTCTCTTCTTATTTGTTATTATGATGCTTCCCACTACGCTGAGACCAGAGAGAATA---AGGACAGCAAATTTTATTCCTTTTATTTTATTCTCTTTTCTCTTAACTAGAGGGAATATCCTTTTGATTGTACGGGAACGGAATTATGTGGGTTATTCTTGCCGGGATAATTCTTCTAGTAGCACTGGTGGGGGCCCTAGTTTTCAAGAAGGCAAGAGGTTTTTTCTCAGATTACCAGATCCTTGCT-CTTTGATCAAATTGAACCATAGTAGCGGCGAGCGAAACCTATAG-AG-A-TAGTACCGTGAGGGAATACCTTTTGTATAAGGGAGAAGTTAGATAAGT--TTGACACCTTCATTGGAAAAGATTAA----CTATATGGTCAA-ATTACCCGAAACTAAGTGATCTAATCTTCTCCAGC---G-GCTTGAGCAAACTGATGGTTGTGGAAAAAACCTCAGAAGAGGGAAGATTAGAGGTGAAACGCCAGTCGTACTTAGAGATAGCTGGTTCTCTTTAAAACCCATTTAAGAGTCTATGGGCGATAAGGTCTGTGGACGAGGGGCGA-ACAAGCCTAA----------------------------AGAT-GGATAACGATTAATTTAACTT--GGAGGAGGGTTTGGTAGGCTTGGAAACAGCCATCCTCTATAGAAAGCGTAAAAGTTCACCTTCTTAGTT-AAT----TCTAAAAATTAAAAGAGCGTAATCTAAAT-AAACAAGGTCTCTTGAAGATTAGTGATAATGCTTCTATAAGTAGTAA----GTTAGCCCGAA-GG-----------------CGTACTTAACCAAATCCGGATCCTCAGTCTCT--------CCGTAGAGGGCGAAACTTGGGA-ATAACTAAGGCTAAGGAACTCGGCAATCGACTGTTTACCAAAGACATAGCATGACT--------GGTGTAGCCTGCCCACTG---------------------------------------AATGATATTAAAGGGCCGCGGTAACTCTGACCGTGCTAAGGTAGCATAATCACTCGCCGCCTAAT-TAGCGGATAGAATGAAAGGCTGAACGAGCCCACCACTGTCTCAGCTTTAGATCTAAC-GAAATTAAATTAGCTGTTAAGATGCAGTT-GAGA-ATTGGAAAGACGAGAAGACCCCGT-GAGCTTTACTTCGAGCTAGAAGTTTGGTTGGGGCGACCTCCC-AAACCCTAG-AAAAAGTGGGGAAACCGCCCAGCTTGATAG---------A-----A-A-A--TCTAAGTTATAGTGACCCACCCTCTGTAGGGGG-TGAAT----------ATGGATAAAAGTTACCACGGGGATAACAGGGTAATCCAGCCTTAGAGTTCCTATCGAAGGAAGGGTTTGCCACCTCGATGTTGAATAG-TAGTGTCCTGGGGGTGCAGCAGCTCCCAAAGGTTGGTCTGTTCGACCAGTAAAATCTTTGGTCTTAGGAGATTCT--AAGGTTTTCACTTCGGCAATACATGCTAG-TTTAA-AGCGAACGGGTGAG------GTTTCTAGATGGGATCATATAGAATTGAATTA---GGGGAGTCCATCT-AGTGAGGGATGAACTGACGA-T--TT--AAA-GCTCGGCCACACCTCTTAGGACAGCAGTAGAGAATATTGATCCCTTGGCG-TTAGCCGGAATCAG--TTTAGTGAAAAGGCCTGTCAAAG-CAAGTGCCAGCAGACGCGGTTATACCTGCA-GGCCTTCTTTAGACTTAATTGGGTAAGAGGCGACTAGGAT-----TAAGGCTTATGGTTAGTAAAATAA----CATAAGCAGGAA---------------ATATTATACTCCT-----GTCTTTCTTTGTCGCGAGTGCATTATATAAAAAAGGATTAGATACCCTTGT-ATTTTTGTTTTAAACTGAGTATT-----CTGC--GTAGATTAAATTCAAAGGACTTGGCTGTTT-AGTGAA-TTAATTAGAGGAGTCCGTGGCTTAAATCGATACTCCACGTTTTATCGTCCCTTTTTTAGT-T----ATCAGGTTTGCATGGTCGTTGAAAAAAGATAATTAA--------TAATCTTTCTATGCT-TTATAGTAGACAACAGATATTATGACCCCTATAAAAAGGAGC-TAATGTACTACAGTGTT----AATCTTAA-----TAGATAGATCCGGTTGTC-AGATG----AA--ATTATGACTTAAGTCGAATTTAATAGTAATGGGAAAGTAGCGTGTTCCAATGAATTAAT-AATGCTATAAGTACAAATTGCCCGTCACCTTAGAAAAAGTAAGTCGTAACATAGTGAGGGGAGGGGAACCTCTCC---
>JN700934
ATGGCTAGTTACTTTGACCAATTTGTTATAGTTAATATTGTTCCTGGG---ATTACTAATAGCTCATTAATGTTATTAATTAGTATT---GTTTTTATATTTGTAATATTTAGAAATGATAATTTAATTCCCAGGAGATGGCAGGTTGTATTGGAAATATTGTATGATCATTGAGTAAATTTAATTAAAGATAGTTTAACTAGTAAAGGATTAAAGTATTTCCCATTTATAATTTCCACTTTTTTCTTAGTAGCTTCTTTAAATTTGTTCGGTCTTTTTCCTTATGTATTTACAGTAGGTACTCATATAGTTATAACTTTTGGTATTTCTTTATCTATATTGATTGCTGTAACTATATTAGGAATCAAGAATTTTAAACTAAATTTTTTTAGTATGTTAATGCCTCAAGGAGCCCCTATGGTTTTAGGGCCTCTATTAGTTTTAATTGAAACAGCTAGTTATTTGTCCAGAGCTCTTTCTTTAGGAATTAGATTGGCTGCAAATCTATCTGCAGGACATTTACTATTTATAATATTGGCTAGTTTTAGCTACAAAATGTTGGAGTCTAATTTAATAATGTTAAGTTTATTTCCTATTTTAATAATGGTATTTATAACCGTTTTAGAGATTGCTGTTGCTTTGATTCAAGCCTATGTTTTTTGTTTATTAATTACTATATACTTAGAAGATACACTAAAATCACATATG---CCTCAATTAGATGTTATCACATTTATTAATCAGTATATTTGATTGATTGGGTCGATGACTTTGTTGATAGTTATGTTAGTTTCATTAGTGTTGCCAAATACTAAAAAATTAATGGAAGCTAGTA---AGAAAATTAATATGAGAACAAGAAAATACAACCCTCTCGCAACAATCATCAATGATTTAGTAGTAGATTTACCTTCCCCCTCAAACATAAGTTATCTATGAAATTTTGGTTCACTATTAGGACTATGTCTAATAATTCAAATAATAACCGGGGTTTTTTTATCTATGCACTACTGCTCCGATACTAATATAGCCTTTTCATCAGTAGCTCATATTATGAGGGATGTAAATTACGGATTTATATTAAAATACACTCATGCAAACGGGGCCTCACTATTTTTTTTATGCGTATACATACACATAGGAAGAGGCCTATATTATGGGAGCTACATGAAAAAAGAATTATGGTTTTCAGGAGTAACAATATATATATTAATGATGGCTACAGCCTTCATAGGTTACGTATTACCT---TGAGGACAAATGTCATTCTGAGGTGCTACAGTAATAACCAACCTAGTATCAGCAATACCATATGTAGGAAATGACATAGTACAATGATTATGAGGAGGGTTTAGTGTCTCTAACGCCACTCTTAATAGGTTTTTTAGCTTACATTACCTACTCCCTTTTGTATTAGCAGGATTAGGAGCCGCTCATATGATTCTACTACACCATAACGGTTCATCTAATCCCGTAGGGCTACGCTCTGATATAGACAAAATACCCTTTCATTCCTATTTTTCATACAAAGATATATATGGCATTTTTTTACTAAGCCTATTGTTATCAACTCTAATATTTTTCACACCAAATTTATTAGGTGACACAGAAAACTATATACAAGCAAACCCACTAGTAACACCAGTACATATACAACCTGAATGATATTTCTTATTTGCGTATGAATACATATTTATCAAGATGATTATTTTCAACTAACCACAAAGACATTGGAACATTATATTTAATATATGGAATTTTATCAGGTGTATTAGGAGCAGGATTCAGTATGATAATAAGATTAGAATTATCAGGCCCTGGCTCAATGCTAGGAGACGACCATTTATATAACGTCACGGTAACTGCTCATGGATTAATAATGATTTTCTTCTTTGTAATGCCTGTACTTTTAGGAGGGTTTGGTAATTGATTTGTACCATTATATATAGGAGCCCCTGATATGGCATTCCCGAGATTAAACAATATTAGTTTTTGGTTATTACCGCCAGCCTTATTATTGTTATTAGGATCTGCCTTAGTAGAACAGGGTGTAGGAACGGGTTGGACTATATATCCCCCCTTAAGTTCGATTCAAGTTCATTCCGGAGGTTCAGTAGACATGGCAATATTCAGTTTACATTTATCAGGTGTGTCTTCAATATTAGCCTCAATCAATTTCATTACTACTATTTTGAACATGAGGGCTCCAGGAATGACCATGGATAAAATGCCGCTATACGTATGATCTGTACTAGTTACTGCTGTGTTATTAGTTTTATCACTACCTGTATTTGCAGGAGCGATCACAATGTTATTAACTGATAGAAATTTTAATACCTCATTCTTTGACCCAGCAGGTGGGGGAGATCCTATTTTGTATCAACATTTATTATAATGATGTCCCCACTGATTGACAATTGTCTTTCCAAGATGCTGCTAGTCCAATAATGGAAGAAATTCATTTTTTGCATGATTATATAATGGTTATTGCTCCTGCTATTTGTATTACTATTTTTTGATTTATACTTAAGTCAATTTTGAGTAAATTTAAGTATAAATATTGAACAGAAGGTACTGTTATTGAAATAATTTGAACTATAATACCTGCTGTGATATTAGTATTTATAGCTTTCCCTTCATTAAAATTACTATATTTAATTGATGAGACTATGGAGCCTAGCATTACAGTTAAGGCGGTAGGTCATCAATGGTATTGGAGTTATGAATACTCTGACTATACTGATGTAGATTTAGAATTTGATTCTTACATGATACCTACTTCTGATTTGGAACTAGGCGATAACAGGTTACTTGAGGTTGATAATTCCTTAGTATTACCTATTCAGTCTCATGTAAGATTGATGGTTACTTCTGCTGATGTTATTCATTCTTTTGCAGTTCCTTCACTAGGAATTAAAGTTGACGCCATACCAGGTAGGTTGAACCAATCAGATCTATTTATGAAAAGACCTGGCTTGTTTTATGGACAGTGCTCTGAAATTTGTGGTAGCAACCACAGTTTTATGCCAATAGCAATTAGGGGCGTATCACTCGAAACTTTTGTAGATTGGGTTGAATCTAAACAACTTTCATCCTTATCATTTAGTTGATCCTAGTCCTTGACCATACACGGCAGCTTGTGGGGTATTTTTAATTACCTTAGGAGGTGTTATATATTTTCATTATAGTTTTGCCTGAGTATTATTGTTAGGATTTCTGGTTTTGAGTATAACATTTGTTGTTTGGTGCCGTGATGTGGTCAGAGAAGCGACTTTTCAAGGACATCATACAGAAGTAGTTAAAAAAGGATTGAAGATAGGAATGATAATATTCATATTATCAGAAATTTGCTTCTTTGTGGCTTTTTTCTGGGCT---TTTTTCCATAGTAGTTTGGCCCCTGCTATTGAATTAGGTGCATTATGACCTCCAGTAGGAATTCAAATACTAAACCCTTTTTCTGTACCATTACTAAATACTGCAATACTACTTAGTTCGGGGGCAACAGTTACCTGATCACACCACGCTATTATTAATGGTAAACGTGAACAATCTCTGTTGAGCTTATTGCTAACAGTAGTTTTAGGAATAATTTTTACTTCTCTTCAAATTATGGAATATAATGAAGCTCCATTCGCTATTTCCGACTCTGTTTATGGGTCTGTGTTTTATATGGCAACAGGATTTCATGGTTTTCATGTTTTAGTGGGAACTACGTTCTTATTAGTTTGCTTAATTAGGTTAGTATATCACCAGTTTACCAGACACCACCATTTCGGATTTGAAGCTGCTAGTTGATATTGACATTTCGTAGATGTAGTATGACTATTTCTTTATGTCTGTGTATATTGGTGAGGATCT---------------ATGAGCACAATAATTAATATTATTAAAATATTTGTAATAATCATTCCCGTACTAATATCGTTAGCCTATTTAACATTAGCTGAACGTAAAGTATTAGGGTATATG---CAGTCAAGAAAAGGGCCAAACGTAGTAGGAATATATGGGTTGTTACAGCCTTTAGCAGATGGTGCCAAACTATTTACTAAAGAAATGGTATTACCAAACCATACAAATTTATTAATTTAT---TTTATATCACCTATTTTATTTCTAACATTAGCATTATTAATATGGGGTGTATTCCCATATTCTGTAAACAATATTTATATAAATATAGATTTAACCATATTACTAATACTTGCTATTTCCTCAGTTAGCGTTTACGCAGTACTAATGTCAGGTTGATCTAGTATGTCAAAATATGCCTACTTGGGATCTTTAAGAGCAGCTGCCCAAATGATTAGCTATGAGGTAAGTATGGGTCTTATACTACTATCGACTATACTCTGTGTTGGCTCATTAGACATAACAAAAATAGTTTGACTACAAAACAATACTTCATTTTTTTCAATGGCTTTATTACCATGTTCAATAATGTTTCTAATCTCCCTGGTAGCAGAAACCAATAGAGCCCCATTCGACTTAACAGAAGGAGAATCTGAACTAGTTTCTGGTTACAACGTAGAGTATTCTTCAATGTCTTTTGCATTATTATTCTTAGCTGAATATGCCAATATAATATTTATGTCTGGTCTATTTTCACTACTTTTTTTAGGAGGTAGGAATAAAAACTAGCTTCATAGCTATGTTTTTCGTATGAATAAGAGCATCATTTCCTAGAATCAGGTATGACCAATTAATGACGTTACTATGAAAATCCTATCTACCTTTAAGTTTGGGAGTACTTATCGTCTCGGGAAGTGTAATTATAGCTTGTGGTGGGCTACCTGATTTTTTGCGTTATAATAGCTTCATCAATAATGGTTTCTACTAACAACTTATTAGCTTTGTATTTATGTTTGGAATTACAAAGTTTGTCAATATTCATAATAATAGCAAGAAAAAGGAATAGTTTGGCTAAAATAGAAGCATCACTTAAATATTTTATTCTGAGTTCCATTTCTACTGGGTTGTATTTATTAGGAGCTTCCGTAATTTTTGTGAATTTAGGAGTTTGTGATTATAATAATGATAGCCTTATTATTTAAACTAGGAGCTAGTCCTCTTCATTTTTGAATACCGGACGTTTATCAGGGTTCTGACAATAAAGCTTTGTTAGTACTAGCTACTTTACCAAAGTTAAGTGTATTTGGTGTATTGGTATTATTTAATTCTTGTTTGTACATTATTGTCATTAATAACAGGATCAGTAGGAGCAATAAATCAATCACACTTAAACAGATTATTGGCTTACAGTGGTATATTAGCCACAGGATTTATACTATTCGGATTAAATTCAGAAGTTTTTTGGGGAATTGAAGGAAGTCTTATTTATTTGGTACTATATACTGCAACTTTCTTAATAATAGTAGTAGGTTCTAATTCT---GGTCTTAACAATAATTCATTAATAATTGAATTTTATGATAGTTTTAACTTTATCGGTTTTGTCGATAGCAGGGATTCCTCCTTTAGGTGGGTTTTTAGCTAAATGAGTTGTAATATCTTCCATGATCTCAACCGGCTTTGTTCTATCCTCTATACTATCAATAATATGTGCAATGATTGGTGGAGCTTATTATTTAAGATTAGTAAAGATTATATATTTTCAGCAAGACAAACACTTTCTTTTGTGGAAAAAAATATTTAGGTCTTACATCTTATTTTGTTATTTTTATATTAGTTTTTCCTCAAGCATTATCTCAAATTATTTACTGAGCTACTATTTCTTCATTT---GTGATTTTCATAACATATCAAAAACTACTAATAATTTTAATAATTAGCCTATTACTGTCATCCTTAATAGGATTAGCCTCTCTATTACTAGGTGATACGTCTCCCGATAAAGAAAAAACATCAGTATATGAGTGCGGCTTTTCTCCATATGATAACTTAGGATCACCTATCTCTATTAGATTTTTTTTAATAGGTATATTGTTTTTAATATTTGACCTAGAAATATCATTATTATTTCCGTGGTCAATATCATCTTATTTAATAACTATATTAGGGTTCTGAATAGTTATATTATTCTTAGCTATATTAACTTGAGGATTAATTTATGAATGAATAAAGGGAGGCTTAGAATGGGAA------ATGATAATATTAATTATTATAATAACTGTATTAACCATTATATTAATA---ATATTATTAAACAAAAACAAACATTTCTTAATAAAAAAAATAGGGTTAATCTCATCTTTTATAAGTTTTGAGGGCCTATAAATTTCGGTGTTGATGAAATATCCTTACCTTTCATAATATTAACTAATTTGTTAATTCCAATATGTATATTAATAAGCTGAAATAGTATTAATTTTTTAGTCAAAGAATTTATAATAGCTATATTATCTATACAACTACTATTAATAATAGTATTTACTTCATTAAACATATTAATATTTTACATAGCATTTGAAAGTATTTTAATACCTATGTTTTTAATAATTGGAGTTTGAGGCTCAAGAAAAGAGAAAGAGAGAGCAGCTTACTACTTTTTCTTTTACACATTAGTTGGATCCTTATTTATGCTTCTTGGTATATTTATTTTATACAATCTACATGGTTCATTAGACTATCAAACATTGTTCATGAAAAAAACCCCCGAGTCAATACAAATATGAGTATTTTTAGGTTTTTTTCTTAGTTTAGCAGTAAAAATACCTAAGATACCCTTCCATATATGATTACCTCAAGCACATGTTGAAGCTCCTGTAGCAGGTTCAGTCTTACTAGCTGGTGTTTTATTAAAATTAGGGGGTTACGGGTTTCTAAGGTTCTCTTGAACTTTGTTTCCGTATGCTTCACAATTCTTTTTGCCCATTATAATAACTCTCAGTGCAATAGGGATAATATACGCAAGTTTAACTACATGCCGTCAAACAGATGCAAAGAAATTAGTCGCATACTCTTCAGTAGCCCATATGGGGTTAGTGGTAATAGCTATATTCTCAAAAACGTATGAAGGGTTAATAGCTAGTATAATATTAATGATAGCACATGGATTTGTTAGCTCAGGTTTATTTATTGTAGTAACCAACTTATATGATAGATTCCACACTAGAACAATTAAATATTACAAAGGAATAGTTTATACCATGCCAATATTTACAACAGCATTTTTTTTATTAATACTAGGCAACATAGCATTTCCTATATTCATAAATTTTATAGGTGAATTCATGTCAACACTATCAATAGCACAACTCACATGAATAGGGATAATACCTCCATTATCAGGAATGTTCCTTGCAGGAGTTTATAGCCTATTATTATTTAATAAAATATCATTTGGACAACCATCACACTTTACCTTATTCTCGAGAGATTTAACAAGAAGAGAGTTTCAAACACCATTACTACTTATAATATTTACAATAATATTGGGTATAAAACCCTTATTGATTCATCACTTCTTCATTTATTATATTCTTACTGGGGGTATTAGGAATTTCACTAAATAAATCTAATTTAATAATAATGTTGATGTCTATCGAATTAATGTTATTATCAACTTCAATAATATTTATAGTAACTACTATGTTTTATGAACAAATTATAGGACAAATATTTACTTTATTTATATTAACAATAGCAGCAGCAGAATCGGCTATTGGACTAGCAATTATAGTTGCCTACTTTAGATTAAGAGGAAAAATATCGATAAAATTACTAAATACATTAAAAGGGATGTTTACGTTAATTTTGTTTTTTCCTTTTTTTAACTCCGTGTTGTTATTGTTATTTGGAAGAAAAATAGGTATTAAAGGTAGCAATGTTATTTCCTGTATAAATATGTTAGTTATTACATTAATTTCTATTATATTTTTTTATGAAATAATTGTTACTGAATCAAATATTACCGTAAAATATGTGGAATGGATAAATTGTGTTTTATTAAATACTAATTTGTCTTTTTTCATAGATCAAATTTCTATAAGTATGGTTGTGATAGTCAATATTATTTCTTTATTGGTACATATTTATTCCACATCTTATATGTCAGGAGATCCCCATGCCATCAGATTTATGGGATATTTATCTTTATTTACATTTTTTATGTTAATATTAGTAACATCTCAAAACTATCTCCAATTATTTATAGGATGAGAAGGGGTAGGTTTATGCTCTTACTTGTTAATAAACTTTTGATATAGTAGAATACAAGCTAATAAGGCTGCTATAAAAGCAATGCTTATAAATAGAGTTGGAGACGCTTGCCTAATTGCCAGTATAATATTAATATGAATAAATTTTGGGTCTTTAAATTTTATGGTTATTACTTCTACTATTAGGGGCTGTAGGTAAATCTGCTCAAATAGGGCTACATACTTGACTTCCTGACGCCATGGAAGGGCCCACTCCAGTCTCCGCTTTAATTCATGCTGCAACCATGGTTACGGCTGGTGTGTATTTAATTATTAGATCTTCTTCCATTTTCGAGGGATCATCTTCTATTTTAATCATTACTGTAATCATAGGTTCATTAACTGCATTATTTGCTGCAACAGTTGGGTTAGCTCAAAATGATATAAAAAAAATCATAGCATACTCTACATGTAGTCAACTTGGTTTTATGGTGCTCTCTTGTGGGTTATCTTATTATTCATTAGCATTATTTCACTTAATAAACCATGCTTTTTTTAAAGCCTTATTATTTTTAGCTGCCGGATCTGTTATCCACAGCCTTCTGGACGAACAAGATACAAGAAAAATGGGGGGTAATATAATATCACAGCCATTATCCTACAGTTTCATATTTATAGGCTCACTTGCATTAGCTGGTTTTCCTTTTTTGTCAGGATATTATTCAAAAGACCTATTACTTGAATTATCATTTCAACAATATTATATTATATATGCTTCGTGATTAGGGTTATTAGCAACATTTATTACTGCTTTTTATTCTTTCAAGTTAATAAGCAGGACATTCTTATTATTTAATAATTCACCTTACTATCATTGACATAAATCTGAAGAGAGTGATTCAATTATAACAACTCCACTTATAGTACTTAGTCTGTGCAGTATATTATCCGGCTTCGTCTTTAATTATTTAATAATTGAAGATATAATTCATCCCATTATCAATCTAAAACTTAAAATGGCACCCCTAATAGTTTCATTAATAGGAATTGTTACAGGNATTGAAAATTATTTTTTAAGTTCAGAATTAACTTTTTGTACCAATTTTTAACATCAGCTTGAGATTTTGACAAAATCATATATAAATTTATAATAAGTTTTATATTAAGTAAGGGGTATAGAGTTACATTTAAAACATTTGATGCTGGAATTTTAGAAAAATTAGGTCCGTCAGGACTGATATATTTAATATCTAATAAATCGAAAAATTTAACTTCACTACAAACAGGTTACTTATTTAATTATGCAATGTTAATAATATTATG------ATCTCCCCTATTTTTATAATTTTAACCATCATATCCGCTACTATGGTTATTACATCTATTAATCCTGTACATTCAATAATATGGTTAGTAATGGCTTTTATAGGCTCATCTATAGTGTTTATACAAATGGAAGCTAACTTTATAGCCTTAACTGTATTAATAGTATATGTAGGAGCTATTGCAATATTATTCGTATTTGTATTAATGATGTTAAACTTTTACCTTCCAAACCCAGATTTA---AGCTTAGAAACAGTCTTACCTATTAGCTTGATATTGGTTATTAATTTTACAAACTATAGGCTTAGAATTATATTCGTTTTATGGGTATTATCTTATATTAGCAAGTATAATATTACTAGTTGGCATGATAGGGGGAATATTACTCTAAACGGCAAAACCCTTTTTTACAAATAAACCGAAATATATA-GTTATTAAAGAAGAAAACATAGTAGTGGCGAACGAAACTAATAA-AA-A-AAGTACTGCGAAGGAATACCTTTTGTATAATGGACCTACAAGAAACTAC-TTAGTAAATAAATATTAATAGACATA----ATAAAAAATTAATTATTCCCGAAACTAAGTGATCAATTCCAGAACAGC---A-TATTGTGCGAACTAATTACTGTTTCAAAAGTATTAGATGATTTTGGAATAGAGGTTAAATACTAATCGAACTTAGAAATAGCTGGTTTTCTACGAAATCTTTATAAGAAACTACTAATGAAAAGATTAGTAGTTTACAGAGAA-ATAACTCAAAACAAAAGCTAA---AGACGCAAACCAA-CAAA-GTGTCAAATAAAGCAAAATAA--AAACGAGAGAAAAGTAGGACTGGAAACAACCACCTTATAAATAATACGTAACAGTA-ACACTCAAAAAT-ATATGC-TTTAGAAATTAGAAGAATAGACTATAAAA-----------------ATAGTGGAAATAATGTAGGTATGAATAATAT----TGTTATTTTAG-GGTTTAATATT--------------------TAAACAGGTTCTAAGTA-CTATCTAATCATAGAAAATAAAAACAACAAG--AAAATTATTACCAAGGAACTCGGCAAACGACTGTTTACCAAAAACATAGCATGTAG--------AGTGATACCTGCTCCATGG----CT--ACAAA-TAAACAATA---------------ATAGTAGTTAAATAGCCGCGGTAACTCTGACCGTGATAAAGTAGCATAATCACTCGTCATTTAAT-TGGTGACTGGAATGAATGGTTTTACGAATTTCCAACTGTCTCAGTAATAAAATTAAT-GAAATTAAACTAATAGTGAAGATGCTATT-TATA-AATTGTAAGACGAAAAGACCCTATCGAGCTTTACTAAATGCTATTAGTTTGGTTGGGGCGACCACCT-CTAAAA-AA-GTATAACTGTAT-ATAAATGCATTAATCAGTTA----C-A-----ACA-A---GTAGGATATAATGACCCGTTGGAGCTATCTAA--ATACCTAACGACTA--CAAAAAAAGTTACCGTAGGGATAACAGGGTAATATTCTCGAAGAGTTCTTATCGATGAGAATGTTTGCCACCTCGATGTTGAATTA-TGATACCCTAAAGGTGCAGAAGCTTTTAAGGGTTGGTCTGTTCGACCAATAATACCTTTGACTTTGGGGGT-TTTTATATACATTTATTTTTTTAATACATGTTAG-TA-AA-TGCGAACAGGTGAGTAAATTTGCATAATGAA--GCATACCATTACCAGGAATATCATTTAATGATTAA-AGTGATTCCTAAAACAATTAGA--AA---CT-TCCACATTTTTACTGAAACAACAGCAGTATAGGGTATTGCAAAATTAGTT-CTTACTAGATGCAG-AAAA-ATATAAAGAATTGTCAAAT-CAGGTGCCAGCAGACGCGGTTAGACCTGAA-ATTC-----AAGCCTTATTTCA-AAACAGGCCCAAAGAATGTTTAACAAGTATTGAAGGAATTAAATCCAATAACATTACTAAGAAGAT--CTT-------------ACCTT--TAC-ATTAAATGAAACATTAAACAATAGAAAGCCAATGGGATTAGATACCCCAGTAACCTATTGCCTAAACTGAGTAGTAT-AATCAA--TTGATTGAAATTCAAAAAGTTTGGCTGTTC-G-TATT-CTAATTAGAGGATTGTGTAATTTAATATGATACTCCGCATAGCACCTTACCTTATCTCGA-TAC--ACAAGCGCTGCATGGCCGTCATTAGTTTGTGTTTATCATAAAAACAAACCTAACCT-AC-AAATAGACAAAGTCAGGTATTATGGCCTTTATGATAAGGGAA-TTATGCAATACAATTTTT---GTGGGAAA-----CAAAAAACAAAATTGAAT-ATAATTTGAAA--A--TTTATTGAAATAGAATTTAATAGTAATCGAAAATTAGAAAGTTTCGGTGAATAAGT-TCAAACGTTAGTACAAATTGCCCGTCACCTTAGTTAAAGCAAGTCGTAACATAGTGAGGGAAAGGGAACTTTTCCTTG
>JN700937
TGTGCCTCATATTTTGATCAATTTAATATCATTAATATACTTTTTGGTTTATTTACTAATTCTTCTTTAATGTTGATAGTAGCCATA---TTTTTAACTTTTCTGTTTTTCAAAAATGAATGATTAATTCCCTCAAGATGACAAGTTATTACTGAATTGATTTATAGTCATTGAACTAATTTAATTAAAGATAGCTTAGGTACTAAAGGGATAAAATATTTTCCTTTTATTTTAGGTTTATTCTCAATTTTAGTGTGGTTAAATATATTAGGCTTATTCCCTTACGTTTTTACAGTAGGAACTCATATTATAATAACTTTTGGTCTTTCATTTTCTATTATATTAAGTGTTACTATTTTGGGAATAAAGAATTTTAAAAGTAATTTTTTTAGTTTACTTATGCCTCAAGGAGCTCCCATGATTTTAGCTCCTTTATTAGTTTTAATAGAAACAGCGAGTTATCTTTCAAGGGCTCTTTCTTTAGGGTTACGACTAGCTGCTAACCTATCTGCCGGACACTTATTGTTTTCAATACTAGCAAGTTTTGGGTTTCAAATGATTGTAAATAATTATTTAATGTTAAGTTTATTTCCTATCTTCATAATGGTTTTTATTACTATTTTAGAAATTGCTGTCGCTATGATTCAAGCTTATGTATTTTGTTTATTAACTTCTATATATTTAGAAGATACAGTTAAAATGCACATG---CCTCAACTTGATTTCGTTATTTATTTTAATCAATATATTTGACTAATAGCTATTTTGTCTTTATGTATTATAATGATGTTAAAAACAATATTACCTAATATTAAAGCCAATTTAAGTTCTAGTT---AAAAAATTATTATGAGAATTAGAAAATACAATCCAATTGCTCTAATCATTAATGAAGTTGTAGTCGACCTACCTTCTCCTTCAAACATAAGTTATCTTTGAAATTTTGGTTCCTTATTAGGTTTATGTTTGATATTACAAATAATTACGGGAGTCTTTTTATCTATGCATTATTGTAGTGATACCAGTTTAGCTTTTTCTTCAGTAGCTCATATTATGAGAGATGTAAATTATGGTTTTATATTAAAATATGCCCACGCTAATGGCGCCTCATTATTTTTCCTTTGTGTATATATACACATTGCTAGAAGCTTATATTATGGAGGATTTTTAAAAAAAGAACTGTGGTTTTCAGGAGTAACAATATACATACTAATGATGGGAACAGCCTTCATAGGGTATGTATTGCCT---TGAGGACAAATGTCTTTTTGAGGAGCTACTGTAATTACTAATTTAGTGTCTGCCGTTCCTTATATAGGAAATGACATAGTTCAATGATTATGGGGAGGCTTTAGTATCTCTAATGCAACATTGAATAGATTTTTTAGTTTACATTATTTACTACCCTTTGTTTTAGCTGCTTTAGGAGCCGTACATATTATATTACTTCATAATGAAGGATCTTCTAACCCCTTAGGAATAAAATCTAGTATAGATAAAATATCTTTTCATTCGTATTTTTCTTTTAAAGACATATATGGAATACTACTACTTCTATCTATACTAATAATGTTAGTTTTCTTCTTTCCTAAGATATTGGGAGACACTGAAAACTATATACAAGCTAATCCTTTAGTAACGCCAGTCCACATTCAACCTGAATGGTACTTTCTGTTTGCATATGAACACATATTTATCAAGATGATTATTCTCAACTAACCATAAAGACATTGGTACATTATATTTAATATTTGGTGCTTTTTCAGCTATGATTGGAACAGCTTTTAGTATGATAATAAGATTAGAATTATCTGGACCAGGATCAATGCTAGGGGATGATCAAATATATAATGTTATAGTAACAGCTCATGCTCTTGTTATGATATTTTTCTTTGTAATGCCTGTATTAATTGGGGGATTTGGAAATTGATTTGTACCCCTATATATCGGTAGCCCTGATATGGCTTTTCCGAGATTAAATAATATTAGTTTTTGGCTTTTACCTCCTGCTCTTCTTTTACTTTTAGGGTCTTCTCTTATTGAACAAGGAGCGGGAACAGGGTGGACTATTTATCCCCCATTATCTTCAATACAATTTCATTCAGGAGGATCTGTAGATATGGCTATTTTTAGTCTTCATCTTGCAGGAGCTTCTTCTATAATGGGAGCAATAAATTTTATTACAACTATTCTAAATATGAGGGCCCCAGGAATGTCAATGGACAGAATTCCCTTATTCGTATGATCTGTTTTAGTAACCGCTATACTTTTATTACTATCACTGCCTGTTTTAGCTGGAGCAATTACAATGTTATTAACAGATAGAAATTTTAATACCTCTTTTTTTGATCCCGCTGGAGGAGGAGATCCAATTTTATTTCAACATTTATTACAAAGATGTAGCTGGGGACTGACAAGTATCTTTTCAAGATGGTGCTAGTCCTGTAATGGAAGAAATATCTTTTCTTCATGATCAAATAATGTTTATTGGGCCCGTTATTTCTATTCTCATTTTATGGTTAATGGGCAGATCTGTAGTTAATAAGTATAAATATAAATTATTAGTTGAAGGTACTGTAATAGAAATAGTTTGAACTTTAATACCGGCTGTAATTTTAGTTTTTATTGCATTTCCTTCTTTAAGACTACTTTATTTAATGGATGAAATAATGGAACCTGCCATAACTATAAAAGCTGTTGGGCATCAATGGTATTGAAGTTATGAATATTCTGATTATGATGTAAAAAATTTAGAGTTTGATTCCTATATGATTCCTACTTCTGACTTAGAACAAGGTGATAATAGGTTAATGGAAGTGGATAATTGTTTGATGTTACCCATACAAACACATATAAGAGTTCTAGTAACTGGAGCTGATGTAATTCATTCATTTGCAGTACCTGCTTTAGGTATAAAAACAGATGCTATCCCTGGTAGGTTAAATCAAACTAATATGTTTATAAAAAGACCAGGTTTATTTTATGGACAATGTTCAGAAATTTGTGGTAGTAATCATAGTTTTATGCCTATAGTAGTAAGAGGTGTATCTTTAGATAAATTTGTAAACTGAGTAGAAACTAAATGTTTATCACCCATATCATTTAGTAGATCCTAGCCCTTGGCCTTACGTAGCTGCTTGTGGTGCTTTTTTTTTGACTTTTGGAAGTGTAATATATTTTCATTATAGTTTTATTTGGATAATGTTGATAGGACTGTCTATGTTTACAGTTACTTTTATAGTATGATGTAGAGATATAATTAGAGAAGCTACCTTTCAAGGTCATCATACAGAATATGTAAAAAGAGGTTTAAAGATAGGAATGATATTATTTATAGTTTCCGAAATTTGTTTTTTTGTATCTTTTTTCTGGGCT---TTTTTCCATAGCAGCTTAGCTCCTGCTATAGAATTAGGGGCTTTATGGCCTCCTGTAGGAATACAAATACTTAATCCCTTTTCTGTACCCCTCTTAAATACTGCAATTTTGTTAAGTTCAGGAGCTACAGTTACTTGGGCCCACCACGCTATAGTAAATGGTAATAGAAAACAAGCTATTCAAGGCTTATTGGTTACTGTTATTTTAGGGGTAATATTTACAGCTCTTCAAGGAATGGAATACTACGAAGCTCCTTTTGCTATCTCAGATTCTGTATATGGATCAACATTTTTTATGGCTACAGGATTTCATGGGTTTCATGTGTTGGTAGGAACTACTTTTTTACTTGTTTGTTTATCAAGATTAGTATCCCATCAATTCACTAGACACCATCATTTTGGATTTGAAGCAGCAAGCTGATATTGACATTTTGTAGATGTTGTCTGGTTATTTTTATATGTTTGTATATACTGGTGAGGTTCT------------ATGATATATATTTTAACATACTCAATAAAATTTTTTTTAATTATACTACCTGTATTAATAGCAGTAGCTTTTTTAACTTTAGCGGAAAGAAAGATATTAGGATATATG---CAATCAAGAAAAGGCCCTAATATCGTAGGAATTTATGGCTTACTTCAACCATTAGCTGACGGAGCAAAGTTATTTTCAAAAGAAATGACAATTCCCAATCACACTAATTTGATCCTATAT---TTTTTATCGCCTATATTATTTTTAGTACTAGCTTTAGTAATATGAACTGTCCTACCTTATGATTTAGGGATTTCTTTAAGTGATATTGATTTAGGTATATTATTTATATTTGTAATATCCTCAATTAGCATTTATGCTGTTTTAATGTCAGGTTGAGCGAGTACTTCTAAATATGCTTTTTTAGGTTCTCTTAGAGCAGCTGCTCAAATGATTAGTTATGAAGTATCAATAGGTTTAATATTAATAACAATAATATTATGTTCAGGAACTTTAAACTTATCTAAAATAATATTAATCCAAGAGAATTCCATATGATTTATAATTCCAATGTTTCCTGCTGCTATTATGTTTTTAATATCAGCATTGGCGGAAACTAATAGAGCCCCTTTTGATCTAACAGAAGGGGAATCTGAACTTGTTTCAGGTTACAATGTTGAATATTCTTCAATGTCTTTCGCTTTATTATTTCTTGCTGAATATGCAAACATCATATTCATGTCAGCTCTATTCTCAATATTATTTCTGGGGGGTAGGGATAAAAACAGCTTTTATTACATTAGTATTTGTATGGGTAAGAGCTTCTTACCCTAGAATAAGATATGATCAATTAATGACATTATTATGGAAATCTTATTTACCTTTAAGTTTAACTTTGGTAATAATTACTTCAGGAATTTTATGATCATGTAATGGTCTCCCTAATATTATCAGTTATATTAGCTGCAATTTTAATTATTTCATGTAATAATTTATTGGCTCTTTATATATGTTTAGAGTTACAAAGCTTATCTCTATTTATTTTAATAGCTAGAAAACGAAATGAGCTAGAAAAAGTAGAGGCTGCGTTAAAATATTTTGTTTTAAGCTCCTTATCTTCAGGGCTATTTTTACTTGGATCAGCTTTATGTTTTATTATTAATGGTTCATGTGATATTAATTATTGTAGCTTTATTATTTAAATTAGCGTCTGCTCCTTTCCATATTTGAACACCAGATATTTACCAAGGATGCGATAATAAATCATTGTTAATTTTAGGAATTTTACCTAAAATTAGTATTTTTACAATATTAATAACAATTTGTATTGATATCAACTATTCTTTCTTTATTGGTTGGTTCAATAGGAGCTTTAAATCAAACCAAAATTAAAAAATTACTAGCTTATAGTGGAATAATAAACATGGGATTCATTTTTTTGGGTTTAGTTACTAATTCCTATAGTGGTTTAGAAGCCAGTTTATTATATTTAATAATCTATTCTATATCCTTTCTTTTATTTTTATTATTAATAGATATA---GTGGATTCGAAACAAAATAATATTATTGGACTTTTTAATAACATTAGTTTTATTAATTTTATCAATAGCAGGAATTCCACCTTTTGCGGGATTTTTTGTAAAATGGGTAATTTTGGAAGCAGCAATTTCCCATAATTTTTTATTAACTAGTATTATATCTATTTTGTGTGCAGTTGTTGCTGGGGTCTATTATTTAAGATTAGTAAAAATCAGTTACTTTCAAGAAGATAAATCTTTCCTTACCTGAAAAAAAGCTTTCAAGTTTATTGTTTTTTTTGATTTGTTTTATATTGTTATGCCCTCATGTGTTGAAAGAGCTGGCACATTTAAGCATTTTATCTATATTT---GTGATAAATATAGTTTACCCACAAATCTTAATAGCAATAATTATTAGTATAGCATTAGCTAGCATAATTTGTGTAGCTTCTTATACATTGGGTGATACAGCCCCAGACAAAGAGAAAGTTTCAGTATATGAGTGTGGCTTTACTCCATTTGATAATCCAGGAAACCCTATTTCAATAAGATTTTTTATTATAGGAATATTATTTTTAGTATTTGATTTAGAAATTTCACTAATATTTCCTTGGTCTGTATCTTCATATTTTTCTTCACTATATGGTAATTGAGTGATTTATTTATTTTTATTAATATTAACCTGAGGGTTAATATATGAATGAATTAAAGGAGGCTTAGAATGGGAA------ATGATATTCTTACTTGTTACAATCTTAATATTATCAATATTAACACTA---TCTATAATACCTAGAAATAGATATAGGTTATTAAAACTTACAGGCTTATCATCTTCTTTTTTAATACTTGAGGCCCACTTCATTTTGGGATTGATGAGATATCTATACCATTTATAATATTAACTGGAATATTAACACCTATATGCTTATTAATAAGTTGAACATCTATAAAACATTTAGTAAAAGAATTTATAATTTTTATATTATTTATCCATTTATTATTAGTGGGAGTTTTTACTTCTTTAAATATACTATTGTTTTATATATTGTTTGAAATTATATTGATTCCTATGTTTTTAATAATAGGAATTTGGGGTTCTAGAAAAGAAAAAGAAAGAGCTGCCTATTATTTTTTTTTCTATACGTTAATAGGATCTTTACTGATGTTATTAGCAATATTTGCAATATATAGCACGTTAGGAACCCTTGATTATCAACTTCTATTAAATAGTAATTTACCAAAAAATTTACAATTTTGAGCTTTCTTGGGTTTCTTCTCAAGCTTGGCTGTAAAAATTCCTAAAGTCCCATTTCATATTTGATTACCTCAAGCTCATGTAGAAGCTCCTGTAGCAGGTTCTGTTCTATTAGCAGGAATTTTATTAAAGCTTGGAGGGTACGGATTCATTAGATTTTCATGAAATTTATTTCCAGAGGCTTCTAATTATTTTGCGCCCATAATTATTATGTTAAGCTCCATAGCTATAATATATGCAAGTTTATCAACATGTAGGCAAACTGACGCTAAAAGATTAGTTGCTTACTCTTCAGTTGCTCATATGGGAATAGTTACAATTGCTATTTTTTCAAAAAGTATTGAAGGAATAATTGCAGCAATATTACTAATGATAGCTCATGGGCTAATAAGTTCAGGACTATTTATTATGGTAACAAACCTATATGACAGATTCCACACTAGATTAATTAGATATTATAGGGGTACTGCTTTTACAATGCCTATTTATAGTACTATACTTTTTATATTTATATTAGCAAACATTGCTTTCCCAATAAGTTTAAACTTTGTCGCAGAATTTTTATCTATTATTGCCGCTATTCAACTAAGTTGAATAGCAATAATTCCAATGTTAATAGGAATCGTATTATCTGCTTCCTATAGCTTATTTTTTTATAATAAAATATCTTTTGGGACTTCCTCAAAATTTTTATTATTTTCCAGAGATTTAAATAGAAAAGAATTTAATTCACTAATTCCTTTAGGATTGCTTGCTGTGGTTTTTGGGTTAACTCCTCTAACTTTATATTTTAACTTGTTTTATAATCTTTATCTTGGGAATATTAGGAATTTCTTTAAATAGAACAAATCTAATAATTCTTTTAATGTCGATAGAATTATTATTATTGGCAGCATCTTTATTATTTATTGTAGGAGCTTCATTTTATAATATTTTTTTCGGTCAATTATTTACTATAACTATTCTCACAATAGCTGCTGCAGAATCCGCCATAGGGTTAGCTATAATAGTAACCTATTTTAGAATTAGAGGAAAAATATCTATAAAATTATTAAATACATTAAAAGGAATGTACTTACTAGTAATATTTTTTCCTTTAATTAGCGCTACTATAATATTATTATTTGGAAGGTTTTTAGGAACTAAAGGAGCAAATTTATTTTCTTGTTTTTGTTTAGGTCTAAATGTAGTAATATCATGTTTTATTTATTATGATATTATAGTGTGTAATTCAATTATTATAATAAACTTATGAAATTGAGTTTCCTTTAATGTTTTTGAAACTAATATTACATTTTTTATTGATTCTTTATCTGGAGGAATGATTTTTGTAGTTAATTTAGTGTCCTTTTTAGTTCATGTCTATTCTACTTCATATATGAAAGGAGACCCCCACACACCGAGATTTATGGGTTATCTCTCTTTATTTACCTTTTTTATGTTAATTCTGGTCACAAGCCAAAATTATTTACAATTATTTATTGGTTGAGAGGGTGTAGGCTTATCTTCTTATCTATTAATAAATTATTGATTTGGAAGAATTCAAGCCAATAAAGCAGCTATTAAAGCAATGTTAGTAAATAGGGTTGGAGATGCTGCTTTAATAGCGGCAATAATTTTAATTTGAATAAATTATGGAAATGTAAATTTTTTTACTACTACTTTTATTAATAGGTGCTGTAGGTAAATCGGCTCAAATTGGATTACACACCTGACTTCCAGATGCTATGGAAGGACCTACCCCTGTTTCAGCTTTAATTCATGCTGCTACTATGGTAACAGCTGGAGTTTATTTAATAATAAGATCTTCTTCACTATTTGAAGTTTCTCCTACCTCTCTTATTATAACTGTTTTAGTGGGAGGTATAACTGCCTTATTTGCAGCTACAGTAGGTTTAGCTCAAAATGATATAAAGAAGATAATCGCCTACTCTACCTGTAGTCAATTAGGGTTTATGGTTTTAGCTTGCGGAATTTCTTATTATTCGCTAAGTCTGTTTCATTTAATCAATCATGCTTTTTTTAAAGCCTTATTATTTTTAAGTGCAGGTTCTGTAATTCATGCTCTTTCAGATGAACAAGACATTAGAAAAATGGGAGGTACAAGTATAATTTTACCTTTATCCTATATATTTATATTAATCGGATCTCTATCTTTAGCGGGAACACCTTTTTTAGCCGGATATTATTCAAAGGATTTATTATTAGAATTATCTACTAAACAATACTATGTAATTATAGGAGCTTGATTAGGATTAGCAGCAACTTTATTAACAGCATTTTATTCTTTTAAATTGATTTCAAGAACATTCATTATGTATCAAAATTCTCCTCGAGTTTATTGAAAATCAGCACATGAAGGAGAATTTAATTTATTGTGACCTCTTTTCATACTATCTTTGGGTAGTTTATTTTCAGGTTTTTATATGAAAGATTTAATATTAGGGCCAATAATTCACCCTAATATCTTAATGGTTATCAAATTTACCCCCTTAATTTTATCTATAATAGGAGCTTCTATAGCCCTTGATTATTATTTATCAATAAAATAGTAAAAAAATTATACGGGTTTTTATCTTCAGCTTGAGGATTTGATAAAATCATTTCAACTTTTATAGTGAAACCAATATGATCATTTGGTTATAATGTCTCTTTTAAACTTTTTGATTCCGGATTTATAGAAATGTTTGGGCCATTTGGGGTCAGTAAGAAAATTATCATAGCTACACAAAGGATTTCTTCTATCCAATCAGGATTTTTATTTAATTATGCTTTATTTATATTAATATG---TTTATAACGTTATTATTTGCTTTAGGAGCAATTATCTCAGGAATCATGGTAATATCAGCAATTCACCCCGTTCATTCAGTAATATGATTAGTACTGAGTTTTTTAAACGTAGCCTCTCTTTTTATTGTACTTAATCTAGATTTTGTAGGTATGATTTTATTGATTGTTTATGTAGGAGCAATTGCTATACTATTTGTTTTTGTTATTATGATGTTAAATCTTTCTAAGCTAGAGACAGAATTA---AACATTAATTATATACTCCCTTTGGTTTTATTAATAATTATTTCGTTTTCAAACTACAGGTACTAAATTTTATACTATGTTTGATTCTTATTTGATAATATCAAGCTTAATTTTGTTAGTAGCTATGGTAGGAACAATAGTATTCTAAAAAACAAGATTTATTCAATCAAATTACTCGAAAAGCTTT-TTTATAATTTTAGGAAACATAGTAGCGGCGAGCGAAATTTTTAA-AA-A-AAGTACTGTGAAGGAATACCTTTTGTATAATGGGCTTGCAAGAA-AATGTTTAGCAAATAAAAAGTTTAATGAAAATAATTAATTTAGCTAAATTATCCCGAAACTAAGTGATCTATTCTTGAACAGTTTAT-ATTAGAACAAACTGATGGCTGTTGCAAAAGCTTCAGACGATTTAAGAATAGAGGCGAAATGCTAATCGAACTTAGAAATAGCTGGTTTTCTATTAAATCTTTATAAGAGATCATTAGCGATAAGGTTTATGATCAAAAGGAAA-ACAAACCTTTTCAGAAGTTAA---AGTCACGTATTTT-TTAA-GTGTACAATAAGATTTTATAA--AGACAGGAGGCAAATTGGCTTGGAAACAGCCATTTTATAATTAACACGTAACAGTGAACCTCAAAAAT--TAATGT-CTTCACAATTAATAGGACGGACTGTTAAC-AATAGTGATAACTAAAACAGTGGTGATAATGCAAGCATGAATAGTTAAAAAA-----CTTAA-AGTTTTTAAGT------------------ATTAAACAATCTCTAAGTACTT---TCTAACACTAGTAAGTTAAACAAAAAA-ATAATTCTTGTTAAGGAACTCGGCAAACGACTGTTTACCAAAAACATAGCATATGA--------GGTGCAACCTGCTCAATGG----TTG-------GTAATAAAATTAAAAAATTATA--ATAACAATTAAATAGCCGCGGTAACTCTGACCGTGATAAAGTAGCATAATCATTTGTCACTTAAT-TAGTGACTGGAATGAATGGTTAAACGAATCTCTAACTGTCTCAATAAGAAATTTGAC-AAAATTAAAATTATAGTGAAGATGCTATA-AATA-AATTGCAAGACGAAAAGACCCTATCGAGCTTTACTGAATATTGACAGTTTGGTTGGGGCGACCACCT-CTAAAATAG-TAATTACTGAAATAACAATAATTTAATCAGTTA----C-TAA--CA-A-A---GTAGGACATAATGACCCGTTAT-ATTATATGT-AATATATAACGACTACAAAAT--AAGTTACCGTAGGGATAACAGGGTAATAGTTTTCAAGAGTTCATATCGACGAAACTGTTTGCCACCTCGATGTTGAATTA-TGATATCCTAAAGGTGTAGCAGCTTTTGAGGGTTGGTCTGTTCGACCATAAAAACCTTTGATTTTGGGGGT-TAGAAAATGCTTGGGATTTTTTAATACATGCTAG-TA-AAAAACATACAGGTGAGTAAATTTGTAATTATTT--ACAAAAAGTTACCAGGATAGATCGATATAATATTT-TGATTTTCCTATGACAACGAGG--TT---AG-CCCACATTTTTACTGAAACAACAGCAGTATAGAATATTGTACAATTAACT-ATAGTTAGATACAG-AAAACACCACAAAAATTGTCCTAT-CAGGTGCCAGCAGACGCGGTTATACCTGAG-ATTT-----GAGTTTTTCTAATAAAAATGGCACAAAGAATGTTAAAAGCTTTACGAAAAGATAAAATATTTCGATGTATAACTGAATATCTCTAC----CAAAATAACTTCT--TAT-TAATTTTGAAACATTAAATGATGGAAAGTAAATAGGATTAGATACCCTAGTAACCCATCACCTAAACTGAGTATTAT-AATCTA--CTGATTGAAATTCAAAAAATCTGACTGTTC-G-TACA-CCACTTAGAGGATTGTGTAGTTTAATGCGATAATCCGCGAATCACCTTACCTTAATTAGA-AAT--ACAAGTGCTGCATGGCCGTCTTCAGTTTGTATATA--AAATTAACAGACTAAACTT-TA-TAAAAAATGAAGTCAGGTTTTATGGCCTTTATATTGAGGGAT-TTATGCAATACATTATTTA--TAACAAAA-----ACAAATAAAATTTCGGAT-AAAATTTGAAA--TATTTAT-TGAAGTTGAATTTAATAGTAATTAGAATTAAGAAGAATCTAATGAATTGGT-TAAAACGTTAGTACAAATCGCCCGTCACCTTAATTAAAGCAAGTCGTAACATAGTGAGGGGAAGGGAACTTCTCCTTG
>JN700938
ATGTCTTCTTATTTCGATCATTTTATTATAGTGAAATTTTTTAATATCTTCTTTTCGGATTCTCTTGTAATAATGGTGTCCACGATT---ATATTATATGTCTTAATTTTTAAATCCTCAACTCTGGTCCCTAGTGATTATCAATTTATATTTAATAAAATTTATAATCATTGATCCTCAGTAGTGATAGAAAATTTAGGTAGAGAATATAAATTTTTTATTTTCCCATTATTAACTCTATTTAGCTTCATTTTAGGAGTTAACTTATTAGGGTTCTTTTTATTCACACTTCCCACTACTACCCATATCTCTATTACTTTCGGTATAGCTTTAAGTCTCTGATTAGGCGTAGTGATTTTTGGGGTGTACAAATTTGGTTTATCCTATTTTAGTATATTTATGCCTTCAGGAGCTCCTATCGGATTAGCGCCTCTACTGATTATAATAGAATTAGCTAGTCATATTTCTAGGCCTATAGCCTTAGGGATGCGTTTAGCTGCTAATTTAACTGCTGGTCATATTCTATTATCCATATTAGGGGATTTTAGTATTAAACTTCTTTTAATATCACCATCTTTACCTAGTTTTTTTCCTATTTTAATAATAATTTTTATGGTAGTTCTAGAGATTGGAGTTTTAATTATTCAAGCTTATGTATTTACTTTATTATTACTCATATACTTAAAAGATAGTCTTATACTCCACATG---TCGCAACTTGATTTATCAATCTATTTTAATCAATTTCTACCAACTCTTATATTAATAATCTTATTTCTTTATTTAATG---AGGGGTATTATTATTTCTTTTTTAAGGAATAAAACTATC--TT---AGAGATATCTTATGAGAATAAGAAAAAATAATCCTATCTTATCTCCTATAAACTCAACTTTAATTGATCTCCCTTCACCCTCAAGTTTATCTTATTTATGAAATTTTGGGTCATTATTAGGATTTTGTCTATTAATTCAAATTTTAACAGGAATATTTTTAGCTATGCATTATTGTAGTGATGTAAGCTTAGCTTTTTCTTCTATTATTCATATAACTAGAGATGTGAATTACGGTTTCCTATTAAAAAACCTTCATTCCAATGGTGCATCATTATTCTTCATTTGTGTTTATATACATATAGGAAAAGGATTGTTTTATGGGGGTTATTTGAAATCTCACCTTTGATTTTCTGGGGTTTCAATTTTTGGAGTAATGATGTTGACAGCTTTTATTGGATATGTATTACCT---TGGGGTCAAATGTCTTTTTGAGGCGCTACTGTAATCACTAACTTTGTTTCAGCTATTCCTTATATTGGTAATGACATAGTACAATGAATATGAGGTGGGTTTAGTATTAGTAACCCAACTCTTGGTAGATTTTTTAGTCTCCATTACTTATTTCCTTTTTTATTAATAGGCTTAATACTTATTCATTTTATTCTTCTCCACTCATTAGGTTCAAGTAACCCTCTAGGCATCAGTAGTAATTCTGACAAAATAAGCTTTCACTGATATTATTCTTCAAAAGATCTTTTAGGTGTAATTTTTATTAGTCTTATTTTAATAATCTTAACTTTTTTCTACCCTAACTATCTTGGTGACCCTGAAAACTATATTAGTGCTAATCCTTTAGTCACCCCTACTCATATAATGCCAGAGTGGTATTTTTTATTTGCTTATGTACAATTGAGTAACACGTTGAATATTTTCAACAAATCATAAAGACATTGGAACTTTATATATAATTTTTGGTTTATTCTCGGGTATGGTAGGTACAGCTTTAAGTATGATTATTAGATTAGAATTATCTGGTCCTGGGTCACTTCTAGGCGATGATCACTTATATAATGTAATAGTTACCGCACATGCTTTTGTAATGATTTTCTTTTTAGTTATGCCAGTTCTAATAGGAGGTTTTGGTAACTGATTTGTCCCTCTTTATATAGGGGCCCCAGATATGGCATTTCCCCGACTTAATAACTTAAGTTTTTGATTACTACCTCCTGCTCTAATCCTTTTATTAGGGTCTTCACTAATAGAAGAAGGAGCTGGAACCGGCTGAACAATCTACCCTCCACTATCAGGACCTATAACCCATTCCGGTGGTTCAGTAGATATGGCTATATTTAGTCTTCATTGTGCAGGATTCTCTTCTATTGCAGGTGCTATAAATTTTATTACTACTATTCTTAATATGAGAGCTCCTGGAATATCTTTTGACAAACTACCTTTATTTGTGTGATCAGTTTTAATTACAGCCATTCTTCTTCTTCTTTCCCTACCAGTTCTAGCTGGGGCTATAACTATGCTTTTAACCGATAGAAATTTTAATACTACATTTTTTGATCCTGCAGGAGGAGGAGATCCTGTATTATATCAGCATTTATTATTTTGATGTTCCTGAATTTAATCAAATAGGATTTCAAGATAGTGGTAGTATTTCTGCAAATGATTTATCTACATTTCATGATAATATAATGTTCTATTTAATAATAGTTCTAATATTAGTAGGGTGGTTATTGTTTTCTGCTTTGTTTAATAAGTATTTTAATAAATATTTATCTGAACACAGTATTATTGAGATAATTTGAACCTGTATTCCAGCTATTATCTTGACTCTTATAGCCATACCCTCTTTATATCTTCTATACACATTAGATGAAAATATTGATCCTTCTTTAACTATTAAAGTTTTAGGTCATCAATGGTATTGATCCTATGAGTTTCCTAATTTTCCT---CATGAAGTTGAGTTTGACTCTTATATGACCCCTACTTCTGATCTCTCCCAGGGAGAATTTAGACTTTTAGAAGTGGATAATAAACTCCTCATCCCAGTCAATGTTAATATTAGATTAATTATATCTAGTACAGATGTTATCCATTGTTGAACAATCCCCTCACTAGGGGTGAAAGCTGATGCTATACCTGGAAGACTAAACCAAGTTAATTTCTTGATTAACAGGCCTGGGAAGTTTTTTGGTCAGTGCTCGGAAATCTGTGGTTCTAATCATTCTTTTATGCCTATAACTATAATTTCTGTGTCTTTTGAAAAATTTATTAATTGAATTTCATCACTAAATTTACCACCCCTATCATTTAGTTAATCCTAGTCCTTGACCATTTTGTGTATCTTTATGTGTACTTTATTTAACTTTGAATACAGTAGCCTATTTTCATTTAGGGTTTCTAACACCTTTATTACTTAGTTTTAGTTTAATATTGATATTTATGGGTATCTGATTTACTGATATTCATACCGAATCTAACATAGAAGGGTTTCATTCTTCCCCTGTTCTACTTGGTTTAAAATTAGGTTTCATTTTATTCATAGTATCAGAGATCTTATTCTTTTTCTCTTTTTTTTGAGCT---TTTTTCCATAGTAGTTTATCACCCTCTATAGAAATAGGAGTCAATTGACCTCCAACTGGAATTAATGCTCTAGACCCATTTTCAATTCCTTTATTAAATACAGCTATACTACTAAGTTCTGGCGCTACCGTTACTTGAGCTCATCATAACTTAATCCTTGGTAATAAAAAAGAAACTCAATTTGGCCTAATTTTGACTGTTCTATTAGGGGTAATTTTTACCAGTTTACAGGGTTTAGAATATTATGAATCACCTTTTTCTATCGCTGATTCGGTTTACGGGTCTACATTTTTTGTCGCAACTGGGTTTCATGGTATACATGTTCTTATTGGTACTATCTTTTTAACTATCTGCTTAATAAAAATATTTTTATCTCATTTTACTACTAATAGGCATTTTACTTTTGAATCGGCTTCATGATATTGACACTTTGTTGATGTAGTTTGATTATTCCTTTATATTTGTATTTATTGATGGGGTTCT------------ATGTTAATAGTCATTCTTGAATCAATAAAATTTGTTCTTATAATTATACCTGTCCTAATTTCAGTAGCCTACCTAACTCTAGCTGAAAGAAAAATTCTAGGTTACTCT---CAAAATAGAAAAGGACCTAATGTAGTAGGAATTTATGGCTTACTTCAACCCTTAGCAGATGGGGTAAAACTTTTTTCTAAAGAAATAATCATCCCTAATCATGTTAGCATGTTTCTTTAT---TTTTTCTCACCCATTTTAGCATTATCTTTATCCTTACTAATTTGAATTATATTTCCATTTGGGAAATCAAATATAATTAGTGACTTAAATTTAAGTTTGTTATTTTTTTTAGCTATTTCTTCAATCAGTGTTTATGCTATATTAATCTCAGGTTGATCAAGTAATTCTAAATATGCCTTCCTAGGAAGTCTCAGAGCTGCAGCCCAAATGATTAGCTATGAAGTATCTATAGGATTAATCTTATTTTCAATAATTCTCCTATCCGGATCCCTAAATCTTATCTCAATAATAAATTCACAATATCAATCAATCAAGTTTTTTTTTCCTTTATGACCAATAGCTCTAATGTTTCTTGTATCTTGTTTAGCTGAGACTAATAGAGCACCTTTTGATCTAACTGAAGGTGAATCGGAAATAGTCTCTGGTTATAATGTTGAATATTCCTCTATGTCTTTTGCCTTATTTTTCCTTGCCGAGTATTCACATATTATTTTTATGAGTATGATTTTTATTGTTTTATTCGGGGGGGGTTCATAAAANTCTTTTTTTTTTATANTTTTTTTTTATATGAGTAAGAACTTCTTTCCCTAGAATAAGATACGATCAACTTATGGCTTTAATTTGAAAAAATTATCTCCCCATTAGTTTAAGTTTCATAATTTTAGTCAATTCTGCTCTTTGAGGATTTTCAAGTCTTCCTTCTAATTTTAAACATATTCTCAACTCTTTCAATAATAATAAGTAATAACTTATTACTAATCTATTTTCTTATAGAAATTCAAACATTTTCCCTATTTATCTTAATAGGGAAAAATAAAAAATCTTTAAAATCTATAGAAGCAGCTATAAAATACTTTTTATTAGGAGGGATCTCATCTGGGTTATTTCTCTTAGGATTAATTTTCCTTTACAAGAATAGTATGAGCCTTAAAATGTTTAAACCTATCTCTTATCTTCAAATTAGCTATCTTCCCTTTACATTACTGAATTAGTGATATCTATGAAGGAGTGAGATTAAATATTCTTCTTCTACTATCTAGTCTCCCTAAGTTAAGTTTACTAGTGGTGTTATTTAAAATTTTATCTTATCTTTTCCCTAGCTTCAATAATCATAGGTTCTTTAGGTGCATTCAATCAAACTAAAATAAATAGACTTATAGCCTATAGTGGAGTAGTAAATATTGGTTTTATTCTTTTAGCCATGAACTTGATTAACTGTTTTGGGTTTGAAAGTTCTATTACTTATCTAATAGTTTATTTCCTGACTTTATCGTCATTAATTATTTATTTA---------TCCCCCTCTAAAAATGAGTTTATTATTCTCTTTTGGTATAGTCATAACTGTCCTAATTCTCTCCATTAGTGGGCTTCCTCCTTTCTTAGGGTTTTTCAGTAAATGAATAATTTTTTCTAGTTTAATCCAAAATGAAAAATTTATGATAAGTTTTATTGTTATATTATTAACAGCTATATCAGTGGGATTTTATTTAAGATTAATAAAGATTATTTACTTACAAGATAAGAGCTCTTTTTTAAAATTTGAAAATATACTTAAATCTAATTTTTCTCTTAAATTTAATATATCTTACTAACCCTAATTTTTTAATTTTAATAGCTTCATGAGCTTCTAACCTA------------ATGAACTCAGAATTAAAAGTAATTATAATATTTATTTTAATAAGTTTAATTTTATGTTTAGTATTATCTTTAGCTTCCCTTATTTTAAGTAATAAATCACCGGATAAAGAAAAAGTTACAGTATATGAGTGTGGATTTAATCCTTTTCATACACCTGGTCAACCTTTTTCAATAAAATTTTTCCTTATAGCCATATTATTTTTAATTTTTGATTTAGAGGTATCTTTTCTTTTTCCTTGATCCATGAGTTCTAATCAAGTTAATATCTTTGGTCAAAACATAATTATTCTATTTTTGATAATTTTAATCTCAGGGTTAATTTATGAATGAGTTAAAGGAGGGTTAGATTGAGAA---ATGAATTTAGTTAATTTAATAATTTTNAATTTACTTCTTGTGATAATA---ATTACTCCCTTAAATAGATTTAATAAATCTCTACTATTTTTTTTAGGTTTACTATGATCAATGATAAATTTTGAGGAGATTTAATAACAATGGTAGACGGAATATCTATGGTTTTTATTGGTTTAAGTATATTATTAACCCCCATTTGTCTATTAATAAGTTATAACACAATTAAAAACTTTTATAAAGAATTTATTATTCTCTTATATTTAAATCTTATTTTTCTTTTGATAGTTTTTTCAATTTTTGATATCTTAGGATTTTACATATTATTTGAATCAATCTTAATCCCAGTCTTTCTTATGATAGGATTATGAGGATCAAGAATTGAAAAAATTAAAGCTGCCCTTTATTTTTTTTTTTTTACTTTAATGGGGTCATTACTAATGCTTTTAAGCATTTTTAAAATTTACCATTTATCAGGAAGTTGTAATTATGAAAATTTAATAAACATAATCCTACCAGAAAAGACTCAATTATGACTTTTTATTGGTTTTTTTTTAAGTTTGTCTGTAAAAATTCCTATGATCCCGTTTCATATATGACTTCCTCAAGCTCATGTTGAAGCACCAATAGCAGGATCAATCTTACTTGCAGGAATTCTTCTTAAACTAGGTGGTTATGGTTTCATAAGATTTTCTTTCCCCTTATTCCCATTAGCCGCAGAATATTTTACCCCTCTAATATTAATATTAAGTCTTATTTCTATAATTTTTGGAGCCTTGACTACATGTAGACAAATTGACATAAAAAGACTTATAGCTTATTCATCAGTATCTCATATGGGTCTAGTAACTGTATCCATATTTTGTCATTCAATTGAAGGCCTTATAGCTTCTATTCTTATGATGTTAGCCCATGGATTTATAAGCTCTGGATTATTCATGTCGTCATCAATTTTATACTGAAGATTTCACTCAAGAATAATAAAATATTTTAAAGGTATAGTCTATCTTATGCCTATACTAAGTCTAATAGTTTTTATCTTGATTTTAGGAAATATATCCTTTCCCTTAACATTTAACTTTATAGCAGAGATATTTTCATTAATAGCAGCAACAAAATACTCTTTAATCTTAGGAATACTATGTTGTTTGGGGTCTTTTTTAGGAGTGATTTACTCCTTTTACTTATATAACAGAATTTTCTTTGGTAAAATAGGTAGATATTTATTTCTTCCTAGGGATATTAATCTACTAGAATTTAACTCATTTTTACCTTTAATTATTTTAACTTTCTTTCTAGGTACTTTGCCTAACTATGTTAATAATTCTACCAATTTTAGTTTTTATTATTAGCTTAATAGGAATAATTATAAATAGATCTAATATACTCTTAATTCTAATTAACATAGAATTAATGCTTCTTTCTATAACCTTAAACTTATTAATTTCTTCTTTTCTTTTAAACTCAGTTTCAGGCCAAATCTTATCTTTATTTATTATATCATTAGCAGCAGTTGAATCTGCTATTGGTCTGTCTTTGATGATCACTTTTTATAAAATTAAAGGTTCAATATCTATAAACTTAATAAATTTACTAAAATCCATGTTTTTATTAATAATTTTCTTACCATTATTAAGTAGTTTTATAAGTGGGATGTTTGGGTGAAAAATCGGGTATAAAGGAGTAAAATTATTTCCTTTTATA---ATTCTTTTAAATTTTGTCTTATCTATAAGCTTAATTATTGAAATTCAATTTAATAACTCTATTATCCTCCTCGAATTAGTAAATTGATTTGAGCTAGGAATTCTAGAAAATAAAGTATCTTTTAGATTTGATTTAATCGTGGGTTTTATGTTAGTACTTGTTAATTTAGTATCATTTTGTGTTCATCTATACTCATGTTCTTATATGAGCAATGACCCCCATCTTCCCAGATTTATCTCTTACCTATCTTTGTTTACTTTTTTTATGATCGTGCTAATTACAAGTTCAAATTTAATTCAATTATTTATAGGCTGAGAAGGGGTAGGTTTATGTTCTTATTTATTAATTAATTTTTGATTTTCTAGAATTCAAGCTAATAAATCCGCTATTAAAGCTATGATTGTTAATAAAATAGGTGATATAGGATTACTTATTGGTATGGTAATTTTATTTATCTATTCCGGTAGTTTCCAATATAATGAGTTTATTAATTATAATAGGAATCATAGGAAAATCAGCTCAAATAGGTCTTCATATATGGTTACCAGATGCAATGGAAGGTCCGACTCCTGTCTCTGCTTTGATCCATGCTGCTACAATGGTCACTGCTGGAGTATTTCTTCTTATAAGAATCTCACCTCTTTTTGAAATTTTACCTGAAATTTTAATTTTAATAATTTTAATCGGAAGCTTAACTTCTTTCTTCTCAGCAGTAATTGGTTTAACTCAAAATGACTTTAAAAAAGTTATTGCTTACTCTACTTGTAGTCAGCTAGGTTACATGATTACAATCTGTGGATTTTCAGAATATGCCTTAGGCCTATTCCATTTAATTAATCACGGATTCTTTAAAGCCTTATTATTCCTTAGTGCAGGGTCAATAATACATGCTCTTTCAGATAATCAAGATATGAGAAAATCGGGGGGGTTAAAAAATATTCTACCTTTATCATTTATTCTAATCTTAGTAGGTTCACTCTCTTTAATGGGATTACCTTTTTTAACAGGGTTTTACTCTAAAGATCTGATTCTTGAATTAATAAAAAATTCTAATATTTTATTTTATTCTTTTTTATTATGCTTATCTTCTGCCTTTCTAACTGCATTCTATTCTTTTCGATTAATTTACTTTACTTTTTTAAACTACCCTCAATTAGGTAAAATAAAAATTAATAATATTAGTGAAGGAGACTTAAAATTGATTTCTCCTTTAATCATACTATGTTTATTTTCTTTATATTTTGGGTACTTATCTCATTTTTCAATCCTTGGAAATCCTTTTCCCCCACTAATTTCAAATCAAGTTAAATTCTTACCTTTATTTTTAAGTTTAATAGGTTTGTTTTTAGCCTTTGATTCCTAATCTATAATAAATTAAATAATTTTTTCTATAATTTGTCAATTAATTTATGATATTTTGATTTAAGTATAAACAAATTTTTAGTCAAACCATTATTAAACCTAGGCTATGATAAAACCTATAAATTAATTGATAGCCAAATAATAGAAAAATTTGGGCCTTCATTTTTTTATTCTTTGATATCTTTATCATCTAATAAATTAAGTAAATTTCATTCTGGTAAATTATCTTTATACCTATTCTTATTAATTTTATGAATATAGTGATTCTCTTTTTTTTTATACTTTTATTATCCTCTTGTTTATTAGTCATTAACTCAATTAATCCGATACATTCAATATTCTGGTTAGTATTAACTTTTATTTTATCAGCAATAATCCTTATAATCCTTGATTTTAAATTTATACCTATAATCCTAGTTATTATTTATGTAGGAGCGATAGCAATATTATTTATATTTGTAATCATGATGCTAGATGTTGTTCAAATTTCATTAATTATA---AATATAAATAACTCTATTCCTATAATTTTAATTATTCTCTCT-----TAATTATCATAAGTAACATTTTATATTCAAACTACTGAGAAAGTTTCATATATATTAGTGTACTTTTACTTATAGCTATGATTGGTACTATAATCCTCTAAACTTCAAAATCTTAATTTTCAACATCATAG-------------------------------------------------------------------------------------------------------------------------------------------------------------------------------------------------------------------------------------------------------------------------CAGAAATAGCTGGTTCTCTATGAAATTTATTTAAGAGATTATAAGTTAAAAGATTTATAATCAAAAGAAAG-ACAATTCTAGACTAATAAGAA---AAAACTCAATTTA-TATA-ATTTAAAATAGGTCATGATAA--AGACAATTAGGAAGTAGGCTTAGAACCAGTCATATTAGTAAAATTACGTAATAGTTTACTAAATAAAAA-TTATAC-TTAAATAATTAGTAGAGTTTTATTAAATA-TATTTTGTGA-AAATTTAATAAGAAATAATGTAAGTATGAGTAGAATAAAATTTATTCTTGA-GAGCTCTTAAT-GAATTAG--TAATTAAGTTAAAGCAGTCCCTAAGT-ATAATCTAAATCAAGCAAGAATACTAAAAAAAA-TAAATTTCCCCTAAGGAACTCGACAAACGACTGTTTACCAAAAACATAGCATTAGA--------GGTGATGCCTGCCCAGTGGGGATGG--TATAAAA----AATTATAGTGAAATTTT--ATTTTCCCTAAACGGATGCGGTAACTCTGACTGTAATAAAGTAGCATAATTAATTGTCATTTAAT-TGGTGGAGAGAATGAATGGCTAAACGTATGTCTCATTGTCTTGGGGG-AAAGTTTTT-GAAATTAGAATAATAGTGAAGATCCTATT-AA-T-CACCGTTAGACGAAAAGACCCTATAGAGCTTGACTATACTCTGGTAGTTTAGTTGGGGCGACTATCT-TTTATA-AG-TAATTATTGTTTAATTAATAAATTTAACAATTA----C-T-----A-A-A---GTAGGCTATAATGACCCATTAGAAT--TAAAA-TAAATCTAATGATTATTAAATAAAAGCTACCTTAGGGATAACAGGATAATTTTGTTTTAGAGATCATATCAAATACAAAGTTTGTCACCTCTATGTTGAATTA-AGATGACCGAATAATGCAGAAGTTATTTAAGGTAGGTCTGTTCGACCTTTAAAACTTTTGATTATGGAGA---AGAAAAGATTAGGATACCATTTATACATGTTAG-TG-AA-AGCGAATAAATGAGTTAAAATAGA--AAATA---TCTATTAATATCAGGTTTA-AATAACTTATAATT-ATTTTATCCTAAGACATTAAGC--AT---GA-GCCATGTAAAAACTGAAACAACAGCAGTAAAGAAATTTATACAATTAACT-AAGGTTAGATATAG-AGTAATCCTTTAAATTTGTCTAAT-TAAGTGCCAGCAGACGCGGTAATACTTAAA-AATT-----AAATCTTT-TATAAAAACAGAATT-----ATATGTAAAGTACTTTAATTAGGTAGAATTA----ATAAACTACT--------------------TAACTTTAT--TTA-TTACTTAAAAATATGAAAATTCCACACACAAACAGGATTAGATACCCTGGTAGAAAATTATAAGAACTGAACAGTAC-ATCTC---AATGATGAAAATCAAATAATTTGGTTGTTT-A-TTTT-CTCCTTAGAGGAGTATGTAATTTAATTCGATAATCCGCGAAAAACCTTACCTTTTTTTGA-ATTT-ACAGGTACTGCATGGTTGTCTTCAGCTTAAATTTATAATT----AAAGCTTAACCC-TA-TCTAGGATGAAGTCAAATATTATGGTCCTTATAAAAAGGGATATTATGTACTACAATTTAT---AAATTAAA-----CTAAATTTATAATTGAAT-TATTTATGAAA---AATTTTATGAAATAGAATTTAATAGTAATTAAAGA-AAGAAAGCTTTAATGAATTAGT-AAAAATATGAATACAAATAGCCCGTCGCCTTAGGTAGAGTAAGTCGTAACATAGTGGGGGGAAGGGAACTTCTCCCTG
>JN700939
ATGGGAGCTTATTTCGATCAATTTACTTTAATAGAATTA------AGTTATTGAACTAATTCGATGCTTATAATGGTGGTTGTACTATCAATACTGATACTACTTTTTGCTAGAGAAGATAGTATTGTTCCTAATAGGTGGAGTCAAATAATAGAACTTGCTTATGGTCATTGGCAAACTGTAGTAAAAGATAATTTGGGAAAAGAGGGGGTTAAGATATTTCCTGCTATTTTTTCCCTCTTTATAACATTAGTTTTATTTAATTTGTTGGGGTTATGTCCTTATGTTTTTACCGTTCCTGTACATATTGCTATTACTTTTGGAATATCCTTTNCCATAATTATTGCTGTAACAATAATGGGGGTTTTAAAATTTAAGTGGCAGTTTTTAAGTATGTTAATGCCAATGGGTGCTCCTATGGGGTTAGCCCCACTTTTAGTTTTAATTGAAACAACTAGTTATGTTTCCAGAGCAATATCATTGGGTATTAGGCTTGCTGCAAACCTTACGGCAGGACACCTTTTACTAGCAATAATTGCAGGATTTTGTTTTACAATGGTAGTTAATGGAATGGTACTACTAAGTGTATTCCCCTTATTAATATTAATCTTTATTTCTATATTAGAAATGGCAGTTGCAGTAATACAGGCTTATGTTTTTTGTTTGCTTACAACAATTTATTTTAGTGACACTATTGCTCTA---GTG---CCACAATTAGATGTAGTTACTTATCTTAGTCAATTTGTCTCTTTGATTTCTATATTGGGTGTAATCTATGTTTTTGTTGTTACTTTATTATTACCCACTTATAAACGTGGTGAATCTGTCAGTA---TCTAAAATAGTATGCGAATTAGAAAACATCACCCCCTATTTTCCATTGCAAATTCAATTATAGTGGACCTTCCATCTCCTTCTAACATCTCCTATTTATGAAATTTCGGCTCATTACTAGGAACCTGTTTAATACTTCAAATTGTTACCGGAATTTTTGTATCTATGCACTACTGTGCAGATGTAAACCTAGCCTTCTCTTCCGTATCACACATATTAAGAGACGTAAATTACGGATTTTTATTAAAATACATTCATGCTAACGGAGCCTCCCTTTTCTTTATTTGTGTCTATATTCATATTGGTAGAGGCTTATACTACGGCGGTTTCACTCAACAACTAGTTTGAAATATAGGAGTTATAATTTACATCCTAATGATGGCAACAGCCTTTATAGGATACGTTCTACCC---TGGGCTCAAATGTCTTTTTGAGCAGCAACTGTAATTACAAACCTAGTTTCAGCTATTCCTTATGTAGGTAACGAAATAGTCCAATGGGTTTGAGGAGGATTTAGTGTTTCTAATGCCACACTCAATCGCTTCTTTAGTCTCCACTATCTTTTACCCTTCATTTTAGCAGCACTTGCTTTAATGCATCTGATAGGACTTCAGGTTAATGGTTCTAACAACCCCCTCGGGGTTAGATCAGATATTGATAAAGTCCCATTTCACAGCTACTTTTCCGCCAAAGACCTTCTCGGAATAGTTGCCTTAATACTTTCTTTACTTGCCCTTTGCTTTTATCTGCCAAATCTCCTAGGCGACCCAAAAAACTTTATTGAAGAAAACCCATTAGTTACCCCCGCCCATATTCAACCTGAATGATACTTTTTATTCGCA--TGTATCCTTATATAACACGCTGATTATTTTCTACAAATCATAAAGACATAGGAACTTTATATATAGTTTTCGGTGCTTTTTCTGGGATGATAGGAACAGCCCTTAGTATGTTAATTAGACTAGAACTATCCACCCCAGGGTCCATGATAGGAGACGATCAAATATACAACGTTGTCGTCACGGCTCACGCTTTAATAATGATCTTCTTTTTCGTAATGCCCATTATGATCGGAGGATTCGGAAATTGGCTTGTCCCTCTTATGATTGGTGCCGCAGATATGGCTTTCCCCAGATTAAATAATATCAGTTTTTGGTTATTGCCTCCCTCTTTACTTATGCTCTTAAGTTCTTCACTAGTTGAACAAGGAGCAGGAACTGGGTGAACAATCTACCCCCCACTCTCAGGGATTCAAGCCCATTCTGGAGGCGCAGTAGACATGGCAATATTTAGCCTCCATTTAGCTGGAGCAAGTTCGATTCTAGGAGCAATTAATTTCATTACCACTATCTTTAATATGAGAGCTCCAGGAATTACTATGGATAGGATCCCCCTATTCGTGTGATCAGTGCTTATTACAGCATTCTTATTATTATTATCTCTTCCAGTCTTAGCCGGTGCAATTACCATGCTTCTCACTGATAGAAACTTTAACACTACTTTTTTTGATCCCGCAGGAGGAGGAGATCCAATCCTATTTCAACACCTATTATTATGATGCTAGTCAAGCTTGGCAACTAAGTTTTCAAGATGCTGGTTCTCCAATTATGGAGGAAATTACATTTTTTCATGATGAAGTAATGTTTATTTTGTCAGTAATTATTACAGTGGTGTTGTGATTAATAGTGAGAGCCTTAATAAATAAGCATTATTATAGGTTTCTAATTGAAGGCACTCTGGTAGAAGTAGTGTGAACAATAATTCCGGCAGTAATACTAATATTTATAGCGTTTCCTTCTCTAAAGTTACTATACGTGATGGATGAGGTTGTAGAACCTAGTGTAACTATTAAAGTTGTTGGTCACCAGTGATATTGGAGTTATGAGTATTCTGATTACTCT---AATCATGTAGAATTTGATTCCTACATGGTTCCAACTGATGATCTAGCAGATGGTCAATTTAGACTCCTTGAAGTTGATAATAGATTAGTTTTACCTATAGATACTCATATAAGGGTTTTAGTAACAGGAGCTGATGTATTGCATTCTTTTGCCGTTCCTTCCTTAGGGGTAAAAGCTGACGCGGTTCCTGGTCGACTAAACCAAACTAATTTTCTGTTAAAGAGACCTGGGTTGTTTTACGGGCAATGTTCAGAAATTTGTGGAGCAAATCATAGCTTTATGCCTATTGTGGTTGAAGGTGTTTCCACGGAGCGTTATGTCCGTTGGGTAATAGAGCAGTCAGTTTCATCCTTACCATTTAGTCGATCCAAGTCCTTGGCCCTTAGGGGGAGGAGTTGCTGCATTAGTAACTGTAGTAGGTGCTGTACTTTATTTTCATTTAAGTCTCATGGGACCAATGATCCTTGGGATAACAGGACTTACTGCTGTTATGATATTCTGGTGACGAGATATTATAAGAGAGGCGACTTTTCAGGGTCACCACACTTTAGTCGTTCAACAAGGATTAAAAATAGGAATGGTTTTGTTCATAGTTTCCGAAGTTTGCTTTTTCGTAAGTTTTTTTTGGGCA---TTTTTTCATAGTAGTTTAGCCCCAGCGGTAGAATTAGGTACCATGTGGCCACCGAGAGGGATTGAAGTTCTTAACCCCTTTTCAGTACCCCTACTCAATACGGCAATTTTGTTAAGTTCTGGAGCTACTGTTACATGGGCTCATCATTCAATTATTAGTTCTAATCGTCGTGAAGCAATTATTGGTTTAGCCTTTACAGTTTTATTAGGGGTTACATTTACTTTGCTTCAAGCTATGGAGTATTATGAAGCCCCTTTTGCAATCTCAGATGGAATTTATGGATCAACTTTTTTTGTAGCCACGGGGTTCCACGGCCTTCATGTAANTATTGGAACTACTTTTCTAACAGTGTGTTTTGGACGATTAGTAGCACATCAANATACTAGAACTCATCACTTTGGTTTTGAAGCAGCGAGTTGATATTGGCATTTTGTAGATGTTGTCTGGCTCTTTCTCTATATTTGTATATATTGGTGA------------------------ATGTTAATTTATTATTTATTAAAACCTTTAGCTATAATTATACCCTTACTAATTGCCGTTGCCTACTTAACCTTAGCAGAAAGAAAGGTCCTAGGTTACATG---CAAGCTAGAAAAGGGCCTAACGTAGTAGGAATACTAGGTCTCCTTCAACCACTTGCGGATGGTGTTAAATTGTTCTCAAAAGAAGCCATGATCCCAACACAAGCAAATATTACTGTTTAC---GTATTAGCCCCAGTAATTTCTCTTTCCCTTGCAATAATTGCCTGAGCAGTGATCCCATTTAATGAAGGAATCCTTATAGGGGACTTAGACTTAGCAATACTCTTTTTACTTGCAATTTCCTCGATTAGTGTATACTCAATTTTAATGTCTGGATGAGCAAGTAACTCCAGTTACGCTTTCCTGGGAGCTTTGAGAGCCGCCGCACAAATGATAAGTTATGAAGTCTCAATAGGGTTGATTTTAATATCGATAATTTTATGCGGGGGCTCATTGAGCTTAACAGAAATAGTAATTTCTCAACGTATGGGGGTAATATATTTAATCCCACTATTACCCGCGGGAATAATGTTCTTAGTATCTGCTCTCGCAGAGACTAATAGAGCTCCCTTTGACCTTACAGAGGGTGAATCAGAATTAGTTTCTGGGTATAACGTCGAGTATGCATCCATGCAGTTTGCCCTTTTTTTCTTAGCAGAGTACGCTCATATCATTTTAATGAGCTGTTTATTTGCTCTTCTATTTCTAGGGGGTTGCTATTAAGTCCACCCTATTAGTTTTTGTCTTTATCTGAGTTAGAGCATCTTTTCCAAGAATTAGATATGATCAATTAATGGCCCTTTTATGGAAATCTTATCTCCCCCTAAGCCTGGGGTTTGTAGCCTGTGTTAGCGGTTTACTAATTGGATTTAACGGGTTAAGTGATTTTATTGGTTCTTTTGGGATCAATTATCCTAGTTTCGGCGAATAACTTGTTAAATGTCTACATTTGTCTTGAGTTGCAAACATTAGCTATATTTATTTTGGTTGCGAAACGAAGGGGCTCAATAGTTTCAGCAGAAGGGGGATTAAAGTATTTTGTGCTTGGGGCCTTANCTTCTGGGCTTTACTTGTTTGGGACTGGGGTTATATATGCTTATTCTGGGAGTATAGATTTTAATAACAGTAGCCTTGTTATTTANGTTGGCTGTTGCACCTTTTCATTTTTGAGCCCCAGACGTTTATGAAGGTGCTTCTTTAAATATAGTAGCTCTATTAGTAATAGTACCTAAAATTGCAATATTCGCAGTTATAGTACAGTTTTTTAGTATTAGGATCAATGTTATCCATGATTATAGGAGGAATAGGCGCAATAAATCAAACCAAGATTAAGCGTCTTTTTGCATATAGTGGGATATTAAATATGGGTTTTATAATAGCAGGCTTGAGTCTAAGTTCTTTTGAAGGGGTGCAAGCCAGTTTGATATATTTGATAATTTATTTAATTACTGCAGTTTTGGGGTTTTCTGTATTA---TCTTTATTCAACAAAGAACGTTTGACTTTGGAACTTGTTTGCGTATTTATGGGGGATAACGTTCTTCTCTTTCGCAGGGATACCACCATTATTAGGATTTTTTGCCAAGTGGATAATATTGCTTTCANTCATAAGGGAAAATTATATTTTATTGGCAATTGTTGCTGTAGTATCCTCAGTTGTTGCTGGAGTTTACTATGTTAGGTTAGTTATGCTTGCCTATTTTAAAGGCAAACAAAGCAACTCTGCTTGGTTT---GCAGTTAAGTATTTCTAGCTATCTAATTCTTCTTGGGATAATTTGTCCTAACTTAATTTTGGAAATTACGAAGTGGGGAGTT------------------ATGTACATCGACTATTATAGTACCTTAAGTTTAGCAGTGATTGGATCCATAATTTCGGGAATAATTTCCATTGCAGCTTTTTTATTTTCTTCAAAATCTCCAGACAAAGAGAAATTGGCTAGTTATGAATGTGGGTTTGATCCCTTTAGTAGCTCGGGACAACCATTTTCAATAAAATTTTTCTTAGTCGCCATTTTATTTTTAATTTTTGATGTTGAAGTAGCTTTGTTATTTCCATGAAGTGTA------------TTACCTGTGGTTAACTACTGAGTAGTATTGTTATTCCTCATAATCTTAACCTTAGGTTTGGTTTATGAATGACTGCAAGGAGGACTAGAGTGAGAA------ATGCTTTTAATATTAGGAATAACCTTAATAGCTGCAATTATCAACGTG---ATTACAATTAAACCAGATAATCACTCTTATCTTAAGAGGGTTTCACTACAATGATCGTTCTTAATCCTTGGACACTAATTCCTTTTGGTGTGGACTCCATCTCACTATTTTTCATATTCCTATCAACATTACTAATCCCAATCTGTATACTTACTAGTTGAAACTCAATAAAATTTCTAGTGAAAGAATTCTTATTATGTTTACTCATAATTGAGCTTTTATTAATAGGAGTATTTACTGCATTAGACATAATAATATTTTATATACTTTTCGAAGCCATTCTAATTCCCATGTTCATAATTATAGGAGTCTGGGGAGCTAGAGAACAGAAAATAAAAGCAGCATACTACTTCTTTTTTTATACCTTATTTGGTTCAGTTTTTATGCTACTCGCTATATTCAAACTTTATTCAATAACTGGAACTACACACTTTCAGGTTCTTCTCGCTCTAGATCTCCCTAAAAACTCACAAATCTGGATTTTCTTAGGGTTCTTCCTAAGCTTTGCCGTAAAAGTTCCCAAATTACCCTTTCACATATGGCTCCCACAAGCTCATGTCGAAGCCCCAGTAGCTGGTTCAGTATTATTAGCTGGTATACTATTGAAATTAGGAGGGTACGGATTCCTAAGATTCTCCTTTCCCTTACTCCCAGAAGCTTCTCAATTTTTCGCTCCCTTTATAATTACCTTAAGCCTTCTAGCCGTAATTTACGGAAGCCTAACAACTTGTAGACAAACTGACATGAAAAGACTCATAGCTTATTCCTCCGTAGCTCATATGGGGTTAGTCACCCTAGCCATATTTAGCGGAAATCTAGAAGGTCTAACCGCCAGTATTTTCCTAATGGTTGCCCACGGGTTAGTCTCATCAGCACTATTTATATTAGTTACAGTTCCTTATGATAGAGTGGGAACCAGGCTTATTCGATATTACAGGGGATTAGCAATCTCTATGCCTTTATTCGCTTCTTTATTTATCTTATTTACACTTGCTAATATTGCGCTACCTTTAAGCTGTAACTTTATCGGAGAATTTTATGCACTCATTGCTGCTTTTAAATTTAATAAACTAGCAGGAACTCTAGCTTCGGTAGGCATTGTTCTATCAGCAGCTTACTCTCTTCTGCTGTATAATAGAATTTCCTTCGGGGCCCCCTCCAGCTTCACTCATTTAACCAGAGATCTCTCCAGAAGAGAAACCAACGTACTCATAACTCTGGTTCTACCAACTTATATCTTAGGAATATTTCCTAGCCTATTATCTTACTGTTGCAATTATACTATTTTTACTAAGCATACTAGGGATAGTTATTAATCGCAGTCACTTAATTCTAATGATAATGTGTATTGAACTTATGTTATTGGCCACATCTCTTTTATTCCTAATTTGCTCTATTACATTAGCAAATTTAACCGGAGAAATATTTACCATATCGATACTTACAGTCGCCGCCTCAGAGTCAGCAATAGGTTTAGCAATTATGGTGGCTTTCTACCGCATTAGGGGAAGTATTGCAATCAAAACAATAAGTTTACTAAAAGGAATGTATATATTAATATTAGTTTTACCTTTAATTAGTGCGATAGTCTCGGGAATTTGGGGAAGAAAAATAGGGATAAAAGGAGCTGGAATATTTTCTTGTGTGACCCTATTTGTTAGTTTTTGTGTCGTATTAATGTACAACTGAAAGATAACAATTTTAGGTGAGTTAGTNTACATACCTCTTTGAACTTGATTTAGCTCGGAATTACTCAATGTCCACGTAAGCCTTCAGTTTGNCAGTCTCGCTTGTATAATGTTAATGGTGGTAATTACTGTGTCACTNCTTGTTCACATCTACTCCACTAGTTATATGAGTGGAGATCCTCACGTTCAAAGATTTATGAGCTATCTTTCGTTGTTTACATTCTTTATGGTAGTATTAGTTACTNGCAATAATTTCCTTCAATTATTCGTAGGTTGAGAGGGAGTAGGTTTATGTTCTTATTTGCTTATTAATTTTTGGTACACAGGAATCGATAATAACAAATGTGCTATAAAAGCTATGATAGTCAACAGGATTGGAGATATGGGATTATTACTTGCGATGTTTTGAATATGAGTAAAAGTAGGAAGCCTAGATTTCGCTTCGGTTTTTGATTCTCATAGGGGCAATAGGTAAGTCTGCACAATTAGGATTACATACTTGGTTGCCGGATGCCATGGCAGGACCTACACCTGTTTCAGCATTAATTCATGCAGCTACTATGGTTACCGCTGGGGTTTTTATAATTATTCGTTCTTCCCCCATTTTTGAACAAGCCAATATTGCATTAGTAGTTGTAACTGTAGTAGGTGCTTTAACAGCTTTTTTTGCAGCAACAATTGGAGTTTTGCAACACGATATAAAAAAAATTGTAGCTTACTCTACTTGTAGTCAATTAGGGTATATGATACTAGCTTGCGGATTTTCAGCTTATTCTATTAGCCTTTTCCATTTAGCAAATCACGCGTTTTTCAAAGCATTGTTATTTCTAAGTGCAGGATCCGTAATTCATGCTATTACTGATACCCAAGATATTAGGGCTATGGGAAGTTTGAGAAAACTGCCCCCAACTACGTACATTTTAATGGGAATAGGATCCCTGTCCTTAATGGGTTTACCCTTCTTAACTGGATTTTATTCTAAGGATTTAATTTTAGAATTAGCTTTTAGTTCCCGAGTAATTGGTGGAGCATTTTGGTTAGCAACGATTGCCACTCTTCTTACGGCCTTCTATTCATTTAGGCTTTTGTACTTAACATTCCTTGATGGAGCTAAATTAAGTCGAATTAATACTGAGCCTAGTCATGAAAGTGATTGGAATTTAATAACACCTTTACTTGNTTTAGCTTTGGGAAGTATCTTCGTTGGGTTCATCTCTAAAGAAATTGTATTAGGTCCTGTTGTGCCACCAATGATATCAACAGAACTAAAATGGGTTCCAACCTGTTTAGCATTAGTAGGAGCTATAAGCGCAATAAGAAATTTATGGAACATAGGATTGTAAAGCATATATATTCTTTTATTGGAAACGCATGACAATTTGACACTCTTACAAATAGTTACTTTGTGCTACGAATTGTTAATTTTGCTCATAACATTTCTTATAAGCTTTTAGATAGAGGAATATTGGAAATTTTAGGACCATTAGGATTACAAACTCAAATGATTAAATTTACCCAAGTAGTATCTAGACTCCAATCTGGACTAATTTTCAATTATACTCTCTACATATTAATATGGAACCAATAAGTTTTATTTTGAGTTTAGCTATAATAGTTACCGCCACAATGGTTATATCGGTTTTTAATCCAGTTCATTCCGTTTTTTGATTAGTACTAAGCTTTCTATCTTCAGCCTTACTATTCGTACAGATAGGGTTGGATTTTATTGCCCTCTTATTCATAATCGTATATGTTGGCGCCATCGCAGTTTTATTTCTATTTGTAATTATGATGCTTCAAGTTAATTCAAATGAGATGAAAATTCCAACACTCTATGAATTTATTCCTCTCGGAGTACTTTTAGTAAGTTTATTTTACGAGTGTCGCTACCATTCTCTATACTAATTTTCAATTCGCATTTATCCTACTAAGTCTCATATTACTAGTAGCCTTGATAGGAGCGATTCTTTTTTAAACGTCAATCTTCATTTGTTCAAATTGCAAG---------------------------------------------------------------------------------------------------------------------------------------------------------------------------------------------------------------------------------------------------------------------------------------------------------------------------------------------------------------------------------------------------------------------------------------------------------------------------------------------------------------------------------------------------------------------------------------------------------------------------------------------------------------------------------------------------------------------------------------------------------------------------------------------------------------------------------------------------------------------------------------------------------------------------------------------------------------------------------------------------------------------------------------------------------------------------------------------------------------------------------------------------------------------------------------------------------------------------------------------------------------------------------------------------------CCTTTGATTTTGGGGAA-AATAAAAATAATTCACTCTGATAATACATGCTAG-TA-AA-TGCTAA-AGGCGAGAAAAAAAGGAAATTATT---CCTTGTTGTATTAGGAATT-TTAGATTAAACACT--ACAATGCCTATAATGCGTAGC--AA---AC-GCCGCAACTGTACTGAAACAACAGCAGTAGAGAAATTTGTACAATTTACTATTAGTTAGATACAG-CAAGTGAAATTAATCCTGTCAAAT-TACGTGCCAGCCGACGCGGTAAAACGTAAATGGAT-----AAATTTATATTTTAATACTA-------ATATTTTTAAATAAACATGTAAGAGTAAAATCTTA--ACATATGATTTAAATCTTAAGAGC---TAAAGCAATTAG--ATA-AAATTACAAAATATTAAGGCTTGGGGAGTAAACTGGATTAGATACCCAGGTAATCCAAGCAGTAAATCGAACAGTAG-GACCGC--AAGGTTGAAAATCAAAAAATTTGGCTGTTT-A-CCAT-CCGCTTAGAGGAGCGTGAGAATTAATACGATAATCCGCGT-TTATCACACCCATTTTTGA-ATACTACAGGTACTGCATGGCCGTCGTCAGTTTATAATTAAATTT---ATAAACACAACTC----ATTAGAATGAAGTCAGGTAGTATGGTCCTTATAAATGGGGTCCCCTTGCGCTACAATCTTT---ATTACACTCATTCTAAAACTTATATATCAGTAAAGTGTTGAAA---TACACTTGGAAGGAGTATTTAAGAGTAATCGAAAAATAGCATGTTTCGGTGAACAGGTCTCTGGTATTAGCACAAATCGCCCGTCACCTTAGGCAGAGCAAGTCGTAACATAGTGAGGGTAGGGGAACCTGTCCTTG
>JN700940
ATGGCTAATTATTTCGATCAATTTACAATCGTTAGCTTATTTCCCGGA---TTCACAAACAGCTCATTAATGCTCTTGGTAAGCATT---ATAATAACTCTATTGTTTTTTAAGGTTGATAATCTAATTCCCAAAAGATGACAAATTCCTATAGAAATACTTTACGATCATTGGGTAAATTTAGTAAAAGATAGTCTAGGTAGTCCGGGCTTAAAATATTTCCCTTTTATTTTTTCCTTATTTTTACTGATTGCTTGATTAAATGTTTTAGGTCTTTTTCCTTATGTATTTACCGTTGGAACACATATAATTGTTACATTTGGTATTTCTCTATCTATTTTAGTTGTGGTAACAATATTGGGGATTAAAAACTTTAAATTCAACTTTTTTAGTATGTTGATGCCGCAAGGAGCTCCTATGGCCTTAGCTCCTTTGTTAGTATTAATAGAAACTGCTAGCTACCTTTCTCGAGCCATTTCCTTGGGGGTACGACTCGCTGCTAATTTATCGGCAGGGCACTTACTTTTCGCAATACTAGCTAGCTTCAGTTACAAAATGATTGTCAACAATTTATTATTATTAAGCCTATTCCCTTTAAGTATTATGATATTCATAACTGTCTTGGAAATAGCGGTAGCATTAATCCAGGCATATGTTTTTTGTCTATTGACAACAATATATTTGGAAGACACCTTAAAATCGCATATG---CCTCAATTAGACGTAGTAACGTTTATAAATCAGTATGTATGAACTATAACTGCCATCACTATTATGGCTATAGTAGTTATTTTATTAATTATTCCCTCGATTAAAATGTTAATTGAAATAAGTT---AAAAAGCTTATATGAGAATAAGAAAATATAACCCACTAGCAACAATCGTCAATGACATATTAGTAGATTTACCTTCTCCTTCCAATATAAGCTATTTATGAAACTTTGGTTCCCTTTTAGGTCTTTGTTTGGTAATTCAAATTTTGACAGGAATATTTTTATCTATGCACTATTGTGCTGATACCAATCTAGCTTTTTCTTCTGTTGCGCACATTATGAGAGACGTAAACTATGGATTTATTTTAAAATATGCCCACGCAAATGGAGCCTCCTTATTTTTCTTATGTGTCTATATCCATATAGCCAGAGGTCTATATTACGGTAGCTTCATGAAGAAAGAGTTGTGATTTTCAGGAGTAACAATTTACCTTCTAATGATGGGTACTGCGTTCATAGGTTATGTCCTGCCT---TGAGGTCAAATGTCATTTTGGGGCGCCACCGTAATTACCAACCTAGTTTCCGCAATTCCTTATATTGGAAACGACATAGTCCAATGGTTGTGGGGCGGCTTCAGTGTCTCTAATGCAACTTTGAATCGGTTTTTTAGCTTACATTATCTTTTGCCTTTCGTAATTGCTGGTTTAGGAGCAGCCCACTTGATTTTACTTCACCATAATGGGTCCTCAAACCCAATTGGTTTACGTTCAGATGTTGATAAAATTCCTTTTCATTCTTATTTTTCCTATAAGGATATATATGGAATTGTATTGCTAACTATATTACTTTCCATATTAATTTTCTTCACCCCCAATATGTTGGGCGATACGGAAAACTACATCCAGGCAAATCCTTTAGTTACACCTGTCCACATACAACCTGAA--------------------TGAACACATATTTATCAAGATGATTATTCTCAACTAACCATAAAGACATAGGAACTTTATATTTAATATTCGGTGCCTTTTCCGCAATGATAGGTACAGCCTTTAGTATGATCATAAGACTTGAATTATCTGGACCAGGATCTATGTTAGGTGATGATCAACTCTACAACGTGGTTGTAACTGCTCACGCCCTAATTATGATATTTTTCTTTGTAATGCCTGTGTTAATAGGTGGATTTGGAAATTGATTTGTGCCTCTATATATTGGGGCCCCCGATATGGCTTTCCCCAGACTAAACAACATTAGTTTTTGGTTGTTACCCCCAGCACTATTGTTACTGTTAGGTTCATCTTTAGTTGAACAAGGGGTAGGAACAGGTTGAACCATCTATCCTCCACTAAGCTCCATACAAGCTCATTCTGGGGGTGCAGTAGATATGGGAATATTCAGTTTACATTTAGCGGGAGCATCTTCTATTATGGGAGCTATTAATTTTATTACTACAATTCTAAATATGAGAGCCCCAGGAATGACGATGGACAAAATTCCCTTATTTGTATGGTCTGTTTTAGTAACAGCAGTATTGTTACTTTTATCCCTGCCAGTCCTAGCTGGAGCTATTACAATGTTATTAACCGATAGAAATTTTAATACATCTTTCTTTGATCCTGCTGGAGGAGGAGACCCTATTCTATTTCAGCACTTGTTATAATGATGTGGCAACAGATTGGCAACTGTCTTTTCAGAATGGTGGTAGCCCAATAATGGAAGAAATAGAATTCTTGCACGACCAAATTATGTTTATTGCTCCTTTAATATCAGTTATGATTTTTTGGTTGATGGTTAGGTCGGTGTATAGTAGATACAAATATAAATTTTTAGTAGAAGGAACTCTAATAGAGATAATATGAACAATAATACCTGCAATAATATTAGTGTTTATAGCCTTCCCTTCTTTAAAGTTATTGTACTTGATGGACGAGACTATGGAACCTGCAATAACCATTAAAGCAGTTGGACACCAATGATATTGAAGCTATGAATATTCAGATTATGATGTAAGTGAATTAGAATTTGATTCCTATATGATTCCTACATCAGATCTGGAAGAAGGGGATAATAGGTTACTTGAAGTGGATAATTGCCTGGTTCTACCTATTCAGTCTCACATTAGAGTATTAGTTACTGGAGCCGATGTTATACATTCATTCGCAGTTCCTTCTTTGGGTATCAAATCAGATGCTGTTCCTGGGAGATTGAATCAATCTAATATATTTTTGAAGAGATCTGGATTATTTTATGGCCAGTGTTCTGAAATATGTGGTAGTAACCATAGCTTTATGCCAATAGCAATAAGGGGAGTTTCATTAGAAAGCTTTGTAAATTGAGTAGAATCTAAATGTATTTCATCCATATCATTTAGTTGATCCCAGTCCTTGACCCTATGTAGCTTCTTGTGGTGCATTTTTATTAACTTTGGGTAGTGTTATTTACTTTCACTATAGTTTTATTTGAATAATGTTATTAGGTTTATTGATGTTCGTAATGACTTTTATAGTCTGATGTAGGGATGTTGTAAGAGAATCTACATTCCAAGGTCATCATACAGAGATTGTAAAAAGAGGGTTAAAGATCGGTATGTTATTATTTATAGTCTCGGAAGTCTGTTTTTTTGTTTCTTTCTTTTGGGCT---TTCTTCCATAGTAGTTTAGCTCCGGCAATTGAGTTAGGGGCACTATGGCCTCCTATAGGGATCCAGATATTAAATCCATTTTCAGTGCCTTTACTGAATACTGCTATACTGTTGAGTTCGGGCGCTACTGTAACCTGAGCTCACCATGCGATCATTAACGGACAACGTGAGCAAGCAATTACCGGTCTAATGTTTACCATATTTTTAGGTGTTATATTCACCGGATTACAAGGAATGGAGTACTATGAGGCACCTTTTGCAATATCCGACTCAGTTTACGGGTCAACATTTTTTATGGCCACAGGTTTTCACGGATTTCACGTATTAATTGGAACAACTTTCTTATCGGTATGTATATTAAGACTGATATTTCATCAGTTCACTAGACATCATCATTTTGGATTTGAAGCAGCAAGTTGATATTGACATTTTGTAGATGTTGTATGGTTATTTTTATATGTATGTATATATTGATGAGGATCC------------ATGATAAGCTTATTAATTGACGTAATAAAAATTCTTATAATAGTTTTACCGGTTCTTATATCTGTAGCCTACCTTACATTAGCGGAACGTAAAATATTAGGTTATATG---CAAGCCCGTAAAGGCCCAAATGTAGTAGGAGTCTATGGATTGTTTCAACCTCTGGCTGATGGCGTTAAACTATTCACTAAGGAAATGACAATACCTAACCATTCGAATATAGTTATTTAT---TTCATATCCCCGATATTATTTTTAACCCTTGCACTTATACTTTGAGGCCTACTACCTTATTCATTAAATTCTTCTTATAGCCCTATTAACTTAGGTGTACTGTTAGTCTTGGCCATTTCTTCGGTAAGTGTATATGCAGTTTTGATGTCGGGTTGGGCAAGCACTTCTAAATATGCCTACCTAGGTTCTTTGCGAGCAGCAGCGCAAATGATTAGCTATGAAGTATCAATGGGATTGATTTTGTTATCTACCGTAATATGTATAGGTTCCTTAGATCTAGCTAAAATATCATGATTTCAGACTAATTCTTCCTTATTAATAATTACGTTACTACCCTGTGCCGTTATGTTTTTAGTTTCTTTGGTTGCTGAAACTAACAGAGCACCCTTTGATTTGACCGAAGGTGAATCGGAGCTTGTCTCCGGATATAACGTTGAATATTCTTCGATGTCTTTTGCTCTACTATTTCTAGCGGAATATGCCAATATTATATTCATGTCCGCTCTATTTTCAATAATCTTTTTGGGGGGTAGGACTAAAAACTAGCTTAGTATCAATGTTCTTTATATGGATTAGAGCTTCTTTCCCTCGAATCAGGTATGATCAGTTAATGTCCTTATTATGAAAATCTTACCTTCCCTTAAGTTTAGGAATACTACTCTTAACGGGAGGATTGTTGTGAGCGTTTGGAGGTCTACCTGATAATGTGCATAGTTTTAGCCTCTATGGTAATGATATCATGTACTAACCTGTTAGGTCTATATTTATGTTTAGAACTGCAAAGTTTATCGATATTTATATTATTAGCCAGAAAAAGACAAAATGTAGATAAAGTAGAAGCTTCTTTGAAATACTTTGTTTTAAGTTCAATATCCTCGGGACTATTTTTGTTAGGAGCATCATTAATATTTATTAATACAGGTTCTTGCGACTATATTAGTGATAGCCTTATTATTTAAATTAGCTGCTAGTCCTTTTCATTTTTGAGCTCCAGATGTATATCAAGGCGCTGACAATAAAGCTCTTATAGTTTTGGGGACGCTCCCTAAAATTAGTATATTTGGAATATTCATAATATTTAGTAATGCTAGCTACAATCCTGTCTTTGTTAATTGGAGCTATAGGGGCTATTAATCAAACTAACATTAAAAGATTATTGGCATATAGTAGTATTTTAGGGATGGGATTCGTACTGTTCGGTCTAAATACTATGTGCTACCAAGGCTTGGAGGGAGGATTAATTTACTTAACAATTTATATAGTAACATTTTCAGGCATAATATTCGTCTCAGAAATG---ATTATTAAAGAAAATTCTCTAATAATAGAATTTACTCTTATTATTCGGATTATTAGTTTTTTCATTAGCAGGGATTCCTCCTTTAGGTGGTTTTATAGCTAAGTGATTTGTCATATCATCAGCCGTCACTCAAGGGTTTATTAATTCCTCAATTATATCAATAGTTTGCGCAATGATTGCTGGTGTTTACTATTTGAGGTTAATAAAGATAGCTTATTTTGAATATGATAAGTCCTTTTTAATGTGGAGAAAAATTCTTAGGTTGTATTGTTTATTTTATTAGTTTTCTATTGTTATCTCCCCAAATATTATACGAAATAACACATTATAGTGTAGTATCAATTTTC---GTGATTCTCATAACCTTCCAAAAGATATTAATAATATTAATTATTAGCCTATTATTATCTATAGTAATAGCTGCCGCGTCATATTTGTTAGGTGACACTTCTCCCGATAAGGAGAAAGTATCTGTATATGAGTGTGGGTTTTCACCCTACGATAATCCGGGTAATCCCATATCTATACGATTTTTCTTAATTGGAATATTATTTCTGATATTTGATCTAGAGATTTCTCTTTTATTTCCATGATCTATCTCTTCCTACTTAACGTCAATAGTTGGAATATGGGTCATATTTATGTTTTTATTTATACTAACATGAGGATTAGTATATGAATGAATAAAGGGAGGTCTAGAGTGGGAA------ATGATACAAACAATTCTATTAGCCCTAACAATCGCTATTTTGCTAATT---ATATTCACTGATGAAAAAGATTTTTCTCGTATCAAAAGAATAGGCTTATTATTTTCCTTCATAGCACTTGGGGCCCACTACATTTTGGGGTAGATAAAATATCACTTCCTTTTATTGTTTTGACAGGTTTACTGACTCCAATTTGTATACTTATAAGTTGAAACACTATCAATTATTTAGTAAAAGAATTTATATTGCTTCTTCTTATCATACACTTGTTATTAATTCTTGTGTTTACTTCTCTCAATATATTATTATTTTATATAGCTTTTGAAGGGATTTTAATTCCTATGTTTTTGATTATAGGTATTTGAGGGTCAAGAAGAGAGAAAGAAAGGGCCGCGTATTACTTTTTCTTCTTTACTTTAGTTGGATCCTTATTTATGTTATTAGGAATATTTACTTTGTACAAAAACTATGGAACGTTAGATTATCATATATTATCTATATGTGAAATCCCTAAAAGCCTACAACCATGAATATTCATGGGCTTTTTTTTAAGTTTAGCGGTAAAAATTCCTAAAATTCCCGCACACATATGATTACCGCAGGCCCATGTAGAGGCTCCAGTTGCCGGTTCTGTACTATTAGCTGGAATCTTGTTGAAATTAGGAGGATATGGTTTCCTCAGATTTTCTTGAACCCTATTTCCCTACGCCGCAGAATTTTATTCCCCTTTAGTAATGTTATTAGGTTCTATAGCCGTAATTTATGCGAGTTTATGTACTTGTAGGCAAGTAGACGCAAAAAAATTAGTTGCCTACTCTTCAGTGGCCCACATGGGACTGGTCACCATAGCGATATTTTCTAAAACCCCGGAAGGTTTAGTAGCTAGTATAATCTTAATGGTTGCCCACGGTTTTGTAAGTTCGGGTTTATTTATAGTAGTTACGAATTTGTACGACAGATTCCACACAAGAATAATAAGATATTATAAAGGTTTAGTATATTCGATGCCTATATTCAGTACTTTATTCTTTATACTAATTTTAGGTAACATTGCCTTTCCTATTACCATGAATTTTGTAGGAGAATTTGTCTGTATAGTATCGGCGGCGCAGTTTAGTTTAGTAGCTATAATAGCCCCTTTAATAGGTATGGTCTTATCAGGAGCTTATAGTCTTCTGCTATTTAATAAATCTTCCTTTGGGTTTCCTTCACAGTTTACCATATTTAGTAGAGACTTGACTAGAAGAGAATTCCAGGCACCCATAACTCTAATTTTATTTACCTTTTTCTTGGGCCTTAACCCTACAATTCTTTACTATTTATTCCTTTACATTATTCTTGTTGGGGCTATTAGGTATTTCGATTAATAGGTCTAATTTGATTTTATTATTAATGTCGGTAGAACTGATGTTATTATCAACTTCTATTTTGTTCGTTATTTCATCTTCATTCTATGGACAAGTAACGGGGCAACTATTCACTTTGTTTATATTTACCGTTGCTGCTGCGGAATCAGCAATCGGTCTTGCTATAATTGTTTCTTATTTTAGGCTCAGAGGGAAAATTTCGATAAAACTGTTGAATATATTAAAAGGAATGATTACTTTAATTATATTTTTTCCTTTATTAAGCTTTTTTGTCTTATTATTATTTGGTAGAAGATTAGGGGTCGAAGGAAGTAATTTATTTTCTTGTACGGCGATGTTTTGCAGTCTTGCCTTATCTTTCATATTATTTTATGATTTAGCTCAAACCAATAGTGTTGCTCATGTTTACTATTGGACATGGATTAGTTTTATTCTACTTAATAACAATCTCTCTTTTTTTGTAGATACTATGTCCGGAACAATGATATTGGTAGTTAATTCAGTTTCCTTTTTAGTTCACATATACTCTGTTTCCTATATGAGAGGAGATCCTCATACCCCTAGGTTTATGGGTTATTTATCAATGTTTACATTTTTTATGTTAGTTCTCGTCGCGTCTCAAAACTACTTACAATTGTTTATTGGTTGAGAGGGAGTAGGACTTTGTTCATATTTACTAATAAATTTTTGATATGGGCGAATTCAAGCTAATAAAGCGGCGATTAAAGCCATGTTAGTTAATAGGATCGGTGATGCCTCTCTTATTGCTGGAATAATATTCATTTGATTGAATTACGGGTCGATAAATTTTCTTGCTATTGTTGCTCCTAATAGGTGCTGTGGGTAAGTCCGCTCAAATAGGTCTTCATACTTGACTACCCGATGCGATGGAAGGGCCAACTCCTGTTTCAGCCCTTATTCATGCGGCTACTATGGTGACCGCCGGAGTGTATTTAATTATAAGGTCCTCAACTTTATTTGAAAATTCACCATCAGCCTTAATAGTTACAGTTATAATAGGATCCATTACTGCTTTATTTGCGGCAACTGTAGGCCTGGCACAAAATGATATAAAGAAGATTATTGCATATTCGACTTGTAGTCAATTGGGATTTATGGTGTTATCCTGCGGACTTTCTTATTATTCTTTGGCCCTATTTCATTTAGTGAACCATGCTTTTTTCAAGGCATTACTATTTTTAAGTGCTGGCTCAATAATTCATGGTCTGTTTGACGAACAGGATATTAGGAGAATGGGAAGTATAATTATGGTTCAACCTCTATCATACCTATTTATATTAGTAGGTTCATTAGCTTTGGCAGGATTTCCTTTTTTGTCAGGGTATTATTCTAAAGATCTTTTATTAGAGCTTTCTTCCAAAGAATATTTCATAATTTTTGGTTGTTGAATGGGCTTATCAGCAACCTTATTAACTGCTTTTTATTCATTCAAATTGATTTCCAGAACCTTTTTACTATTCCAAAACACCCCCCGTACCCAATGGTTGAAAGCACATGAAGGAGATTGGTATTTATTAACTCCATTAATCCTTTTGACTTTAGGTAGTATTTTTTCCGGCTACTTATTGAATGATTCTGTACTTGATATTATGGTACACCCAATAATTTCTTTCAACATCAAAATGTTTCCCTTAATGTTGTCTGTGATAGGTGCTCTTTTAGGTATTGAAAATTATTTTTTACTACCAAATTGAAATTGATTTACCAGTTTTTATCATCTGCATGAGATTTTGATAAAGTGTTTAACAACTTCATGATAATTCCGCTTCTTAGATTTGGTTACGTGATATCCTTTAAGAATTTTGACACGGGTATTTTAGAAAAACTTGGTCCGATAGGAATTTCCAATTATGGTATAAAACTTTCAAGAAAAATTTCTGAAGTTCAGTCGGGGTATTTGTTTAATTATGCTATTTTGATCATTTTATG------ATTTCTCCTGTCTTTGCCATATTAACCGTTATCTCTGCCGTTATGGTTATTACATCTATTAATCCCGTTCATTCCATAATATGGTTGGTTTTATCTTTTATAGGGTCAGCCATGATTTTTTTACAGCTGCAGGCGGATTTTATAGCTTTAGCAACACTCATTATTTATGTTGGAGCAATAGCTATATTATTTGTGTTTGTTATAATGATGCTGAATCTTTCATTATTAGATATAGATTAT---AATGTGTCTCTAGTTCTACCTCTGGGTATAATTTCCGTAACTAGTATTTCAGGTTATTGGTGCCGAACTTTACTCACACTACGCAAGCTTTTTAATATTAGCCAGTATTATTTTGTTAGTTGGAATGATAGGTGCCATAGTTTTCAAAGAGACAAAATAATTTTATACAAATCAGCCGAAACATGT--TAACTAATCCACAGAAAACAAGTAGCGGCGAGCGAAATTAATAA-CG-G-TAGTACTATGAAGGAATACCTTTTGTATAATGGACCTGCAAGAAAAAATTTGGTTAACCCACGTCCATAGAAGTAA---TT--CAGAATCAACTTCTCCCGAAACTAAGTGGTCAATTCCAGAATAGC---A-GAAAGTGCGAACCGATAACTGTTTCAAAAGTTTCGGATAATTTTGGAATAGAGGTTAAATACTAATCGAACTTAGAAATAGCTGGTTTTCTACGAAATCTTTGTAAGAGACCATTAATGACAAGATTAATTGTCCACTGAGAA-ACAGCTCACAACAAAAGCTAA---AGACACCAATAAA-ATAA-GTGCAACATAATATAAGGTGT--AGATAAGAAATAAGTGGGCTTGGAAGCAGCCATCTTATTGACAACGCGTAATAGCGGCTTTCAAAAATA----TAT-CTATTAATATAGTAGAACAGACTATAATA-----------------ATAGTGGAGATAATGCAGGTATTAATAATAATAAATTTA--------AGGTTTTACTT------------------ATGAAACAGCCCCTTAGTA-CTGTCTAACCAAAGAGAATAACTACAAAAAT--TTACTTATTAATAAGGAACTCGGCAAACGACTGTTTACCAAAAACATAGCATATAA--------GGTGAAGCCTGCTCAATGG----CT--ACAAA-TAAAAAATA---------------ATAGTAGTTAAATAGCCGCGGTAACTCTGACCGTGATAAAGTAGCATAATCACTCGTCATTTAAT-TGATGACTGGAATGAACGGCTTTACGAATCCTCAACTGTCTCGTTAATAAAATTAAT-AAATTTGAATTAATAGTGAAGATACTATT-TACA-AATTGTAAGACGAAAAGACCCTATTGAGCTTTACTAGATACCAATAGTTTGGTTGGGGCGACCACCT-CTAAAA-TA-GTACTAACTGTCTATTTACTAATTAACCAGTTA----C-T-----ATA-T---GTAGGATATAATGACCCGTTGAAAGAATTTTA--GACATCAACGACCA--TGAAAAAAGTTACCATAGGGATAACAGGGTAATATTTCTGAAGAGTTCTCATCGATAGAAATGTTTGCCACCTCGATGTTGAATTG-TGATATCCTAAAGGTGTAGCAGCTTTTAAGGGTTGGTCTGTTCGACCATTAAAACCTTTGACTTTGGGGAC-ATTTAAATGCATTTATCTTTTTAATACATGCTAG-TA-GC-AACGAACAGGTGAGTTAATCTACACTACATACTGTAGAGTATTACCAGGAAAAATTTTTGGTTATAGA-ATAGTTTCCTAGGACAATAAGGACAA---AT-CCCACATTTTTACTGAAACAACAGCAGTATAGGATATTGTACAATTAACT-ATAGTTAGATACAG-AAAG-ATAAAAAAAGCTGTCAAAT-CAGGTGCCAGCAGACGCGGTTATACCTGAG-GCTT-----TAGTTTTATATCA-AAATTGGCGTAAAGAGTATGTAACAGATTATAAAGAGATTAAATTCAATAACATAGACTAGAATTTCACCA-------------ATTCT--CAA-ATTATAAGAAATACTAAATAGTAGATAGCCAATAGGATTAGATACCCTAGTAACCTACTACCTAAACCGAGTAGTAT-AATCAA--CTGATTGAAATTCAAAAAGTTTGGCTGTTC-A-TTTT-CCAATTAGAGGATTGTGTAATTTAATATGATATTCCGCATAAAACCTTACCCTGTTTAGA-TAA--CCAGGTGCTGCATGGCCGTCATTAGTTTGTATTTATAATTAACAGA---CTAAACC-TC-AAAAAGATTAAGTCAGGTATTATGGCCTTAATAACAGGGGAT-ATATGCAATACAATTTTT---ATGAGAAC-----AAAAACGTAATATCGGAT-ATACTTTGAAA--A--TTTATTGAAGTCGAATTTAACAGTAATCGAGAACAATAAAGTTTCGATGAATAGGT-TCAAATGTTAGTACAAATTGCCCGTCACCTTAATTAAAGCAAGTCGTAACATAGTGAGGGAAAGGGAACTTTTCCTTG
>JN700941
ACAGCATCTTACTTTGACCAATTTACTATTATAAATGTTTTTTTAGGAATATTAACTAGTTCCTCTGTCATGTTATTATTCTCTTTA---TTTTTTGTGGGCCTATTTTTTAATAATAGTTGATTAATACCTACTAGATGGCAAGTAATAATAGAATTAGTATATACTCACTGATCTAATCTTTTGAAAGATAGTTTAGGATTAAAAGGGATGAAATATTTTCCGTTTATTGTGGGGTTATTTTCTCTTTTTGTTTGATTAAATGTGTTAGGTTTATTTCCTTATGTATTTACTGTAGGCACTCATATAGTAGTTACATTTGGTATTTCTTTTTCTATATTAACTGTTGTTACTATATTAGGGATTAAGAATTTTAAGGCTGATTTTTTCAGCTTGTTAATGCCTCAAGGAGCTCCTTTATTAATGGCTCCTTTATTAGTCTTAATAGAAACTGCTAGTTACTTATCTAGGGCGATATCTCTAGGTGTTAGATTAGCTGCTAATTTGTCTGCTGGTCATTTATTATTTGCTATACTTGCTAGTTTTGGGTTTCAAATGATAGTGAATAACTATTTTATGTTAAGTTTGTTTCCTATAGCCATTATGGTTTTTATAACTATTTTAGAGATGGCTGTTGCTGTTATTCAAGCTTATGTTTTTTGTTTATTAACTTCTATATACTTAGAAGATACCCTAAAATCACATATG---CCTCAATTAGATTTTATAACTTATTTAAATCAATATATATGAACTATTACTATATTATCAGCATGTATTATAATTATGTGTGTGACGCTATTACCAAGCTTAAAGTATTGTCTAGAGTCTAGAT---AAAAAGTTGTTATGAGACTCAGAAAATACAACCCTATTACCACAATCATTAATGAAGTAGTAGTTGATTTACCTTCCCCATCAAATATTAGTTACTTATGAAATTTTGGGTCATTATTAGGTATAACTTTAATACTACAAATAATTACAGGCATATTCTTATCTATGCATTATTGTGCAGACACTTCACTAGCATTCTCTTCTATCACTCATATTATGAGAGATGTAAATTACGGATTCTTACTAAAATATGCTCACGCAAATGGCGCTTCACTATTCTTCCTGTGTGTTTATATACATATAGCTAGAAGCTTATATTATGGAGGATTTTTAAAAAAAGAATTATGATTTTCAGGGGTAACAATTTATATTATAATGATGGCTACCGCTTTTATAGGTTATGTACTACCT---TGGGGTCAGATGTCTTTTTGAGGAGCCACAGTTATTACCAACTTAGTTTCAGCAGTTCCCTACATTGGAAATGATATAGTACAATGATTATGGGGAGGTTTTAGTGTATCCAATGCCACTTTAAACAGATTTTTTAGTCTACATTACTTACTCCCCTTTGTTCTAGCAGCTCTAGGAGCCGTCCATATAATATTACTCCACACAGAAGGTTCATCAAACCCTATAGGTATAAAGTCAAATATTGATAAAGTCCCATTTCACACCTATTTTTCATTTAAAGACCTATATGGTATATCCCTACTTATAATTTTACTAATAATATTAATATTTTTCTTACCTAATATATTAGGCGACACTGAAAATTATATACAAGCAAACCCCCTGGTTACACCTGTGCATATACAACCGGAATGGTACTTCCTATTTGCTTATGAGCGCATATTTATCAAGATGATTATTTTCAACTAACCATAAAGACATAGGTACTTTATATATAATTTTTGGTGCTTTTTCTGCCATGATTGGTACAGCTTTTAGTATGATTATAAGATTAGAATTATCTGGTCCCGGATCCATGTTGGGAGATGACCAAATATACAATGTAGTAGTAACTGCTCACGCCCTAATTATGATATTCTTTTTTGTGATGCCTGTGTTAATAGGGGGCTTTGGAAATTGATTTGTCCCCTTATATATAGGCAGCCCCGATATGGCTTTTCCTAGATTAAATAACATAAGCTTTTGACTTTTACCTCCAGCTCTTTTACTATTACTAGGATCCTCTTTAATTGAACAGGGAGCGGGAACAGGTTGAACCATATATCCTCCCCTATCTGCCATTCAAGCTCATTCTGGAGGATCTGTAGATATGGCTATATTTAGCTTACATTTAGCAGGAGCCTCCTCTATAATGGGAGCTATTAATTTTATTACCACAATTCTTAATATGAGAGCACCTGGAATGACAATGGATAGATTACCTTTATTTGTTTGATCGGTGCTAATTACAGCAATACTATTACTTTTATCACTTCCAGTTTTGGCTGGAGCTATCACTATGTTATTAACAGATAGAAATTTTAACACTTCTTTTTTTGACCCTGCTGGAGGTGGAGACCCAATTTTATTTCAACACCTATTATAAAGATGTGGCTGAAGATTGACAGCTATCCTTTCAAGACAGTGCTAGCCCTGTGATGGAAGAAATAACTTTTCTTCATGATCAAGTAATGTTTATTGCCCCTACTATTTCTATACTTATTTTATGGTTAATGTTTAGATCTATAATTAATAAATATAAATATAAATTTTTAGTGGAGGGTACTTTGATTGAAATAGTTTGAACACTTATACCAGCAGTAATATTAGTTTTTATAGCATTTCCCTCTTTAAGATTACTATATTTGATGGATGAAATTATGGAGCCTGCTATTACTATAAAAATTGTGGGTCATCAGTGATACTGAAGCTATGAATACTCTGATTATGAAAGCGAGAACCTTGATTTTGATTCCTATATGGTTCCTACTACAGATTTGGAAGACGGGGATAATAGATTACTGGAAGTTGATAATTCTTTAATTCTTCCTATACAAACTCACATAAGAATTCTTATAACTGGTGCTGATGTGATCCATTCTTTTGCAGTACCCACTTTAGGGGTAAAAATAGATGCTATACCAGGTAGATTAAATCAAACTAATATGTTTATAAAGAGATCCGGCTTATTTTTTGGACAATGTTCTGAGATATGCGGTACAAACCATAGTTTTATGCCTATAGTTGTTAGGGGTGTTTCTTTAGATAAGTTTATTAATTGAATTGAAACTAAATGTTTTTCACCCCTATCATTTAGTTGATCCCAGCCCTTGACCATATGTAACTGCCTGCGGGGCTTTTTTCTTAACTTTTGGAGGTGTTATATACTTTCATTACAGCTTTTTATGGATTATGATTCTCGGGTTAAGCATGTTTATTATTACTTTTATTGTTTGATGTAGAGATGTAATAAGAGAAGCTACTTTTCAAGGACATCACACAGAATTAGTAAAGAAAGGCTTAAAATTAGGGATGGTATTATTTATAGTGTCAGAAATTTGTTTTTTTGTATCTTTTTTTTGGGCT---TTTTTTCACAGTAGTTTAGCCCCTACTATAGAGTTAGGAGCCGTATGGCCTCCTGTTGGAATACAGATATTAAACCCTTTTTCAGTTCCCCTGTTAAATACCGCAATTTTATTAAGTTCAGGTGCTACCGTAACTTGAGCACACCATGCTATTGTTAACGGTAATAGAGGGCAAGCTATTATAGGATTAATGATGACTGTGGTATTAGGAATTTTATTTACAGCTTTACAAGGAATTGAATATTATGAAGCACCTTTTGCTATCTCTGACTCTGTTTATGGCTCTACATTTTTTATGGCTACAGGATTTCATGGGTTTCATGTGTTAATAGGAACAACATTTTTAACTGTTTGTTTTGTAAGATTAGTGTTTCATCAATTTACAAGACATCACCATTTTGGGTTTGAAGCTGCTAGTTGATATTGACACTTTGTTGATGTTGTTTGATTGTTCTTGTATGTGTGTATTTATTGGTGAGGATCT------------ATGACAAATTTAATTATTAGCACTATTAAATTTCTCTCAATAATTATTCCTGTACTCATCTCTGTAGCTTACCTTACTCTTGCGGAAAGAAAAATTTTAGGCTATATG---CAAATAAGAAAAGGTCCTAATATAGTCGGAATATATGGGCTCCTCCAACCCCTAGCTGACGGGGCCAAGCTATTTATGAAAGAAATGACTACACCCAACCACTCCAACCTTATCCTATAT---TTTTTTTCTCCTGTTTTATTTTTAACCCTAGCCTTAATACTATGGACTACACTACCCTATAGTTCAACAGAGGTATTTGCACCTTTTAATCTAGGGTTGTTATTTATATTTGTTATTTCATCTATAAGTGTTTATGCTGTATTAATGTCTGGGTGAGCCAGCACTTCAAAATATGCATTTTTAGGGTCTTTAAGAGCTGCTGCTCAAATGATCAGTTATGAGGTAGCATTAGGCTTGATACTTATATCAATCCTCTTAATAACGGGATCGCTAAGCTTAACAAAAATCACTTTCTTACAAAATAATACCATCATGTTTATGATTCCACTTTTTCCTGCAGCATTGATGTTTTTTGTATCAATAGTAGCGGAGACCAATAGAGCCCCGTTTGATTTAACAGAAGGTGAATCCGAATTAGTATCTGGTTATAATGTTGAATACTCCTCCATGTCTTTTGCTTTACTATTTTTAGCTGAATATGCAAGCATCATTTTTATGTCTGCTTTATTTTCTATTCTATTTCTAGGAGGTAGGAACAAAAACAATATTATTAGCCTTCTTTTTTGTTTGGATAAGAGCTTCATATCCTAGAATTAGGTATGACCAATTAATGATGTTGTTATGAAAATCTTATTTACCTGTCACCATTGCTATAGTAACTATAACAGCGGGTTTAGTATGAGCACTACAAGGATTGCCTATTACTATCCGTAATTTTAGCTTCTTTACTAATTGTTTCTACTAACAATTTATTAGCTTTATATATAGCTATAGAATTACAGAGTTTATCTTTGTTTATTATAATAGCTAAAGAAAGGAGTTCAATAAATAAAGTAGAAGCTGCCCTAAAGTACTTTGTGTTAAGTTCTATTTCATCTGGGATATTTTTAATGGGAACAGCTATATTTTTTTGTAATTATGGTACTTGTAATATTAATTATTGCAGCTCTATTGTTTAAACTAGCTGCTGCACCTCTTCATGTTTGGGTCCCAGATGTATACCAAGGATGTGACTATAATTCGCTAATAATTTTGGGAACTCTCCCAAAGATAAGTATATTAGTTGCACTTATCAATTTTAGTACTAATAACCGTGATTTTTTCTTTAATAGTAGGGTGCATAGGAGCTATTAATCAAACTAATATAAAAAAATTATTAGCTTATAGTGGTATTATAAACATGGGGTTTATACTTCTAGGGGTTTCTACAAATTCTTTTGTGGGAATAGAATCTAGCATGATATATTTATTAATTTATTCTGTTACCTTCTTATGTTTTATTATCTTAGTAGACCTA---TTTACATCTAAAAAAGACAGTATATCAGAATTTTTTAATAACTATAGTGTTCTTAATGTTCTCTTTTGCGGGAATCCCTCCATTTGCAGGGTTTTTTATAAAGTGGATGGTTTTAGCTAATGCAATATCTTCACAATTTATATTTACTAGTTTAGTATCTATCCTATGTGCAATAATTGCTGGTGTGTATTATATTAGAATAGTAAAAATTAGTTATTTTCAAGTAGACAGATCATATTATATGTGAAAAGAAGCTCTTAGGATTAATAGTATTTTTAATTATTAGTTTGACAATTTACCCGAATTTAATTCTAAGTATAGTTCATTTGGGAACTTTATCAATATAT---GTGATAAATTTTATTAATTATAACATCGTAGTAGCAATTATTTTAAGCTTATTACTATCCAGCGTAATATGCTTAGGGTCTTATTTATTAGGGTCTTCTTCCCCCGATAAAGAAAAAGTATCGGTGTATGAGTGCGGTTTTAACCCTTTTGATAATCCCGGAAACCCTATTAGTATAAGATTTTTTATTATAGGAATTTTATTTTTGGTATTTGATTTAGAAATATCTCTCCTATTCCCTTGAGCAGTATCATCACACTTACCTTCCCTACAGGGATTATGAATAGTTATATTATTTTTATTTATACTAACCTGAGGGTTAATCTATGAATGGTTTAAAGGAGGACTAGAATGAGAA------ATGTTAATCGGATTAGTAGTTATATTATCACTATCTTCTTTAATAATT---TGTGCTGTACCTAATAATAAAACCTCGCTTGTAAAAAAATTAGGTCTTAGCTCTTCTCTTATAGCTCTTGAGGGTTATTACATTTTGGGCTAGATCAAATATCTATTCCATTTATACTATTAACTTCTTTACTAACTCCTATATGTATTCTAATTAGCTGAAGATCTATAAAACATTTGGTAAAAGAATTTGTAGTTTGTTTACTGATAATACATATATTACTAATAGGGGTTTTCACTTCCTTAAACATACTATTATTTTACATTTTATTTGAAATTATTCTAATACCCATGTTTATAATTATAGGAGTTTGAGGTTCAAGAAAAGAAAAAGAAAGAGCAGCTTACTACTTTTTCTTTTACACCCTTGTGGGCTCCTTATTTATGTTACTATCTATTTTTGCTATCTACAATTTTACGGGAACATTAGATTACCAGTCCCTTATATATCTAAAACTCCCCTTACATTTACAACTCTGGTGTTTTTTAGGGTTCTTTCTAAGCTTAGCTGTAAAAATTCCCATGATACCTTTTCATATTTGATTGCCTCAAGCCCATGTTGAAGCTCCTGTAGCAGGATCTGTAATACTAGCTGGTATTTTATTAAAATTAGGAGGCTATGGCTTTATTAGATTTTCTTGAACCCTGTTTCCCCAAGCTTCAGAATATGCTTCTCCAATAATTATGCTACTGAGCGCTATTGCCATAGTATATGCGAGCTTATCAACATGTAGACAAACAGACGCAAAAAGATTAGTTGCTTACTCATCTGTAGCACATATGGGGATTGTAACTTTAGGAATATTTTCAAAAACCGTAGAAGGTATTATAGCTGCCATTATTTTAATGTTAGCACACGGTTTGGTAAGCTCGGGCCTATTTATTGTAGTAACTAATTTATATGACAGATTTCACACCAAGCTTATCAGATATTACAAAGGAGTATCCCTCACAATGCCTTTATTTTCAACTTTATTTTTCATTCTAATATTAGCAAATATAGCATTTCCTATTAGTTTGAATTTTATTGGAGAATTTATTTCAATATATTCCGCTCTGCAATATAGTTGAATATTAATATTACCTCCTCTAATTGGTATGGTTCTCTCAGCAAGTTATAGTCTTACATTTTATAATAAAATATCTTTTGGGCAACCCTCTTATCACACAATATTATCAAGAGACTTAAATAGGCAAGAAATATTTAGCCCCTTTTTATTAATAGTATTCACAATAATATTAGGTCTTGCCCCTATTACTACTTATTATTACTTCATTTATTTTATTTATATTAGGTATTTTGGGAATTTCCCTTAATAGAACTAATTTAATATTATTAATTATGTCCGTAGAGCTAACTCTTTTAGCTGCCTCTTTACTCTTTATTATAGGATCATCCTTTTTTGATATATTATTCGGACAAATATTTACTATAATTATATTGACTATTGCGGCAGCAGAATCTGCTATAGGCTTGGCAATTATAATAACCTATTTTAGAATAAGAGGTAAAATATCCATAAAGCTCCTAAATACTTTAAAAGGAGTGTATTTACTAATAATAATTTTACCCCTCATTAGTTCTCTAATTATATTAATATCAGGAAGAAATATAGGTATTAAAGGAGCAAATTATTTTTCTGTAATTTGTATGGTTATTGCTTCCATAATTTCCTGCTTGCTATATTATGAGACAACATTCTTAAAATCCACCATAACATTTTCTCTTTTTAATTGATTATCTTTAAGTATATTTGAAGAATCAATTAATTTTTATGTGGATTCCATATCAGGAGGTATGATATTAATAGTAAACATTGTATCTTCTCTTGTACATTTGTATTCTACCGGTTATATGAAAGGAGACCCTCATAGCCCTAGATTTATGGGGTATTTATCTTTGTTTACTTTCTTTATGTTAGTGTTAGTATCCAGTCAAAATTATTTACAACTTTTTATTGGATGAGAAGGGGTTGGCTTATGTTCTTATTTATTGATTAACTATTGGTTTGGCAGGCTTCAAGCCAACAAAGCAGCTATTAAAGCAATGTTAGTAAACAGAGTAGGTGATGCAGCATTAATAGCTAGCATAGTTCTTATATGATTTAACTATGGAACAATTAATTTTTATTCAATTACTTTTACTTATAGGAGCTATAGGAAAATCAGCTCAAATAGGACTACATACCTGGCTTCCAGATGCAATGGAAGGTCCAACTCCTGTTTCAGCTCTAATACACGCAGCAACAATGGTAACTGCAGGGGTTTATTTAATTATTAGATCTTCTCCAATTTTTGAAATGTCTAATATTGCTTTAATAGCAACTGGTTTAGTAGGGGCTATAACAGCACTTTTTGCTGCTACAGTTGGTTTAGCTCAGAATGATATAAAGAAAATTATTGCATATTCAACTTGTAGCCAATTGGGATTTATGGTTTTAGTTTGTGGTATATCCTATTATTCTGTTGGACTGTTTCATTTAATTAATCATGCATTTTTTAAAGCTTTGTTATTCTTAGGGGCAGGGTCTGTAATTCATGCTTTAACAGATGAACAGGATATAAGAAAAATGGGCTCATCGATTTTATCTCTGCCTCTATCTTACACTTTTATACTAATAGGATCTTTGGCTTTAGCAGGTACTCCTTTTTTAACAGGTTATTATTCTAAAGATTTACTTTTAGAATTAACCACAAAAGAGTACCATTTGATAATAGTTTGTTGACTAGGTTTAACAGCTACCTTTTTAACAGCATTTTATTCTTTCAAACTAATTACTAGAACTTTCCTACTTTATCAAAATTATTATAAAAACACCTGAATTTCTGCGCACGAAGGGGAATTAAATATTATAATTCCGTTAATCATACTATCTTTGGGAAGTATATTTTTCGGATTTTTTTCTAAAGGAGCAATTTTAGACCCTCTAGCACACCCTAATATTACTTCGTTTATAAAACTAACTCCTTTATTTTTATCTGCCCTAGGCACAATACTTGGTCTTGAAATCTATTTTTTAAAAACCCTCCTCTTAAACTTTATGATTTTTTAGTGACTGCTTGGGGGTTTGATAAAATAATAGGAGCTTTTTTGGTATCACCCATTTGAGCTTTTGGTTACAATACTACTGTAAAATTATTTGATGCTGGAATTATAGAGGCGATCGGCCCTTTTGGGTTATCAAATAAGATTATTGCAATAAGCCAAAGTATGTCAAGACTACAGTCCGGTTATCTATTTAATTATGCTCTTATAATTATTCTATG---ATTATACAATTTTTACTATCAATAAGTGCGATTATTTCAGGAACTATGGTTGTTTCTTCCATACACCCAGTTTATTCGGTAATATGATTGGTAATGACCTTTATTTCTACAGGAGCATTATTTATGTTATTGAATATTAACTTTGTTGGCATGATATTATTAATAATATATGTAGGAGCAATCGCTATCTTATTTGTGTTTATAATAATGATGTTAAATCTAATATCTTTAGATTTGGAAATA---ACAAACACCCATATTTTACCCTTAAGTTTATTGGTTGTACTGTCATTTTCAAACTATAGGTCAAAAATTATACACTACTTTTGGGTCATATCTGATCATATCTAGTTTAGTTTTACTTGTAGCTATGGTTGGTGCTATAGTCTTCAAAAAAACAAGATTCATTCATACAAATCAACCGAAAGCTTTT-AGTTTTAACAAAGGAAACATAGTAGTGGCGAACGAAATCTATAG-AT-T-TAGTACTGTGAAGGAATACCTTTTGTATAATGAGCTTGCGAGAAAAAGT-TTGGCAAACACAACGTTTTAAAAATA---AATAAACAGTCAAATTATCCCGAAACTAAGTGATCAATTCTTTAACAGT---T-TTTAGAACAAACCGTTAGCTGTTGCAAAAGCTTCGGAAGATTAAAGAATAGCAGTGAAATACTAATCGAACTTAGAAATAGCTGGTTTTCTATTAAAATTTTATAAGAGGTTATTAGTGACAAGATTAATAACCAACTAGGAA-ACAACCTAAATTAGAAGCTTA---AAACACCAACCAA-CTAA-GTGAACAATAAAGTTAAGTAA--TAACATAAGGTAAATTGGCTTGGAAACAGCCACTTTATAATTATCACGTAACAGTAAGCCTTTAAAACC-AATACT-TTCAAAATTTAATAGAACGTTCTATTACA-AATAGCGAAAGCTATAATAGAAGAGACAATGCAAGTATGATTAATAA------AAACCCTAA-AGTTTTAAGTA-------------------TTAAACAATTTATAAGTA-CTATCTAACAAAAGAAGGGA--ACAAATAAGG-AAAATTCTTATTAAGGAACTCGGCAAACGACTGTTTACCAAAAACATAGCATAGAG--------GGTGCAACCTGCTCAATGG--------CTGAAAATAATAATAATA------------AATACAGTTAAATAGCCGCGGTAACTCTGACCGTGATAAAGTAGCATAATCACTTGTCACCTAAT-TAGTGAATGGTATGAATGGTTAAACGAATCCTAAGCTGTCTCAATAAGAAACCTTAC-AAAATTGAAATTGTAGTGAAGATGCTACA-TA-AAGATTGCAAGACGAAAAGACCCTATTGAGCTTTACTGAATACTGACAGTTTGGTTGGGGCGACCACCT-CTAAAA-AA-GTATAACTGAAATAACAATAATTTATACAGGTA----CAA-----A-A-A---GTAGGACATAATGACCCGTTATAATCTAATAA-AAATTATAACGATTA--TAGAAAAAGTTACCATAGGGATAACAGGGTAATATTTTCTAAGAGTTCTAATCGACGAAAATGTTTGCCACCTC-------------------------------------------------------------------CCTTTGATTTTGGGGGT-TAAAATATGTGTAGTATTTTTTAATACATGCTAGTTA-ACATGCGTATAGGTGAGGAAAATAGTGATATTAC--ACAACATGTTACCAGGTTAAATTAATTTAATATTT-TATTTATCCGAAGACGACTAGA--AA---AC-TCCACATTTTTACTGAAACAACAGCAGTATAGAATATTGTACAATTTATT-ATAATTAGATACAG-AAAATACTAATAGAATTGTCATAT-CAGGTGCCAGCAGACGCGGTTACACCTGAG-ATTC-----AAATTTTTTTAATAAAAAAGGCAAAAAGAATGTAAAAAATTTTATGAAAAGATAAAATATGTCGATATAAAATATAATCCTATAAA----TAATAAAATCCCT--TTA-TAATTCTACAACATGAAATAATAGAAAGTAAATAGGATTAGATACCCTAGTAGCCTATTACTTAAACTGAGTATTAT-AATCAA--CTGATTGAAATTCAAAAAATCTGGCTGTTC-G-TTTT-CCCATTAGAGGATTGTGTACCTTAAATCGATAGTCCGCGAGCTACCTTACCTTAATTTGA-TAT--TCAGGCGCTGCATGGCCGTCTTCAGTTTGTATGTA--AAATCAACAAATTTAACTT-TA-CAAAAAATTAAGTCAGGTATTATGGCCTTTATATTAAGGAGG-TTATGCAATACAGTAATT---TAACCAAA-----CCAATATAAATTGCGAAT-AAAATTTTTAA--AAACTTTTAGAAGTTGAATTTAATAGTAATCATAAAATAGAGAATTGTGGTGAATTGGT-TCAAACGTTAGTACAAATCGCCCGTCACCTTAACTAAAGCAAGTCGTAACATAGTGAGGGGAAGGGAACTTCTCCTTG
>JN700942
ATGGCTTCCTATTTTGATCAATTTAATATAATCGGAATACTTTCATCATATTTTACTAATTCTTCTTTAGTTATGATTTCGACTATT---ATAGCATCTTGAATTTTATTTTCTCGCCAGCAATTAATTCCTGGAAGATGACAAACTATACTTGAAATTATTTATGATCATTTTGTAGGGGTTGTAAGAGATAGCTTGGGACCATCAGGTTATAAATTTTTGCCCTTCATATTTAGTTTATTCTTGTTTTTAGCCTGACTTAATGTATTAGGTTTATTTCCTTATATATTTACTCCTACCGTTCATATAATTGTAACCTTTGGTTTATCTCTTACAATAGTAATAAGTGTAACTATTATGGGGATTTTAAAATTTAGATCCAATTATTTAAGTATGTTAATGCCTAGTGGAGCCCCTTTAGTACTAGCTCCCTTACTTGTTTTAATCGAGACAGTAAGCTATGTAGCTAGGGCAATATCTTTAGGTGTTCGATTGGCAGCAAATCTATCAGCAGGTCATTTATTATTTGCTATATTGGCAAGCTTTGGTTTTCAAATGTTAATGAGTGATTTATATTGATTAAGTTTTTTCCCTATTTTAATTATGATTTTTATTACTTTATTAGAAATGGCTGTAGCTTTAATTCAGGCTTATGTCTTTTGTTTACTTACAACTATCTACTTAGGGGATACTTTAGCTTTACACATG---CCTCAATTAGACGTAGTAACATTTTGAAGTCAATATTGTTGAACTCTTTTTAGTTTATTCACTATGTTTGTTTTTGTTATGATTTATTTAATGCCAAAATTAAAATCTAATTTTAAAATTAGTA---AAACGTATTTTATGAGAATTCGAAAAGAAAACTCTCTATTATCAATTATAAATGGGGTAGTCATAGATTTACCATCCCCCTCTAATATTAGTTATTTTTGAAACTTCGGATCTTTATTAGGTCTATGTCTAGTGATTCAAATACTGACAGGAATATTTCTGGCAATGCATTATTGTTCAGATGCTAATTTAGCTTTTTCCTCAGTAATGCATATTACTAGAGATGTAAATTACGGATATTTGTTAAGATATTTACATGCAAATGGAGCTTCAGCTTTTTTTATTTGTGTTTATATTCATATTGCTAGAGGATTATATTACGGAAGTTATTTAAGAATTCCTTTATGAAATACAGGTGTAGTAATCTTTGGCGTAATGATGTTAACAGCTTTTATTGGGTATGTCCTACCT---TGAGGTCAAATGTCATTTTGGGGAGCGACAGTCATTACTAATTTTGTCTCAGCTGTCCCTTACATTGGAAACGACATAGTACAATGAATATGAGGTGGATTTAGCGTTAGTGGAGCTACATTAAACAGATTTTATAGTTTCCACTATTTATTTCCTTTTGCCCTGGCAGGAATAATTATAGTTCACATAATTCTACTTCATGATACTGGGTCAAATAATCCTGTTGGTTTGAGAAGCGATGTAGACAAAGTAACTTTCCATGTTTATTACTCAGCAAAAGATGCCTATGGGTTTATTTTATTAGGAATACTCTTAAGTTTATTGATTTTCTATGCACCTAACTACCTAGGAGACGCAGAAAATTTTATCCCAGCAAACCCCTTAGTTACGCCGGTTCATATTATGCCGGAATGGTACTTCTTATTTGCGTATGAACAACTATTTAATTCGTTGAGTTTTTTCCACTAATCACAAAGATATCGGAACTTTATATTTAGTATTCGGTATTTTTTCAGCTATGGTAGGTACAGCTTTAAGTATGTTAATTCGTCTAGAATTATCAGGACCAGGAGCTATGCTTGGTGATGATCAAATTTATAATGTTATAGTCACCGCCCATGCATTTGTAATGATATTTTTCTTAGTAATGCCTGTTCTTATTGGAGGATTTGGTAATTGATTTGTTCCTTTATATATTGGAGCCCCTGATATGGCTTTCCCTAGATTAAATAATTTAAGTTTTTGATTATTACCTCCTGCTTTATTTCTATTATTAGGATCTTCTTTAGTAGAACAAGGAGCTGGAACCGGATGAACTGTTTACCCTCCTTTATCGGGAGTACAAGCTCACTCAGGCCCTTCAGTAGATATGGCTATTTTTAGTTTACATGCCGCTGGTGCTTCATCAATTATGGGAGCTATGAATTTTATTACCACAATCTTTAATATGAGAGCCCCCGGTATGACCATGGATAAATTACCTCTATTTGTTTGATCTGTTCTAATTACAGCATTTTTATTACTATTGTCTTTACCAGTATTAGCAGGAGCTATAACCATGTTATTGACAGATAGAAATTTTAATACTACTTTTTTTGACCCCGCTGGGGGAGGAGATCCAATTCTTTACCAGCATTTATTATCAAGATGGTGTAGAACATTGGCAATTATCTTTTCAAGACAGTGCTAGCCCCATTAGTGAGCAATTAGTTTTCTTTCATGATTATATCATGTTTATTTTAACTGTAATTTTAGTAGTGGTTTCTTGATTAATTTTAAAATCTTTAATTAATCGCCATTATTACAAATTTTTAGTAGAGGGGACGGTAATAGAAATTGTTTGGACTACTATTCCAGCTGTAATTTTAATATTTATTGCTTTCCCTTCATTACAAATCTTATATACTATGGATGAAGTTATTGACCCTGCTTTAACTATAAAAGCTGTTGGACATCAATGGTATTGAAGCTATGAATATTCAGATTATGAAGCAGAGCCTTTAGAATTTGATTCTTACATGGTTCCTACTAGTGATTTGAATGACGGGGATTTAAGACTACTAGAGGTTGATAACCGTATTGTAGTACCTATTCACACTCATGTTCGTGTAATGGTTACTGGGGCTGATGTAATTCACAGTTTTACAGTACCTTCCTTAGGAGTGAAAGCAGATGCAGTACCAGGAAGATTAAATCAAGTAAGCTTCTTCTTAAAAAGACCTGGTGTATTTTACGGGCAATGTTCTGAAATTTGTGGGTCTGAGCACTCTTTCATGCCTATCGTAGTCGAAGGAGTTTCTTTAGATAAATTTGTTCATTGAATTTCTTCGAAACACTTATCACCCATATCATTTAGTTGACCCCAGTCCTTGACCATATGTAACCGCTTGCGGAGCGATGTTTACTACTCTAGGTGCTGTAATTTATTTTCATTACAGCCAACCTTGATTACTTATGTTAGGATTATCCGTATTAGTTTTTATTTTTTTAGTTTGATGTCGCGATGTAATTAGAGAATCCACTTTTCAAGGGCATCACACTCATATGGTAAAAAGAGGACTAAAACTAGGAATGTTACTGTTTATTGTTTCTGAAATTTGTTTCTTCTTTTCTTTCTTTTGAGCT---TTTTTTCACAGTAGTTTGGCTCCTGCTATTGAATTAGGAACAATGTGACCTCCAAGAGGAATTGAAGTATTAAACCCATTTTCTGTTCCTTTACTTAATACAGCCATCTTATTAAGTTCTGGGGCTACTGTAACATGGGCTCATCATGCAATTATTTCTGGTAGAAGAGATGAAGCTATTCGTGGATTAGCACTCACAATTTTATTAGGTTTTATATTTACAATGTTACAAGCTATGGAATACATTGAAGCCTCATTTTGTATAGCAGACTCAGTCTATGGGTCAACATTTTTTGTGGCAACTGGTTTTCATGGTTTACATGTAATCATCGGGACTACTTTTTTAGCAGTGTGTTTTGGTCGTTTAGTAGTTCATCAATTTACTAGACATCATCATTTTGGTTTTGAAGCTGCAAGTTGATATTGACATTTTGTTGATGTAGTTTGATTATTTCTTTATGTTTGTATTTATTGATGAGGTTCT---ATGTATTTGTTATGAAAAATATGTATTGAACTAATTAAAATTTTACTAATTTTAGTGCCAGTATTAATTTCGGTAGCTTATTTAACTTTAGCTGAGAGAAAAGTTTTAGGATATATG---CAAACAAGGAAAGGACCAAATGTTGTTGGTGTTTATGGTTTATTACAACCTTTAGCTGATGGAGTAAAATTATTTACTAAAGAAACTATAATCCCTAATCATGTAAGCTTAGCTATTTAT---TTTTTAGCCCCGGTATTAGCTCTAACTTTAGCTTTCATGGCTTGAGGCTTACTACCTTTAGGGGAACATTGAGTGTTGAGTGACTTAGCTTTGGGGATATTACTTATATTTGCGATATCATCAGTGGGAGTTTACGCAATTCTTATGTCTGGGTGAGCTAGTAACTCTAAATATGCTTTTATGGGGGCTTTAAGAGCAGCTGCTCAAATGATTAGTTATGAAGTCTCTCTAGGACTGATAGTAATAACAACCATTTTAGTATCAGGTTCTTTGAATCTCACCCAAATTGTTCAAACTCAAAATCAAAGCCTTTGATTTTTATTACCTTTATGACCAGCCGCCCTAATGTTTTTCGTTTCAGCCTTAGCTGAAACCAATAGAGCTCCTTTTGATTTAACAGAGGGGGAATCAGAATTAGTTTCGGGGTATAATGTAGAATACCCAGCAATGTCTTTTGCCCTCTTCTTTTTAGCAGAATATGCACATATTATATTTATGAGTTATCTTTTTACGGTTTTGTTTTTAGGGGGTGCATATAAAGGCTAGTTTTATAATATTTTCCTTCCTTTGAGTAAGAGCGTCATTTCCTAGAATTAGATATGACCAGTTAATGCATTTGTTATGAAAAACCTACTTACCAATAAGCCTAGGATTAGTAACATGAACAGGATGTTGTTTAGCTTTGTTTAATGCATGACCTATGATTATTGACATTGACAGCTTCTTTTTTATTGATAGCTTGTGAACACTTATTAGCTATATATTTAATTTTAGAGCTTCAAACCTTTAGTTTGTTTGTTTTAATTGCTCGTAATCGTAACTCGATGCTTAGTACTGAAGCTGGTTTGAAATACTTCATACTAGGGGCCATATCATCAGCATTGTTTTTATTAGGGGTATCTTTGCGTTATGGGGTAGGTATAACTCTTCAACTTAATACTTATGGCTTTATTATTTAAATTAACTGCTGTCCCTTTTCATATGTGAGCCCCTGATGTTTATGAAGGAGCTACAGTACCCATAGTTGTTTTAATTGCTACTGTCCCAAAAATTAGTGTGTTATCTCTTTTTATTCACATTTATTTTATGGACGGCTAGTTTATCGATGATTATAGGAACGTTAGGAGCTATAAATCAGACTAAATTAAAAAGATTTGTTGCATATAGTGGAATTAGTCATATGGGATTTCTTTTGTTTGGGATTGCTTTGTACCAACAGATAGGTCTTACTGCAACTTATTTATATTTATTGATTTATGTAGTAATGGTAGTGATTACTTTTGGTTTAATTTGAATT---TCCCCTAGACGTCCTCAATTATTAGTAGAGACTAGGTTTAAGTTGAGCCGTATTATTTTTATCTTTGGCTGGAATTCCTCCGCTAGCGGGGTTTATTAGTAAATGAATGGTTTTGTGAATGGGGTTACAACTTCAATATTATTTATTAGCGATAATTGGAATAGTCTGTTCAATGGTAGCCGGTGCTTATTATTTAAGAGTTGTAAAATTTCTCTATTTTCAAAAAAATACTTCTTATTTGATTTGAGAACAAATTTTTAGGAATTGGTCTTTTTTTACTAACTGCTTTAATTATTCACCCAACTCCACTAGTTTTACTTTGTCATTGAAGCACGCTATCTTTATTT------ATGAATTTAGAATTTAGTTCTATGTTAATACTATTAATTTTTGGGGCTTTATTAGCAAGTGTAATTTCTATGGCTTCTTTTATTTTAGGAGATAAGAGTCCAGATAAAGAAAAGGTTTCTGTTTATGAATGTGGTTTTGACCCTGTTCACAACCCAGGAGAGCCATTCTCTATAAAATTTTTTCTGATAGCTATATTGTTTTTAGTTTTCGATTTAGAGATTTCTTTTCTTTTTCCGTGAAGTTCAATAGCTAGTAAATTACCCTTAATAGGTCATATTTTAGTATTTTTGTTTTTGATAATTTTAACACTAGGCTTAGTTTACGAATGAATTCAAGGAGGACTAGAATGAGAA---ATGTATTTAACACCTCTTTTTTTATTTCCTCTAATAGGAATAATAAACGTG---ATATTTATTTCCCGTAAAAATCCTTCGCTATTGAAAAAATCTGCCCTTGGTTGAAGTTTATTAACTCTTGAGGGCCTGTGTTATTTGCTATTGATGGTATTTCTTGCTATTTCATAGCATTAACCCTTTTATTAACCCCAGTATGTATCTTAGTCAGTTGGTCTTCAATAAGATTTTTAATAAAAGAATTTTTAATAGGATTATTATTTATAGAAATCTTACTAATAGGAGTATTTACAACTTTAGACCTGTTATTGTTTTATATTTTATTTGAAGGAATATTAATACCGATGTTTATAATTATTGGAGTTTGAGGATCCAGAGAAGAGAAAATAAGAGCTGCATTCTACTTTTTTTTCTACACGTTGGTAGGTTCTTTATTTATGCTCTTGTGTATTTTTCAAATATACTCTTTAACCGGGACTACACATTATTTAACTCTTCTTTCAATTGAACTTCCTTTGAATTTACAATGATGATTGTTTTTAGGATTTTTTTTCAGTTTGTCTGTAAAGATCCCGATGATCCCATTTCATATTTGATTGCCTCAAGCTCATGTAGAAGCTCCTGTAGCCGGATCGGTGTTACTAGCAGGGATTCTATTAAAATTAGGGGGGTATGGATTTGTCAGATTTTCATTTCCTTTATTCCCTCAAGCCTCTGAATTTTTAAGCCCGATATTGATATTGCTCAGCCTAATAGCTGTGCTTTACGGGAGTTTGACAACTTGTCGTCAAAATGATATGAAACGATTAATAGCCTATTCTTCGGTAGCACATATGGGGTTAGTAACGCTTGCTATATTTACTCATTCCGTAGAAGGTTTATTAGCTTCCCTCTTTTTAATGATTGCTCATGGATTTGTGAGTTCAGGTTTGTTTATGGGGGTGACTGTGCTATACGATAGACATCACACAAGGGCAATTAGATATTATAGAGGAGTAGCTGCAAGTATGCCTATATTTGCTTGTATTACTTTGTTTTTAACACTCGCAAACATTGCTTTCCCCAGCACCTGTAATTTTATCGGGGAATTTTTTTCGTTATTAGCAGCTTTGCAATATAGCACATGGTCTGGAATTGTTGCTTGTAGTGGAGTTATACTTTCAGCCGTTTATGCTTTATATTTTTATAATCGTGTGTTCTTTGGAAGTTTGAGCCCTCTAATAAAGTTTAATAGAGATCTAAACAGAAGAGAATTTCAATCCTTATCTCCACTAATTACTTTAACTTTGGGGTTAGGACTATTTCCGAATATAATTAAATTTTATTTCTTTAATGTTATTCATTTTAGGATTATTAGGTATATTGTTTAATAGAACAAATTTAATACTAGTATTAATGTCTATTGAAGTTTTACTATTAGCTATATCCCTCAACTTAATAATTTTCTCATTTCTACTTCAAACTACTATAGGACAAATATTTACAATATTCATCTTAACAGTGGCAGCAGCTGAATCCGCCATAGGATTATCTATTATGGTTGCATTTTATAAAGTAAAAGGATCACTATCAATAAGAAGCTTAAATTTGTTAAAAGGAATGTATAGTTTAGTAGTTATTCTGCCTTTGATTAGCGCAATAATTGTAGGAGGGAAAGGGCGTTCCCTAGGAGAAAAAGGGAGTGCAATTTTATCCACAACTTTACTAGTATTTACTTGAATAATAGCTATAGTATTATTTTTGGAGATTCAATTAGAAAACAGTTGTTTAGATTTACCTCTTTGAGTTTGATTTGATTTAGGATTTCTTTATAATCCGTTAGGGTTTTATTTTGACGAAATTACTGTGAGTATGTTAGTTGTAGTTAGTTCCATTTCTACTCTTGTTCATTTATACTCAACTTCTTATATGGCAGGAGATCCTCACTTGCCTCGTTTTATGAGTTATTTGTCACTATTTACTTTTTTTATGTTAGTGTTAGTTACTAGTACAAATTTAGTTCAACTTTTTATAGGATGAGAAGGGGTTGGTTTATGTTCTTATTTGTTAATAAATTTTTGATTTACTCGTATACAAGCAAATAAAGCAGCCATAAAAGCTATGGTTGTAAATAGAGTGGGTGATGTAGGATTAATTTTAGCAATGATTTTAACATGAAGTTATTTTGGTAGCTTAGAATTTAGTGTTATTTTGTCTTTTGATAGGGGCCGTAGGAAAATCAGCGCAACTAGGTCTTCATACTTGACTTCCAGATGCTATGGAAGGTCCAACACCTGTTTCTGCTTTAATTCATGCTGCAACTATGGTAACCGCAGGTGTATTTTTAGTAATCAGAATGTCACCTCTGTTTGAATTATCTGAACAAGGATTATTGTTAACCGCACTTATAGGAAGTTTAACAGCTTTTTTCGCAGCGACAATAGGATTGGCTCAAAACGATGTAAAAAAAGTTATTGCTTATTCTACATGTAGTCAACTTGGCTATATGATTTTAATCTGTGGCTTATCACATTATAACACTGGACTTTTTCATTTATTTAATCATGCTTTTTTCAAAGCTTTATTATTTCTTAGTGCGGGGTCAATAATTCATGCATTGTTAGATGAACAAGATATGAGAAGAATGGGGGCACTCCAAAAAATAACACCATTCTCTGCTCTGTCTATATTAATAGGAAGCTTATCATTAATGGGGCTGCCTTTTCTTACTGGATTCTATTCCAAAGATTTAATTTTAGAATTAGCTAAAGATAAGCAGATTTGAATGTTTGCTTTCTGATTAGGTTTATCTGCAGCCGTTTTGACTGCTTATTACTCATTTCGTCTAATATTTTGAACATTTTTACAATACCCTACTGTGTCTAGACAAACTTGACAGAAAGCTCACGAAGGGAATTGGAATTTATGAACACCCTTATTAATTTTATTAATAACCAGTTTAAGTATAGGATATTTATTTCAAAGCACAATATTAAAAGATTTACCATCCCCAATGATTACTACATCTATTAAATGACTCCCCACTATTCTAAGTTTAACGGGAGCTTTAGCAGCCTTTGATTTTTTACCCAAACTAGTCTCTATCAAATAATATATTCTTTTTTAAATGCTGCTTGACAATTCAATTTAGTTTTCAATCATTTTTTAGTTAAACCTATATGAAGTATTGGGCTAAATATCACTTATAATCAAATAGACAGACAGTTACTAGAAAAACAAGGCCCCGAAGGTTTATATCAGGTCTTAACTAAGACAGCATCTAATTCTTCATGATATCAAGCCGGTTGACTAATGAATTACTTGTTAATTTTCTTAGTATGGAACAATTGTTTCTTTTATTTTCTGGATTGATTTTATTAGCCGGTTTAATGGTAATTACTTCTTTAAACCCTATTCATTCTGTTTTTTGGTTAACATTGACATTTATTTTAGCTGCAAGTTTATTTATAACTATTCAAGTGAACTTTGTTGCGCTAATGCTGATAATTGTTTATGTAGGAGCTATAGCAATTCTCTTTCTTTTCGTTATAATGATGATAGATATACTAAAATTTAGGGAATTTGTA---GATTTGAGTCATTTATTGCCAATGACTTTAATCTTAGGTTTATCTTTTAGCTCAAATTGGCGAACTTTTATATACTGATTATGGTTTACCTTTTATTGGAGCAAGTCTAATTCTATTGATAGCCATGGTTGGTGCGATTGTCTTCTAAACGTCAAAGTCTTAGTTTTCAACATCAAAGAAGTAATCA-ATCTAAAAGAATTGAAACATAGTAGTGGCGAACGAAATCTATAG-AA-A-AAGTATCATGAGAGAATACCTTTTGCATGATGCACTTACAAGAAAAATTATTGGCATATTTCATGATAGAAGAAAT---TAAAAATAGTCAATATGACCCGAAACCAAGTGATCTAATTATGAACAAT---C-GATAGGACTAACCAATAAATGTTGAAACATTTTTGGAAGATTTGTAATTAGCAGCGAAAACCTAAACGAACTTGGCTATAGCTGGTTGTTTACGAAAATTATATAAGAGAGAAATAACGCAAAGGTTATTCCTCCAAAGAGAA-ACAACTCTTCCTAGAAACTAA---AATGCCCAAAATT-TAAT-CACACAATTAAAATTTCATTA--TAACGGTCAAAAAATAAGCTTGGAAACAGCTACGTTTTAAAGATTACGTAATAGTTCACTGACTGCATG-ATCTTT-TTATTGAATTAGTAAACTATAACATTAAA-----------TAATTAATGTTAGAAACAATGTAAGTATGATTAAACCAGAAA-----CCTAC-AGATTCTTATT-TTAAT--ATTAAGTAAGGTAAAACAAGCTCTCAGTATTTATCTAACACAAGTAGGATTTTA-AATAAGT-AAAACTGTGTTTAAGGAACTCGGCAAACGACTGTTTACCAAAAACATAGCCTCAAA--------GGTGCCACCTGCCCCATGG----TATAATAAATTT---TTGTAAATAAAAACTAA--ACCTATACTAAATGGCCGCGGTAACTCTGACCGTGATAATGTAGCGAAATCAATCGTCATTTAAT-TGATGACCAGTATGAATGGTGACACGAATCTTTCACTGTCTCAAACACAGATCTGTT-GAATTTGGTATGATAGTGCAGAAACTATC-AGTA-AATTGTAAGACGAAAAGACCCTATAGAGCTTAACTGGATTCTGCTAGTTTGGTTGGGGCGACCTTCT-TCTAAT-AA-AAATAATTGTTTAACTTATAAGTTTAACAAATA----C-A-----A-A-A---GTAGGTAAAAATGACCCGTTAA-ATTAACCAA-AAAATTTAACGATCAAGAAATAAAAGCTACCTTAGGGATAACAGCGTAATCTTGTTTAAGAGTTCCCATCGACAACAAGGTTTGCGACCTCGATGTTGAATTA-TGATATCCAGAGGGTGCAGCAGCTCTCAAAGGTTGGTCTGTTCGACCATTAAAACTTTTGATTTTGGAGA---AATAAAGGTGTAATGATCGATTACACATGCTAA-TG-CA-AGTGCACAAGTGAGTTAATCCGAGCTATAAC---TCGAGATATATTAGGAGCT-TAGAAGTTAAGTAC--TAAGAGCCACAGATATAAAGT--ATCAATA-ACCACGTTTTAACTGAAACAACAGCAGTGAAAAATTTTATACAATTTCTT-TAAAGAAGATATAG-AGATCATTTATTTATTTGTCTAAT-TAAGTGCCAGCAGACGCGGTTATACTTAAG-AATA-----AAGTCTTTATTTAACACTAGGTAAAAAATGCAACTAAAGCTTAATAAATTGGTAAAATAA----ATATTAATTGGAAAACCAAAAACT---AAAGTATTATGG--TAATTTAAATTGAATTGCTAAAGATAGGATCGCTAACAGGATTAGAGACCCTGGTCGTCCTTTCTGTCAACTGAATAGTCC-ATTCGC--AAGAAATAAAGTCAAAAAATCTGGCTGTTT-A-CTTT-CCATTTAGAGGAGTTTGTAATTTAATACGATAATCCACGTAAAATCTTACTTTTGTTTGA-AAAT-ACAGGTGCTGCATGGTCGTCTTCAGCTTATCTTTAAAAGT---ATTAGCTAAAACC-TC-ATTAGGTTAAAGTCAGGTTGTATGGCCCCTATACAAAAGGATATTATGCACTACAGTGCTT---AATTTACT-----TAAAAGTTAAAATTGAAC-ATAAATTGAAA--AATTTA-TAGAAAGAGGATTTAAAAGTAATCGAAAAGAATAGTGTTTTGGTGAATTGGT-TCAAGTATGAGTACAAATTGCCCGTCACCTTAAACAAAGCAAGTCGTAACATAGTGAGAGAAAGGGAACTTTCTCTTG
>JN700943
ATGACATCTTATTTTGATCATTTTATAGTTATTGAAGTAATAAATCATTATGGTACTGATTTGTTTTTTATTCTTTTGAGTGTATTA---ATGTTGTATGTAATTACTAATAATTGGGTAAGAGTTATTCCAAATCGTTTTCAGCTTGTCTTAGAAAAAGTAATAATTCATTGAGAAGGGGTGATACTAGAGAATTTGGAAAAAAAAGAGTTTAGATTCTTTATTCCTTTATTCTGTTTGTTCCTTTTTATTTTTGGGGTGAATCTATTAGGATTTTTTACTTATACATTTCCAGTAACTACTCATGTTTTTGTAACTTTGGGTGTTTCTTTTGGAATGTGATTAGGTGTAATAGTATTTGGATTTTATAATTTCAAAGTTTTGTTTTTGAGTTCTCTTATGCCTTCTGGGGCTCCTTTGTTACTATCTCCTCTTTTAATTATAATAGAAATTGCTAGTAACATTTCGAGACCAGTTGCTTTGGGTATGAGATTGGCAGCAAACTTAACAGCAGGTCACATTTTAATGACTATTTTAGCAGATTTTGGGTGTAAACTGTTGTTTATTACTTATGGGGGATTTCCTTTGTTTCCTATGTTAATAATATTATTTATGACAGTATTAGAGATTGGTGTTTTAGTTATACAAGCTTATGTTTTTTGTCTTCTTATAGTAATTTACCTTAAAGATAGCGTAATTTTGCACATG---TCTCAGCTAGATACAAGTATATTTTTTAGTAATTTGATAGAAGTCTTAATATGTTGTTATATTTTGGTGTTTTATGTT---TATGTAATTTTGAATTTACAGTATTATAATAAGAATTTAAGTA---AAGAGAATTATATGAGAACTAGAAAAGAAAATCCAATATTTTCACCTATAAACGCTGCCATCATAGATCTCCCATCTCCTGCAAGTTTAAGTTATTTCTGAAATTTCGGTTCATTATTAGGACTATGTCTAGCTATACAAATTATTACTGGAATATTCTTAGCGATGCATTATTGTCCAGATATTACACTTGCTTTTTCTTCTATTGCTCATATTACCAGAGACGTAAATTACGGTTTTACGTTAAAATACCTTCATACAAATGGGGCTTCCGCTTTTTTTCTTTGCGTGTATGTTCATATTGCGAGAGGATTATATTATGGAAGTTACCTAAGACATCATTTATGATTTTCTGGAATTTCAATATTTCTAATAATGATGTTAACAGCTTTCATTGGGTATGTTTTACCA---TGAGGTCAAATGTCATTCTGAGGTGCGACAGTCATCACTAACTTTCTTTCGGCCATCCCTTATATAGGAACAGACATTGTACAATGGGTTTGAGGGGGTTTTAGTGTAAATAACGCAACTTTAAATAGATTTTTTAGCTTACATTATTTATTTCCATTTATTCTAGCCGGACTAATTTTAATTCATTTAGTATTATTACATTCAACAGGTTCGAATAGTCCCATTGGTTTGAATACTAACACCGACAAAGTACCATTTCACACCTATTTTATTACTAAAGATTTCTTTGGGTTTATTTTATTAGGAATTATACTATCACTATTCATTTTTTATATTCCAAATTTCTTAGGGGATCCTGAAAACTTTATTAATGCTAATCCACTAGTAACACCAGTTCACATTATGCCCGAATGGTACTTTTTATTTGCTTATGGATAAATACATTACTAGATGACTCTTTTCGACCAATCACAAAGACATAGGTACTTTATACATTGTCTTCGGGATGTTTTCAGGTATGATAGGAACTGCACTTAGTATGCTAATTAGACTGGAATTAGCTGGACCAGGAACAATGTTTGGAGATGATCACCTTTACAACGTTATTGTAACAGCTCATGCTTTTGTAATGATCTTCTTCTTAGTTATGCCAGTTCTCATAGGGGGGTTCGGTAATTGATTCGTACCTCTTTATATAGGAGCCCCTGATATGGCCTTTCCAAGGTTAAATAATTTAAGTTTTTGATTACTACCACCGGCCTTACTTCTTTTATTAGCTTCTTCCTTAGTAGAACAAGGAGCAGGGACAGGATGAACAGTATACCCTCCCCTATCTGGACCTCAAACTCACTCAGGTGGGTCCGTAGACCTAGCTATCTTTAGTTTACACTGCGCAGGAGCTTCTTCCATTATGGGAGCTATAAACTTTATTACAACCATATTTAATATGAGAGCGCCTGGTATGACCATGGATAAGATGCCCTTGTTTGTGTGATCTGTCTTAATTACTGCTATATTGTTATTACTTTCTCTTCCTGTACTTGCAGGAGCAATTACCATGTTACTCACAGATAGAAATTTTAACACCACTTTCTTTGACCCAGCAGGTGGAGGAGACCCTATACTTTATCAACACTTATTATGGAGATAGCGCAGAGTGGAGTCAATTAGACTTTCAAGATGCTGCAAGTCCTATTAGTGAACAACTAATATTTTTTCATGATAATATATTATTTATTTTAAGTGTAGTATTGGTGCTAGTAGGTTGAATGATTGTTTCAGGGGTTTTAAATAAGCATTATTATAAATACTTGATAGAAGGAACAACAATAGAAATTGTATGAACAATTATACCTGCTGTTATTTTGATTTTTATTGCTTTTCCTTCTTTACAATTACTTTATTCTATGGATGAAGTAGTAGATCCTTCTTTAACTGTTAAGGTAATAGGTCATCAGTGGTATTGGTCTTATGAGTATTCTGATGTTGAGGGTGAGGCCATAGAATTTGATTCTTATATGGTTTTAACTTCAGATTTAGAACCGGGAGACTTGAGATTATTAGAAGTTGATAATAGAGTAGTTTTACCGGTAAATACTCATATTAGGGTAATTGTTACTGGGGCTGATGTTATTCACAGTTTTGCGTTACCATCTTTAGGGATTAAAGTGGATGCAATTCCAGGGAGACTCAATCAAACTCCTTTGTTAATAAAGAGACCAGGAGTTTTTCATGGTCAGTGTTCGGAGATCTGTGGGTCTGACCATTCTTTTATGCCCATCGTGGTAGAGGGAGTGTCTCAAGAGAAATTTATTAGGTGAATAGAAAAAAAAGATTTATCACCCATATCATTTAGTAGACCCTAGTCCTTGACCCTATGTTATGGGGTGTGGGGTATTACTTACTACTTTAGGGGCTGTAGTATATTTTCACTATAGTCAACTAATTTTATTATTTTTTGGAATCTTTACTGTTGTTTCTTGTTTGATTATGTGAATTAAGGATGTTGTAAGAGAATCCACTTTTCAAGGCTCTCATACAAAGATTACAGTAAAAGGATTGAAAATTGGTTTTTTATTGTTTATAATTTCAGAAATTCTGTTTTTTTTTTCTTTTTTTTGAGCT---TTTTTTCATAGTAGTTTGTCCCCTTCTATTGAAATTGGAGTATTTTGACCTCCTTTAGGAATTGACCCACTTGACCCCTTTTCCGTACCTCTTTTGAATACAGTTATTCTTTTAAGTTCTGGAGCAACAGTAACTTGAACCCATCATAGTATTATTAGTGGACAAAGAAGTGAGGCGATTTTTGGGCTTATTTTAACTGTTTTGCTTGGTGTAATATTTACAATTTTACAAGTAGTAGAATATGTGGAAGCTCCTTTTACAATAGCAGATTCAGTGTATGGAACAACCTTTTTCGTTGCAACAGGATTTCATGGCTTACATGTTATTATTGGAACAATTTTTTTATTAGTATGCTTAGTTAGATTGGTGTTTCATCATTTTACAAGATCTCATCACTTTGGATTTGAAGCTGCTTCTTGATACTGACACTTTGTAGATGTAGTTTGATTGTTTTTATATGTATGTATTTATTGATGAGGATGT---ATGTCTTTAATAGCTTTTCTTCTTTTTGAAATTACAAAGTTCCTATTACTTATTGTCCCTGTTCTTATTTCTGTAGCTTATCTCACTCTAGCCGAAAGAAAAGTTTTAGGTTATACT---CAAACTAGGAAAGGGCCTAACGTGGTGGGAGTTTATGGTCTGTTACAACCTCTTGCTGATGGGCTTAAACTATTTTCCAAGGAAATGATAATACCAAACCATGTGAATTTGTTTCTCTAT---TTTTTCTCACCTATTTTAGCTCTAACTTTAAGTATTTTAATTTGATCTATTCTACCTTTGGGATCATCTTATGTTTTAAGTGATGTCTCTCTAGGAATATTAGTTGTATTAGCACTTTCTTCGGTAGGAGTTTATGCAATACTTATATCAGGATGATCAAGTAATTCTAAATATGCTTTTATAGGAGCTCTTCGTGCAGCAGCTCAAATGATTAGTTATGAAGTGTCAATTGGTTTGATACTGATTAGCGTAATTTTATCTTCTAGTTCCTTAAACCTACTTATTATTGTACATGCCCAGTATCAAGGAGTTTGGTTTATATTTCCATTATTTCCAGCAGCAATTATGTTTTTAGTATCTTGTTTTGCTGAGACCAATAGAGCACCCTTTGATTTAACCGAAGGTGAGTCGGAATTAGTATCCGGTTATAACGTAGAATATTCCTCAATGTCTTTTGCTTTATTCTTTCTTGCCGAATATTCTCACATAATTTTTATGAGTTTTCTTTTTGCAACTCTTTTTTTAGGCGGTCTTCTTTAAAGCAAATCTTATTATATTCTTATTTATATGAGTAAGAACTTCTTTTCCCAGATTGAGATACGATCAGTTGATGGCCTTATTATGAAAAACGTATTTACCTCTAAGCTTAAGTTTTGTAATATTAGTTAACACTCTTCTTTATATAACAAATGCCCATTCTATTATGAATGATTTGACTTGGGTCTTCTTTAGTAGTGTTGTCAAATCATTTAGTTTTGACATATTTAGCTTTAGAGTTACAAACGTTTAGTGTGTTTGTGTTGATTGCTTCACGAAACTTTTCAATTAAAAGCGGAGAAGGGGCTCTTAAATATTTTGTATTAGGAGCAATATCATCAGGATTGTTTTTATTGTCTTTAGTAATTATCTATTATACTTGTGGAAACCTTTTAGTTATTACTATTGTCTATGTTTTTTAAGTTGTCTTTCTTTCCAGTTCATTTTTGGGTGCCTGATATTTATGAAGCAAGTACTAATCGTATTATAGGAATAATAGGAACTCTTCCTAAAATAAGTGTAATAGGTTTTTTGGTAGAACTTAATTTTATGGTGTGCTTTAGGATCAATGTTAGTTGGTACTTTTGGTGCAATGAATCAAACTAAGTTAAAGCGTCTATTAGCTTATAGTGGCATTACTCATATGGGTATGGCTCTGATAACCTTAGGTTTATTCTCTAAGCAACATGTAGAACCTACTTTACTTTACATAACTATTTATATAGTAGGATTTTTGGGGGTGGTATTACTAATGATGTTTTATAATAGGGAAAAGTTTATTTATTTGTATGATTTTGGCAATCTCTTGATCCTTAGTCTTACTTTCTGCAGGGGGTATTCCCCCTCTGTCAGGTTTCTTAGGAAAGTGATGGATAATGTGAACTATGCTTTTAAGTAATTACACAATAGTAATGTTATTTTCTGTTTTTTTATCTGTGATAAGTGTTATTTATTATTTAAGAGTTACTCAATTATGCTATTTTCAAAAGAGTCACTCTTATATCGTTTGAGAAAGGGTGTTTAGGCTTAATTTTTTATTTTATTTGTTTTTTGATTATTAGTCCGGAGTGATTAATAGTTCTTGTAGATTATTTATTTATTTCTTTTTTT------ATGAATTTAGAACTATTTTCCTTATTTATATTCTTAATGTTATCTTTTCTAATATCTATTATTATATCTTCAGTATCTTTTCTTCTAAGTCAAAGAAATCCTAACAAAGAAAAAGTATCTGTTTATGAGTGTGGATTTGATCCTTTTCACAATCCAGGAGAGCCTTTTTCTATTAGATTTTTTCTAATTGCTATTCTTTTTTTAGTTTTCGATTTAGAAATATCTTATTTGTTTCCTTGATCCTTAAGTAGTTTCTTAATCGATTACGTAGGTCAAGCTTTTCTCATTTTATTTTTGTTAATATTAATCTGAGGATTAGTTTATGAATGAATGAAAGGAGGCTTAGAGTGAGAA---ATGATATACTTTGCATTAATAATAATCCCCATAATCACAATTCTACATATT---ATTATGGTACCAAGAGAAAAACATAATGAACTAAATAAATGTGCTTTGTTCTGATCTTTAACTTTATTTGAGGAAATATTACATTTGTTTTAGATACTCTTAGCCTACTATTTATTGGATTAAGTATACTCTTAACTCCCATATGTGTATTAATTAGTTGAAATACAATAAGAATCTTTAAGAAAGAGTTTTTATTGGTTATTTTCTTAATACTAATACTACTAATACATGTTTTTGCAATAATGGACTTACTAGGATTCTATATTTTATTTGAAACAATTCTCATTCCCATGTTCGTAATAATAGGAGTTTGAGGTTCTAGAGAGGAAAAAATAAGAGCTGCCTACTATTTCTTTTTTTATACCCTTATAGGATCTCTCTTGATGTTATTAAGTATTTTTAAAATATATGCTTTAACCGGAACTACTCATTATTATGCTTTATTGCACTTAGAAATCCCTAAAAATAATCAGTATTGATTATTTTTAGGATTTTTTGCTAGTCTAGCTGTGAAAATACCTATGTTTCCATGTCATATTTGACTTCCTCAAGCCCACGTTGAAGCCCCTATAGCTGGATCAGTATTACTTGCTGGTATTTTATTAAAGTTAGGAGGTTATGGTTTTATTCGCTTTTCTTTACCATTATTTCCAATAGCATCTGAAATTTTTAGTCCTTGCATTATAATTATTAGTATTATTGCAATTGTATATGGTGCTTTTACAACTTGTCGTCAATCTGACATTAAAAGGCTTATTGCGTACTCATCAATATCTCATATGGGATTAGTTACTGTAAGTCTTTTTACTAACTCCCTAGAAGGGTATATTGCTTCCATAATTATGATGCTAGCTCACGGGTTAGTAAGTTCGGGTTTATTTATGATTTCCTTCACTTTGTATAATAGATTCCACACACGTATTATAAAATATTTCAAAGGATTAGTAACTCCTGCCCCTTTGCTTTCCTCTCTTACATTTATTTTAGTATTAGGTAATATTTCTTTTCCTGGAACTATAAATTTCATAGCAGAATTCTCCTCTATAGTAGCGGCTACCAAGTACTCTATTTTTATAGGGATAAGTGTTTGTGTTGGAATTTTTCTGGGAACAGTATACTCTCTTTCCGTTTATAATAAAATTTACTTTGGAACTTTGTCGAATTTTACATATTATACAAGAGACTTAAATGCTTTAGAATACCACAGCTTTATCCCTTTAATAGGATTAATACTAATTCTAGGAATAATACCGAACTTTATTAACCGTATTTCCGTATATTCTTTTTACAATTAGCATATTAGGTATAATTATTAATAGATCAAATATCATTTTGCTTTTAATATCAATTGAAGTAATGCTTATTTCAATTTCTTTAAATTTTTTGGTTTTAAGCTCATCAACTAACGATTTTACAGGATTAATAGTAGCTGTCTTTGTTATTACTGTTGCTGCTGTAGAATCCGCCATTGGGCTATCTATTATGATTTCTTTTTACAAAGTTAAAGGGTCTGTCAGTATTCGATTTTTAAATCTGTTGAAAGGAATGCATCTATTAATTTTAGTATTCCCTTTATTAAGTTTTTTAATTTGCTTAGGGTTTGGTAGAAAAATAGGAGAAGTAGGTTCAAGCTACTTATCCTCTACCTTAATTTTATTTTCATTTGTTCTTTCTATTTATGGATTTAGTAAAAGTTTGGTCTATAATAGTTTAGAATATATAAATTTAGGAGATTGATTTTCTGGGGGACTCCTTTTTTGTAAGTTTTCACTAAATTATGATAATATTACCTGGTCTATGTTAGTGCTAATATTGGGTGTTTCCTGTTTAATACACCTATTTTCGATAGGATATATGGAAGGAGATCCGCATATTCCTAGATTTATGGGTTATTTGTCTTTATTTACATTTTTTATGGTAATATTAGTAAGCGCAGGAAATTTAATTCAGTTATTTATAGGATGAGAAGGAGTAGGTTTATGTTCTTATTTACTTATTAATTTCTGATACACTAGAATTCAAGCAAATAAAGCAGCTATAAAAGCGATGTTAGTGAATAAAGTAGGAGACTTGAGTTTATTGTTAGGTGTAACCTTTTTGTGAGTGAATTATGGTTCGTGAGAATATTCTGGTCTTCTTGCTGTTAATAGCAGTTGTTGGAAAATCAGCCCAATTTGGATTACATACTTGACTTCCAGATGCCATGGAAGGACCTACGCCAGTTTCCGCTTTGATTCATGCTGCTACAATGGTTACAGCTGGTGTATTCTTAGTAATCAGGTTGTCCCCTTTGTTTGAGAAAGTTCCACTTGTATTAATTTTAATAGTTTTAGTTGGTAGTATCACAGCTTTTTTTTCATCAACAATAGGATTAGCTCAAAACGACTTTAAAAAAGTTATTGCTTATTCTACTTGTAGTCAATTAGGGTATATGGTTTTAATTTGTGGATTTTCTCATTATGAGTTAGGTTTGTATCATCTCATTAATCATGGATTTTTTAAAGCTTTATTATTCTTAAGTGCAGGTTCAATGATCCATGCGCTTAAAGATGAGCAGGATCTTAGAAGAGGAGGAAATTTATTGAAGGTCATTCCCATTTCTTTTATTTGTATGTTAACGGGTTCTGTTTCTTTAATGGGATTACCATTTTTAACTGGATTTTACTCTAAAGATTTAATAGTAGAAGTTTCATATGGTTCTCAAGTATTAGCCTTTGGATTTTGGTTAGCAGTTTTCTCAGCTTTTTTGACTGCTATATATTCTTTTAGATTAATCTATTTTTGTTTTATTTCCGAATTTCAAGAATCTAAAAAAGTACTTAAAAAAATTCATGAAGGAAACTGATTGCTTATTGGTCCTTTGTTAGGATTGTTAATTTTAGCAGTTTTGGGTGGATTTTTATTGCAAACATATATATTAAAAGACCAATTTCCAGTTATTCTTCCTAATACTATGAAATCAATAACTTTATTAGTAACATGTTTAGGTTCTATATTAGCTTTTGAAAGTTTATCAAAGTAAAAATGTTTCATTTTGCTTATAAATTTACTTCTTGGGCGTGGTACATAGACAAAATTCTTTCTCATTATTTTATTTGTTTTACTTTAAAATTAGGATTTAATATAACATATAAATTAATAGATAATCAAGTACTTGAAAATTTGGGCCCTTATAGAATTTCTCACTACTTAACAAAT---AAGGCTAGTCTTTCGAGTTACTATAAGGGGTACATACATTCTTATCTCTTTCTATTCGTAATATGTATCAAGCCTGTTTATTTTTCTCTATTTTAATATTATTTTCAGCATTTAACTCGATACTAAGCCATAATCCTATTCATTCGGTATTTTGACTTGTTTTACTTTTCATTCAAAGCGCAATCCTTTCTATCATGCTAGCCTATGAGTATTTAGGATTTGTTATTGTAATTATATACATAGGAGCGATTGCTATATTGTTTTTATTTGTAATAATGATGTTGGATATATTTCAACTAAAAGTCGTTACC---CAATTTAACAATATGATTCCCATTATTATTTTGGTCTGTTGAGAATTCCCTATTATTGGGAAAAACAATATATAATGATTTGGGGTTTCTATTGGTTATTACTAGTTTTTTGTTGTTAGTTTCCATGATAGGGGCAATTATAATCCAAAAAACAAAATTTAAGTTCTCAACATTATCGAACTATTAC-CTCAAAAAGAATTGAAACATAGTAGTGGCGAACGAAACCTATAA-AA-A-AAGTACCGTGAGGGAATACCTCTTGTATAATGGACTTGCTAGATACTATTATGGTAAGCTTCTAGGCTTAAA-AAT---TTACATAAATCATAATAACCCGAAACCAAACGATCTAATCATAAAAGT----A-GCAAGTACTAACCAGTGAATGTGAAAAAATTCTTGGAATATTTATGATTAGCAGCGAAAAACTAACCGAGTTTGGATATAGCTGGTTCTCTACGAAATCTATTATAGAGAAGAAAGGGAAAAACCTCTCTCTTCAAAAGGGAA-AAAACCTCAATTAGAAATTTA---AATGTTAAAAAAT-AAAA--ATTAAAGTCTACAAGCGTTA--AAATAACTTAAAAGTAGGATTAGAAACACCCATCTTATCAAAAACACGTAATAGTATATTAAATAAACG-CTTTGGATACTAAAATTAGTAGAGTAATCTATCTTA-ATAAAGCTA--TTCA-ATAGAAGAAATAATGCAAGTATAATTAAAA--ATATTTATTTCTAA-TATTTCTTATT-TTAATA-TATGAATAAGTTAATCCAATCTCTTAGTATTAAACTAATTCAAGTAGAAACAAAGAAAAAGA-TAAATTTTCTCTTAGGAACTCCGCAAACGACTGTTTACCAAAAACATAGCATAAAA--------GGTGTTACCTGCCCAGTGA----CT--TACAACTAAAGAAAG--GAAATTACTTA--AAGTGAGTTTAAAGGACGCGGT-ATCCTAACCGTGATAATGTAGCATAATCACCCGCCATTTAAT-TGATGGATAGTATGAATGGTAAAACGAGTATAACACTCTCTCAGAGAAAAATCTTAT-GAAATTGGAATGGTAGTCAAGATACTATC-TT-A-AACTGTAAGACGAGAAGACCCTATAGAGCTTAACTATATCTTGGTAGTTTAGTTGGGGCGACTACTT-TCTAAA-TA-TAATTACTGTATAACCTATAAGTTTAATAGTTA----T-A-----A-A-A---ATAGGCAATAATGACCCGTTAACAAAAAAAAA-CATCGTTAACGAACATTAAACAAAAGCTACCTTAGGGATAACAGGATAATCTTATTTTAGAGACCTAATCGAAAATAAGGTTTGCCACCTC-------------------------------------------------------------------CTTTTGATTCTGGAGA---ATAGAAGATATTGAATATGTTTATACATGTTAG-TG-AA-AGCAAATAAATGAGTAAACTCTGA-TAGTTT---TCAGTTGGTATCAGGAAAG-AAAAAGTAAACCCC-TTTCTTTTCTAAGACACTTAGT--AA---GA-GCCATGTATTTACTGAACCAACAGCAGTAAAGAAAACTATACAATTAACG-TAAATTAGATATGA-GATATTCAGTTAGTTTTGTTTAAT-TAAGTGCCAGCAGACGCGGTTATACTTAAG-AAAC-----AAGTCTTCTAATAATAACAAGAAATT-ATAAGTGAGTAGATACTTGACTAGGTTAAATTT----ACAAGTATAAGTCATTCAAAAAAG---AAGTACAATCAC--ATT-AAAATCCGAATTATGAAAAACAAATAATTAAATAGGATTAGATACCCTAGTAAACTGTAATGTAAATTGAACAGTAC-ACTTT---ATGAGTAAAAATCAAAGAATTTGGCTGTTT-A-CTTT-CTAGTTGGAGGAATACGTAATTTAATTCGATAGTACACGCAATACCTTACCTGTGTTAGA-ATT--TCAAGAACTGCATGGTCGTCTTAAGCTATAATTTATAATT----AAGGCAAAAGTC-TT-ATAAGAAGCAAGTCAGATAGTATGGTCTTTATAGGCAGGGAAATCACGTATTACAATTATT---GGAAAAGT-----TTAAATTCAATATTGGATATAAGCTTAAAA---AACTTATGGAAAGAGAATTCAATAGTAATTAGATA-AAGAAGATTCTAATGAATTAGT-TCAAGTACTAGTACAAATTGCCCGTCGCCTTAGAAAGAGTAAGTCGTAACATAGTGAGGGAAAGGGAACTTTTCCTTG
>JN700944
CTAAGCTCCTTTTTTGACCAATTTATTATTATCCCATTACTTTCTGGGTGGTGGAATAACAGCTACTTGATGGTTATGGTAGTTGTT---TTGTTGGCTTACTTACTTTTTTTCCAAGTTTTTTTGGTTCCTCGACGATGGCAAGTTTTGTTGGAGGGACTCTATCAACATTGGTGGGAAACTCTTCAAACAGGGTTAGGAGCTCATGCTGGGCTATACTTTCCTTTTATTTTTGCTTTATTTTTCCTTATTGGGTTACTTAACCTAATGGGGTTGTTTCCTTATGTGTTTACAGTAGCTACTCATATAGCAATTACTTTTGGATTCTCTTTTAGTATTCTTATGGCCGTGACTATTCTAAGCCTACGTAAATTTGGGTGGGATTTTTTCAGCTTATGAATGCCCGCTGGAGCACCTTTAGCTTTAGCCCCCCTACTAGTTCTTATTGAAACTGCTAGTTATTTTTCTCGAGCTATTTCTTTAGGGATCCGACTGGCAGCTAATTTATCAGCCGGCCATCTCCTTTTTGCTATTTTGGCAAGTTTTGGCTTTCAAATGGTTTTAGCTGGTTGGTGAGGATTGAGCTTAATCCCTATAGGGATCATGGTTTTTATTACTCTTTTAGAGTTGGCTGTAGCGTTAATTCAAGCATATGTATTTTGTCTTTTAACCTCTATTTATTTAGCAGATACTGTTGCTTTACACATG---CCACAATTAGATTTAATTACCTTTTTTTTCCAATTTAGTGGAATTTTAATTGGGTTAGGCCTCTTAATGGGCTTACTTTTATGGAGTACTCTGCCTGGCCTTAAAATTTCTCTTAGAGCCCGAT---AAACAAACATTATGCGCCTCCGCAAAGAACACCCCTTACTATCTATCGTGAACCAAGTATTGGTCGATTTACCTAGCCCTGCTAGCCTTTCTTACTTTTGAAATTTTGGTTCTCTTCTAGGCCTTTGTTTAGGGCTACAAATTGTTACCGGAATATTTTTAGCTATGCATTACACCTCAGATATAAATACGGCTTTTCAATCAATGGCTCATATCATGAGAGATGTAAATTATGGTTTCCTTCTCCGGTATGCCCACGCTAACGGGGCCTCCCTGTTCTTTATTTGTGTGTACTTACACATTGGAAGAGGAATTTATTATGGTAGCTACCAAAAAGTTCCCGTTTGAGGCATAGGCGTCCTCATTTACGGGATTATGATGCTTACCGCTTTTATAGGATATGTCCTGCCC---TGAGGGCAAATGTCTTTTTGAGGGGCCACAGTAATCACTAACCTAGTATCCGCTGTTCCCTATTTAGGGGACTCCTTAGTCCAATGGATTTGGGGAGGGTTCAGTATTTCTGGGGCCACTCTAAGTCGGTTTTTTAGCCTTCATTACCTGATGCCTTTTGTTTTAGCCGGGCTTGCTCTGGCCCATATAGTCCTTCTCCATGAAAGCGGCTCAAACAACCCCTTAGGGTTGAGGTCAGACGTCGATAAAGTTTTTTTCCACCCCTATTTCACATATAAAGATATATTTGGTTTTGCAGTAGCTTTAGGAGGACTCTTCATGATTGTTTTCTTTGCCCCCAATTTATTAGGGGATGTAGAAAACTTTAGCGAAGCTAACCCTTTAGTAACTCCAGTCCACATTCAACCAGAATGGTATTTTTTATTTGCTTATGAATTACTTCTTATCTCGCTGACTCTTCTCAACTAACCACAAAGATATTGGAACTCTTTACTTGGTTTTTGGTGCTTTTTCAGGAATGGTGGGTACAGCCTTTAGTATGCTTATCCGTCTTGAATTATCTGCTCCCGGTACTATGCTAGGAGACGACCAACTTTACAACGTTTTGGTCACTGCTCATGCTTTTGTTATGATTTTTTTCTTAGTAATGCCTGTTATGATTGGAGGATTTGGAAATTGATTGGTCCCTCTTTATATTGGTGCCCCTGATATGGCTTTCCCCCGTCTTAACAACATTAGTTTTTGGTTACTCCCCCCTGCCCTTATTTTACTTTTAGGGTCTTCTCTAATTGAACAAGGGGTAGGAACAGGGTGAACTGTTTACCCTCCCTTATCTGGTATTCAAGCTCATTCTGGTGGAGCTGTAGATATGGGTATTTTTAGCCTTCATTTGGCAGGAGCCTCCTCTATTCTAGGAGCTATGAACTTTATTACTACCATCTTTAACATGCGAGCCCCTGGTGTCACTTGGGACAAACTCCCTCTTTTTGTATGATCTGTTCTTATTACTGCTTTTTTATTACTTTTATCCCTCCCTGTATTAGCTGGAGCTATCACTATGCTTCTAACAGATCGAAATTTTAATACCTCTTTCTTTGACCCTGCTGGAGGGGGTGACCCCATTCTTTTTCAACATCTTTTACCATGATAGCCCTGAATTTGGGCAATTGAGTTTTCAGGACGCTGGAAGCCCTGTAATGGAAGAAATTATTTTTTTCCATGATCAAGTCATGTTCATTATCCCAGTTATTGCTGTACTAGTATTATGATTAATTTACCGTTCATTAAGCTCCGCTTATTATTATAAATATTTAACTGAAGGAACAGTTATTGAAATCGTCTGAACTGTGATTCCTGCTGTTATTTTGGTCTTTATTGCATTCCCTTCTCTAAAGTTGCTTTATCTAATGGATGAAGTTTTAGACCCAGCCTTAACTATAAAAGCTGTAGGACATCAGTGGTATTGGTCTTATGAATATGCTGACTATGAAAGTCGAGCTTTAGAGTTTGATTCTTATATGATTCCAACAAATGATCTTAATTCCGGGGATTTACGGCTTTTAGAAGCCGATCACCATTTAGTAGTCCCGGTTCAGACTCATGTCCGTTTATTAGTAACAGGAGCAGATGTTATCCATGCATTTGCTCTACCTGCCCTAGGGTTAAAAATAGATGCCATTCCCGGGCGGCTCAACCAACTTAACTTTTTAGTAAAAAGACCTGGGGTTTATTATGGACAATGTTCAGAAATTTGTGGTGCTAACCATTCTTTTATGCCTATTGTTTTAGAAGCAGTCTCCTTAGATTACTACATTCAATGAATAGCTACTCGCTCATTACCACCCTTTTCATTTAGTTGATCCCAGCCCTTGGCCTTATATAGGGGCTTCAGGCGCCTTAGCGACTACTTTCGGATCTGTTATTTATTTCCATTATAGTCAGATGAGTCTTTTAATTGTAGGGTTGATACTCCTTACTGTCACTTTTATCTTCTGATGAAGAGATGTTATTAGAGAAGCTACTTTCCAAGGGCATCACACAGCCATTGTTCGTCAAGGATTAAAATACGGAATGTTACTTTTCATTCTTTCAGAAGTTTGTTTCTTTGTTTCTTTCTTTTGGGCT---TTTTTTCACAGTAGTTTAGCTCCTGCTGTTGAATTAGGGGCTGTTTGACCTCCAACAGGAATTGATGTTTTAAACCCTTTTGCTGTTCCTTTACTGAATACAGCAATTTTACTAAGTTCTGGGGCTACAGTAACTTGAGCCCATCATGCAATTATTAGTGGGCAGCGCAAATCTGCTCTTTTAGGGCTTTTAGTCACAGTCTTTTTAGGGATGATTTTTTCAGCTTTACAAGGAATGGAATACTATGAGGCCCCTTTTGCTATTGCAGATTCTGTTTATGGCTCTACTTTTTTTGTAGCTACAGGGTTTCATGGGTTTCACGTTCTTATTGGGACTACTTTTTTAGCTGTTTGTTTAGTTCGGTTAATTAACCACCAATTTACTAAACACCATCATTTTGGTTTTGAAGCTGCTAGTTGGTATTGACATTTTGTTGATGTTGTCTGGCTTTTCCTTTATGTTTGTATCTACTGATGAGGAGCAATGCCTACTTGAATTTTATGATTTACATCTATCGTGATCAAAGGGCTTATTATTTTAATCCCCTTACTTATTAGTGTCGCTTACCTCACCCTAGCAGAAAGAAAGGTTTTAGGGTATATG---CAATCTAGGAAAGGCCCTAATATTGTCGGAATCTATGGGTTGCTCCAACCTCTAGCTGATGGAGTAAAATTATTTGGGAAAGAATTTGTATGGCCTACCCAAGCTAACCGTACAATTTAT---ATTTTAGCTCCCATTGTGGCCCTTTTCTTAGCCTTTACTGTTTGGGCTGTTTTAAGCTTTGATGGGTTTACAGGGTTAGCTGACATCCCTTTAGGCTTACTTTTAATTCTAGCCCTTTCCTCTATCGGAGTTTACACGACCCTCATGTCAGGTTGGGCTAGCACTTCTCGCTATGCTTTTTTAGGTGCTTTGAGAGCTGCTGCTCAAATGATTAGTTATGAAGTGGCTATAGGTCTTTTAGTTTTAACTGTTATTGCTGTTACAAGCTCTTTTCATCTAGGAGTTATAATTGATCATCAATACCAATCAGGTTGATTCTGACTTCCCCTTCTACCTGCCGCCCTTATGTTTTACGTATCCGGATTAGCCGAAACCAACCGAGCCCCCTTTGACCTTACTGAAGGGGAATCCGAATTAGTGTCGGGGTATAACGTGGAATATGCTTCTATGCCTTTTGCTTTATTCTTTTTGGGAGAATATGGGCATATACTTTTTATGAGCACACTTATTAGTGTTCTATTCCTAGGGGGTAGGGTTGAAAGTAGGCTTGGTTTCTTTTTCTATGCTCTGAGTAAGAGCTTCATACCCTCGAATCAGGTATGACCAATTAATGGCCCTTTTATGAAAATCTTACCTACCTCTTAGTTTAGCTTGTGTAATTAGTTACCCCTGTCTTTTAGTAGCCTGACAAGGAACTTGTAATTGCCTTAACTGGGTGAACCAGTGCTTTGATGTGTTTAACAACTGAATTCATGACCTTTTTTGTGTTAATGGAGATTCAAACTCTTTGTTTATTTGTTTTAATTTCCTACCAAACTTATTCAGCTTTAAGTACAGAAGCTGCTGTAAAATATTTTGTACTAGGGGCATTTGTTTCTGGTTTATTCCTTCTTGGTTTAGCTTTATTCTACCAAACTCGAGGGCATCTAAGCTTTAATTACAGGGACTTTATTCTTTAAAATGACAGTTGCCCCCTTTCACCAATGAGCCCCCGATGTTTACGAAGGAAGCCCTTGAGTGACCCTACTCGTTTTAAGCTCTCTTCCCAAACTGGGGGTCTTTTCAGTATTGGCCCAGTTTGCTTTGGGCAGGGGGTTTAATCTCAATTTTTTGAGGGGTTTGAGGAGCTTTTAACCAAAGTAAATTAAAACGGTTATTAGCGTATAGTGCCATAGGCCACGCAGGATTTATAATTATGGGGTTATCTTTAGGAACTCTAATGGGGTACCAAATGGCCGGACTTTATTTAATTTTTTACATTATTACTTTTTTAACGTTAGTGTGAACTTTAGAAACC---CTCCCCTTTCTAGGAAGCCATTGGGCCTATTGAGACTTGAATTCTAGTTGCTTTACTTTTTAGTATGGCAGGGATTCCCCCACTTGTGGGGTTTTTAATAAAATGAGGAATTCTAACAGCTTTAATAGAAGCCCAGCATTTTATTACAGCTTTGGTTGTTTTATTATTAGCTACTTGAGCAGTAGGTTACTATCTACGGCTAATTAAACAATTAACTTTTGAACCCAGTTCTTCTTGAACCCGATGATTTGTTTTACTTGAGCCTAGGGACTTTTGTTTCTATCACATCTCTTGTTTGGCCTTTTTGATATATAGGGGGCTTACATTACTTAACCTGATGTATTGTT------ATGTTAACCCAATATTCTAACCTTCTCCTATTTTTTATAATCTGTGTTGCTTTAGCCATAATTCTGGTAGGCTTATCTCTTGTTCTTCAAGGAAGAAGCCCAGATAGGGAAAAGAATTCCGTCTATGAATGCGGATTTAGTCCTTTCCAATCACCAGGCCAACCTTTCTCCATCCGGTTTTTTTTGATCGCCTTATTATTTTTAGTGTTTGATCTGGAGGTTTCTTTTCTTTTCCCTTGATGTAAAACCTTATTTCAAGATACTTCAGTCAGC---TGACTAGCCTTATTTTTCCTTATTTTACTTACTTGGGGGCTGGTATATGAATGGGTGAAAGGTGCCCTAGAATGAGAA---ATGTGAATAATTATTAACTTACTAATCACGAGTCTAGCTATTCTTCATCTC---TTAAATACCCCCCGTTTTCAGAAAGAGTTACTTAAAAAACGAGGATTAGAATGAACCACTGCTTTATTGCTAACTTTTCTTTTTGGGCCTTAGATGGCATAAGCGCCCCACTAATTGTCCTCTCCACTGGACTTATCCCTATTTGTTTACTAGCTAGCTGAAAATCATTACAATTCTTAATAAAAGAATTTATTTTATGTCTTATAATTTTAGATATCCTCCTTATTTTAAGTTTTGCTAGTCTAGATTTAATATGGTTTTACATTCTTTTTGAAGGACTATTAATCCCTATGTTTATAATTATTGGAGTCTGGGGGTCACGGGCTGATAAAGTATCTGCCGCCTTTTATTTTTTCTTCTTTACATTGGCAGGCTCTTTAACCTTCTTAATAAGTATTTTCGGCCTTTATCATTTAACCGGTTCCACCCAATGAATTGTTTTATACCAACATCCCATACCTGATACATTACAATACCTCTTCTTCTTAGGCTTCGCTTTAAGTTTTGCTGTAAAAATTCCTCAATTCCCAGCCCACATTTGACTTCCTCAAGCCCATGTCGAAGCCCCTGTAGCAGGGTCTGTCCTTCTAGCAGGAATTCTTCTAAAATTGGGGGGATACGGCTATTTAAGATTCTGTTTACCTCTCTTTCCTAAAGCAGTAATTTTCTTTACTCCTTTAATGATTACCCTAGGAATTCTTGGGGTCTTTTGAGGAAGTGTTAACACCCTTAGACAAGCAGATATGAAACGTTTAGTCGCCTATTCTTCCGTAGCCCATATGGGATTAGTTACCCTAACACTATTTTCTCAACAGCCAGAAGCACCTCTAGCTGCACTTTTAATGATGGTTGCTCATGGCTTAGTTAGCCCTGCGCTATTTATCATGGTCACTCTTCTATATGATAGGTTTCACACACGGCTCATCCGTTATTATCGAGGGGTAGCCTTAGGGGCCCCCTTACTAGCTACAGCTCTGGTGATACTGAGCCTCATGAATATGAGTTTACCCCCTACCAGTAATTTTGTAGCTGAATTTATTTCTCTCTGAACAGTATTCCAACTATCCCCTTTAGCAGCCCTTCTAGCCGGGACCGGAGTTATCCTTTCCGCTGGGTATTCCCTATGATTCTGTAACAGAATTTGCTTCGGGACTTTGAGCCCACATCTTAGAGCTTTAAGGGACCTTTCTCGACGAGAGGCATTACTTGTAATTCCTTTAATTATTCTCCCCACAGGGTTAGGGGTTTACCCCCATATTTTTACAATTCACCATCCTATTCTTGTTCACTTTAGGAACTACAGGTTTAGTCATTAACAGAACTAACCTTATTTTGACAATTATGTCCATTGAACTAATGTTTTTAGCCAGTGCTTTTTTACTATTAATGGGAGGGGCTCAACAACTTTCCGTTGAAGGACAACTCTTAACCCTCTTTATTTTAACAGTAGCAGCTGCAGAATCTGCCTTAGGGTTAGCTATACTAATAGCTTATTACCGGCTTAAAGGAACCATTGTTATTCATAGTTTTACGCTATTAAGAGGTATGTATTGTTTAATTCTTTTCCTTCCTTTATTAGCGACTCTTTGAATATTTTTAGGAGGGAGATGATGAGGTGAACAAGGGTCTAGTTTTTTAACTATAGCCCATTTGTTTATGGCTTGATGTCTAACACTAGCTCTTGTTTGAGAGGTTTGGGTTAACCAAAGTATCCTATTATTAGTGGGTGCTAATTGGCTCCCTCTCTTACCTTTTCAAGTCTCCTGGGGACTATTATTTGATCCTTTAACCGCTTGTATGAGTTTGGTTGTTTGTTCTGTCTCCGGACTAGTACATCTTTATTCTTACAATTACATGGCAGGAGACCCTCATCGCCCCCGATTTATGGCTTATTTATCTTTTTTCACATTTTTTATGCTAATTTTAGTCTTCAGCTCAAATCTTTTACAAATGTTTGTAGGTTGAGAAGGAGTTGGGCTGTGCTCTTATCTCCTTATCGGGTTTTGGTACACCCGTTTAGAAGCTAACAAATCTGCTATTAAAGCTATGGTGGTTAACAGGATAGGGGATTTAGGTCTTTTATTAGGAATATTTGGAATTTGGTTTTATTATGGAACTCTCCAATACCTCCCCTTTAGGGTTAGTTATTGGAGCTGTAGGGAAATCTGCCCAATTAGGACTCCACACATGGCTCCCTGACGCAATGGAAGGCCCTACTCCTGTATCCGCTTTAATTCATGCGGCTACAATGGTTACAGCTGGTGTCTTCCTTTTAATCCGTATGAGTGCTCTTTTAGAGTTAAGCTCTTGAGGGCTTTTAGTAGTTGTTTGAGTGGGAAGCCTGACTGCTTTTTTTGCAGGGACTATCGGAGTTTTCCAACAAGATTTAAAAAAGATAATTGCCTATTCAACTTGTAGTCAACTAGGGTATATGGTAGCAGCTTGTGGTCTTTCTTGGTATTCAGTAGCCCTATTTCATTTAACTACCCATGCTTTTTTTAAAGCCCTTCTTTTTTTAGGGGCTGGTTCAATTATTCATGCTTTAATGGATGAGCAAGATGTCAGAGTTGCTGGGGGATTACGTCATAGACTCCCTTTTTCTTATGCTGTAATGGTTATAGGATCTCTGGCTCTCGTAGGATTCCCTTTTTTAGCAGGCTACTTTTCTAAAGACTTACTTTTAGAACTAGCTTATGGCTGTTACTGAAAGCAAGCTGTTTATGGACTTTTAATAGCCGCTGCTTTTTGTACAGCATATTACTCATGGAGATTAGCTTGATATACTTTTGCAGGAACTTTTAGAGGTCCCAGTTACATATGGCCTTCTATTCAAGAGAGTACTTGAAGTTTATGGGCCCCTTTACTCTTTTTAGGGGTAGGAAGTTTAATTGTAGGTTTTATGTTGCAAACTCTGTTTAATGAGGCTTTGCCTCCTTTATGACTATTAACTCAAGTTAAGGTCACTCCTCTTTTAGGGCTTATATGTGCCCTAGGGTTAGGAAGTTAAAAAGTTACTTAACACGGGTATGGCTAACCCCTTATAGATTTTTTAATCAAGCATGAGGGTTTAATGCATTCTGAAATTCTTTACTTACATACCCTTGTTTAACTCTGAGCTACAAAATTGCCTACAAAGTTATAGACAGAGGGTTACTTGAGACTTGGGGGCCTACAGGCCTTTACCGAACCCTTGGTAACTGAAGTCAAAAAGCTAGTTCTTTTCAATCAGGATATTTATTCCATTACACCTTAACTGTAATTATATGGTTTATTTTTTAACCCCCCTCCTTTTAGGTATTTTACTGACGGGGAGTCAGGTTATTACCTCCCGTAATCCCGTTCACTCTGTTTTTTGGTTAGTTTTAACTTTTATCCAAACCGCTTTTATCTTTATAACTTGGGGATTAGACTTTATTGCTCTTATGACTGTTATTGTTTATGTTGGGGCTATAGCTATTCTTTTTCTTTTTGTTATTTTAATGCTACAACTAGCTAACACTCCCCCATCT------AATTTAGCTCAAACTTGACCCACCTTATTTTTTATTGCAACTGGAGTTGGAAGCAATTGGCCAAACCCTTTATTCTACTTACCCCCTTCTTTTTGTAGCTGCTGGCTTTACCCTTCTAGTTGCTATGGTTGGGGCAATGGTTTTTAAAAAAACAACTCCCCTTCCAACAACTTCAATGAAAAGCTTT-TTTTTGATCAATTAAAACATAGTAGTGGCGAACGAAACAGATAGTGA-A-CAGTACCGTGAGGGAATACCTTTTGCATAATGGGCCTNCCAGTGATCAT-TTGGCAAACTGAAAGTCAAGTCAAA-------------------TTCCCCGAAACCAAGTGATCTAACCCTTTCCCAGA-TT-TTAAGTCTTTACCGGTGGCTGTGGCAACATCCTCGGGAGAGGAAGGGTTAGCGGTGAAATACCAATCGAACTTGGCACTAGCTGGTTTTCCACGAAAGGCATTTAAGAGCCCTTAGGCGATAAGGTCTAAGGACCAAAGGGAA-ACACCCCTAAACTCTAGTAAA---AGACATAAAATCCCCCTAACGTCCACAGAGACCCCCTAAT--AAACTGGTTTTAAGTAGGCTTGGAAGCAGCCACCTTAGAATGAAGGCGTAATAGCCCCTAACCCGATAG-GTTTT--CTCTAAAATTGGAACATGNTGTTCTAATC-CACCACGCAA-GTAAAACAGCAGCGCTAATGCNGGCATGAGTA-----ACAATCTCTTTCGG-GGTTTTGNAAG-----------------------CCAACCCCTAAGTA------CAGAACACCATGAAAGTAATCCCTGA--TTTATTTTTCTTAAGGAACTCGGCAAACGACTGTTTACCAAAAACATAGCATTAGA--------GGTGACGCCTGCCCGATGG--------TTTATCCTAAGTTAATTAACATTAACGA--ACCTGAACTCAATGGCCGCGGTATTTCTGACCGTGATAATGTAGCGAAATCAATCGTCACTTAAT-TGCTGACCTGTATCAAAGGTATTACGAATGTTCCCCTGTCTCAAGAAAAATCCCTGT-GAAATTGAAGGGGCCGTGCATATGCGGCC-TATTTTCCTGTAAGACGAAAAGACCCTATTGAGCTTTACTATAACCTGGTAGTTTCGTTGGGGCGACGACCT-TTCAAA-AAGTAATGACTGTTTGGCTTATAAGCCTACCAGACA----C-T-----T-T-C---GTGAGCCATAATTTTCCATTTTAGGGGC-----AACCCTAAAATGCCATAATATAAAAGTTACCATAGGGATAACAGCGTAATTTTGTCGAAGAGCTCTTATCGATGACAAAGATTGCGACCTCGATGTTGAATTG-TGGTATCCTGGGGGTGTAGCCGCTCCCAAGGGTTGGTCTGTTCGACCATTAAAACCTTTGGTTCTAGGGGGTTATTAAAGCTTGATTCTTTTTTAATACATGCTAG-TG-AA-AGCTAACCGGTGAGTGTAACCCTCCCCCTGGGGAGTTTGAGGTATCAGGTGCT--GAGATGTAAACCC-CTCAGAGCCCAAGACACCTAAC--TT--TAA-GTCACCCCTTTTCTGCAGCAACAGCAGTAGAGAATATTGTGCTATGGGCG-TAAGCCTGACACAGAAAAGAATTTAAAGGTCTGTCCTAC-CACGTGCCAGCAGACGCGGTTAGACGTGGA-GACC-----AAGTTTTAACAAAACAGTAGGCCCTAAGCGTTCTTCTATTTCCCATTAGCGATAAAATGT----AATAAGGTTAAAGACCACCAACCA-CGAAAGTGTAAACCT-----CTTTTAGATAGAGCGAAAGTAAGGGTAGCTAACAGGATTAGAGACCCTGGTCGTCCTTACCTTCAACTGAGTAGTAC-GGTCGC--AAGACTAAAATTCAAAGAACCTGGCTGTTC-ACGCTA-CCACTTAGAGGAGTGTGTCTTTTAATACGATACTCCACGAGTAACCTTACCTTCTTTAGT-T----TCAGGTATTGCATGGCTGTCGTCAGTTTACTTATAAAAAG---TTAAACACCCTAC-TA-TGTAGAATGATGTCAGGTAGTATGATCCTCATAAGAAGGGAA-TGATGCACTACAATTCA----AGGGCAAA-----TAAACCCTTTGAACGGAG-AAAGGCTGAAA--CGCCTTTCCAAAGCCGAATTTAAGAGTAATCGAAAATCATCATGTTTCGTTGAACTGGT-TCAGCTGTGAGTACAAATTGCCCGTCACCTTAAGAGAAGCAAGTCGTAACATAGTGAGTGGAAAGGAATTTCTACTCG
>JN700946
TTAACCTCTTTTTTTGATCAATTTATTATTGTCCCTTTAATGTATGGTTGATGAAATAATGCTTGACTTATGCTCTTAATAGCCCCC---CTTTTAATGTATCTGTTCTTTGACCGTATTTATATGGTTCCTCGTCGATGACAAGTTTTAGTGGAGGGTCTCTATGGGCATTGAATGGAAACCTTAAAAACCAACTTAGGAGTTCAAGCAGGTACTTATTTCCCTTTTTTATTCAGTCTCTTTTTTATGGTAGCGATACTTAATGTGTTAGGACTTTTCCCCTATGTGTTTACAGTAATGACTCACATTGCTATTACATTTGGGTTTTCTTTTAGTATACTTATCGCTGTGACTGTTTTAAGTATTCAACGTTTCGGAAAAGACTTTTTAAGCCTTTTTATGCCTGGGGGAGCCCCCTTAGCTTTAGCTCCCTTATTAGTTATAATTGAAACAGCTAGTTATCTTTCTAGGGCTATTTCTTTGGGTATTCGATTAGCAGCCAATTTATCTGCCGGTCACCTTCTTTTCGCCATTTTAGCTAGTTTCGGATTTCAAATGATGGCTGCCGGATGGTGAGGGTTAAGCTTAATTCCTATTTCTATTATGGTCTTTATTACTTTATTGGAGCTAGCTGTTGCTATGATTCAAGCTTATGTATTCTGCCTTTTAACGTCTATTTATCTAGCTGATACAGTTGCCTTACATATG---CCCCAATTGGACTTTGTAACCTTTTTATTTCAATTTAGTGGTGCTCTGTTGGGCTTAAGTTTTATGGTAGCTGTTCTTATTAGAACAGTACTGCCCGGCCTTAAAGTGTCCCTTCGTCTGCGTT---CGCCAAATCCTATGCGACTACGTAAGGAACATACCCTTCTATCTATCGTGAATCAAGTCATGGTGGACTTACCCTCCCCCATTAATCTCTCCTACGCTTGGAATTTTGGTTCCCTTTTAGGTTTATGTTTAGGCCTTCAAATAATAACTGGAATATTTCTAGCCATGCATTACAGTTCTGATATTAACTCAGCTTTTCAATCTATGGATCACCTAATAAGAGACGTCAACTATGGATTTATTCTTCGTTATGCCCATGCCAATGGAGCTTCCCTATTTTTTATTTGTGTTTACTTACATATAGGTAGAGGAATCTACTATGGAAGTTATTTAAAAACCCCCATCTGAGTAGGGGGAGTTATTATTTACCTTCTTATGATGCTAACCGCTTTTATTGGTTATGTCTTACCT---TGGGGTCAAATGTCTTTCTGGGGAGCCACAGTCATTACAAATCTGGTCTCCGCTGTTCCCTACTTAGGAGATTTTCTAGTCCAATGAATTTGAGGGGGGTTCAGTGTTTCTGGGGCCACCTTAAGTCGATTTTTTAGTTTACACTACTTACTGCCCTTTGCTATAGTAGGTTTAGCCTTAGCTCATATTATTCTTCTCCATGACCTAGGTTCTAATAACCCCTTAGGACTTCGTTCTGATGTAGATAAGATCCTTTTTCACCCCTATTTCTCCTATAAAGATCTATTAGGCTTTGGACTAGCTTTAACAGGACTTATAACCATTATGTTCTTCTGACCCAATGCCTTAGGGGATGTAGAAAACTTCACAGAAGCCAACCCCTTAGTAACCCCTGTTCATATTCAACCTGAATGATACTTTTTATTTGCATATGAATTATTTTTTAACACGCTGACTTTTTTCAACGAACCATAAAGATATAGGTACCTTATATCTAATCTTTGGTGCCTTTGCCGGAATGGTAGGAACCGCCTTTAGTATGCTTATCCGTTTAGAACTCTCCTGTCCAGGATCTATGTTAGGAGACGACCAACTTTATAACGTTTTAGTAACAGCCCATGCCTTTGTTATGATTTTCTTTTTAGTGATGCCTGTTATGATTGGAGGGTTTGGTAATTGACTTGTACCCCTTTACATTGGGGCTCCTGATATGGCCTTTCCTCGATTAAATAACGTTAGTTTTTGATTGTTACCTCCAGCCCTAATCCTTTTATTAGGCTCTTCTTTGGTAGAGCAGGGTGTAGGGACAGGTTGAACCGTCTATCCCCCCCTTTCAGGTATTCAAGCCCACTCAGGTGGGGCTGTTGACATGGGAATTTTTAGCCTTCACCTAGCTGGAGCTTCTTCTATTTTAGGGGCAATGAATTTTATTACCACTATTTTTAATATGAGGGCACCAGGACTAGGCTGGGATAAACTCCCCCTTTTTGTGTGATCCGTTTTAATTACAGCCTTCCTTCTCCTGCTCTCTTTACCTGTTTTAGCAGGTGCTATTACTATGTTATTAACAGATCGGAACTTCAATACCTCCTTTTTTGATCCAGCCGGGGGTGGGGATCCTATCCTATTTCAACACCTCTTACGGGGATGCCCCCGAATTTGGTCAACTCAGCTTTCAAGATGCTGGCAGCCCCGTTATGGAGGAAATTATCTTCTTTCATGATGATATTATGTTTCTTTTGCCCGTTATTACAGTACTGGTCTTATGGTTAATGCTTCGTTCTATGAGTTCCGTCTATTATTATAGATATTTAACTGAGGGTACAATTATTGAAATTGTTTGAACTGTTATCCCAGCTATTATTTTAGTATTTATTGCTTTTCCTTCTCTTAAATTATTGTATTTAATGGACGAAGTACTTGATCCAGCTCTTACCATTAAAGCTGTTGGTCACCAGTGATATTGATCTTATGAGTATGCCGATTACCAAACAACAGCCTTAGAATTTGATTCTTATATGATTCCTACGGCTGATTTAGTGTCAGGTGACCTCCGTCTATTAGAAGCCGACCATCACTTAGTAGTTCCTGTACAAACCCATGTTAGATTATTAGTGACTGGGGCTGATGTGATCCATTCTTTTGCTCTTCCCGCTCTAGGTTTAAAAATAGATGCTGTTCCTGGCCGTTTAAATCAACTTAATTTCCTTGTTAAACGTCCTGGTGTGTATTACGGGCAATGCTCTGAAATTTGTGGGGCTAACCACTCTTTTATGCCCATTGTTTTGGAGGCCGTTTCTTTAGACCATTATATTCAATGAATAGCCCAACGCTCACTACCACCCTTTTCATTTAGTAGACCCTAGTCCCTGGCCCTATGTAGGGGCTTCTGGAGCTTTAGCAACTACCTTTGGGTCTGTCCTTTATTTTCACTATAGCCAAAGTGGGCTTATGACATTAGGGCTTATTCTTATTTTAACCACCTTTGTGGTTTGATGGAGAGATATTATTAGAGAGGCTACTTTTCAAGGACATCATACTGCTATTGTTCGTCAAGGCTTAAAGTATGGTATGCTTCTTTTTATTGTTTCCGAAATTTGTTTTTTTGTCTCCTTTTTCTGAGCC---TTTTTCCATAGTAGCTTAGCTCCGGCCATTGAATTAGGAGCTGTTTGACCCCCTACTGGGATAGATGTTTTAAACCCCTTTGCTGTACCCTTACTTAATACAGCTATACTTTTAAGCTCTGGGGCCACTGTTACTTGAGCTCATCATGCCATTATTAGTGGACAACGCGCCTCTGCTTTAGCTGGTTTGGGGTGAACTGTTATTCTAGGGGTTATATTTAGTTCTTTACAGGCCATGGAGTATTATGAAGCTCCCTTTGCTATTGCTGATTCCGTTTATGGCTCTACTTTCTTTGTAGCCACTGGATTTCACGGGTTTCATGTTTTAATTGGAACAACCTTTTTAGCTATTTGTTTAATTCGCCTTATTGTCCACCAATTTACACGCCACCACCATTTTGGTTTTGAAGCTGCCAGTTGGTATTGACACTTTGTCGATGTTGTTTGGCTTTTCCTTTATGTTTGTATTTATTGATGGGGAGCTATGTCCCCCCTTTTATGAACTTGTTTCCTCAGCGTGATTAAAGCCCTATGAATTTTAATTCCCCTTCTCCTAAGTGTAGCCTATTTAACCTTAGCTGAAAGGAAAGTGTTAGGCTATATG---CAAGCCCGGAAAGGCCCCAATATCGTAGGTCTCTACGGCCTCTTACAACCTATAGCCGATGGAATTAAATTATTTACTAAAGAGTTTGTTTGGCCCTATCAAGCCAATATGGTTATTTAT---ATCCTGGCCCCTATGATTGCTTTACTATTAGCCTTTACGGTATGAGGGGTATTAAGTGTATCCCCTCACAGTCAATTAGCGGATATTCCATTAGGAATCCTTTTAATTTTAACTCTTTCTTCCATAGGTGTCTATACCACCCTCATGTCTGGGTGGGCCAGTACATCTCGTTACGCTTTTTTAGGCGCATTAAGAGCTGCTGCCCAAATGATTAGCTACGAAGTAGCCATCGGGCTTCTTATACTAACAGTTGTAGGTTGTGTTTCTACCTTTCATATAGGCCAACTAGTAGCTCAACAACAAGAAACTGGGTGACTGTGGTTACCCCTATTCCCTGCCTTTATTATGTTCTTTATATCAGGTTTGGCTGAAACAAATAGAGCCCCTTTTGATTTAACAGAAGGGGAATCTGAACTAGTGTCTGGGTATAACGTAGAATATGCCTCCATGCCTTTTGCCCTCTTTTTCTTAGGAGAATATGGACATATATTATTTGTGAGTGCCCTCATTAGCTTCTTATTTTTAGGGGGTTGGGTTAAAAGTAGGCTTAGTAGCCTTTTTAATACTTTGGGTCAGAGCCTCTTTCCCTAGAATAAGGTATGACCAACTTATGGCTCTACTATGAAAATCTTACCTGCCCCTAAGCTTAGCCTGTATTATAACTTTTCCTTGTCTTTTGATAGCCCTTAACGGAACGTATTATTGCCGTGGTTGGTTGAACAAGCGCTCTTATGTGTCTTAGCCAAAGCTACTTATCATTCTTTCTTTGAATGGAATTACAGACGCTCTCCCTCTTTGTGTTGGTGTCTCGACGAACTCATTCTCTTCTTAGTACTGAAGCGGGCTTAAAATATTTTGTTATGGGGGCCTTTGTATCAGGCCTTTTTCTTTTTGGAATTAGTTTACATTTTCATCTTTGAGGTGACTTAACCTTTAATAGGTTCCGCACTCCTTTTTAAAATGGCAGCCGCACCCTTTCATCAGTGGGTGCCAGATATATATGAAGGCGCTAACTTTAGTACTCTTCTCGTGCTGGGGACTCTCCCTAAGTTAGCTGTGTTTTCGGTGCTAGTGCAATTTTCTTTGAGGGGCAGGCTTCCTATCTTTAGGGGTAGGAGCAATAGGAGCTTTAAATCAAACCAAAATCAAGCGGTTCCTAGCGTACAGCACCATTGGCCATACTGGTTTTTTGATGCTGGGTTTGTCCTTGGGCTCATTAGTCGGCTATCAATGAGGAGCAATGTATTTGTTAGTGTATAGTTGGACTCTAGTTGCCTTCGTGGCGGCCCTCACTAGT---TTACCCTATCATTGATCTCATTTAGGGTATTTTAGCTTTTATCATGTCTCTGCTCTTATTAAGCATGGCCGGTATTCCGCCCCTCACTGGGTTCTTAGTAAAGTGAGGTATTCTTTCCACCCTAATTTCCCAACAAGCCCCTTTAACAGCTTTAGGCGCTTTTTTAATGGCTACCTTAGCTGTTGTTTATTACATTCGCGTTGTCAAAATTATTTATTTCCAACCTGCTGCCTCTTGAGTGGGGTGACTCACTATCTTTAGCTTTTAGCTTCTATATGGTAGTTACGTGTCTTGTCTGTCCAAGTTGACTATTAGATAGTCTCCATTGAGCGACCTGATGTATAGTT------ATGCTCTTAAGTTATGGTGCCCTTTTAATTTTCTTAGGGTTGTGTAGTGCCTTGGCTTTACTTTTAGTAGGCCTTTCCCTCTTCCTGCAAAGCCGAAACCCCGATCCCCAAAAGACGTCCATTTATGAGTGCGGATTTAACCCATTTCAAAATCCGGGACAACCCTTTTCTATTCGATTTTTCTTAATTGCTATTCTATTTCTTATTTTTGACTTAGAGATTTCTTTTCTTTTCCCCTGAATTATTACCTTATTTCAACACAGTTTAACCAGC---GGGTTAGTTTGTTTCTTTTTAGCTGTTCTTACTTGGGGTCTTGTTTACGAGTGACTTCAAGGAGCCTTAGACTGAGAG---ATGTGATTGATTTTAAATTTTCTTATTTTTAGCTTAGCCTGTTCTCACCTG---TGAAGTCTACCTCGTTTTGGTAATTACCGCCTAAAGAGAGTAGGACTTCAGTGGTCATTGGCTTGACTCAAGGTCCCTCTCTTTTTGCTATGGATGGAATAGCAGCCCCACTTATTATTCTATCCACTGCTCTAATTCCTCTCTCTTTATTGGCCAGTTGAGACTCTATCCGCTTTTTAGTAAAAGAGTTTATACTTTGTCTTTTAATTATTGATTTACTGTTAGTACTCACCTTTTCCGTATGAGACCTAATGTGGTTTTATGTTCTCTTTGAGGGAATTCTTATCCCTATGTTTTTAATCATAGGGGTATGAGGCTCCCGAGTAGATAAGGTAACAGCCGCCTTCTATTTCTTCTTTTTCACCCTTATTGGATCCCTTCTATTTTTATTAAGCCTTTTTTTCCTTTACCAAACCGTAGGTTCAACCCAATGAAGTACTCTTTCAGCTACCCCCTTAGATCCCACTCTTCAATATGCACTTTTTGGGGGGTTTATGGTTAGCTTTGCTGTTAAAATCCCTCAATTCCCCTGTCATATATGATTACCCCAGGCCCATGTAGAAGCTCCCGTAGCAGGATCTATCTTATTAGCCGGAATTCTGTTGAAATTAGGGGGTTATGGTTACTTAAGGTTTTGTTTACCTCTCTTTCCAGCAGCCACTCAACACTTTGGTCCTGGTATGTGTTTACTAGGTGTTTTAGCTGTACTCTGGGGGAGCATTAATACCCTTCGTCAAGCAGATATGAAACGTTTAGTAGCTTATTCTTCAGTAGCCCATATGGGATTAGTGACGGTGGCTCTATTCTCGGGTAGCCCCGAGGGTTTGGCTGCTGGTCTTCTTATGATGGTAGCTCACGGTTTAGTAAGTCCAGCCCTTTTTGCCATGGTTACCTGCCTTTATGATAGATTTCATACTCGACTTATCCGTTACTACCGAGGGTTAACCTTAGGTGCCCCTCTATTTAGTGTATTTTTTGTGAGCTTTAGCCTTATGAACATGAGTCTCCCTCCCTCCGGTAACTTTATAGCTGAATGAACTTCTTTAGTAGCCCTCTTCCAAGCCAGCCCCTTAACAGCCTTAATAGCAGGAACAGGAGTTATACTGTCTGCAGGCTATTCCCTATGATTCTGTAATAGAATTTGTTTTGGCACATTAAGCCCCCATCTCTATACACTAAGAGATCTTAACCGTAGAGAAGTCTATCTTTTATTTCCCCTTTTACTTTTACCTTTTATATTAGGTCTTTATCCAGCCAGTCTTTTTTCTTCTCGCTTTAGCCCTTTTTACCTTAGGTAGCACAGGTATTGTTCTTAACCGGGGTAACCTTATACTCACTATTATGTCTATTGAACTTATGTTTTTAGCCAGTGCCTTTTTACTTCTTTTAGGGTCAAATTGAATGGACACTTTAGAGACCCAAATATTTACCTTGCTTATCTTAACAGTAGCAGCAGCTGAATCAGCCATTGGTTTAGCTATATTAATTGCCTTTTTTAGGTTAAAAGGGACTATTGCTATTCAAGCCTTTTCACTTCTTCGCGGTATGTATAGTTTAATTCTGGTGTTCCCTTTATTAACTTTAGTCCTTTTGGGACTGGGGGGTCGTTGGTTGGGAGAAAAGGGGAGTCGAGGTTTGGCTACCCTCCATATGGGGTTTATTTGACTGTTAAGTCTTTTACTATTCTGAGAGGTAATTATTCAACAAAGTACTGTTTGGATTCCCGGGGGATCTTGAATCCCCCTATCCTGAGGACCCTTCTCTTGAGGACTTTTAGGAGATCCTCTTAGTGCGTGTATGGTCTTAGTCGTTTCTACTGTCTCAGGTTTAGTTCACCTCTACTCTATTCAGTATATGAACGGGGATCCCCATCAACCTCGATTTATGGCCTATCTCTCCTTTTTTACTTTTTTTATGCTCCTTTTGGTGCTTAGTGATAATCTTTTCCAAATGTTTGTGGGGTGAGAGGGCGTTGGTCTCTGCTCCTACCTCCTGATTGGTTTCTGGCATACACGCTTAGAGGCTAATAAAGCTGCCATAAAGGCTATGGTGGTTAACAGGGTAGGAGATCTTGGTTTGCTCTTAGGGATGCTGGGGCTCTGATGAGGGTTTGGCACGGTACTCTACCTACCCCTTGGGCCTTTTAATAGGTGCCATAGGGAAGTCAGCTCAACTAGGCCTTCATACCTGGTTGCCCGATGCTATGGAAGGACCCACCCCAGTGTCTGCTTTAATTCATGCAGCCACTATGGTAACAGCTGGCGTTTTTTTATTAATTAGAATGAGTGCCTTATTAGAGGTTACTTCTTGAGCCCTAATTTTAGTAGCCTGGGTAGGAGGACTCACTGCCTTTTTCGCAGGAACCGTCGGTATATTTCAACAAGATTTAAAAAAGATTATAGCTTATTCTACCTGTAGTCAATTAGGCTATATGATAGCCGCTTGCGGTCTTTCTCTCTATTCAGCTAGTCTCTTCCATTTAACGACACATGCTTTCTTTAAGGCCCTTCTTTTTTTGGGAGCAGGATCTATTATTCATGCTTTACAGGACGAACAGGATATACGCCGAATGGGTCAATTGGTAGCTAGGTTACCTATCTCCTATTTGGCTATGTCTATAGGTTCCTTTGCTTTAGTAGGGTTTCCCTTTTTAGCTGGTTATTTCTCAAAAGATCTTATTTTAGAAATGGCCTTTGGTGTTTATTGAAAACAGGGAGTTTATGCTCTCCTGCTTATGGCAGCTTTTTGTACTGCTTTTTACTCCTTTAGGTTGGCTTGATATACCTTTGGGGGAGACTTTAGAGGTACCCCCCTAGGATGAAAGAGCGTGGCTGAAGGGCAACCTGCCTTATGGCTTCCCCTGTTGATATTAAGTATTGGTAGTATAATAGTAGGTTATATATTACACTATAGTTTAGTGGGGCCCATCTGTGTTCCTCCTATAATCACTGTATGGAAGAATCTCCCCTTACTTTTATTATTTTTAGCTATAGCCTTAGGATCTTTTCAGGAGTTCTTACTTATTTTTGAAGAATTCCTTTTACTTTTGGAAATCAAGCGTGACTTTTTAACACCCTTATTAATACCTTCTTAGTCTTCCCCTTTTTAAGGTTAAGCCACCATATAGCTTACAAATTACTGGATCGAGGGGTATTAGAAGTATGAGGGCCCCAAGGGGCTTATCACTTTTTTACCTCCCTTAGTGGCCAGTTTTCAAGCTGACAATCAGGCCAACTCTTCCATTATACATCAACCCTTGTTTTATGCTATATTTATTGCCCTTTCTCCTTGTCGGCATCCTACTGACCGGTTGCCAAGTGATCGGGGCCCGTAACCCTATTCATTCGGTCTTTTGGCTTGTTATCACTTTTATTCAAACGGCTTTAATCTTAGTTTTACTAGGCCTAGATTTTATTGCTTTTATGACAATTATTGTTTATGTGGGGGCTATTGCCATTTTATTTCTTTTTGTTATCCTAATGCTTCAACTAACAACCCACTATCAAGAG------AGTTGGTGAGTTTATGGTCCCAGTCTTCTTTTTATTAGTAGCTTACTTTGTTACATTAGGGTCTTTTTTTTACCAACAGTACTCCCTTATTTTTGTGGGCGTGGCTATGATACTATTAGTAGCTATGGTGGGAGCTATGGCATTTTAGACAACAGAGTTTGTTTAATCAAGCCCAACGAAATAACCC-----------ATTGAAACATAGTAGTGGTGAACGAAACAGATAG-TGCA-AAGTACCGTGAGGGAATACCTTTTGCATAATGGGCTCGCCAGTG-AATGATAAGCAAGCCGGAGGCTATAGTTTA------------------TCTTCCCGAAACCAAGTGATCCCTCCGTGAACAGTG-TT-TTTAGCACGCACCGGTGGCTGTGGCAACATCCTCGGAAGATTTGCGGAGAGTGGTGAAATACCAATCGAACTTGGCTATAGCTGGTTTTCTACGAAAGGCATTTAAGAGTCCTTGGGCGACAAGGTCCAAGGTCCCATGGGAA-ACAACCCGATGCTTTAGTTAA---GGTCACCCACACCCCCTCTAACGTACCTAGGGGATGATTAGTAACCATACCTAAAGTAGGCTTGGAAACAGCCATCTTAGAATGACCACGTAACAGTACAAGGTACGCTAG-TCCTCC-CCTTGAATTTAGTAGAACGTACAGATAAC-TTCTTCGTTA-GATAGTCTGTAGCGCCACTGCGAGCATGAGTAATAG-----TTGTGTCTAG-GCTTTTAAATC---GGCCCTTTAGATCTTATCCAAGGGTCTTT--CTTTTGACCT-------GTAGACATAATTCCCCCC--TTCCCTTTTTAGAAGGAACTCGGCAAACGACTGTTTACCAAAAACATAGCATTGGA--------GGTGACGCCTGCCCGATGACCCCTC--------TTAACCTAAATAACTTTAGGGA--ACAAGGGTTCAATGGCCGCGGTATTTCTGACCGTGATAATGTAGCGAAATCAATCGTCACTTAAT-TGCTGACCGGTATGAAAGGTATAACGAACGTTCCCCTGTCTCCTAAAAAGTGGCTAT-GAAATTGTAGGGGCCGTGCATATACGGCC-CA-TTCTCTGTAAGACGAAAAGACCCTATTGAGCTTTACTATACTCTGGTAGTTTCGTTGGGGCGACGACCT-TCCAAACAG-TAATGACTGTTAGGGCTATACCCCGCACAGACA----C-T-----C-C-T---GTGGGTCTAAGTGATCCATCCCGTTTTAAAAG-----ACTGGATGCCAAAACATAAAAGTTACCATAGGGATAACAGCGTAATTTTACTGAAGAGTTCTTATCGATAGTAAAGATTGCGACCTCGATGTTGAATTG-CGGTATCCTGAGGGTGCAGCCGCTCTCAAGGGTTGGTCTGTTCGACCATTAAAACCTTTGGCTCTAGGGGATTCTCAAAGCTTGTTTACTTTTTAATACATGCTAG-TT-AA-CGCTAACCGGTGAGTGAACCAGACCCCTAGGGGCTGGACCAGTATTAGGCTTTATTAGGACTAAACCC-CTATTAGCCCATGATGCTAAGT--TT--AAA-ACCACCCCCTCTCTGAAACAACAGCAGTAGAGAATCTTGTGCTATTGGCG-TTGGCCAGACACAGAAAGTAACCATTAGGTCTGTCCCAT-TATGTGCCAGCAGACGCGGTTAGACCTAAA-GATC-----CCGTTTTGAGAAGACAGTGGGCCCCAAAAGCTACAAAATGCCAACGTGACGATAAAATGT----TTTTGTTTTAAAGAATTTCGAAAG-CTAACGCCTCCTTCT-----GTTGAGGACCTAGCTAAAGTAAGGGGAGCTAACAGGATTAGAGACCCTGGTCGTCCTTACCCTCAACTGAAGAGTAC-GATTGC--AAGATTGAAATTCAAAGAGCCTGGCTGTTC-ACCCTT-CCCCTTAGAGGAGCGTGTCCTTTAATACGATACTCCACGAGTTACCTTACCTACCCTTCA-C----TCAGGTATTGCATGGCTGTCGTCAGTTTACGTTTCAAACG---ATAAACCCCTTTCTCC-TTTAGAAAGACGTCAGGTTGTATGATCCTTATGGGTAGGCAA-AGATGCGCTACATTTCA----GAATCA-------TATTTCTTCTGAGCGTAA-GAGGGCTGAAA--AGTCCTCTCTAAGTTGAATTTAAGAGTAACTAGAAATCAGCATGTTCTAGTGAACCGGT-TAAGGTGTGAGTACAAATTGCCCGTCACCTTAAGTGAAGCAAGTCGTAACATAGTGAGCGGAAAGGAATTTCTGCTCG
>JN700947
ATGGCCTCATATTTTGATCATTTTATAGTAACAAAGATTATATCTAGTTATATAACAGATTCTTTTTTTATACTTTTATTTGTAATT---GTTCTTTACATGGTTATTTGTAGAAATTTTTTTATAGTTCCTGGGAGAATACAAAGTTTAGTAGAAATTATATTAGAACACTGAGTAACTGTAGTTAGAGAAAATTTAGGAGAAAAAACTGATTACTATATTCTTCCTTTAAGTGCTTTATTTATGTTTTTACTAGGAATCAATCTTTTAGGTTTTTTCTTGTATACTTTCCCTTCTACAACCCATATTTCAATAACTTTTGGGGCTGCATTGAGTGTTTGATTAGGAGTTATAATTTTAGGATTTAAAAATTTTAGATCTTCTTTTTTCAGTATGTTTATGCCTACTGGGGCTCCTCTAGCTTTATCTCCTCTTTTAGTAGTGATTGAAATCGTTAGTAATTTATCAAGACCTGTTGCATTAGGAATGCGTCTTGCTGCTAATTTAACTGCAGGTCATATTTTATTAGCAATCTTAGCTGATTTTGGTTGTAAACTATTATTTTATTCTTGAAGTTTATTTAATTTATTCCCAATATTTATTATTATCTTTATGACTACTCTAGAGATTGCTGTTCTTGTTATTCAAGCTTATGTTTTTACCTTATTATCAATGATTTATCTAAGAGATAGTATCACTTTACATATG---TCACAATTAGATGTTTCTATAACTTTTAGTCATTTTTTTGTATTTGCTTTTTGTTTTTATGTATTTTTACATTATATA---ACAGTTTTTTTAATTAAATTTTGATATAACCAAAAATTACGTA---AAAAGAATTTTATGAGAATAAGAAAAGAAAATCCTATTTTTTCACCTATTAATTCTACTTTAATAGATCTTCCAAGCCCTTCTAGTATAAGTTATTTCTGGAATTTTGGTTCTTTACTAGGTCTCTGTCTAGTAATACAAATTCTTACAGGAATTTTTTTAGCTATGCACTACTGTGCTGATGTATCATTAGCGTTTTCATCAGTAGCTCATATATCTAGAGATATTAATTATGGGTTTTTATTAAAATATCTTCATGCTAATGGAGCTTCCGCATTTTTTTTATGTGTATATATTCATATAGCTAGAGGATTATATTATGGCAGTTATTTAAGATGGCACTTATGAAGTTCTGGGGTTGTAATATTCCTGATAATGATGCTAACAGCTTTTATAGGGTATGTTTTACCT---TGGGGGCAAATGTCATTTTGGGGGGCAACAGTAATTACTAATTTTGTTTCAGCAGTACCTTATATTGGTAACGATATAGTACAATGAATATGAGGCGGATTTAGTGTAGGTAATGCAACTTTAAATAGATTTTTTAGTTTACATTATTTATTTCCATTTTTATTAGCAGGCTTGATAGTAGTTCATTTAGTTCTTTTACATACAACAGGATCAAATAGCCCAACAGGCTTAAACCCAAATTCAGACAAAATTCCTTTTCATATATACTTTACAACTAAAGATGTTTATGGATTTATATTATTATTTATATTATTATCAACACTAGTATTCTATATGCCAAATATTTTAGGAGACCCAGAAAATTTTATAAATGCAAACCCCTTAGTAACTCCTGTTCATATAATGCCAGAGTGATATTTCTTATTTGCCTATGAATAATTACATAACACGTTGAATATTTTCCACTAATCACAAAGACATAGGAACATTATATTTAGTATTTGGGGCATTTTCCGGTATGGTAGGAACAGCCTTAAGTATGTTAATTAGACTTGAACTAGCTGCCCCAGGAGCAATGTTTGGAGATGATCACTTATATAATGTTATAGTTACAGCCCATGCTTTCGTTATGATTTTCTTTTTAGTAATGCCAGTCCTAATTGGTGGGTTTGGTAATTGATTTGTACCTTTATATATTGGGGCACCAGATATGGCTTTCCCAAGATTAAATAATCTAAGTTTTTGATTACTACCACCAGCTTTATTGTTACTATTAGGATCTTCATTGGTAGAACAAGGAGCAGGAACAGGATGAACAGTATATCCCCCATTATCTGCTGCCCAAGCTCATTCAGGACCTTCAGTAGATATGGCAATTTTTAGTTTACATTGTGCGGGAGCTTCATCAATAATGGGAGCTATAAATTTTATAACTACTATTATAAATATGAGAGCCCCTGGTATGACATTTGATAAATTACCTTTATTTGTATGATCAGTTTTTATAACAGCCTTTCTATTATTACTATCTTTACCTGTGTTAGCTGGAGCTATAACAATGTTGTTAACAGATAGAAATTTTAATACAACCTTTTTTGACCCAGCTGGAGGAGGAGACCCAGTCCTTTATCAACACTTATTACAATGATAGCATGGAGCCTAGTCAACTACACTTCCCTGACGCTGCTTCACCTATTGCTGAACGTTTAATGTTTTTTCATGATAATGTTATGTTTATAATTATATTAATTGTCGTTTTAGTAGGTTGAATAATGATTTCTTCTATTACTAACAAACATTTTTACAAATATTTAGTGGAAGGAACTGTAATAGAAATAGTTTGGACAGTAGTTCCTGCTATAATTTTAGTTTTTATAGCTTTACCTTCTCTTCAATTGCTTTACTCTATGGATGAAGTAATAGACCCTTCTTTAACTATAAAAGCTATTGGACATCAATGATATTGGTCATATGAGTATTCTGATACTGAGGGGGATTCAATAGAATTTGATTCTTATATGGTTCCTACTTCTGATTTAGAAGAAGGAGAATTAAGATTATTAGAAGTTGATAATAGAGTAGTAGTTCCTGTTAATACACAAGTTAGAGTTGTAATAACTGGTGCTGATGTTATACATTGTTTTGCTGTCCCTTCTTTAGGAGTTAAAGCTGATGCTATACCTGGCAGATTAAATCAAGTTAGTTTTTTAGTAAAAAGACCTGGATTATATTATGGTCAATGTTCTGAAATTTGTGGTTCCGACCACTCTTTTATGCCTATAGTTATAGAGGGAGTTTCCCAAGAAAAATTTGTTAATTGAATTTCTGTTAAAAGTTTATCATCCTTACCATTTAGTAGATCCTAGCCCTTGACCATATGTTATGTCTTGTGGTGCTTTTTTAACTACTTTGGGCGCAGTAATCTATTTTCATTATAGCCACATGGTTTTAATGGTTTTAGGTTTACTAACTGTAATTTTATGTATGTTATCTTGGTTTAAAGATGTTGTTAGAGAGGCAACATTCCAAGGATTTCATACAAAAGCAACTGTCTTAGGTCTTAAATTAGGGTTTTTATTATTTATAGTTTCTGAAGTTTTATTTTTCTTCAGTTTTTTTTGAGCT---TTCTTTCACAGTAGTTTATCCCCTTCTGTTGAAATAGGAGTAATGTGACCTCCTATTGGAATAGATCCTCTTAATCCTTTTTCAGTTCCTTTATTAAATACAGCTATTTTACTAAGTTCTGGAGCTACAGTAACTTGGGCTCATCATAGTATTGTTAGTGGAAGAAGAACTGAAGCCATAAGAGGGCTAAGTTTGACTGTATTTTTAGGTTTAATATTTACAGCTTTACAAGCTTTTGAATATGTTGAAGCTCCATTTTGTATAGCTGATTCTGTCTACGGATCAACTTTTTTTGTAGCTACAGGATTTCATGGTCTTCATGTTATAATTGGAACAATCTTTTTAACTGTATGTTTAGTAAGATTATATAATTCTCATTTTACAAGATCTCATCATTTTGGATTTGAAGCAGCATCTTGATATTGACATTTTGTTGATGTTGTTTGATTATTCTTATATGTTTGTATTTACTGATGAGGTTGT---ATGAATTTAATTATAAATTCTATATTTGATATTATAAAGTTTTTAATCATAATAGTACCAGTTCTAATATCAGTTGCTTACTTAACTTTAGCCGAAAGAAAAGTTATAGGTTATATG---CAAGCCAGGAAAGGCCCTAATGTAGTTGGGTTATTTGGCTTATTACAACCTTTAGCAGATGGTGTAAAACTATTTGCTAAAGAGATGATTATCCCAAATCATGTGAGTATATTCTTATAT---TTTTTTGCTCCTATCTTAGCGCTAACTTTAGGATTAGTAGTTTGAGGGGTTATGCCTTTTGGATCTAATGTAGTTCTTAGCGACTTAAGCTTAGGAATGTTATTAATTTTTGCTTTATCTTCAGTAGGTGTTTATGCAATTTTAATGTCTGGGTGATCAAGTAATTCTAAATATGCTTTTTTAGGGGCTTTAAGAGCCGCAGCTCAAATGATAAGTTATGAAGTTTCCATTGGATTAATAATCATAACAACCATTTTATGTACAGGTTCTTTAAATTTATCAACAATTATTTTCACTCAAAATAAATGTATATGGTTTATATTTCCTCTACTACCTGCTGCAATAATGTTTTTTATTTCTTGTCTTGCTGAAACAAATAGAGCTCCCTTTGATCTAACTGAAGGAGAATCAGAATTAGTCTCAGGATTTAATGTAGAATATTCTTCAATGTCTTTTGCCCTTTTTTTTCTAGCCGAATATTCACACATTATTTTTATGAGTTTCCTATTTTGTTTGATATTCTTAGGAGGTTTTTATAAAATCCATGATCATTGTTCTATTATTTATTTGAGTCAGAGCATCTTACCCTAGACTTAGATATGATCAACTTATGCATTTATTATGAAAGACATACCTTCCTTTGAGTTTATCTTTAGTTTTGCTAGTAAATTGTTTAATTTGAAGTATAAACGCTCTCCCTTAATATTATGGTTTTAATGGGGTCAATGATGATAATAACTTGTGATAATTTAATAGTAATTTATCTGGGTTTAGAATTACAAACATTTTCTTTATTTATACTTATATCAAAGAATAGGGTTTCATTAAAAGGATCAGAAGCTGCCTTAAAGTATTTTATTCTTGGAGCATTATCCTCTGGGCTTTTTCTTTTGGGTATTTCATTCATATTTTCAAATGGCTCTTCATTAAATTTTGATTTGTTTATCTTTATTTTTTAAATTAGCACTCTTTCCTTTACATTTTTGAGTAGCTGATATATATGAAGGATCTTCTTGAGATGTGATATCTCTACTATCTACAATACCTAAAATTAGTGTTCTTTCCATTGTTTTACAAATTTTTTATTATTTGTGGTGTAATTTCTATTATTTTAGGAACAATTGGGGCAATGAATCAAACAAAAGTTAAAAGATTATTAGCATATAGTGGTATTGGTCATATGGGTTTTATAATTTTAGGTTTTGGTTTATTAACTAATCAAGGATTAGAAGCAAGTTTTATTTATTTGTTTATTTATATTTTTACAATTTTAGGAATTTTTTCTCTTATATATGGTACTTTATTTACAAAAAATTATTTTATAGTAGAGTTTAGCATTTTCTTGATTAGTATTTTTTCTGTCTATAGCCGGAATTCCACCTTTTGCTGGATTTATAAATAAATGACTAATTCTTTTAGCCTTAGTAAACTCTAATTATTTAGTACCTGTTTTAATAGGAGTATTATTTTCTGCTATTGCAGCTGGTTACTATCTAAGGGTAGTTAAAATAACTTATTTTCAAAAAACTTCTTCTTATATAAGTTGAGAAAATATTTTCAGGTATTTCTATATATTTAAGTGTATTTTTAATAATTCATCCTTCTAGTATTTTTATACCTTTTTACATGGGCTTTAATTATTTTTTT------ATGAACATAGAATTTATTACTATTTTTACTGTTTTAATTATAGGTTTAGCATTATCTAGTGTAATATCTGGAGCCTCTTATTTCTTAGGTGAAAAATCACCCGATAAAGAAAAAGTCTCTGTTTATGAGTGTGGATTTGATCCTTTTCATTCACCAGGGGAACCATTTTCTATAAGATTTTTTCTTATAGCTATATTATTTCTGGTATTTGACTTAGAAATATCCTATCTTTTCCCATGGTCTAGCAGCACTGGACATATTACTTTAAGTGCTCAATTAATAATTATTCTTTTTCTAATAATTTTAACCTTAGGTTTAGTTTATGAATGATTAAAAGGAGGACTAGAATGAGAA---ATGTTTATAAAAATATTATTTTTTATTCCTTTTATAGCAATAATTAATATA---ATTTTTACTAGTAGATTTAATATAAAAAAATTAGAAAAAATTTCTTTATTTTGATCTACACTATTATTTGAGGTTCAGTATTTTTCGCCCTTGATGGGATTTCTCTTTTTTTTATAGGCCTAAGTATAATTTTAATACCTATATCTATATTAATGAGTTGAAAAGCAATTACACACCTAAAAAAAGAGTTCATTCTATCCTTATTTGTAATAGTATTTTTATTAATTGGTGTATTTTCTATATTAGATATATTAGGGTTTTATATTTTATTCGAAGCTATATTAATACCAATGTTTTTAGTAATAGGAATATGAGGATCTAGAGAAGAAAAAGTAAAAGCTGCTTTTTATTTTTTCTTTTATACTTTAATTGGAAGTTTGTTAATGTTAATTAGTATTTTTAAAATTTATTCTGCATTAGGAACAACTAACTATCAAAGTCTTATAATACTAGAATTACCTACTCAAATACAATTTTGATTATTTTTAGGTTTTTTTGCTAGTTTAGCTGTTAAAATACCAATGATCCCATTTCACATTTGATTACCTCAAGCACATGTAGAAGCCCCTGTTGCAGGGTCAGTATTATTAGCTGGAATTTTATTAAAACTAGGAGGATATGGATTTATAAGATTTTCTTACCCCTTATTCCCTATCGCTAGTGAATATTTCACTCCAGTAATATTATTACTTAGTCTATTAGCTTTGATTTACGGTAGTTTAACAACTTGTAGACAAACAGATATTAAAAGATTAATTGCTTATTCATCAGTAGCTCATATGGGGTTGGTAACTTTATCTATATTTGTTCATTCAATGGAAGGTTTGATTGCATCAATTACAATGATGGTCGCACATGGATTAGTGAGCTCAGGTCTTTTTATGACTTCTGCTGTAATCTATGTAAGACACCATTCTAGGGCTATTAGATATTTTAGAGGATTAACCCTAACAATGCCAATTTTTTCAACTATAACCTTAATTTTAATTTTAGCTAATATAGGATTCCCTTTAACATTTAATTTTATAGCAGAACTATTTTCGATTTTAGCAGGTTTAAACTATTCTTTTATAATTGGGGCTTTATCTTGTATAGGAGCATTACTATCAACAGTATACGCCCTTTACTACTATAATAGAATTTACTTTGGTGTTTTATCGAGTCATCTAAAATTTTCTAGAGAAATGATGGCTTTCGAATTTCAAAGTTTCATGCCTTTAATTCTTTTAACAATAATTTTAGGGGTATTTCCAAATTTAATTAACATTTTTACCCATAGTACTTTTTATCTTAAGTGTAATAGGGGTAGTTATAAATAGGTCCAATATAATACTTGTTTTAATTTGTATAGAAATGATGTTACTATCTGTTTCTTTAAATTTTATGATTAATGCTTTTTTTTTAGATTCTATACTAGGTCAAATATCTTCGATATATATTATTACTGTTGCTGCAGTAGAATCTGCGATAGGTCTATCTATAATGATCGCATTCTATAAAATAAAAGGGTCAATCGCAATAAGATTTTTAAATCTTTTGAAAGGAATGTATTTTTTAATTATATTTTTACCTTTATTAAGTTTTTTAGTATGTAGTACATTTGGAAGAAAAATTGGAGAAAAAGGAGTAAAATTATTTTCTTCTTCTTTATTGATTTTTACTTTTTTACTATCTTTTTTTGCTTGAATAGAAGTTGTTATTTTTAACTCAAATGTAGATTTAATTTTATGAAGTTGATTTAATTTAGGTTTATTAAGTGTTGATTTAGGTTTACAATATGATGGTGTTGTTTGTTCAATGCTTTTATTGATAACCGGTATTTCTTCACTAGTACATTTATATTCAACTTCTTATATGGATGGTGACCCCCATTTACCTAGATTTATGTCTTACTTATCTTTATTTACTTTTTTTATGATTATATTAGTAACGAGTACAACTTTACCACAGTTATTCATTGGTTGAGAAGGAGTAGGTTTATGTTCATATCTATTAATAGGTTTTTGATTTACAAGAATTCAAGCTAATAAAGCAGCAATAAAAGCCATGATAGTAAATAAAGTTGGAGATATAGGAGTACTTTTAGGAATGATTCTAATTTGGATGACCTTTGGGGGATTAGATTATAATGTTTTTCTTATTACTAATTGGAGTAATTGGTAAATCAGCACAAATAGGATTACATATGTGATTACCTGATGCCATGGAAGGCCCTACTCCAGTTTCTGCTCTTATTCATGCAGCTACAATGGTTACAGCTGGTGTTTTTCTAATAATTAGATTATCTCCATTTTTTGAAGAAACACCTTTAATTTTAATAGTTATTGTTCTTTTAGGAAGTTTGACTGCTTTTTTTACTTCAACAATAGGGTTAACACAAAATGATTTAAAAAAGGTTATAGCTTATTCTACTTGTAGTCAATTAGGATATATGGTTATGATTTGTGGGTTTTCACAGTATAATGCTGGCTTATTTCATTTGGTAAATCACGGGTTTTTCAAGGCTTTACTCTTTTTAAGTGCTGGTTCTATGATTCATGCTTTAAGGGACGAACAAGACTTAAGAAAAATGGGGGCAATGAGAAGCATAACTCCTTTAACTTTTATATGTATATTTATTGGGTCTATATCTTTAATGGGTTTACCATTTTTAACTGGGTTTTATTCTAAAGACTTAATTTTAGAATTAGCATACGGAGAAAACTTTTTAACTTTTGCATTATGATTAGGTTTATTAGCCGCTTCTTTGACAGCTTTTTATTCTTTTAGGTTAATTTACAATACCTTTATAAATAGACCCCAATCTTCGATATTATCATTTAATCATTCTCATGAAGGTTATTGAAATTTATGATTACCTTTATTAATTTTACTAATTTTGAGTGTAATAGTTGGTTATTTTTTACAATTTACAATATTAAAAGACGAATTTCCTATTATGTTACCTAACTTTAATAAATTCTTGCCTGGTTATCTAAGTGTAGGGGGTGCTTTATTATCAATTGACAATCAAGTTTATCTAGTATTTTTGTAAAAGCTTATAGTTTTACAAATGGGGCATGATATTTTGATACCTTTTTTAATCATTATATAGTTAAACCAATCTTAAAGATTGGATTTTCTTCAACCTATAAATTAATTGATAACCAAATTCTTGAAGCTTTAGGGCCGACAAAAATATCAGCTGAAATTTATAAAACTTCCAATAGTTTAAGTAAATTTCATTCGGGAAAAATATCAACTTATGCTTTTATATTAATAATATGGAACAATTATTTTTTTTATTTTCAATTTTGTTATTAAGCTCTGTAACTATGGCTATTACTTCATCAAATCCTGTTCACTCAGTGTTTTGATTAGTATTAGTATTTATATATAGTTCAGGATTTTTAATATCTTTAAGTTTTGAATTTTTAGCTTTAATGATGATTATAATTTATGTTGGAGCTATAGCAATACTATTTTTATTTGTAATAATGATGTTAGATATAGCTCAACTAAAAAAAGTTACC---TCAATTTTTAATATTATCCCCATAGTATTTATTGTATTTATAAATATTAAACAATCTAGGGCTAAATCTTTATACAGAATATGCTTATCCTTTATTAATTTTAAGTCTTTTATTATTAGTAGCAATGGTAGGGGCAATTGTTTTCTAGAAAACAAAGTTTAGTAGACCAACATCACAGAAATTTCTT-AATAAAAAGAACTGAAACATAGTAATGGCGAATGAAACCTATAA-AA-A-TAGTACTGTGAGGGAATACCTTTTGTATAATGGGCTTATTAGAAAAAAGATTTGCAAGTTATAAGACAAATGAAAA---TTAAA-AAGTAAATCTTACCCGAAACTAGACGATCTAATTGTGGGCATC---CTAAAAGGGAAAATTAATAAATGTAGAAAAATTTTTAAAAGACCTGCAATTAGCAGCGAAAAACTAACCGAGTCTAGATATAGCTGGTTTTCCACGAAAATTATTTAAGAGACTATAAGCTCAAATGTTTATAGTCAAAAAATAA-AAAAGTTTTATTAAAAGTTAA---TTCGTAAGATTCC-AAAA-CCTAAGAGTCTAAAATTATAA--AGACATTGAAAAAATAGGCTTAGAACCTGCCAAATTTGAAAGATTACGTAATAGTTTACCCATTAAAAA-ATCTTT-GAACAAAATTAGTGGAATATTCTAT-----------AAA--AAAAAATAAAAGAAAAAATATAAGCATCAGTATAA--AAAATTATATCTAA-TGATTCTTATT-TTAATA-AATGAATAAGGTAAAACAGACTCTCAGTACTTACCTAAATCAAGAAGATATAAAGAAAGGGA-ATAATTCTTTAAAAGGAACTCGGCAAACGACTGTTTACCAAAAACATAGCATCAAA--------GGTGTGACCTGCCCAATGG----CC--TTCAATTTAAGAAAAATAAAACTTTTCT--AAAAAAGCTTAAAGGACGCAGT-ATCTTGACTGTGGTAATGTAGCATAATCACTCGCCACTTAAT-TGGTGGATAGTATGAATGGTTAAACGAATATTGCACTGTCTCTAAAAGAAATCCCAT-GAAATTAAAATAATAGTAAAGATGCTATT-TA-A-AGCTGTAAGACGAAAAGACCCTATAGAGCTTAACTACATTATGGTAGTTTAGTTGGGGCGACTGTCT-TTTAAA-AT-AAATTATTGTATAATATATAAATTTAACAATTA----T-A-----A-A-A---ATAGGCTATAATGACCCATTAGATTTTAATAA-CAAAACTAATGATTAATAAATAAAAGCTACCTTAGGGATAACAGGATAATTTTGTTTTAGAGATCTAATCGAAGACAAAGTTTG--------------------------------------------------------------------------CTTTTGATTTTGGAGA---AATAAAGGTGAGAGATTTGTTTATACATGCTAG-TG-TA-AGCGAATAAGTGAGTAAATTCTGA-AAATAT---TCAATTTATATCAGGATTT-GAAATTTTAAAAGT-TTCTATTCCTAAGACATAAAGC--A---AAA-GCCACGTTTTAACTGAAACAACAGCAGTAAAGAATTCTATACAATTAACA-TAAGTTAGATATGG-GAACTCTCTTAAGTTTTGTCTAAT-TAAGTGCCAGCAGACGCGGTTAAACTTAAG-AAGC-----AAATCTTTATAACAAAGTTGGTAACA-ATATGTGTAAAAATTTTTGAATTGGTTAAATAA----ACAAAAATTATTAGTTCAATAAAG---AAGTTAAAATAC--TTA-AAATTCTGAAACATGAAAATTGAGAAATTAAATAGGATTAGATACCCTAGTAAACTCTTTTGTAAACTGAACAGTAC-ACTTTT--AAAAGTGAAAATCAAAAATTTTGGCTGTTT-A-TTTT-CTAATTAGAGGAACATGTAATTTAATTCGATAATCCGCGAAAAACCTTTCCTATTCTTGA-ATC--CCAGGTACTGCATGGTCGTCGTCAATTTAGTTTTATTAAC----TAAATATAATTC-AA-ATAAGAATAAAGTCAGATATTATGGTCCTTATGAATAGGCATATTATGTGTTACAATTTTT---AAGTTAAT-----ATAAATTTAAAAATGAAA-TAAAAATGAAA---TTTTTTAAGAAAGAGAATTTAATAGTAATTGAAGA-AATAATGCTTCAATGAATAAGT-TCAAATATGAGTACAAATTGCCCGTCGCCTTAGATAGAGCAAGTCGTAACATAGTGGAAGGAAGGGAACTTCTTTCTG
>JN700949
TTTGCCTCATATTTCGATCAATTCACTTTAGTCAATATAGCTTTAGAGCTAGTAACAAATTCTTCTTTAATGCTTCTCTCAGCCTTA---GTCCTATCCTACGTTTTTTTTAGTAATAAATGACTAGTACCCACTAGGTGGCAGATGGTTATAGAAGCAATTTATACCCACTGATCAGGGCTAATAAAAGACAGCCTAGGCCAAAAAGGTCTTGTTTACTTCCCGTGGTTGGTGGGTCTTTTCTCTTTACTATTATGGCTAAATGTTCTCGGCCTGTTTCCTTATGTCTTCACCGTAGGTACACATATTGTGGTGACTTTTGGACTGTCACTATCTATAATTACATGTGTTACAATAATGGGAATAAAAAATTTTAAAGGGGATTTTTTCAGTCTACTTATGCCTCAGGGAGCTCCATTGGCTCTGGCCCCACTGCTGGTGCTTATAGAGACCGCTAGCTACGTTTCCAGAGCGCTATCCTTGGGAATAAGATTAGCTGCAAACCTGTCCGCAGGACACCTGTTATTTGCTATCCTTGCGAGTTTTGGTTTCCAGATGATTATGAACAACTATTTTATGCTTAGCCTCTTTCCTATCGCCATAATGGTTTTTATTACTGTACTTGAAATAGCAGTAGCGGTCATACAAGCCTATGTTTTTTGCTTGCTTACCTCAATATATCTAGAGGATACACTTAAATCACACATG---CCTCAGCTAGATTTCGTTACCTATTTAAATCAATACTTATGGGCAATAGGTGTCCTCACAACCATCGTGACTATAATGGTCTCCACAATTCTACCTCCTATAAAGCGTTCTTTGGAGTGCAGTC---AAAAAATTGCTATGAGAGTAAGAAAATATAACCCTTTAGCAACAATCGTTAATGACATACTTGTCGATTTGCCTTCCCCCTCTAACATAAGTTACCTTTGGAACTTTGGCTCCCTTTTAGGGACGACCCTAATAATACAAATACTAACCGGAGTGTTTTTGTCTATGCACTACTGTGCTGACACATCTTTGGCTTTTTCTTCGATCTCCCATATAATGAGGGATGTTAATTATGGATTCGTCCTGAAATATGCGCATGCTAATGGTGCCTCGATATTTTTTTTGTGTGTGTACACACACATAGCTAGAAGCCTTTATTATGGTGGCTTTCTCAAGGTAGAACTGTGGTTCTCGGGGGTTACTATACTACTGATAATGATGGGCACTGCCTTCTTAGGATACGTCCTGCCT---TGAGGCCAGATGTCGTTTTGGGGAGCGACCGTAATCACTAATCTTGTTTCGGCTATACCCTATATAGGTAATGACATCGTTCAGTGGCTATGAGGCGGCTTTAGTGTGTCTAATGCTACCCTTAACAGATTCTTTAGTCTCCACTATTTGTTGCCATTTGTTCTTGCCGCCTTGAGTGTTGTCCATTTGATACTACTCCACACCGACGGGTCCTCTAATCCTGTAGGGGTTAAATCTAGCATAGATAAAGTCCCTTTCCACCAGTACTTTTCCTTTAAGGACATTTATGGTATAATGCTGTTATTGTTTGTACTGATGTTTTTAGTATTCTTTGCACCAAATATACTAGGGGACACGGAAAACTATATACAAGCTAATCCCCTAGTCACCCCGGTCCATATTCAACCTGAATGGTACTTCCTATTTGCTTATGAGTACATATTTATCAAGATGATTATTTTCAACAAACCATAAAGACATAGGAACACTTTATTTAATATTCGGGGCTTTCTCCGCTATGGTTGGGACAGCCTTCAGCATGATTATAAGACTAGAATTGTCTGGACCAGGGTCAATGCTTGGAGATGACCAAATATATAATGTTGTGGTCACGGCTCACGCCCTAATAATGATTTTCTTCTTCGTAATGCCTGTACTAATAGGAGGTTTTGGCAATTGGTTTGTACCATTGTATATCGGAGCCCCAGACATGGCGTTCCCGAGGCTTAACAACATTAGCTTCTGGTTACTTCCTCCCGCCCTACTTTTGTTGTTAGGGTCATCTCTGATAGAGCAAGGGGCCGGAACCGGCTGAACAATATACCCTCCCCTCTCGTCGATTCAATCACATTCAGGGGGGTCTGTTGATATGGCCATATTTAGCTTGCACCTGGCTGGAGCTTCATCGATAATGGGTGCTATAAATTTCATTACGACTATTATAAATATGAGGGCACCAGGTATGACTATGGACAGGATACCTCTGTTTGTTTGGTCTGTTCTCGTTACTGCTATTTTACTACTACTGTCTCTCCCAGTTCTAGCAGGTGCTATAACCATGCTATTGACTGATAGGAACTTTAACACCTCTTTCTTCGATCCTGCTGGGGGAGGAGATCCTATACTATTCCAGCATTTATTATAAAGACGCTGCAGGCGACTGACAGTTGTCTTTTCAGGATGCAGCAAGCCCTGTAATGGAAGAAATAACTTTCCTCCATGACCAGGTTATGTTCATCGGACCTGTGATTTCCATTTTGATACTTTGGTTAATGATAAGGTCGGCTGTCAACAAGTACAAGTACAAATTTTTGGTAGAAGGAACCGTAATAGAGATCGTTTGAACCCTTATACCGGCAGTAATACTGGTATTCATAGCATTCCCTTCGTTGAGATTATTGTATCTTATGGATGAGATAATGGAACCGGCAATTACCATTAAGGTTGTAGGGCACCAGTGATATTGAAGCTATGAGTACTCGGATTATGATGTAAGAGACCTGGAGTTTGACTCCTATATGGTCCCCACTACGGACTTGGATGAGGGCGCAAGCAGGTTATTGGAGGTAGATAACTGCCTTGTGCTACCAATTCATACTCATGTAAGGATACTAATTACAGGGGCTGACGTCATCCATTCTTTTGCAGTACCTGCTTTGGGTGTAAAAACAGACGCAATACCAGGGAGACTAAACCAGACAAATATGTTTATAAAGAGACCGGGATTATTTTATGGGCAATGTTCAGAGATTTGTGGCACCAACCACAGTTTTATGCCAATTGCCATAAGGGCGGTATCCTTGGACAAGTTTATAGGCTGGATAGAAGATAAAGGTCTATCACCCTTATCATTTAGTAGATCCCAGCCCCTGGCCCTACTTAGCTGCTTGTGGGGCCTTTCTTTTAACCTTTGGTGGAGTGATCTATTTTCACTATAGTTTTATGTGGTTGATGATTGCAGGGCTTGCAATGTTCACTCTGACTTTTGTAGTTTGATGTAGAGATGTTGTGAGAGAATCGACCTTCCAAGGATTGCACACAGACTTAGTTAAGAAAGGTTTAAAGCTTGGTATGATACTTTTTATCGTGTCCGAAATATGTTTTTTTGTATCTTTCTTCTGAGCA---TTCTTCCACAGCAGTTTGGCCCCGGCCATAGAGCTAGGGGCCCTCTGACCTCCCAGGGGTATACAAATATTAAACCCATTCTCTGTCCCACTGCTAAACACCGCTATATTATTGAGCTCGGGAGCAACTGTTACCTGGGCACACCATGCCATAATCAATGGTAATAGGGGGCAATCCGTAAAAGGACTCTTATTTACTGTCGCCTTGGGTGTAATATTCACGGGGTTGCAAGGGGCTGAGTATTACGAGGCCCCCTTCGCCATCTCTGATTCTGTTTACGGATCAACTTTCTTTATGGCAACAGGGTTCCACGGGTTCCACGTTCTTATAGGAACCACATTCCTCGGAGTATGTCTCGGCCGACTAGCCTTCCACCAGTTCACAAGACATCATCATTTCGGATTTGAAGCTGCCAGCTGGTACTGGCACTTCGTAGATGTTGTTTGATTGTTCCTATATGTTTGTATATACTGATGAGGATCT---------------GTGACCATATTTTTAGCATTACTTAAGTTCTTGTCAGTAATCATTCCAGTACTGGTTTCAGTGGCTTATTTAACACTTGCCGAGAGAAAAATACTCGGTTACATG---CAATCTAGAAAGGGGCCTAATATTGTGGGCATCTATGGCCTATTGCAGCCGCTAGCAGATGGTGCTAAGCTATTCGCCAAGGAGATGATTATCCCCAATCACTCTAATTTGGTAGTATAC---TTCTTTTCCCCTGTCTTATTTTTGATGTTGGCACTTCTAATTTGATCTGTGCTCCCCTATAGCGCAGGCGCTTGGTATATAAACCTTGATTTGAGCCTTCTTTTTGTGTTGGTCATATCCTCCATTAGTGTCTATGCAATATTAATGTCCGGATGGGCAAGTAGCTCTAAGTATGCTTTTTTAGGCTCACTTAGAGCGGCAGCCCAAATGATAAGCTACGAAGTCTCTATGGGGTTGATACTCATAACCGTAATATTTTCTGCGGGAACATTGAATGTAGCTAAAATAGATATTGCGCAAGGCAACTCTATACCATTCGTGTTACCGCTTTTGCCCGCTGCAGTAATGTTTTTGGTGTCAATATTTGCGGAGACTAATCGTGCCCCATTCGATCTTACTGAAGGGGAGTCGGAGCTAGTCTCTGGTTATAACGTTGAGTACTCCTCCATGTCCTTTGCCTTACTATTTTTGGCTGAGTATGCTAATATAATATTCATGTCCGCTCTTTTCTCTGTCCTATTTCTGGGTGGTTGGTATTAAAACCTCTGTAATTACATTCTTGTTTGTGTGAGTAAGGGCATCCTACCCTAGAATCAGGTACGATCAATTAATGATGCTGTTATGAAAGTCCTATCTTCCAGCAAGTGTTGGTTTTGTTATGGCAGTTACAGCTATTATTTGGGCTTTTAATGGCCTTCCTAGTCATGTCTGTTGTCTTATCGTCATTGTTTCTCGTATCTTCCGACAATCTTCTTGCTGTATATATAGCCCTGGAGCTTCAAAGTTTATCACTCTTCATATTTATATCCCGCAAAAAAAACTCCCCATCTAAGGTTGAAGCTGGGCTCAAATATTTTGTTCTTAGTTCTATATCTTCAGGAATATTATTGCTTGGTGCAGCCTTGCACTTTTGTTTCACAGGCTCTTGTGATATTGGTAATAGCAGCTTTGTTATTCAAACTGGCAGTAGCTCCTTTTCACATATGGTCTCCCGATGTTTATCAAGGAGCAGACAATCAGTCCTTGGTGCTGCTGGGTACACTACCTAAGATCAGTGTCATAGCCGTACTAGTGTCCATTATTGCTAACTGCGGCAGTTCTTTCCCTGATCATAGGCTGTGTTGGGGCTCTGAACCAAATAAATGTGAGAAAACTACTTGCTTATAGCGGAATAATGAACATGGGGTTTGTATTACTAGGCCTTGGAGCCAACTCCCACTATGGCCTGGAGGCTAGCATATTTTATGTTTTTGTATATATGTTATCATTCGTGTTCCTTGTGTCAATTTCCGATATG---GCAGTTAGTAAAGATGCAAGCCTTCCTGAATTTGCTTGTGTCAGTAGTGTTAATAGCCTTCTCGTTTGCAGGTATTCCTCCTTTTGCAGGGTTCCTAATTAAATGGTTCGTCTTATCTAGTACCATGGCTGCAAAGCTAATATTTGGTAGTATATTATCAGTCACTTGTGCGATAATTGCCGGAGTCTACTATTTAAGGATAGTCAAGATAGGGTACTTTCAGGTGGACAAAGCATTTTATGCCTGAAAATCCCTGACTCGGCTCTATATTTTTCTTTACGGCCTTTCTCATATTTTGTCCTCAAGTATTTATGCAAGCAATGCATTTTGCTGCCCTAGCTGTCTTT------------ATGACTTTTAATAACCTAATAATTGCTATAATAGTAACAGTCTTACTATCCTTGGTTATATCGTCGGCATCCTTCTTCTTAGGAACTACTTCCCCTGACAAAGAGAAAGCTTCGGCCTACGAATGTGGCTTCAACCCTTTCGATAACCCCGGGAATCCTATTTCTGTTAAGTTTTTCCTTATTGGCATACTGTTTCTGGTCTTCGACCTAGAAATATCTTTACTATTTCCTTGGTGCGCTTCTTCCCATTTGTCTGGAGAATATGGTCTCTGAGTGGTGATAGCCTTCATCTATATACTTGTCTGGGGTTTGATATACGAGTGGATAAAGGGAGGCTTGGAATGAGAA------ATGCTTCTGGCCATAGTATTTGTTTTATTATTGTCCTTACTAATAGTG---CTTTTTGTGCCTGCTTGTAACCCCACATTGGTCAAGAAGATTGGTCTCTTTTCCTCTTTCTTAGTTTTTGAGGTCCGGTCCAATTTGGGCTAGACGAAATATCTACCCCCTTTGTGCTTTTGACAGCCCTCCTTACACCTGTATGCATAATTGTAAGTTGAACAACGGTCCGACACCTAGTTAGGGAATTTGTGTTTTGTTTGCTCGCTATTCATTTACTTCTTATAGGGGTCTTTACTTCCTTAAATGTTCTTGTTTTTTATATACTTTTTGAGGTCATACTAATACCCATGTTCATAATAATTGGGGTTTGAGGTTCCAGGAAAGAGAGGGAGAGGGCCGCATATTACTTTTTTTTCTTTACCCTTGCGGGCTCTCTTCTTATGTTACTCTCGATCTTTGTATTGTATGTGGTTACAGGTACATTGGACTATCAGCTGCTTGTGGACACTAATATACCGCCCTCTATACAGATTTGATGTTTCCTTGGCTTTTTTTTTAGTTTGGCTGTTAAGGTTCCCAAGATTCCTTTCCACATTTGACTACCCCAGGCCCATGTTGAAGCGCCAGTTGCCGGATCTGTCATCCTGGCCGGAATACTTCTTAAACTTGGAGGCTATGGGTTTATAAGGTTCTCTTGAGGGTTATTTCCAGATGCCTCCCAGTACTTTTCTCCTATGATTATGACACTGAGCGCCCTTGCTGTCATCTACGCAAGTTTGTCAACATGTAGGCAAACTGATGCTAAAAGGCTTGTTGCTTACTCCTCTGTTGCACATATGGGCATAGTTACTATTGGCATATTTTCCAAAACCATTGAGGGCATAATGGCTGCTGTGATACTAATGATAGCTCACGGACTAGTCAGTTCGGGTCTGTTCATAATGGTGACGAACCTCTATGACAGATTCCACACCAAACTTATTAGATATTATAGAGGAGCTACATATACTATGCCTATATTCTCTCTTTTGTTTTTTGCTCTTATTCTTGCTAATATTGCGTTCCCCATTAGTTTGAATTTTATAGGTGAGTTCTTCTCTATAGTGTCTGCCATCCAATTTAGCTGGGTCGCAATAGTTGGTCCCTTGTTTGGTATAGTATTGTCTGCCGCATACAGCTTAGCCTTCTATAATAAGGTGGTCTTTGGGCACCCCTCTCAGTTTACCCTTGTAACAAGGGACCTGACCAGAAGAGAATTTGTCTCTCCTATCTTACTTATTGCTTTAACCGTAGTTTTGGGCCTAGCCCCCGTATCTATTTATACTGACTTCCTTAGTCATATTTATATTAGGGGCCATGGGTATATGTCTCAATAGAACCAACCTCATACTCCTCATTATGTCTATAGAGCTTATGCTGTTAGCTGCTTCTCTTCTGTTTATAGTAGGTTCCTCATTCTTTAATGTTCTTGTAGGTCAGGCCTTTACTATACTTATACTGACTGTAGCCGCAGCAGAGTCTGCCATAGGTCTAGCTATAATAATATCCTACTTCAGGATAAGAGGGAAGATAACCATTAAACTACTAAACATACTTAAAGGTATGTATATATTAATAGCTGTCTTACCCCTACTAAGTGCAGTAGTCCTCCTATCCTCTGGTAGGAGGGTAGGAATGTCCGGTAGCAATATTTTCTCAATATTTTGTATGGGGGGAGCAACCTTGCTATCTTACTTCCTGTATTATGAAACTGCGGTAATAAAGTCTTCCCTCTATATACCTGTGCTTAACTGAATACACCTTGGTTCTGTCAGCACAGAAATCTCTTTTTTTATTGACTCAATATCGGGGGGTATGGTCCTGATAGTTACCACAGTATCTTTCCTCGTACACGTATATTCGTCATCATACATGGATGGCGACCCTCATACTCCGAGATTTATGGGTTACCTGTCTTTGTTTACATTTTTTATGCTAGTCTTGGTTTCTAGTCAGAATTTTCTCCAACTATTTATAGGCTGGGAAGGAGTGGGGTTGTGCTCCTACCTGCTAGTAAATTACTGGTTCGGGAGAATGCAGGCTAACAAGGCTGCAATAAAGGCTATGTTGGTTAATAGAGTTGGAGACGCGGCCCTTGTGGCAGCAATAGTGCTTTTGTGGATGGAGTATGGTAGTATTAACTTCTTCACAGTTACTTTTGCTTGTCGGTGCTGTAGGTAAGTCAGCTCAAGTAGGCCTGCACACATGACTACCAGATGCAATGGAAGGGCCAACTCCTGTATCGGCTCTAATACATGCTGCCACAATGGTTACTGCCGGAGTGTACTTAATAATAAGGTCATCCACCTTATTCGAGGCCTCCAGTACAGCCCTAGTAGCCACAGCCCTCATAGGATCTATGACAGCACTTTTTGCGGCCACAGTAGGTTTAGCTCAAAATGATATAAAAAAGATCATTGCCTATTCGACCTGCAGTCAATTGGGCTTTATGACTTTAGCATGCGGCCTTTCCTACTACTCTGTGGGCCTATTTCACCTTATTAATCATGCCTTTTTTAAAGCTCTGCTGTTTTTGACTGCAGGCTCAGTAATTCATGCTCTCAAAGACGAGCAGGACTTGAGGAGAATGGGATCTGCAATAATATCACTTCCCCTGTCTTATGTATTTATGTTGGTAGGCTCTCTAGCACTAGCGGGGACTCCGTTCTTAGCGGGCTTCTACTCTAAAGACTTGCTTTTGGAACTCTCTACCCAACAATTCTACTTACTGATAAGCTGTTGGTTTGGGTTACTTGCTACGTTCTTTACGGCATTCTACTCCTTCAAGCTAATATCAAGAACTTTTTTCCTGTACAAAAATTCGACCAAGAAAGGTTTTTTACTATCTCATGAAGGCGAACCGAGCCTGTGGGCTCCCTTAGTTTTTTTGTCTATAGGTAGCTTGTTTTCTGGGTATATTTTGAAAGGGTCCTTGCTGGGACCAATGATTCACCCTCCCTTATGTTTTAGTGATAAGCTGGTTCCCTTAAACATATCCGTCGCGGGGTCAGTTTTGGGTCTTGGTCGCACCTATTGAGGAGCTCTATCATAACCTCCTACGGTTTTCTTGCGTCAGCCTGAGGTTTTGATAAGGTAATATCACACTACATAGCAATCCCGGTCTGGAGGTTTGGTCATGCAGTCCCTTATAAGCTATTTGATGCGGGCATCATAGAGTCTTTCGGACCTAAAGGGATGTCAGGGAAGGCTATTAGCGCTAGTCAGAGGTTATCACTAGTTCAATCTGGTTACTTATATAATTATGCCACTATACTATTGCTATG---GTTTCGTTTTTACTATTGTCAACAACTGCTGTTTTATCAGGTACTATGGTTATTTCCGCGACTCATCCTGTATACTCCATCATATGATTGGTTCTTAGTTTTGTGAGCGTTGGTGGCTTGTTCGTACTGCTTAACATGGATTTCATGGGTATGATACTTCTAGTAGTCTATGTAGGAGCAATAGCAATACTGTTTGTCTTCGTACTGATGATGCTAAATCTAACCTCCTTCGATATAGAGGAT---AGGGTGTCACAAGTCTTGCCCTCGGTAGGTTTTATATCGATATTTGTTACAGATTTTTGGGGAGAAGTTTTATACTTCCTTCGATGTTTATTTTATATTATCAAGCTTAGTTTTGCTTGTGGCTATGGTTGGGACCATAGTTTTCGAAAAAACAGCATTCTTTTGCTCAAACCGTTAGAAGACTCTG-ACGACGATTAAAGGAAACATAGTAGCGGCGAGCGAAACCTATAG-AG-A-TAGTACTGTGAAGGAATACCTTTTGTATAATGAGCTTGTTAGAGTAAAC-CTGGCAAACTCCG-----------------TGTTTAAGTCAGGCTTTCCCGAAACTGAGTGATCTGCTCTTAGGTAGC---T-TTAGGAGCGAACCGGTGGTTGTTGCAAAAACTTCGGATAACCTAAGAGCGGGGGTGAAATACTAATCGAACTCAGAAATAGCTGGTTTTCTATTAAAATTTTATAAGAGGGCATCGGCGACAAGGTCGATGCTCTAATGGGTA-ACAGCCCACCATAGAAGTTTT---GGACATATAAATA-TTTA-GTGTACAAGAAAGAAAGGTAA--AAACACAGGGTAAATTGGCTTGGAGACAGCCACTTTATAAATAGCGCGTAACAGTGAACCCTCAGAAC--CTATACTTTCACAATCTAATAGAACACTCCGTCTTCGCATGAGGGT--ACTAAACGGAGGAGATAATGCAAGCATGAATAATAA-----AAATCCTAAA-GAAACTAGATT-------------------TTAAACAGCCTGTAAGT-TCTATCTAACGCAAGTAGGAG-AAATAGTAAG--CCAACTCTTTCTAAGGAACTCGGCAAACGACTGTTTACCAAAAACATAGCTTAGGA--------GGTGCAACCTGCCCAGTGG----CT-------------GGGAATAACATTATAGATAACAACAGTTAAATGGCCGCGGTAACTCTGACCGTGATAAAGTAGCATAATCACTTGTCACTTAAT-TGGTGACTGGTATGAATGGTTAAACGAATATTCACCTGTCTCGGATAGAGACTTTAT-AAAATTGAATTTGCAGTGAAGATGCTGCG-AGTG-AATTGCAAGACGAAAAGACCCTATTGAGCTTTACTGGAGGTTGACAGTTTGGTTGGGGCGACCACCC-CTAAAA-AA-GTATAACTGACATAACTACAATTTATACAGACA----C-A-----C-A-ATGTGTGGGGCATAATGACCCGCTTGCGATAGCCTA--CTACCAAGCGATCACGGA--AAAAGTTACCATAGGGATAACAGGGTAATATTTTCGAAGAGCTCTAATCGATGAAAATGTTTGCCACCTCGATGTTGAATTG-TGATATCCTGGGGGTGCAGCAGCTCCCAAAGGTTGGTCTGTTCGACCATTAAAACCTTTGATTTTGGGGGT-TGAAAGATGCCGGTTATTTTTTAATACATGCTAG-TA-ACAAGCGAATAGGTGAGTAAGTATGTGATCA-TC--ACAAAATGTTACCAGGTGAGGTTATCGTAAAATTT-TAATCCTCCTAAGACGACTAGG--TT---AC-CCCACATTTTCACTGAAACAACAGCAGTATAGAATATTGTGCAATCCACT-AGAGTGGGACACAG-AAAATAACCACTGGATTGTCTAAT-CAGGTGCCAGCAGACGCGGTTATACCTGAG-ATTC-----TGGTTTTTTCGG-AAAAAGGGCCTTAAGAGTGTGAAAAAATTGACGTAGCAGTAGAATGTAATTATGTCAGGTTGAATGTCAAGGC----CTGCAACCCCTTT------TATATTCATAACACTAAACAATAGAAAGTAAATAGGATTAGATACCCTAGTAGCCTATTGCCTAAACTGAGTATTAT-AATCAA--CTGATTGAAATTCAAAAAATCTGGCTGTTC-G-TTTT-CCATTTAGAGGATTGTGTGCTTTAAATCGATAATCCGCGAATTACCTTACCTAACTTAGA-CA---TCAGGTGCTGCATGGCCGTCTTCAGTTTGTGTATG--AGACAAACAGACCAAACTT-TA-TAAAAAACAAAGTCAGGTTGTATGGTCTTTATAGTTAGGGAG-TCATGCAATACATTATTT---TTCGCAAC-----AAAAACGAAAATTCAGAT-AGAGACTGTAA--TATATCTAGAAAGCTGAATTTAAAAGTAATCACAAGC-AGAAAATTGTGGTGAAGAGGT-TCAAACGTTAGCACAAATCGCCCGTCACCTTAACCAAAGCAAGTCGTAACATAGTGAGGGGAAGGGAACTTCCTCTTG
>JN700950
ATGAGTTCTTATTTTGATCATTTTATATTAACACAAATTTTATCTAATTATATTACAGATTCATTTATTATATTAATTTTAACTATA---AGTTTATATTTAATAATAAAAAATAATATATATATAATACCATTTAGATATCAATATATTTTTGAAATAGTATTAAATCATTGAAAAACAGTAATATTAGAAAATTTAAATAAAAATAATATTTATTATTTTTTACCTTTATGTACTTTATTTTTATTTTTATTTGGTGTAAATTTATTAGGTTTTTTTACTTATACTTTTCCTACTACTACTCATATTTTTATAACTTTTGGTTTAGCTTTTTCTATATGATTAGGAGTAATAATTTTTGGATTTTATAATTATAAATTATCTTTTTTTAGTATTTTCTTGCCAAATGGCTCTCCATTAGGATTAGCTCCATTATTAATTACTATAGAAATTGCTAGTAATATATCTAGACCTATAGCACTTGGGATGAGATTAGCTGCTAATTTAACTGCTGGTCATATTTTAATGGCTATATTATCTGATTTTAGTTCAAAATTATTATATTTTACTTATGGTTTATCAATTATATTTCCATTTTTAATTATAATATTTATGACTATTTTAGAAATAGGTGTATTGGTAATTCAAGCTTATGTATTTTGTTTATTATCTATGATTTATATAAAAGATAGTATAGAACTTCATATG---TCTCAATTAGATTTAAGTTTAGCATTAAGTCAATTATTAGGTTTATTTCTAATATTATATATATATTATATTTTTATT---AATGATATTATAATAAAATATTTTTATATAGAACAATTTAGTA---AAAAAAATATTATGAGAATAAGAAAAGAAAATCCAATTTTTTCAAGTTTAAATTCAGTTTTAATAGATTTACCATCACCTTCAAATATAAGTTATTTTTGAAATTTTGGTTCTTTATTAGGATTATGTTTAATAATTCAAATATTAACAGGAATATTTTTAGCAATGCATTATTGTGCTGATGTTAATCTAGCATTTTTATCAATAGCTCATATATTAAGAGATGTTAATTACGGTTTTTTTTTGAAATATTTACATGCTAATGGAGCCTCTGCTTTTTTCTTTTGTGTATATATACATATTGCTAGAGGATTATATTATAGTAGTTATTTAAAATATCATTTATGATTTTCAGGTATTTCAATTTTTTTAATAATGATGATTACAGCTTTTATAGGTTATGTATTACCT---TGAGGTCAAATGTCATTTTGAGGAGCAACTGTAATAACTAATTTTTTATCTGCTATACCTTATATAGGACTAGATATAGTACAATGAGTATGAGGAGGATTTAGTGTTAATAATGCAACATTAAATAGATTTTTTAGTTTACATTATTTATTTCCTTTTATTTTAACAGGATTAATTATAATTCATTTAGTATTATTACATACTGCTACTTCTAATAATCCTTTAGGAATAAATTCTAATTCAGATAAAATACCTTTTCATAATTATTTTATATGAAAAGATTTATATGGGTTTTTATTTTTATTTATATTAATTTCAATATTTGTATTTTATTACCCTAATATTTTAGGTGACCCTGAAAATTTTATAAATGCTAATCCATTAGTAACTCCTGTTCATATAATGCCAGAATGATATTTTTTATTTGCTTATGAATCAATATTTAAATAGATGAATATTTTCAACTAATCATAAAGATATAGGTACTTTATATATAGTTTTTGGAATTTTTTCAGGAATGATTGGAACATCATTAAGTATGTTAATAAGGTTAGAATTAGCTGGACCTGGTTCAATGTTAAATGATAATCATTTATATAATGTTATAGTATCTGCTCATGCTTTAATAATGATATTTTTCTTAGTAATGCCAGTAATGTTAGGAGGTTTTGGAAATTGATTTGTTCCTTTATATATAGGAGCTCCAGATATGGCATTTCCTAGATTAAATAATTTAAGTTTTTGATTATTACCCCCAGCTTTATTACTATTATTAGGATCTTCTTTAATAGAACAAGGTGCAGGAACTGGATGAACAGTTTACCCTCCTTTATCAGGACCACAAGCACATTCAGGAGGTTCAGTAGATTTAGCTATATTTAGTTTACATTGTGCAGGTGCTTCTTCTATAATGGGAGCTATAAATTTTATAACTACTATTATTAATATGAGAGCTCCTGGAATGACATTCGATAAATTACCTTTATTTGTATGATCAATATTAATTACAACAATATTATTATTATTATCATTACCTGTTCTAGCAGGAGCAATAACTATGTTATTAACTGATAGAAATTTTAATACAACATTTTTCGATCCAGCTGGTGGAGGTGATCCAATATTATATCAACATCTGTTATAAAGATGGAGCTGAAATTAATCAAATTGATTTTCAAGATGTTGCTTCACCTGTAAGTGAAAAATTAATTTTTTTTCATGATAATATAATGTTTATATTAATTTTAATAACAGTATTAGTAGGATGAATGATGTTATTTTCTTTTTTAAATAAACAATATTATAAATATTTAATTGAAGGAACTTTAATAGAAATAATATGAACTATAATTCCAGCTATTATTCTTATTTGTATTGCTTTTCCTTCTTTACAATTATTATATTCTATGGATGAAGTAATTGATCCTTCATTAACTATAAAATCTATAGGTCATCAATGATATTGATCTTATGAATATTCTGATATAGATGAAGATTCTATAGAATTTGATTCTTATATGGTACCTACATTAGATTTAGAATTAGGTGATTTAAGATTATTAGAAGTTGATAATAGAATAGTTGTTCCTGTAAATACACAAGTTAGAATTGTTGTAAGTAGTAGTGATGTTATTCATTGTTTTGCTATACCTTCTCTAGGTGTTAAAGCTGATGCAGTTCCTGGTAGATTAAATCAAGTTAGTTTTTTAATAAAAAGACCTGGTGTTTATTATGGACAATGTTCAGAATTATGTGGTTCAGAACATTCTTTTATGCCTATTGTTATTGAAGGGGTTTCTCAAGAAAAATTTACTAATTGAATATTAGAAAAAATATTATCATCCATATCATTTAGTTGATCCAAGTCCTTGACCTTATGTAATGTCATGTGCGGCTTTATTAACAACAACTGGTGCAGTTGTTTATTTTCATTATAGTTATTTTTTTTTATTATTTTTAGGTTTAATATCAATAAGTTTATGTTTATTTATATGATTAAAAGATGTTATAAGAGAAGCAACATTTCAAGGTCATCATACTAAAATCACAGTTTTAGGTTTAAAAATTGGTTTTTTATTGTTTATTATTTCAGAAATTTTATTTTTTTTTTCTTTTTTTTGAGCT---TTCTTTCATAGTAGTTTATCACCTTCTATTGAAATAGGTGTTTGTTGACCTCCTATAGGTATAAATGCTTTAAATCCTTTTTCTGTACCTTTATTAAATACAATAATTTTATTAAGTTCTGGGGCTACTGTTACTTGAGCTCATCATAGTATAGTTAAAGGTGATAGATATAATTCTTTACAAGGTTTAATATTAACTGTTATTTTAGGTTTAATATTTACTTTATTACAAGTTATTGAATATTTTGAAGCTCCATTTAGTATAGCAGATTCTGTTTATGGATCAACTTTTTTTGTAGCTACAGGTTTCCATGGATTTCATGTAATAATAGGTACAATATTTTTATTTATATGTTTATTAAGATTAAATAATTTTCATTTTACTAGAACACATCATTTTGGTTTTGAAGCAGCATCATGGTATTGACATTTTGTAGATGTTGTTTGATTATTTTTATATGTTTGTATTTATTGATGAGGATGT---ATGAGTTTTATTATAAATATTATTTTTGAAATTATAAAGTTTATTATAATAATAGTACCGGTTTTAATATCAGTAGCTTATTTAACATTAGCTGAGAGAAAAATTTTAGGTTATTCT---CAAACTAGAAAAGGTCCTAATATTGTAGGTATATATGGGTTATTACAACCATTAGCAGATGGAGTAAAATTATTTTCTAAAGAAATAATAATACCAAATCACGTTAATTTATTTTTATAT---TTTTTTGCTCCTATTTTATCTTTATCTTTAGCTTTATTAATATGATCAATTTTACCTTTAGGTTATTCTTTAATATTAATTGATTTAGAATTAGGAATATTATTTATATTAGCAATTTCTTCTATAGGAGTTTATGCTATATTAATGTCAGGTTGATCTAGTAATTCAAAATATGCTTTTATAGGAGCTTTAAGAGCAACAGCTCAAATGATAAGTTATGAAGTATCTATAGGATTAATATTAATATGTGTAATATTATGTTCTGGATCTTTTAATTTAAATATTATAATTAATTCTCAATTTCATTCTATTTGATATATTATACCTCTTTTACCAATAGCTTTAATGTTTCTTATTTCATGTTTAGCAGAAACTAATAGAGCACCTTTTGATTTAACAGAAGGAGAATCAGAATTAGTTTCAGGATATAATATTGAATATTCTTCAATGTCTTTTGCTTTATTTTTTTTAGCTGAATATTCACATATTATATTTATGAGTTTTTTATTTACTTTATTATTTTTAGGAGGTATTTATAAAAACATTTTTAATTATATTCTTTTTTATATGAGTAAGAACTTCATTTCCTAGATTAAGATATGATCAATTAATGTCTTTATTATGAAAAACATATCTACCTTTAAGTTTATCTTTTATAATAATAATAAATTCAATTTTATGATCAATAAATTCATCTTCTATTAATATTTATAATATTAGGATCTATAATCATAATTTTAAGTAATAATTTAATTTATATTTATATTAGTTTAGAATTACAAACTTTTAGTATATTTATTTTACTATCTAGTAATAATGAATCTATGAAAAGTTCTGAAAGTGGATTAAAATATTTTATATTAGGATCTATATCATCTGGTTTTTTTCTTTTATCATTAATGTTAATATATTTATTTAATGGTAATTTTATAATTAATAATTTTATCTATTTTATTTAAATTAAGTCTATTTCCTTTTCATTTCTGAATTCCAGATATATTTGAAGGATCAAATAAATTTTTAATTTTTTTCATAGGATCTTTTCCAAAAATAAGTATATTATTATTTTTAATAAAATTTTTTATTACTATCTTCAATATGTTCAATAATAATAGGAACTTTTGGAGCTTTAAATCAAAGTAAAATAAAAAGATTAATTGCATATAGTGGAGTATCTCATATGGGTTTATGTATATTAACTTTAACTATGATAAATAAAACAGGTATAGAAATATCAATTAATTATTTTATTTTTTATTTAATTGGATTTACATCAATAATTATGATTATGATTAATTTATCGAATAAAGAAAATATATTTATTTATGAATTTAGCTTTATCATGAGGATTAATATTTTTATCTTTAGGAGGACTTCCTCCTTTTTCTGGATTTTTAGCTAAATGATGAACTATTATTTTCATAATAAAATATAAGTTTATTATTATATCTTTAATAATAATATTGTTTTCTTCTATAAGTATGTTTTATTATTTAAATATTTTAAAAATTTCTTATTTACAAAAATTATCTTCATTTAAAATTTGAGAAAATATATTTTGGTTTAAATTTATATATTATTTTATTTATAATAATTAATCCTTATTTTTTTATAAATTTATTTATTTTA------------------------ATGAATTTAGAATTATTACTAATAATTTTTCCATTAATAATAAGTATATTTTTATCAACTATAATATCAATATTATCTTATTTATTATCTGAAAAATCTCCTGATAAAGAAAAAGTTTCAGTTTATGAATGTGGATTTGATCCTTTTCATAATCCTGGTGAACCTTTTTCTATAAGATTTTTTTTAATAGCTATATTATTTTTAATTTTTGATTTAGAAATTTCATTTTTATTTCCATGATCTAATTCATCTTTTATAATTGATTTAAAAGCCCAAATATACATATATTTATTTATTTTAATATTAGTTATAGGATTAATTTATGAATGAATAAAAGGAGGTTTAGAATGAGAA------ATGATAATAATTTTAATTATTATACCTTTTATATCTATTTTAAATTTA---ATATTAATAAATAGGAATAATATAAAAAAACTTTATTTTTCTTCTTTATTTTGATCTATTTTTCAAATTGAGGAAACTTATTATTTATGATTGATGGTATTAGTTTAATTTTTATAGGATTAAGTATAATATTAATTCCTATTTGTATTATTATAAGTTTTAAAATTATAAAATTTTTTATAAAAGAATTTTTAATATGTTTATTTTTTACATTGATTTTATTAATAACAGTATTTTCAATTATGGATATATTAGGATTTTATATATTATTTGAAATTATTTTAATACCAATGTTTTTTATTATAGGAATATGAGGATCAAGATTAGAAAAAATTAAAGCAGCTTATTATTTTTTTTTCTATACATTATGTGGTTCTTTATTATTATTAATAAGTATATTTAAATTATATTCTTTAATAGGTTCTACTAATTATTTTAATTTAATTATATTAGTTTTACCTGAAAATTTACAATATTGATTATTTATAGGATTTTTTTTTAGTTTAGCTATAAAAATTCCTATGTTTCCTTTTCATATATGATTACCTCAAGCTCATGTCGAAGCTCCAATAGCAGGTTCAATTTTATTAGCAGGAATTTTATTAAAATTGGGGGGATATGGATTTATAAGATTTTCTTATCCTATCATTCCTTTAGCTTCAAATTATTTTAATCCAATTATTATTACTTTAAGTTGTATTGCTATAATTTATGGGGGTTTAACAACCTTTAGACAAAATGATATAAAAAGATTAATTGCTTATAGTAGTGTATCTCATATGGGATTAGTTACTTTATCAATATTTACCCATTCTATAGAAGGAATAATAGCTTCTATTATAATGATGGTTGCACATGGAGTAGTGAGTTCAGGATTATTTATGACAACATCAATATTATATTCAAGATTACATACAAGACTTATTAAATATTATAAAGGTTTAACTTCTATTATGCCAATATTTTCAACTATAATGATAATTTTAATATTAGGAAATATATCATTTCCTTTAACTATAAATTTTATAGCAGAATTTTTATCCTTATTATCTATTACTAATTATAATTTTTTTACAGGAATAATAGTAGGAATAGGAATTTTTATTGGTACATTATATTCTTTATTTATTTTCAATAAAATGTTTTTTGGTCAATTAAATAATTTTACAATAAAATTAAGAGATTTATTATATTTTGAATATCAAAGTTTTTTACCAATAATATTTTTTACTATTTTTTTAGGTATATACCCAAATATTTTATTTAATTATATCAATAATAATGTTTATATTAAGTATAATAGGAATGATCATTAATAAAAAAAATATATTAATTATATTAATTTGCTTAGAATTAATGTTATTATCATTATCATTAAATTTTTTAATAATAGGATTTATTAATAAAAATTTATTCGGATTATTTATTTCTTTATTTATTATTACTATAGCAGCTGTTGAATCTGCAATTGGTTTATCTATAATAATATCTTTTTATAAAATAAAAGGTTCAATATCTTTAAGATTTATTAATTTATTAAAAGGAATGATTCTAATTTTAATATTTTTACCTTTATTAAATTTTTTTAATTGTTTATTGTTTGGTAGATTAATAGGAATTAAAGGTTCTAAAATAATTTCTTGTTTAATTTTATTTTTAACATTTTTTTTATCATTAATAATTTTTAAAGAAATTTTTACTTATAATATAGAAATAAATATAATTGGTTTTAATTGATTTAATTTAGGTTTATTAAATTGTTTATTTTGTTTTAAAATTGATAAAATTGTTATATCAATGTTAATATTAGTTAATTCAATATCTTTTTTAGTTCATTTATATTCAATTTCTTATATGGATGGTGATCCTCATTTATGTAGATTTATGTCATATTTATCTTTATTTACATTTTTTATGATAATATTAGTAACTTCAAATAATATTTTACAATTATTTATAGGATGAGAAGGAGTAGGTTTGTGTTCTTATTTATTAATAAATTTTTGATTTACAAGAATACAAGCTAATAAATCAGCAATAAAAGCAATGTTAATTAATAAAATTGGTGATATAGGTTTATTATTAGGAATTATAATTTTATGAGATAAAATTGGTAATTTTAATTATCAAACAATTATTGTTATTAATAGGTGTTATGGGTAAGTCAGCTCAAATAGGATTACATATGTGATTACCTGATGCTATGGAAGGTCCTACACCTGTATCAGCTTTAATTCATGCAGCTACAATGGTTACTGCAGGAGTATTTTTAATTATAAGATTATCTCCTTTATTTGAATGTTTACCTTCTATTTTAATTTTAATAATTTTATTAGGAAGTTTAACTGCATTTTTTTCATCAACTATAGGTTTAATGCAAAATGATTTAAAAAAAGTTATAGCTTATTCAACTTGTAGTCAATTAGGATATATGATTTTAATTTGTGGATTTTCTTATTATAATTTATCTTTATTTCATTTAATTAATCATGGTTTTTTTAAAGCATTATTATTTTTAAGTGCTGGATCTATAATTCATTCAATAATTGATGAGCAAGATATGAGAAAATTTGGAGGATTAATAAATTTTAACCCTATAACTTATGTATGCTTATTAATAGGATCTTTATCATTAATGGGATTACCATTTTTAACTGGATTTTATTCTAAAGATTTAATTATAGAATTAGTTTATGGTTCTTTTAAAATAAAATTTGCTTTTATTTTAAGTATAATATCTGCATTTTTTACTGCATTTTATTCTTTTAGATTAATTCATTATTCTTTTAATTCTGATATACAAGGAAATAAAAATAATTATAAATTTATTCATGAAAGTAATAATATAATTTTATTATCATTGTTAATATTATTAATAATGAGTATTATAAGTGGATATTTATTTCAAAATTTACTTTTAAATAATTTTAAACCACCTATAATTCCACAATTTTATAAACTATTAACTTTAATTTTAACTATAATTGGTTTATTTTATGCAATTTTAATATTATTAAAATATCATTATGACATAAATTTTATAATTTTATTAATTATTCTTGATATTTTGATTATATAATAAATTATTTTATAATTAAACCTTTAATTGTAATAGGTTTTAATATAACCTATAAATTTATTGATAATCAAATATTAGAAAAATTTGGTCCTAATAATATAAAAGATAAATTAATAATTATTATTAATAATATAAGTAAAATTCATAATGGTAAATTATTTATATATATTTATATTATTATCATATGAATCAATTATTTATTTTTTTATCAATATTAATAATAATTACTACTTTTATGACAATTATATCATTTAATCCAATGCATTCTATATTTTGATTAGTAATAGTATTTTTATTTTCTTCAATATTACTATTAATATTAAATTATGAATTTTTAGGTTTTATGATTATAATTATTTATATTGGTGCTATATCAATATTATTTTTATTTGTAATAATGATGTTAGATATTTTTCAAATTAGTAAAATTATA---AATTTTAACAATATTTTACCTTTATTATTTTTTTTACTTATTCAATTTAAATTTAATAAGTAATATTTTATATAATGATTTTGGGTTAGTTTTTATTTTATTAAGTTTAATTTTATTAATTGCTTTAATAGGAGCAATATTATTCAAAGAAACAAATTTTATTAACTCAACATCAAAGAAATTAATT-TATTTAAAGAACTGAAACATAGTAATGGCTAATGAAATTAATAA-AT-A-AAGTACCGTAAGGGAATACCTTTTGTATAATGAACTTACAAGAAAAATATATAGCAAATTAAAAGATTAAATAAT----TTTTATAAGTTATATATACCCGAAACCAAACGATCTAATCATGAAAATA---T-TTA-GATATAATTAATAAATGTAAAAAAATTTTTAAAATATTTATGATTAGCAGCGAAAAACTAAACGAGTTTGGATATAGCTGGTTATCTATGAAATTTATTTTAGAAACTATAAAATAAAATTTTTATAGTTTATAAGAAA-AAAATCTTTATTTGAAATTAA---TATGTTTAATAAT-AAAA-ATTTAAAAATTTTTATTATAA--TAAAAATTAAAAAATAGGAGTAGAAACAACCATATTTTAAAAAAAACGTAATAGTTTATTTAAATAATA-AAATAA-AATTAAAATTAATAGATTATTCTTGAAAT-----------------CAAGAAAAAATAATGTAAGTATAATAAAAA--TTCATTATTCTTTA-TGTTTCTTATT-TTAATA-AATGAATAAGATTAAACAATATTTAAGTACTTAACTAAATCAAGAAAGAATAAAAAATAGATAATTATTTTATTTAAGGAACTCGGCAAACGACTGTTTACCAAAAACATAGCATTAAA--------AGTGCAACCTGCCCATTGA----TT--TATTA-ATAAAAATAATAAA-AAATTGA--AAATAAATTTAAAGGACGCGGT-ATCTTGACCGTGATAATGTAGCATAATCACTCGCCATTTAAT-TAATGGATAGTATGAATGGTTAAACGAATATAACACTGTCTCAAATAAAAAATCTAT-AAAATTGAAATAATAGTAAAGATGCTATT-TA-A-AATTGTAAGACGAGAAGACCCTATAGAGCTTAACTACATTTAGGTAGTTTAGTTGGGGCGACTACCT-TTTAAA-TA-TAATTATTGTTTAATATATAAATTTAACAATTA----C-T-----A-A-A---GTAGGAAATATTGACCCGTTAATTAAAAAAAGTTTTTATTAACGATTAATAAATAAAAGCTACCTTAGGGA------------------------------------------------------------------------------------------------------------------------CTTTTGATTTTGGAGA---ATTAAAAACTTTAAATTTGTTTATACATGTTAG-TG-AA-AGCATATAAATGAGTATAATTGAA-AAATTT---TCATAAAGTATCAGGTTAT-AAAAAGTAATTTAT--TTATAGCCTAAGACACTAAGC--AT---AA-GCCATGTATTTACTGAAACAACAGCAGTAAAGAATTCTATACAATTAATG-TAAATTAGATATGGGTTATATTAATTAATTTTGTCAAAT-TAAGTGCCAGCAGACGCGGTTAAACTTAAG-ATAT-----GAGTTTTTATATAAAATCAAGTTT-----ATCTGTAATGATTTTTGATTAGGTTAAATTA----ACAAAAATATAAA-TTCAATTTAT---AAATAAAATTAT--TAA-ATAAATTAAAAGATGAAAAATTTTTAGTTAAATAGGATTAGATACCCTAGTAAACTTTTTTGTAAATTGAATAGTAT-ACTTTT----TAATGAAAATCAAAAATTTTGGCTGTTT-A-TTTT-CTATTTAGAGGAATATGTAATTTAATTCGAAAATACGCGAAAAACCTTACCTAATTTTGA-ATAA-TCAAGTATTGCATGGTCGTCATAAACTTAAATATATAATT----TAGGTTTAATCC-TT-TTTAGGAATATGTCAGATAATATGGTCTTTATAATTAGGGATATTATGTATTACAATTATT---AAAAAAAT-----TAAAATTTAATAATAAAT-AATGA---------AATAAGAAAAAAGAGAATTTAATAGTAATTAAAAA-TATAAAGTTTTAATGAATTAGT-TCAAATATGAGTACAAATTGCCCGTCGCCTTAGAAAGAGTAAGTCGTAACATAGTGGGAGAAAGGGAACTTTTTCCTG
>JN700959
GTGGCTTCTTATTTTGATCAATTTAGTGTTATCTCACTTCTAAGCTCTTGGTTTACTAATGTAAGTGTTGGATTTATTATCTTCTTT---GTTTGTATCTTGATGTTGAAACCATCTCCTAAGTTGGTCCCCAATAGGATTGATGTTATTTGGTCGGCTATAGCAACACACTGAAAAGAAGTTGTTAAGGATAATGTAGGCAAGGATGGCTACGTGTTTATTCCCTCTCTTATGGGCCTATTCAGCCTTCTTTTTATAGTCAACTTGTTAGGGTTCTTTCCTTACGTGTATACAATTGCAGCACAAGTAGTAATTACATTTACTTTGTCTTTTACTATTGTCCTATCTATTACAGTATTAGGGATTATTAAGTTTAGGGCTTCTTTCTTTAGTATGTGGGTTCCCTCTGGGGCGCCTATGATTCTAGCTCCTCTACTAGTAGTTATCGAAACGCTAAGTTATTTCTCTAGAGCCCTATCCCTAGGGTTGAGACTTGCGGCCAACCTATCTGCTGGTCATTTGCTAATGGTTATTCTAGGTAGCTTTACGTTTCAACTGGCCTGTGCCCAAGTGTGATCTCTCACTTCAGTGGCTCTATTTATTTCTCTATTTGTGGTTGTACTGGAAATAGCTGTGGCTGCTATCCAGGCTTATGTGTTTTGTTTATTGACGGCTGTGTATATATCAGACGCTTATAACCTTCACATG---CCCCAACTAGAGGTAATTACTTTTGTATCTCAGTATCTGTGGTTAACTATTTCTCTTCTGTTTTCTTTTGTTGTTCTGGGGGGATTCATTTATCCTCTTATAGTAAAATCAATAATTCTTAGTA---AAGAAAATGTG------------------------------------------------------------------------------------------------------------------------------------------------------------------------------------------------------------------------------------------------------------------------------------------------------------------------------------------------------------------------------------------------------------CCA---TGGGGTCAGATGTCCTTTTGGGGGGCGACCGTTATTACCAACCTTGTATCTGCTGTTCCCTACATCGGAGATTTTATTGTACAATGAATTTGGGGAGGATTCTCTGTATCTAATGCTACGCTCAATAGATTCTTCAGCCTTCACTACCTGTTCCCCTTTGTTCTCGCAGCTCTTGCTCTTGTTCATTTAATAGGGTTACATCAGGATGGATCGAACAACCCGGTCGGTTTGCGGTCCGATATAGACAAGCTCCCTTTTCATATATACTTTTCTACAAAGGATATCTTTGGTTTTGTAGCGCTAGGTGCTATTCTAGTTGGAATAGTTCATTTTGCCCCTAATATACTTAACGACCCAGAAAACTTTATCTCTGCTAATCCATTAGTAACGCCTAAGCATATCCAGCCTGAATGATAC-------------------------------------------------------------------------------------------------------------------------------------------------------------------------------------------------------------------------------------------------------------------------------------------------------------CCAAGACTTAACAATATTTCTTTTTGGCTTCTTCCTCCGTCTCTGTTCCTTCTTCTTTCTTCTTCCCTAGTAGAGCAGGGAGCTGGTACAGGCTGAACCGTCTACCCTCCTCTCTCTTCCATTCAATTTCACTCGGGTGGCTCTGTTGATTTGGCTATATTTAGCCTCCATTTGGNTGGTGCTTCTTCACTTCTAGGTGCTATGAACTTTATTACAACCATATTCAATATGAGGGCACCAGGTGTTACTCTGGATAGAATGCCTCTGTTTGTGTGGTCGGTATTAATAACGGCTTTCCTCCTCTTACTCTCTTTACCCGTACTAGCAGGTGCGATAACGATGTTGCTTACAGATAGGAACTTCAATACAACCTTCTTTGATCCAGCTGGGGGTGGAGACCCTATTCTATTTCAACACTTGTT-----------------------------------------------------------------------------------------------------------------------------------------------------------------------------------------------------------------------------------------------------------------------------------------------------------------ATAGGGCATCANTGNTATTGGAGTTACGAGTACTCTGATTATGGTGAGGATTCTATAGAATTTGACTCCTATATGATTCCTACAGATGACTTAAAGGAGGGGGATTTGAGGCTTCTTGAAGTTGATAATCGCTTAGTTGTTCCTGCTCAATCTAATATTAGAGTATTGGTTACAGGAGCTGACGTTCTTCATTCTTTTGCTGTTCCTTCTCTAGGCGTTAAAATAGACGCTGTTCCTGGTCGATTAAATCAGACGAGCTTTTTCTCCAAGAGAGCAGGTGTTTTTTACGGCCAATGTTCTGAAATATGTGGTGCTAATCACTCCTTTATGCCCATTGTAGTAGAGGCGGTATCTTTAGAGAGATACTTAAGCTGACTTTCATTAAAAATACTATCACCCTTACCACTTAGTAGACCCTAGCCCTTGACCTTACTTTGGAGGAACATCAGCCCTCCTTCTCACTACGGGATCTGTCCTCTATTTTCACTACAGCCAAGGTTGGCTTCTTGGGTTAGGATTAGTTGGCTTAATCCTAACGATGATTGTCTGGTGGAGAGATATAATAAGGGAAGCATCCTACTTAGGACTTCATACAAGAATAGTACAGAGAGGGTTAAAGTATGGCATGCTATTGTTTATTCTCTCTGAAATATGCTTCTTCTTCTCCTTCTTCTGGGCT---TTCTTCCATAGTAGCCTATCCCCCACCGTAGAAATAGGCGCTGTATGGCCCCCCACGGGCATATTTGTGCTTAATCCCTTTGCGGTTCCTCTACTAAACACAGCTATTCTTCTCAGTTCGGGAGCTACCGTAACCTGAGCACACCATGCCATCATCAGCGGACAGAGAAGAGAATCAGTGCTAGGGTTATCCCTAACTGTAGGGTTAGGCCTTATCTTTACGGGGTTGCAAGCTATGGAGTACTTCGAAGCCCCATTCTCTATTGCAGATTCAGTTTATGGGTCAACCTTCTTTATGGCTACCGGATTTCATGGCTTTCATGTGATAATAGGGACATCTTTTCTCGCTGTATGCCTATGAAGGCTGGTCGGCCATCAATTTACTAGGTTGCACCACCTAGGCTTTGAAGCTGCTAGTTGATACTGACATTTT------------------------------------------------------------------------------------------------------------------------------------------------------------------------------------------------------------------------------------------------------------------------------------------------------------------------------------------------------------------------------------------------------------------------------------------------------------------------------------------------------------------------------------------------------------------------------------------------------------------------------------------------------------------------------------------------------------------------------------------------------------------------------------------------------------------------------------------------------------------------------------------------------------------------------------------------------------------------------------------------------------------------------------------------------------------------------------------------------------------------------------------------------------------------------------------------------------------------------------------------------------------------------------------------------------------------------------------------------------------------------------------------------------------------------------------------------------------------------------------------------------------------------------------------------------------------------------------------------------------------------------------------------------------------------------------------------------------------------------------------------------------------------------------------------------------------------------------------------------------------------------------------------------------------------------------------------------------------------------------------------------------------------------------------------------------------------------------------------------------------------------------------------------------------------------------------------------------------------------------------------------------------------------------------------------------------------------------------------------------------------------------------------------------------------------------------------------------------------------------------------------------------------------------------------------------------------------------------------------------------------------------------------------------------------------------------------------------------------------------------------------------------------------------------------------------------------------------------------------------------------------------------------------------------------------------------------------------------------------------------------------------------------------------------------------------------------------------------------------------------------------------------------------------------------------------------------------------------------------------------------------------------------------------------------------------------------------------------------------------------------------------------------------------------------------------------------------------------------------------------------------------------------------------------------------------------------------------------------------------------------------------------------------------------------------------------------------------------------------------------------------------------------------------------------------------------------------------------------------------------------------------------------------------------------------------------------------------------------------------------------------------------------------------------------------------------------------------------------------------------------------------------------------------------------------------------------------------------------------------------------------------------------------------------------------------------------------------------------------------------------------------------------------------------------------------------------------------------------------------------------------GTAGGGTTATGTTCTTATCTCCTTATAAATTTCTGATTTACGAGACTGTTAGCTAACACTTCAGCAATAAAAGCAATGGTAGTTAATAGAGTGGGTGACTTTGGGCTGATTCTAGCTATGGCTCTTATATGGTCCTTATCAGGGTCACTCTACTGGACTTCT--TTCTCTTACTTGTAGGAGCTATGGGAAAATCAGCACAGATAGGTCTTCACACTTGGCTCCCTGATGCTATGGAAGGCCCAACACCA--------------------------------------------------------------------------------------------------------------------------------------------------------------------------------------------------------------------------------------------------------------------------------------------------------------------------------------------------------------------------------------------------------------------------------------------------------------------------------------------------------------------------------------------------------------------------------------------------------------------------------------------------------------------------------------------------------------------------------------------------------------------------------------------------------------------------------------------------------------------------------------------------------------------------------------------------------------------------------------------------------------------------------------------------------------------------------------------------------------------------------------------------------------------------------------------------------------------------------------------------------------------------------------------------------------------------------------------------------------------------------------------------------------------------------------------------------------------------------------------------------------------------------------------------------------------------------------------------------------------------------------------------------------------------------------------------------------------------------------------------------------------------------------------------------------------------------------------------------------------------------------------------------------------------------------------------------------------------------------------------------------------------------------------------------------------------------------------------------------------------------------------------------------------------------------------------------------------------------------------------------------------------------------------------------------------------------------------------------------------------------------------------------------------------------------------------------------------------------------------------------------------------------------------------------------------------------------------------------------------------------------------------------------------------------------------------------------------------------------------------------------------------------------------------------------------------------------------------------------------------------------------------------------------------------------------------------------------------------------------------------------------------------------------------------------------------------------------------------------------------------------------------------------------------------------------------------------------------------------------------------------------------------------------------------------------------------------------------------------------------------------------------------------------------------------------------------------------------------------------------------------------------------------------------------------------------------------------------------------------------------------------------------------------------------------------------------------------------------------------------------------------------
>JN700963
ATGAGTTCTTATTTTGACCAGTTTAACGTAATATTATTAGCGGGTGAATTTGTCACTAACGTAACAGTAGGGGTAATTCTAGGATTT---ATATTTATAGTTTCCCTATCTCCTACCTTTAAAATAATTCCAAGCAGGGTAGATATAATTTGATCTGGTTTAATTGAGCATTGATATGGGTTAATCAGAGACAATGTGGGAAAGGGAGGAGTTAAATATTTACCTGGTATTTTAAGTCTATTTATATTTCTACTGTCTATGAATATCATAGGGTTCTTTCCTTATACCTATACCGTGACAGCTCAAGTTTTAGTGACGTTTTCTTTATCATTTACTATAGTTTTATCTGTTACAGTGTTGGGAATACTCCGTTTCAGGTTAGATTTCTTTAGTATGTGAATGCCCCAGGGGGCTCCTATGGTATTGTCCCCACTATTAGTGCTTATAGAGACCGTGAGCTACTTTTCTAGGGCACTGTCGTTAGGTTTAAGGCTTGCAGCTAACCTATCAGCTGGGCATTTATTAATGATAATACTAGGGAGCTTTACTTTCAAGTTAGGGTGCGCCGGGGTCTTGTCGTTAACTTCTATTGCCCTATTAATAACTTTGTTTGTCATAGTGCTAGAGGTAGCTGTGGCAGCTATTCAAGCCTATGTTTTTTGCTTACTAACTTGTGTTTACCTAGCAGATACAACGCACTTGCACATG---CCTCAGTTAGATCTCGTTACATTTATGTCTCAGTATCTTTGATTGTTGATAGGAGGAAGTCTATTCTTTATCTATTTTAGCTCCGTTTTGATGTTTAACCTAGTTGCCTCCTGGCAACTCAGTG---AGGAAAATGTTTTACGTTTGAGGAAAAATCATCCACTAGTCTCCATTGTTAATGGTTTAGTGGTTGATCTCCCTTCTCCCAGTAATATTAGTTACTTTTGAAACTTCGGTTCTTTGCTGGGTTTATGTCTAGTACTCCAAATAGTCACTGGAGTCTTTTTATCCATGCACTATTGTGCGGACGTAAGCTTGGCTTTTTCTTCAATTGCCCACATACTAAGAGATGTTAACTATGGGTATCTGCTTAAATTTTTCCATGCAAATGGTGCCTCCTTGTTTTTTCTATGCGTATATGCACACATAGCAAGGGGACTGTACTATGGGGGGTACAGTAGAGCAGCTGTTTGAAATGTAGGTGTTGTAATCTACTTAATAATGATGTTAACAGCTTTTATAGGGTATGTACTACCA---TGGGGGCAGATGTCTTTCTGAGGTGCAACAGTAATCACTAACCTAGTTTCTGCAGTACCTTATATAGGGGATTCCATTGTACAATGGGTATGGGGAGGATTCTCGGTATCAAATGCAACGCTAAATAGGTTCTTTAGTTTACACTACTTGTTTCCCTTTGTGTTAGCTGCATTAGCAATGGTTCATCTAATTAGTTTACATGAGGACGGATCTAATAACCCAATAGGACTGAGGTCAGATATCGATAAGGTTCCTTTCCATATCTATTACTCTACTAAGGATATCTACGGGTTTGTCGTATTGGGGTTAATAATCACGGGTTTAATTTACTTATTGCCTAACATATTGAATGACCCTGATAATTTTATCAAAACTAACCCCCTAATTACTCCTGTCCACATTCAACCTGATTGACATTTTATAGTGGCATA--------------------------------------------------------------------------------------------------------------------------------------------------------------------------------------------------------------------------------------------------------------------------------------------TTTCCAAGGTTAAATAATATATCCTTTTGGTTATTACCTCCCTCCCTGTTCCTACTGCTAGCTTCTTCTTTGGTAGAACAAGGTGCCGGCACAGGGTGAACGGTGTATCCCCCCCTATCAGCAATTCAAGCTCACTCTGGAGGAGCTGTTGATTTAGCTATATTCAGCCTGCACCTGGCTGGCGCCTCCTCCATCCTAGGGGCAATGAATTTTATTACAACTATTTTTAATATGAGGGCCCCTGGAGTTACCTTAGACAAGATGCCCCTATTTGTTTGATCGGTTCTTATAACAGCCTTCTTGTTGCTGCTCTCACTACCTGTCCTGGCGGGTGCCATAACTATGCTTCTTACTGACAGGAATTTCAACACTACTTTCTTTGACCCTGCAGGGGGAGGAGACCCAATCTTATTTCAACACCTATT--------------------------------------------------------------------------------------------------------------------------------------------------------------------------------------------------------------------------------------------------------------------------------------------------------------------------------TATTGGAGCTACGAGTATTCAGACTATGGTGGGGACACTTTAGAGTTCGACTCTTATATGGTACCCACGGATGACCTAGATGTTGGAGATTTTAGGTTGCTTGAAGTAGACAACAGGGTTGTAGTTCCTCTTAACACCCATGTGAGGGTTTTAGTAACAGGAGCAGACGTACTTCACTCTTTTGCTGTCCCATCTTTGGCTGTAAAGATGGATGCTGTTCCCGGCAGACTTAATCAAACCAGTTTTCTTATAAAGAGGGCTGGTGTTTATTACGGGCAGTGTTCTGAGATATGTGGTGCTAATCACTCTTTTATGCCCATAGTTATAGAAGCGGTATCTTTAAATAGGTATCTAGATTGGATCTCTAACTTAATATTATCACCCTTACCACTTAGTTGACCCCAGTCCCTGGCCTTATTTAGGGGGGGTGGCTGCCTTATTAACAACTACAGGATCAGTGCTTTACTTTCATTATAGCTATATATGGTTGCTGTCAATAGGATTGTTGATGCTATCCCTGACCATGGTTGTATGATGGAGGGATGTTATTAGGGAAGCCACTTATCTCGGCCTCCACACAAAGATAGTACAAAGGGGGCTAAAATACGGTATGCTATTATTTATACTATCAGAAGTGTGCTTCTTCTTCTCTTTCTTTTGGGCG---TTCTTTCACAGCAGTTTAAGCCCAGCTGTAGATATAGGAGCAGTGTGGCCCCCCACGGGGGTTGAGGTACTAAACCCCTTTGCGGTTCCCCTATTAAACACAGCCATACTTTTGAGCTCGGGGGCTACCGTTACTTGGTGTCATCATTCAATCATAAGTGGGGACAGAAGAGAATCAATATTAGGGCTCTCCCTAACTATTCTGTTAGGGGCCATATTCACCTTCCTCCAGGCGGTTGAATACTATGAAGCACCTTTCTCCATTGCAGATTCAGTGTACGGGTCCACATTCTTTGTAGCTACTGGATTTCATGGTCTCCACGTAATTATCGGCACAACTTTTCTTATGGTTTGTTGGTTTAGATTAGTAAACCATCAGTTTACTAGATTTCAT---------------------------------------------------------------------------------------------GTGGAACTACTTCTATGAGTACTTCTAGGGGTAGTTAAGTGGCTATTACTGGTTATCCCTGTCTTAATTTCAGTGGCTTACCTTACTTTAGCTGAAAGGAAGGTTTTAGGGTATATG---CAAACGAGAAAGGGCCCTAATGTTGTCGGGGTCTATGGGTTGCTTCAACCTTTGGCTGATGGCCTTAAGTTATTTTCCAAGGAAAGTATTGTTCCCTCTCAATCGAACATCCTTATTTAT---TTATTCTCCCCTATATTAGCTTTAACAATAGGATTAGCTAGTTGATCTGTAATTCCATTAAACCCAAGATCTTGCTTATCTAACGTTAGTTTGGGGATCCTGATAATAGTAATCCTATCTTCTATTAGCGTT---------------------------------------------------------------------------------------------------------------------------------------------------------------------------------------------------------------------------------------------------------------------------------------------------------------------------------------------------------------------------------------------------------------------------------------------------------------------------------------------------------------------------------------------------------------------------------------------------------------------------------------------------------------------------------------------------------------------------------------------------------------------------------------------------------------------------------------------------------------------------------------------------------------------------------------------------------------------------------------------------------------------------------------------------------------------------------------------------------------------------------------------------------------------------------------------------------------------------------------------------------------------------------------------------------------------------------------------------------------------------------------------------------------------------------------------------------------------------------------------------------------------------------------------------------------------------------------GTGGAGGGATTGGTTTTAGTTTTGAGTATAACCTTTAGTGCTCTGCTGTCTGTGGTAATTGGGTTCGCTGCTTGGTTCTTTTCTACCAAAACCCCGGATAAAGAGAAACTGTCCCCCTATGAGTGTGGTTTTGACCCTATAGACCAATTAGGTAACCCAGTGTCTGTAAAATTTTTCTTAATAGCTATCCTGTTTTTGGTATTTGACTTGGAAGTGGCACTACTGCTGCCCTGGAGTAGAACTGTAGGGGCGATTCCTCTTTACAATCAAGGTCTAGTCTGGGTGTTTATATTATTTCTAGTTTGGGGGTTAGTATACGAGTGAGTAGCGGGGGGACTTGATTGGGAG----------------------------------------------------------------------------------------------------------------------------------------------------------------------------------------------------------------------------------------------------------------------------------------------------------------------------------------------------------------------------------------------------------------------------------------------------------------------------------------------------------------------------------------------------------------------------------------------------------------------------------------------------------------------------------------------------------------------------------------------------------------------------------------------------------------------------------------------------------------------------------------------------------------------------------------------------------------------------------------------------------------------------------------------------------------------------------------------------------------------------------------------------------------------------------------------------------------------------------------------------------------------------------------------------------------------------------------------------------------------TGTCTTTTATATTCACAGTGTTATTTTCAATAGCTATCTTAGGAATAATAATAAATAGAGCCAGCTTAATCCTGGTCTTAATATGTGTAGAATTGATGCTTCTATCTATTTCATTGATGTTTGCATTTTGTTCCCACTATGTTGGTGAGGCTCTTCCTAGCTTTATTATCATTGTGATTATAACTATTGCCGCTTCGGAATCAGCCATAGGCCTGACCTTGATGGTAGCGTACTACAGAGTATCAGGACATATAACTGTTAAACTTATGAATTTACTCAGAGGC------------------------------------------------------------------------------------------------------------------------------------------------------------------------------------------------------------------------------------------------------------------------------------------------------------------------------------------------------------------------------------------------------------------------------------GAGGGAGTAGGGTTATGTTCATACCTGCTTGTAAACTTCTGGTTCTCTAGGATACAAGCTAACACTTCAGCCATCAAAGCCATGCTAGTCAACAGGGTTGGAGATCTTGCTTTAATAATTTGCATGGGAATTCTGTGGGTGAATATAGGTTCCCTAAGTTGGAGTGCCTTTCCTTTTACTAATAGGGGCTGCTGGGAAGTCGGCTCAGCTAGGGTTGCACACATGACTTCCGGATGCTATGGAAGGCCACACACCA----------------------------------------------------------------------------------------------------------------------------------------------------------------------------------------------------------------------------------------------------------------------------------------------------------------------------------------------------------------------------------------------------------------------------------------------------------------------------------------------------------------------------------------------------------------------------------------------------------------------------------------------------------------------------------------------------------------------------------------------------------------------------------------------------------------------------------------------------------------------------------------------------------------------------------------------------------------------------------------------------------------------------------------------------------------------------------ATG---TGGGTAGATACTGTTTTGGGTTCAATTGTTTTAATTTCTGGGGTCATGGTGATTTATAGTTTTAATCCGGTGTATAGTGTTGTGTGATTAGTTCTATCCTTTTTGTTCTCCTCTGTATGGCTCTGGTGCTTCGGGTTAGATTTTTTGTGTTTGGTTTTGATAATGGTTTATGTAGGAGCCATAGCAGTTTTGTTCGTGTTCGTGCTTATGATGCTACCCACTAGCAAGACCCCTTCAAGAGAG---GATTTAACCATGTTTGTGCCCTTAATTGTTTTTCTTCCTGTGAGTATTGACCAGTATATCTACTTTATTATATGGGCCTTTTGTTTCAGTTTTATTTATAGTAGGGTTGATCTTACTGGTTTCTCTAGTAGCAGCCCTTATATTGTAAAAAACAAGATAGTTTTGTTCAGGTTAGTAG-----------------------------------------------------------------------------------------------------------------------------------------------------------------------------------------------------------------------------------------------------------------------------------------------------------------------------------------------------------------------------------------------------------------------------------------------------------------------------------------------------------------------------------------------------------------------------------------------------------------------------------------------------------------------------------------------------------------------------------------------------------------------------------------------------------------------------------------------------------AATCGCCATGTAATCTTGTGGCTGGAATGAACGGTTTTACAAATCTTCCACTGTCTCAGCTTTACCCCTACT-GAAATTGAATATGCTGTGAAGATGCAGCT-TATA-CTTGGAAGGACGAGAAGACCCCGTTGAGCTTAACCTCCCTCCAGGGGTTTGGTTGGGGCGACCACCT-AAATAG-TA-GTAGATTAATAG-ACCGATAGGTTAGTTAGATAGCAGT-T-----ATA-G---CTAAGTTATAGTGACCC----------TCCGT--TCTATGGAGAAATT--AGATAAAAGTTACCACGGGGATAACAGGGTTATCTGGCTACAAAGTCCATATTGAAAGCTAGGTTTGCCACCTCGATGTTGAA-------------------------------------------------------------------------------------------------------------------------------------------------------------------------------------------------------------------------------------------------------------------------------------------------------------------------------------------------------------------------------------------------------------------------------------------------------------------------------TTGCAACACGAATACCCTAGAGTAAAATAGGATTAGATACCCTAGTATTTTGGGTAGTTAACTGGTTAGTAC-GGCTA---ATAGCTGAAAACCAAATCACTTGGCTGTTT-GATTGT-TCCCTTAGAGGAGTTTGTGCCTTAAAACGATAATCCGCGTATAATCATACCTAGCTTTGA-TCT--TCAGAAGCTGCATGGCCGTTATGGGGGTGGTTATTTTAACCC------CCACTATC-TA-CTTTAGGGAGTAACAGGTATTATGGCTTATATGGCTAGGGGAAGCATGCACTACATTGCTA---AGAATATT-----TTTACTATTAGGTCGGTTAACATCGTGACA--GCGATGTTATAAGTAGAATTTAAAAGTAATTGGGAAGTAGGGTGTTCCAATGAATGGGT-AACATCATAAGTACAAATTGCCCGTCACCTTAGATTAAGTAAGTCGTAACATAGTGAGGGTAGGGGAACCTGTCCTTG
>JN700969
GTGGCTTCCTATTTTGATCAATTTAATGTTATATTAGTAGTAGGGGAATACTTTACTAATGTGAGCATTAGTATATTGTTTGGGGTT---TTTTGTCTATTGGCTGTTTCCCCGTCTCCTCATTTGGTTCCTAATAGGGTGGACACTGTTTGGTCCATGCTGTTATATCACTGAAGGGAACTTATTCTTGATAATGTAGGTAAAGATGGAATCAGGTATCTACCCGGTATACTGTCTTTGTTTATTCTACTTCTGATCTTAAACTTATTAGGGTTTTTCCCGTATACATATACAGTAACAGCCCAGGTAGTGGTAACCTTTGCTCTGTCTTTCACCATAGTAATGGCTGTTACAGTGGAAGGAATATTAAAATTTAAGATGGATTTTTTTAGTATGTGGATGCCTCAAGGTGCTCCTATGATGTTAGCCCCCTTATTGGTAGTTATTGAAACAGTAAGCTATTTTTCCAGGGCTCTGTCTCTAGGATTAAGGCTGGCTGCCAATATCTCTGCAGGCCATTTACTAATGCTGATATTAGGTAGCTTTACTCTAAAGTTAGCCCTTGCTGGAGTTCTATCATTAACCCTTATTGCTCTAATTATTACAGTATGTGTAGTCCTTTTAGAAGTTGCTGTTGCTGTTATTCAGGCTTACGTCTTTTGCTTGTTAGTGTGTGTTTACTTATCTGATACTACTAATCTACACGTG---CCCCAATTAGATGTTGTTACATATTTATCTCAGTATGTGTGGTTACTTTTAGGTATGCTTCTTATACTAGTGTATGTGGGAAGCGGAATGATTATAAGGCTGATAATTGCAAGTAAATTGAGTA---AGAAAGTTGTTTTACGTCTAAGGAAAGAGCATCCCATTGTATCTATAGCTAATGGGCTGATTGTAGATCTACCGTCACCTAGCAATATTAGTTACTTTTGAAACTTCGGGTCTTTACTGGGGCTATGTTTAGTAATTCAAATAGCCACAGGTGTGTTTTTGTCCATGCACTACTGTGCTGATGTTTCCTTAGCATTTGCTTCTATTTCTCATATCATGAGGGATGTAAATTACGGTTATCTTTTAAAGTTTTTCCACGCTAATGGTGCTTCTTTATTTTTCCTGTGTGTTTATATTCATATAGCTAGAGGGCTATATTATGGTAGTTATAGAAAACAAGCTGTTTGAAATATTGGAGTTGTAATTTATTTGGTGATGATGATCACTGCGTTTATTGGCTATGTATTGCCC---TGGGGGCAAATGTCATTTTGGGGGGCAACTGTAATCACAAACTTAGTGTCTGCAGTACCCTACTTAGGGGACTCCATAGTTCAGTGGATTTGAGGAGGATTTTCGGTGTCAAACGCCACGCTTAATAGATTCTTTAGTCTCCATTATCTATTCCCTTTTATATTAGCAGCTCTGGCTTTCACCCATCTTATTTCACTCCATGAGGGGGGATCTAACAATCCGACTGGGGTTAGGTCTGATATTGATAAAGTTCCCTTTCACACTTATTTTACTTATAAAGATTTATACGGGTTTATAGTGTTGGCTGTAGTTATTACCTTGTTGGTATATTTAGCACCTAATATACTAAATGACCCAGAAAACTTTATCAAGGCAAACCCTTTAGTAACCCCCATCCATATCCAACCAGAATGATAT----------------------------------------------------------------------------------------------------------------------------------------------------------------------------------------------------------------------------------------------------------------------------------------GGTGCTCCCGATATGGCGTTTCCCAGGTTAAATAACATCTCTTTCTGGTTACTACCCCCCTCTTTGTTTCTTTTACTGGCTTCTTCTCTTGTTGAGCAAGGGGCTGGTACTGGGTGAACTGTATACCCTCCTCTATCTTCAATTCAGTCTCATTCGGGAGGAGCTGTGGATTTAGCTATCTTTAGTTTACATCTAGCTGGCGCCTCTTCTATCCTAGGAGCTATGAACTTTATTACGACTATTTTTAATATGAGAGCACCAGGAATAACGTTTGACAAGATGCCTCTATTTGTGTGGTCTGTATTAATAACGGCATTTTTACTTCTTTTATCTTTACCTGTTTTGGCAGGAGCTATCACCATGCTTCTTACTGATAGAAATTTTAATACTACCTTTTTTGACCCTGCAGGAGGGGGGGACCCAATCCTCTTCCAACACCTTTTTAGGCGATAGCCCACAGCCTTGGCAACTATCATTTCAGGATGGGGCTTCCCCTGTTTCTGAAGAAATAATGTTTTTTCATGACAAAGTTATGTTTATATTAACAATTATTATTGTAGTTGTTCTTTGGTTAATTGTCAAAGCCCTTTCTAATAGGTATTATTATAAATACTTGGTGGAGGGAACTACAATAGAGGTGGTTTGAACTTTAATTCCCGCTGTTATATTAGTCTTTATTGCCTTTCCTTCTTTAAAATTGTTGTACTTAATGGACGAGGTGATAGAACCTTCAATAACTATTAAAGCTGTTGGCCATCAATGATATTGGAGTTATGAGTACTCTGATTATGGAGGAGAATCCGTTGAATTTGATTCCTATATGATTCCTACAGACGAGCTTGCTTTAGGGGACACAAGGCTACTTGAGGTTGACAATAGGGTAGTAGTTCCTGTTTCCTCTCATGTTAGAGTGTTAGTAACTGGGGCTGATGTTCTCCACTCCTTTGCTGTCCCATCGCTTGCTATAAAGATGGATGCTGTTCCTGGAAGACTTAATCAAACTGGGTTCTTTATAAAAAGAGCAGGAGTATATTATGGTCAATGTTCTGAAATATGCGGAGCTAATCACTCCTTTATGCCCATAGTTATCGAAGCTGTCTCCTTAGGGCAGTATTTAACTTGGGTTAGTAATTTAATATTATCACCCTTACCACTTAGTAGATCCCAGCCCTTGGCCATATTTTGGAGGAGTAGCAGCACTTCTCACTACTACAGGATCCGTACTCTATTTTCACTACAGTTATATATGATTACTAAACGTAGGCTTATCTATGTTGGTAATAACGATGGTTGTTTGATGGAGAGATGTTCTTAGAGAAGCCACCTACCTAGGGCTTCACACAAGAATAGTTCAAAGAGGATTAAAATACGGAATGCTATTATTTATTTTATCTGAGGTTTGTTTCTTTGTATCATTTTTCTGAGCA---TTCTTTCACAGTAGTTTAAGCCCTGCTATTGATATAGGAGCGGTGTGGCCTCCTACAGGCATTAATGTACTAAACCCTTTTGCTGTTCCTCTTCTCAATACAGCTATTCTTCTAAGCTCAGGAGCTACAGTCACTTGAGCCCACCACGCAATAATTAGCGGAGAACGAAAAGAGTCAATTGTAGCCCTAGCTACAACTGTTTTACTAGGGGGAGTATTTACTTTGCTTCAAGCAGCTGAATACTACGAAGCTCCATTTTCTATTGCAGATTCTGTTTATGGGTCCACATTTTTTGTGGCAACAGGATTTCATGGTCTCCATGTTATTATAGGGACTACGTTCTTAGTTGTATGTTTAGTAAGGCTTATAAATCACCAATTCACTAGACACCACCACTTAGGCTTCGAGGCAGCTAGCTGGTATTGGCACTTTGTGGATGTGGTTTGACTTTTTCTTTATGTATGTATATATTGGTGAGGTTCTATGATAGAGGGACTTAAGATTATTTTATTATTAGCAGTAAAATGGGTTTCTTTAGTTGTTGCAGTACTAATTGGAGTAGCTTTTTTAACACTGGCAGAGAGGAAGGTACTAGGGTATATG---CAATCTAGGAGAGGTCCAAATGTTGTAGGGGTTTATGGTTTACTGCAGCCTCTGGCTGACGGTTTAAAGCTCTTCTCTAAAGAGAGTATAATCCCATCTCAAGCAAATCTACTACTATAT---TTTCTATCCCCGGTCTTAGGATTGACCTTAGCTTTGATTTCTTGGAGTGTAATTCCTTTAAGTAAATATTCCTCACTAGCTGACATTAACTTAAGTTTATTAATAATCTTGGTTATTTCCTCCGTGGGAGTTTACTCCATCTTAATGTCTGGTTGATCTAGCCACTCAAAGTACTCCTTTATCGGAGCTTTAAGAGCAGCAGCTCAGATGATTAGCTATGAAATATCACTTGGTTTAATAATGATGGGAATTATAATTATAGTAGGGTCATTTTCTTTATCTAAAATAGTGTTTTACCAACAACTTCAATGTTACTATCTCTGGCCCTTGTGGCCAATATTTTTAATGATGGTAGTCTCGTCTCTAGCAGAAACTAATAGAGCTCCCTTTGATCTGACTGAGGGAGAATCTGAGCTGGTATCAGGATTTAATGTTGAATATGCTTCCATGTCTTTTGCCTTGTTTTTCCTTGCTGAATACAGCCATATAATATTGTCCTGCGTATTAATAGTACTGTTGTTTGGAGGAGGTCTTAGTAAAAGTAGCTATGTTAGTGTTCCTATTTTTATGGGTGAGAGCCTCGTTCCCTAGAATAAGATATGACCAGCTAATGCATCTTTTATGGAAAGCCTACTTACCCTTAAGCATCTCCTTCGTAGTGTTAATAAGTTGTATATGTTGGTCTCTAAACGCTTTATC---------------------------------------------------------------------------------------------------------------------------------------------------------------------------------------------------------------------------------------------------------------------------------------------------------------------------------------------------------------------------TTAGTAGTAGCTAAGGTGATTATTGCTGTTCACGTCTCTGTCTATACTTGTGGGATCAATAGGAGCTATAAATCAATCTTCTTTGCTTAGGTTTATAGCTTATAGCGGTATTTCTCATATAGGGTTTGTTTTATGACCTTTAAGTTATATGTCTTCCGGATCTTGGTCTGTGTCTATTTTTTATTTAGTAATTTACTTACCCTCAGTTGTTGTAATTGCTGGAATTACTAGTTAT---TTAAATCTTAAATCTCCTCTTATTGTGAGCTTTTGCTTTTACTCTGGGAGCAGCTTTTCTTTCTCTAGGAGGTATTCCTCCTTTATCGGGGTTCTTGGGAAAATGGTTTGTTATCCAACAAGGAATAAACTATCACACTTACTGAGTGGTGTTTATAGCTGTTGTTTTTAGTGTTTTGACTGTTTCTTATTATTTAAGAATAGTAAAGTTGATCTATTTCCAAGATAGAGGGGATATTTTAACTTGGTCTAGTAGTCTTAGGAGTTAATGTTTTTATAATGGTGGCTGTTATTACTAATCCTTTTCCTCTAATAAATATAATTAATTGATTTTGTTATAGT------------------GTGAATCAATTATCGATGTTGATTAGTATTTTATTAAGTTCTTTTTTATGCTCCATTATAGCAGGGGCGGCTTGATTATTAACTAATAAGTCTCCTGATAAGGAAAAGTTGTCTCCTTATGAATGTGGGTTTAACCCATTTAATCAGTCTGGTCACCCAGTTTCTATAAAATTCTTCCTTATAGCTATCCTATTTTTAGTGTTTGACCTAGAGGTTGTTTTAATTCTACCATGAAGCGTAACTACGGGCCTTAATTTTGTTTTAAGTCAAACTATGGTTTGGGGGTTTATAATATTTCTGGCTTGGGGGCTTGTGTACGAATGACTGGCAGGGGGTCTTGAATGGGAA----------------------------------------------------------------------------------------------------------------------------------------------------------------------------------------------------------------------------------------------------------------------------------------------------------------------------------------------------------------------------------------------------------------------------------------------------------------------------------------------------------------------------------------------------------------------------------------------------------------------------------------------------------------------------------------------------------------------------------------------------------------------------------------------------------------------------------------------------------------------------------------------------------------------------------------------------------------------------------------------------------------------------------------------------------------------------------------------------------------------------------------------------------------------------------------------------------------------------------------------------------------------------------------------------------------------------------------------------------------------GAGTATCACTTTCTATAACCTTGTTCTTAGTAGCTTTGTTGGGAGTAATTGTTAATAGGTCTAGCCTTATTTTAGTTCTTATGTGTATAGAGTTGATGCTTCTGTCCATAAGCATTATGTTCATGTATTCCTTTTGTGTTAATAGTACTCACTTATCATTGGTATCTATAGTTATGATTATATCTGTGGCTGCTTCTGAGTCTGCAATAGGGTTAGCTTTGATGGTCTCTTACTTTAGGGTTTCTGGACATATAACTGTTAAAAATATGAATTTATTAAGAGGCGTGGCTTTATTGTTAGTGTCTTTACCTCTTATTAGCTTTTGTACCTGTATAATCCTAGGAAGATTAATAGGAAAATATGGAAGTAGTTGAGTGTCAACTCTATCCATCGGCTTAGGATGTATATTAAGTTGAATAAACTTTTTATTTTATGGGTTATTGGAACAAGAGTTGGTGATAAATATGTGGGATTGAGTCTCTAGTTTAAGTCTTAACTTTCAAGTGAGCTTAGTCTTGGATAGTCTCTCTTCCTCAATGTTAACAATAGTTTTTAGTATATCCTTTTTGGTTCATCTGTATTCTACTTCTTATATGTCTGAGGACCCTCATATCCCGAGGTTTATGGCATACTTGTCTTTGTTTACTTTCTTTATGGTCCTATTAGTAATGGCTGATAACTTAGCCTTAATGTTTATAGGATGGGAAGGTGTAGGGCTGTGCTCCTTTTTACTAATAAGCTTCTGGTTTACTAGATATCAAGCCAACTCCTCAGCCACCAAGGCTATGCTAGTTAATAGAATAGGGGATTTAGCTCTCATTATCTGTATGGGAGTTATATGAATAAATATAGGATCCTTAAAGTGGAGTTCTCTTTTTGATAGTTGTGGGAGCAACTGGAAAATCAGCTCAGTTAGGTCTCCACACCTGGTTACCAGATGCAATGGAGGGTCCTACCCCAGTGTCAGCTTTAATCCACGCTGCTACTATGGTTACAGCTGGGGTGTACCTTATCATCAGGTGTTCCCCTCTTTATGAGGGATTATCAACCAAATATTCTTTTATCTTACTACTTGGGTCACTAACCTGTTTATTTGCTGCTAGCACGGGAATAACACAAGTTGATATAAAGAAGGTTATTGCCTACTCCACTACCAGCCAATTGGGGTATATGGTAGCGGCATGTGGTCTTAATAGCTACGGTCTAAGTTTATTCCATCTTCTAAATCACGCATACTTTAAAGCTCTCCTCTTTCTATCAGCTGGCTCTATCATTCACGCTTGTTTAGATCAACAAGATATTAGGAAAATGGGGTCTTTATACAAGTCCCTGCCAGTTTCATACTTGGGGGTAGTAGTAGGGTCAATTGCACTTATGGGAGTTCCTTTTATCACTGGTTACTACTCTAAAGACCTAATTGTAGAACGATCTTTCGACTGGTCTTACCCGTTGGGAGGAGCCATTATGTTAATAACCGCGGTAAGTTTAACTGCAGCATACTCTCTGAGAATTATTATGAACGTATTTGTTGGCAAACCCACAATACCTTTTTACCCTTCGAAAACTGTTAAAGAAAGTGACATAAAAATAATTATTCCTCTAACACTTCTAATAATTGGGAGCACAGTGATGGGGTATCTTTTTCAATTTTCTATTTATCACCCTACACCTCACCTGCTTATAAACTCCCTATGAAAAACCACACCCTTAATATTTACCACAGTAGGGGCTGTTACAGCTATAGAGTACTTATAGAATCTTCTTCCGTTAAAGAAGCCTGGTCCTTTAGCTATGCTGCTTGACAGTTCAATCTAGTAGTAAACTGAACTCTCTCTAGGTATGTGTGATTCACCAGCCACCACATATTTTATAAGCTTATAGATAGAGGAATCATAGATAGCCTAATACCTAGTCTTCTTTATAATAAATCCCTCTCTCTAACCAAAAAGCTATCTTATATACAATCAGGTAACGTATATAACTATATTCTATTTACACTCTTATG------GTTGAAGCAGGGGTATTCACTGTAATTTTATTATCATCAGTAGGAGTAATTTCAAGCTTTAATCCTGTTTCTAGCGTAGTTTGGTTAGTGTTGGCGTTTATTTCTTCTTCCTTTCTATTTTGAACTAATTCTTGCGGGTTCCTAGGTATGCTTCTTATACTAGTGTATGTGGGGGCCATTGCGGTTTTATTTGTGTTTGTAATTATGATGTTACCTACTGTATTATCCCCTAAAAAACCG---GATGTTACTAAGTTTGTTCCTTTAATTTTAGGCGTTGTTGTCCTTGTTTGAGTGTTTATCATTATCCCTTTATGGAAGTTTTATTTCTTTGTTATTTATTGCTGGTTTAGTACTTCTAGTAGCTTTGGTAACATCTTTAGTTTTCTAGAAAACAAGACAGCTTTGAGCAATTAAGTAGAGGTGTTTT--------TTGATTGAAGCATAGTAGTGGTGAGCGAAACCCATAG-AG-ATTAGTACTGTGAAGGAATACCTTTTGTATTAGGGGACGATAATCAAGTCTTAGCATATACCATATAATTTAAT--TT---TAAGAAAGAGCTAAGGTTCCCGAAACTAAGTGATCTAGCCCTGGACAGT-----AGCTGAACTAACCGGTGTATGTGGCATAATGCTCGGAAGATCTGGGGTTAGAGGTGAAACTCTAGTCGTACTTAGAAATATCTGGTTCTCTACGAAATTTATATAGTAGCATATAAGCGACAAGGTTTATATGCTATAGAGCA-ACAACTCTCAATAGTAGTT------------------------AAAGTAGATAGATAGTTAATT--ATACATAACCTAGGTAGGCTTGGGATCAGCCACCCTATAATAACATCGCAACAGATTAGGTTAATTATA-GACTAC-TAGTAATTTTAGTAGAGCTAAACCACAAATAATAGAGAGA-TCTGGTGGTTGGAGATAAGATCGTTATAAGTAGAGT-GGCACTAGTTTTAA--AATTCAGCCC-CTAAAA-AGCGATGGGGAGAAAGCAAACAATCAGTATCTAT---------AGTGGTTTATATAATGAG--TTAAGTGTAATTAAGGAACTCGGCAAATGACTGTTTACCAAAAACATAGCATTAAAGTATAGTTGGTGAAGCCTGCCCACTGA----TTT----------------------ATGCTAATAACATAAGTTCAAGGGCCGCGGTAACTCTGACCGTGCTAAGGTAGCATAATCAATTGCCACGTAAT-TTGTGGCTAGTATGAAAGGTTTTACAAGCTTTCCTCTGTCTCAATTACACACTTATC-GAAATTTAAATAGCTGTGAAGATTCAGCT-TC-TTTCTGGTAGGACGAGAAGACCCCGTTGAGCTTAACTTTAAGCCGTAAGTTTGGTTGGGGCGACCACCTAAATATA-AG-TAATGACTGTAGGACCTATAGGTCTATCAGATA----G-T-----A-ATA---CTAAGCTATAGTGACCCTGTTA-----------GTATTCTAACAGCAATTAGATAAAAGTTACCACGGGGATAACAGGGTTATCTAGTAACAAAGTCCATATTGAAGACTAGGTTTGCCACCTCGATGTTGAATAG-CAGTATCCTAGGGGTGCAGCAGCTCCTGATGGTTGGTCTGTTCGACCATTAAAA--------------------------------------------------------------------------------------------------------------------------------------------------------------------------------------------------------------------------------------------------------------------------------------------------------------------------------------------------------------------------------------------------------------------------------------------AAACTGGGATTAGATACCCTATTATTCTAAGCTGTAAACAGATTAGTAT-AGCCA---AAGGCTGAAAATCAAATTACTTGGCTGTTT-GAGTTAATCTGTTAGAGGAGTGTGTACCTTAATACGATAATCCACGTATAATCTTATCTGTTTTTGA-TGGT-TCAGGGGCTGCATGGCCGTTGTGAAAACTGATACTTTAGT----TTTCTTTGTCTT-TA---GAAGCTAACATCAGGTATTATGGCCCCTATAAATAGAGGTAGTATGCACTACATTATTA---AACCCAAT-----ATTATAATTAATATCGGT-TTTGGGTGTGAAATAACCCAATTAAGGTGAATTTAATAGTAATTGATGAGTAGAGAGCCTCAATGAATGGAT-AATCTCATAAGCACAAATTGCCCGTCACCTTAGAGTAAGTAAGTCGTAACATAGTGAGGGGAGGGGAACCTCTCCTTG
>JN700975
TTAGGATCTTTTTTCGATCAGTTTATTATTATTCCTTTAATTTATGGGTGGTTAAGTAACTCTTTAATTATGGTTCTTTTGGTTCCT---ACCTTAGGTTATATTTTTTTTCACCAAGTTCATTTAGTGCCTAGGCGATGGCAGGTTGTTGTAGAGGGACTTTATTTACATTGGTGAGATAACTTAAAGATTAGTTTAGGGCCACAAGCAGGGGTGTACTTTCCTTTCTTATTCTGTTTGTTTTTTCTTGTTGGGACATTAAACCTCTTGGGTTTGTTTCCTTATGTTTTTACAGTAATGACCCATATTGCTATTACCTTTGGTTTTTCTATAAGTATTTTAGTTGCTGTAACAATTTTAGGGCTTTACAAGTTTAAGTGGGATTTTTTAAGCCTATTTATGCCAGGGGGTGCTCCATTAGCCCTAGCTCCTTTATTAGTTCTAATTGAAACAGCTAGTTACCTATCTCGAGCTATCTCATTGGGTATTCGGCTTGCAGCCAATTTATCTGCCGGACACTTGTTGTTTGCTATTTTAGCTAGCTTTGGTTTTCAAATGGCTGCTGCTGGATGGTGGGGTTTAAGCTTAATTCCCATTAGTATTATGATATTCATTACTCTTTTGGAGTTGGCTGTCGCTATGATTCAAGCTTATGTATTTTGTCTTTTAACTTCTATTTATTTGGCAGATACAGTAGCTCTTCATATG---CCTCAGCTCGACTTAGTTACATTTATAACTCAATTTTCAGGTGCCTTATTAGGACTTACTCTTTTAGGGGGTATTTTTCTATATAAGTTACTCCCTAGTTTAAAAACCTCCCTAAAAGCTAGAC---AAAAAAGTTTTATGCGTCTCCGTAAAGAACACAGCCTTATTTCTATCGTGAATCAGGTCTTAATCGATCTACCTAGTCCAGCTAACATATCCTATTTTTGAAACTTTGGTTCTTTATTAGGGTTTTGCTTAGGATTACAAATTATCACTGGCATATTTTTAGCTATGCATTATAGTTCAGACATAAATTCAGCTTTCAACTCTATGGCCCATATAATGAGAGATGTCAATTATGGGTTTCTATTACGTTACTGCCATGCTAATGGCGCCTCCTTATTTTTTATTTGCGTATACCTTCATATTGGGAGAAGCATGTATTATGGGGGTTACCAAAAAACTCCTGTATGAACCCTAGGTGTATTAATTTATGGGTTAATGATGTTAACGGCTTTTATAGGATATGTTCTTCCC---TGGGGGCAAATGTCTTTTTGGGGGGCAACTGTTATCACTAATTTAGTCTCCGCTGTACCTTATTTGGGAGACTTTCTAGTACAATGGATATGAGGAGGATTTAGCGTTTCTGGGGCCACCTTAAGTAGATTCTTTAGCCTTCACTACCTCATGCCCTTCGTTCTTGTGGGATTAGCCTTCGCCCACATTATCCTACTACATGAAGAAGGCTCAAGTAACCCTTTAGGATTAAGGTCTGATGTAGACAAAGTAATGTTTCACCCTTATTTTAGTTTTAAAGATATTTTTGGGTTTTCAGTTGCAGTCCTAGGGCTAATGTTAATAGTTTTCTTTTCCCCCAATTTATTAGGGGATGTGGAAAACTTTAGTGAGGCAAACCCTTTGGTCACTCCTGTACACATACAGCCGGAATGA-----------------TGAATTACTTTCTCTCTAGATGACTCTTTTCAACGAATCACAAAGATATAGGTACACTTTACCTTATTTTTGGTGCTTTTTCTGGTATGGTAGGCACAGCCTTTAGTATGTTAATCAGGTTGGAACTCTCTTCCCCTGGCTCTATGTTGGGAGACGATCAACTTTACAATGTTCTTGTTACTGCTCATGCGTTTGTTATGATTTTCTTTTTAGTTATGCCAGTTATGATTGGAGGGTTCGGTAATTGGTTAGTACCTCTATATATTGGAGCTCCTGATATGGCTTTTCCTAGACTTAACAATATTAGCTTTTGATTGTTACCTCCAGCTCTAATTTTACTATTAGGTTCCTCTTTAATAGAACAAGGTGTAGGAACAGGGTGAACTGTTTATCCCCCCCTTTCTGGTATTCAAGCACATTCGGGTGGGGCTGTAGATATGGGTATTTTTAGCCTGCATTTAGCTGGTGCATCTTCTATTTTAGGGGCAATGAATTTCATAACCACTATATTTAATATGAGAGCCCCTGGCCTTAGTTGAGATAAGCTACCCCTATTTGTCTGATCTGTTTTAATAACGGCTTTTCTACTCTTATTATCTCTTCCTGTGTTAGCCGGGGCTATTACTATGTTATTGACTGACCGTAATTTTAATACCTCCTTCTTTGACCCAGCAGGAGGAGGTGACCCTATTTTATTTCAACATTTGTTATCAGGATGGTCCTGAATTTGGTCAACTAAGCTTTCAAGATGCTGGAAGTCCCGTCATGGAAGAGATAATCTTCTTACATGACCAGGTTATGTTTATTATTCCCGTAATAGCTGTACTTGTTTTATGGTTAATTTACCGTTCTTTGAACTCAGTTTACTATTATAAATATTTAACGGAAGGAACGGTAATCGAAATTGTTTGGACTGTAATTCCTGCAATTATATTAGTGTTTATTGCTTTTCCCTCTTTAAAACTCCTTTATCTTATGGACGAAGCTTTAGATCCTGCTTTAACCATTAAAGCTGTGGGTCACCAATGATATTGGTCTTATGAATATGCAGACTATCAATCTACAGCACTTGAATTTGATTCTTATATGATCCCCACTACCGACTTACAAGTAGGAGATTTTAGATTGTTAGAAGCAGACCACCATTTAGTGGTGCCTGTACAAACGCATGTTCGTCTTTTAGTTACAGGTGCTGATGTTATTCATGCTTTTGCTCTTCCTGCTTTAGGTTTGAAAGTTGATGCCATTCCTGGAAGATTAAACCAGTTAAACTTTTTGGTTAAACGACCTGGAGTCTACTATGGACAATGTTCTGAGATTTGTGGAGCCAATCACTCCTTATTGGCCAATNNGTGCTTGAGCTGTATCTTTAACCATTACGTAAGCTGAATTGCTGAACGCACATTACCACCCTTATCATCTAGTTGATCCTAGTCCTTGGCCTTATGTTGGAGCCTCTGGTGCTTTAGCCACGACTTTTGGTTCTGTTCTCTACTTTCACTATAGTCATAGTTCTTTGCTTATTTTAGGGTTGCTAATTATATTGGTAACTTTTATAGTTTGGTGAAGAGATGTTATCAGAGAAGCCACATTTCAAGGTCACCATACTTATATTGTCAGACAAGGTTTGAAGTATGGTATGCTTTTATTTATTCTATCAGAAGTTTGTTTTTTCTTCTCTTTTTTTTGGGCT---TTCTTTCATAGCAGCTTAGCTCCTGCCGTGGAATTAGGGGCAGTATGACCTCCTACAGGTATTGATGTTCTTAACCCTTTTGCGGTCCCCCTATTAAACACAGCTATTCTATTAAGTTCTGGGGCTACAGTAACTTGGGCTCACCATGCAATAATTAGTGGGCAAAGATTAACAGCCATGTCAGGGCTATTCTCCACTGTTATTCTAGGCATGGTATTTTCTTTCCTCCAAGGGATGGAGTACTATGAGGCCCCTTTTTCAATAGCAGATTCAGTTTATGGTTCTACTTTCTTTGTTGCAACAGGTTTTCATGGTTTACACGTTCTTATCGGTACTACATTTTTAGCTGTTTGTTTAATAAGGTTAATTACACATCAATTTACTAAACACCACCACTTTGGGTTCGAAGCTGCAAGTTGATAC------------------------------------------------------------ATGGACTCATTAATTCTATGATGCTTTCTTATCGTGACCAAAGCCCTACTTATACTAATTCCTTTATTATTAAGTGTAGCCTATTTAACCTTAGCTGAAAGGAAGGTTTTAGGGTATATG---CAATCTAGAAAAGGGCCTAACGTAGTGGGAATTTATGGACTCTTACAACCTCTAGCAGATGGAGTAAAATTATTTGCTAAAGAATTTATTTGGCCTTATCAGGCCAATACTTTAGTTTAT---ATTTTAGCACCAATTATGGCTTTATTTTTAGCTTTTACTGTCTGAGGGGTACTGAGTTTTAGTTTAAACAACCAACTAGCAGATGTTTCCTTGGGTTTAATTGTAATTCTTGCATTATCTTCAGTGGGGGTTTACACTACCCTTATGTCAGGGTGGGCTAGCACCTCTAAGTACGCTTTCTTGGGAGCTTTACGAGCCGCAGCCCAAATGATTAGCTATGAAGTAGCTATTGGATTACTAATATTAACAGTAGTTGCCTGTGCAACTTCTTTTCATTTAGGGAATATTATCTATCACCAAGTACAAGGGGATATGTACCTATGGGCCCTATTTCCTGCAGCCATAATGTTTTTTGTATCCGGCCTAGCTGAAACTAATCGTGCACCTTTTGACCTTACAGAAGGGGAATCCGAATTAGTTTCGGGCTACAATGTTGAATATGCTTCGATGCCCTTCGCTCTCTTCTTCTTAGGGGAATACGGACACATATTATTTGTTAGTGCTTTTATTTCAACCCTATTCTTAGGTGCTTTCTATAAAAATAGGGTTTGTGGCCTTTACCATTCTATGGGTAAGAGCTTCTTACCCTAGAATACGCTATGATCAACTAATGACCCTTCTATGAAAATCCTACTTACCCCTAAGTTTAGCATTAATACTATTTGTACCTTGTTTCTTAATTGCTCTCAACGGTTTGGC------------------------------------------------------------------------------------------------------------------------------------------------------------------------------------------------------------------------------------------------------------------------------------------------------------------------------------------------------------------------------------------------------------------------------------------------------------------------------------------------------------------------------------------------------------------------------------------------------------------------------------------------------------------------------------------------------------------------------------------------------------------------------------------------------------------------------------------------------------------------------------------------------------------------------------------------------------------------------------------ATGTTAACTACTTATTCTTCTTTAGCTTTATTTTTAACCTTATGTGCAGGTCTGGCTGCACTATTAGTAATTTTATCTCTTATACTTCAAGGTAAAAGCCCTGACAAAGAAAAAACATCTATTTATGAATGCGGGTTTAACCCTTTTCAAAACCCAGGTCAACCTTTTTCTATTCGGTTTTTTTTGATAGCCTTATTATTTTTAATATTTGACTTAGAAATATCATTCTTATTCCCCTGAGTTTTCACCTTATTTCAGGATAGTTTAATAACA---CTCTGGGTCTGTTTATTTTTAGGCATACTTACTTGGGGCCTAGTTTACGAATGGGTTAAGGGCGCCTTAGATTGGGAA---ATGTGAATTACAGCTAATCTAGTCTTTTTTATTTTTAGTATAGGACATGTA---CTTATAACACCCCGGTTTAACACTACTCAAATAAGAAAAGTGGGTCTTCAGTGAAGTTTTATGTTTTTCCCAATCACTCTTTATTCGCCTTAGATGTTATAGCTGGACTTTTAGTAGTCTTATCAACATGTTTAATCCCTGTTTGCTTACTAGCTAGTTGAAACTCTATTAAATTCCTATGAAAAGAGTTTGTTATCTGTTTACTTACTATCGATATCCTTTTGGTACTTACTTTTACAGTATTAGATCTGATTTGGTTTTATATATTTTTTGAGGGTATATTAATTCCTGTGTTTATTGTTATTGGAGTATGGGGCTCCCGTCAAGACAAAGTAACAGCAGCTTTCTACTTTTTTTTCTATACTCTTTTAGGTTCAATTTTATTTTTACTAAGTATTTTTTTTATATATTATAAAACAGGAACAACTAACCTCACCCTTCTTCAACTTATCCCTTTAGAACCTGAATGGCAAAATTACCTATTTATAGGTTTTATGCTCAGTTTTGCTGTTAAACTCCCACAATTTCCCTGTCACATATGACTCCCCCAAGCCCATGTAGAAGCTCCAGTAGCAGGATCTATCCTCTTAGCAGGAATACTACTTAAATTAGGGGGGTATGGCTACATTCGGTTTTGCTTTCCCCTATTTCCTAATGCAACAGTATATTTCGGCCCTTTAATGTGTGCCCTCGGCTTCTTAGCTGTTTTTTGGGGAAGTATTAATACATTAAGACAAGCTGACATGAAAAGATTAGTGGCCTACTCTTCTGTAGCCCACATGGGCTTAGTCACCCTCGCCCTATTCTCTAACCACCCAGAAGGGATTCTAGGCGCTATGTTAGTCATGGTTGCCCATGGGTTTGTAAGTCCAGCCTTATTTATTATGGTTACCTTCTTGTATGACAGATTTCACACTAGGCTCATAAGATATTATAGAGGTCTTACTTATGCTACCCCCTTATTTAGTTTACTATTTCTGATTTTAAGCCTAATGAACATGGGTTTACCCCCTACAGGCAATTTCATAGCTGAATTTATATGTTTATTAGCCTTATTTAAGGTTAGCCCCCTAACAACGCTATTTGCTGGATCAGGGGTGATCCTTTCTGCTGCCTATGCCCTATGGTTTTGCAATCGCATTTGCTTCGGCTCTCTATCCAACCACTTATTATGAATTAAAGATATAAATAGAAGGGAAACCTTTCTCATTGCCCCCCTTATCATCCTCCCCATATTTATAGGTCTTTTCCCTGCAAGCTTTAATATGAATCAGTCTTATTATATTTACATTGGGTACGACAGGTATACTGTTAAACAGAAGCAACTTAATTTTAACAATTATGTCAATTGAATTAATGTTTCTAGCTAGTGCTCTTTTATTACTTTTAGGGGTTTCTCTAACAGATTCTTTAGAAGGACAAATATTTACCCTCTTTATTTTAACGGTTGCTGCAGCAGAATCAGCTATAGGCCTAGCTATACTAATAGCCCATTACCGGTTAAAAGGAAACATTTCTTTAAATTCCTTTACACTCCTTAGAGGT---------------------------------------------------------------------------------------------------------------------------------------------------------------------------------------------------------------------------------------------------------------------------------------------------------------------------------------------------------------------------------------------------------------------------------------------GGGTTATGTTCATACCTTCTTATAGGCTTCTGATTTACAAGGTTAGAAGCAAATAAGTCTGCTATTAAAGCTATGGTTGTAAACCGCATAGGGGATTTAGGCCTTTTATTGGGTATATTTGCCTTGTGGTCCCATTATGGTTCGCTTAATTATAGTATTTTTTTGTTTGTTAATAGGAGCTGTTGGAAAATCAGCACAACTAGGACTTCATACCTGGTTACCAGATGCTATGGAAGGACCTACCCCCGTATCTGCTTTAATTCATGCTGCCACTATGGTTACTGCAGGGGTATTTTTACTTATTAGAATGAGTTCCCTATTAGAGATAGGCTCTTGGGGCCTTGTTCTAGTGGCTTGAATTGGAGGGTTAACTGCTCTTTTTGCAGGTACTGTAGGTGTTTTCCAACAAGATCTAAAAAAAGTCATTGCTTACTCCACTTGTAGCCAATTAGGATATATGGTCGCAGCTTGTGGCCTATCTTTATATTCAATTAGTTTGTTTCACTTAACAACACATGCTTTTTTCAAAGCCCTTCTCTTTTTAGGTGCAGGCTCTATAATCCATGCTTTAAAAGATGAACAAGATATTAGGGCTATGGGTAATTTAAATAGTAATTTACCCCTTTCTTACATAAGTATCACATTAGGGTCCTTAGCTTTAGTAGGCTTTCCTTTTTTGGCAGGCTATTTTTCTAAGGACCTAATTCTTGAATTTACCTATGGTGTCTATTGACGTCAGGGAGTCTATACTTTGCTTATTTTAGCTGCTTTATGTACAGCTTTTTACTCCTTTAGGTTGGCCTGGCACACGTTTTTAGCCCCCTACAAAGGGGGATTAAATAATTGGCACCAAGTTCATGAGGGCTCCTTAGCTCTTTGAACACCCCTCTTTTGCTTAAGCTTAGGAAGTATCACTGTAGGTTATCTGATGCAAGAAGTCCTATTAGGTAACGTGAATCCTTTACCCCTACCTACTTGAGTAAAATTATTACCTTTAATGGGACTATTAAGCATGGTTTTAATAGGGATAAAAGGATTTCTTTAACTAAATTTAGCATTGCTTGGTTTAGTTTTTTTAACCAGGCTTGGCTATTTAACACTATTTTTAATCAGTTTCTTAGCTACCCCCTTCTTCAAATCAGTCACCATACAGCCTATCGGCTATTAGATAGGGGACTATTAGAAATGTGAGGTCCTTCGGGCCTTTACCATTTAGTTCAACGTTCTGCTCAGACAGNCTCTTTCACCCAATCAGGAAAGCTTTACCACTACACTTTTAGCTTGATAGTATGGTTTNNACGTTACCCCTCCTNTCACTAGGCATTTTAGTAACGGGAAGCCAAGTCATTGCTGCGCGTAACCCCGTTTATTCCGTGTTTTGGTTAGTAATAACTTTTATTCAAACTACACTACTATTTATTATATTAGGCTTAGATTTTATTGCCTTAATGACTATTATTGTCTATGTCGGAGCTATAGCAATACCTTTTTTGTTTGTTATACTTATGCTTCAATTAGGGCAAGCTGAATCA------TTCCCTTGATTATCCTTATTACCTACCTTAATATTTACAAGTACCTTGGTTTCAACAGGTAGGACTTAACTTTTACAGCGAGCATACCTTGCTGTTTATAGGTGCCGGATATATATTATTAGTAGCAATGGTTGGAGCAATGATTTTTAAAAAAACAAACCCCTTTTAACCAAATCTCC--AATGGTCTT-TTTAAAATTAACTGAAACATAGTAGTGGTGAACGAAATATATAG-AGCA-AAGTACCGTGAGGGAATACCTTTTGCATAATGGACCCACAAGTCATAAT-TTGGCAAACTCAAAG-------------------TAAAGTCAAATTACCCGAAACCAAGTGATCTACATATGAGCAGT---T-TTAAGAACGAACCGGTGATTGTGGCAACACTCTCGGAAGACTTGTATTTAGAGGTGAAATACTAATCGAACTTGGCTATAGCTGGTTTTCTACGAAAGATATTTAAGAGTCCCTAGGCGACAAGGTCTAGGGACCAAAGGGAA-ACAACCCAGAACTAAAGTTAAGGTCACCTTAAGCCCA-CCAA-CGCATATAAGAGATATTAGGA--AAACACACTTTAAGTAGGCTTGGAGCCAGCCACCTTAGAATGACTACGTAACAGTTCAAAGTGCCCCTA-ACAATT-TCTTTAAATTAGTAGAACGTACTGATTTAACTGATTGTAA-ATAAATCAGTAGCGCCACTGTGGGTATGAGTAACAT------CCCCCCTAG-AGATT--------------GTCAAACCGGCCTCTAAGTCTTATTAGTATCAAAACACGCTTTAGGGAAATTAACTAGA----TCTACTTCTTCAAAGGAACTCGGCAAACGACTGTTTACCAAAAACATAGCATTAGA--------GGTGACGCCTGCCCGATGA----TTT-----GGCCTAAACTAATAACTTTAGTTA--ACTCAAATTCAATGGCCGCGGTATTTCTGACCGTGATAATGTAGCGAAATCAATCGTCACTTAAT-TGCTGACCGGTATGAAAGGTATCACGAGTGTTCAACTGTCTCTGAAGAAGGCCCTGT-GAAATTGTAGGGGCCGTGCATATACGGCC-CACC-CCTTGTAAGACGAAAAGACCCTATTGAGCTTTACTATTAGTTGGTAGTTTCGTTGGGGCGACGGCCT-TTAAAA-AAGCAATGACTACTAGGGGTATTTCCCGTGTAGACA----C-A-----T-C-C---GTGAGTCATAGTATTCCACCATAGGTTAACAC-TTATGGT----GCCAAAACATAAAAGTTACCATAGGGATAACAGCGTAATTTTGTTGAAGAGCTCTTATCGATGACAAAGATTGCGACCTCGATGTTGAATTG-TGGTATCCTGAAGGTGTAGCCGCTTTCAAGGGTTGGTCTGTTCGACCATTAAAA-------------GGGACTTTCAAAGCTTATTTATTTTTTAATACATGCTAG-TTAAA-AGCTAACAGGTGAGGAAAAAGAGCCCTAAGGGGTTTCCAACATATTAGGCATTTCAGGGAGTAGAACC-CCTAAAGCCCAATATATGGAGT--CG--AAGTGCCACCCCTTTTCTGAAACAACAGCAGTAGAGAATATTGTGCTATGGGCG-TTAGCCTGACACAGAAAGTAAATATAAGGCCTGTCCTAT-TATGTGCCAGCAGACGCGGTTACACCTAAG-GGTC-----AAGTTTTGAAATTACATTAGGCATTAAATGTTCCAAAATTAGTTAATAGCGATAAAATGC----GTTAGTTTTAAAGAACACTCACAG-TGAAAACATAAACCT-----TTTGAGAGTAGAACTAAAGCGAAGGTCGCCAACAGGATTAGAAACCCTGGTAGTCTTTGCCTTCAACTGAACAGTAT-AACCGC--AAGGTAGAAATTCAAAGAACCTGGCTGTTC-NCCCTT-CCACTTAGAGGAGNGTGTCTTTTAATACGATACTCCACGAGAAACCTTACTTCACCTAAA-T----AACGGTATTGCATGGCTGTCGTCAGTTTACATTTAAAATG---TTGATCTCCTCTC-CT-TTTAGATAGATGTCAGGTAGTATGATCCTAATGGTGAAGGAC-AGATGCGCTACATTTCA----GGAATAAT-----TAAGTTACCTGAACGGAA-TTATAGTG-AA--ATCAAAATCCAAGTCGAATTTAANAGTAACCAAAAACAAGCATGTTTTGGTGAACTGGT-CAAGGTGTGAGTACAAATTGCCCGTCNCCTTAGGTGAAGCAAGTCGTAACATAGTGAGCGTAAAGGAATTTTCGCTCG
>JN700977
ATTAATTCTTACTTTGATCAGTTTAATGTAGTTAGCTTACTTACACCTTGATTGACTAACGTTTCGGTAGGGTTTTTTCTAGCTTTA---ATTAGCTTCTTTGTTTTGTCTCCCTCTAACTTTATTATACCAAGGAGAGCAGATATAGTCTGGTTGTCTCTCTTTTCTCACTGAAAGGAAGTAATTAAGGATAATATAGGTTCCAAGGGTAACCAGTTTGTTGTCCCTGTTCTTTCTCTTTTTATTCTACTATTATGTCTTAACTTATTAGGATTTTTTCCCTATGTTTATACGGTAACGGCTCAAGTAGTTATAACTTTTTCTTTATCTTTTTCTATTGTTCTAGCAGTTACTGTTTTAGGAATAATTAATTTTAAACAAGACTTCTTTAGTATGTGAATGCCCATGGGAGCCCCTATGGCATTAGCTCCATTACTAGTTTTAATTGAAACTGTTAGTTACTTTTCCAGAGCCCTCTCTCTGGGGCTTAGGTTAGCTGCTAATTTATCAGCTGGTCATCTCCTTATGATTATTCTGGGCAGTTTTACTCTTCAACTCGCTTGTGCTAAAGTCATCTCTTTAACCTTAATTGCTACCTTTATTTCAGTTTTTGTCGTTATTTTAGAGATTGCCGTAGCTGCTATCCAAGCTTATGTATTCTGTTTACTTACTACTGTGTATTTATCAGACACTACAAATCTACATATG---CCCCAATTAGAAATCACTACTTTTCTAACTCAATATCTTTGACTATCTCTAAGTCTATTAGCTTTTATTGTAATTGTTCATACTTCTTTTATCCCTAAGTTAATAAAAAGCATGAAAATCCAGT---AAAAAACTATG----------------------------------------------------------------------------------------------------------------------------------------------------------------------------------------------------------------------------------------------------------------------------------------------------------------------------------------------------------------------------------------------------------------------------------------------------------------------------------------------------------------------------------------------------------------------------------------------------------------------------------------------------------------------------------------------------------------------------------------------------------------------------------------------------------------------------------------------------------------------------------------------------------AAAGATATTGGAACACTTTATCTAATATTTGGCGCTTTTTCAGGAATGGTAGGCACTGCTTTTTCTATGCTAATTAGATTAGAATTATCTGCCCCAGGTTCAATGCTAGGAGATGACCAGCTTTATAATGTCATTGTGACTGCACATGCCTTTGTTATGATTTTCTTCCTTGTTATGCCAGTTATGATTGGCGGTTTTGGTAATTGGTTAGTACCTCTTTACATAGGAGCTCCTGATATGGCCTTTCCTAGATTAAATAACATTTCGTTTTGGCTTCTTCCTCCTTCTTTGTTTTTATTATTAGCTTCTTCTTTAGTAGAACAAGGTGCTGGTACTGGATGAACAGTCTATCCACCCCTTTCTGCTATACAGTCTCATTCCGGAGGAGCAGTTGACCTAGCTATTTTTAGCTTACACTTAGCTGGTGCTTCTTCAATTCTAGGAGCTATGAATTTTATTACTACTATTTTTAATATGAGGGCTCCTGGTTTAACCTTAGATAAAATGCCACTTTTCGTCTGGTCTGTCTTAGTAACTGCTTTTTTGCTTTTATTGTCCTTACCCGTTCTGGCTGGGGCTATTACTATGCTACTTACCGACAGAAACTTTAATACTACTTTTCTTGATCCAGCAGGAGGAGGAGACCCTATTTTGTTTCAACATCTATT--------------------------------------------------------------------------------------------------------------------------------------------------------------------------------------------------------------------------------------------------------------------------------------------------------------CTAATAGGTCATCAGTGGTATTGAAGTTATGAGTATTCAGATTATGGTCAAGATTCCCTAGAGTTTGACTCTTATATGGTAGCTTCAGAGGATTTAACTTTGGGAGACCTAAGGTTACTGGAAGTTGATAATCGCTTAGTAGTACCTGTTCAAACCCCTATTCGTATCTTAGTTACTGGAGCAGATGTTCTTCACTCATTTGCTGTACCGGCTCTAGGTGTTAAAATGGATGCTATTCCTGGTAGACTTAATCAAACTAGTTTTCTTTCTAAAAGAGCTGGCGTCTTTTATGGACAGTGCTCTGAAATTTGTGGTGCTAATCATTCCTTTATGCCTATTGTTATAGAATCAGTATCTTTAGAGAGGTATTTAGATTGGTTGTCTACTAAAATATTATCACCCTTATCACTTAGTAGATCCTAGTCCTTGACCTTATTTTGGGGGAATTTCTGCCATGCTAACGACTATCGGTTCAGTTCTTTACTTTCATTATAGCCAAGGTTGATTATTAGCTTTGGGGTTAATAGGTCTTTCACTAACTATGTTAGTATGGTGGAGAGATGTTATTAGAGAGGCTACCTTTTTAGGTTTACATACTAAGATAGTTCAGAGAGGGTTAAAGTACGGAATGCTTCTCTTTATTTTATCTGAAGTGTGCTTTTTCTTCTCCTTTTTCTGGGCT---TTCTTTCATAGCAGTTTGTCTCCTACCATAGAAATAGGAGCAGTATGGCCACCCACAGGTATATCTGTTCTAAATCCTTTTGCTGTTCCACTATTGAATACAGCTATTCTACTAAGTTCAGGAGCTACCGTTACCTGGGCTCACCATGCTATTATTAGTGGTCAAAGAAAAGAAGCCGTCTGGGGTCTTAGCTTAACTGTAATTTTAGGAGCTATTTTTACCGCTTTACAAGCTATGGAGTATTATGAAGCTCCTTTCTCAATTGCTGATTCTGTTTATGGTTCTACCTTTTTTGTGGCTACAGGTTTTCACGGACTTCATGTTTTAATTGGAACTACTTTCCTACTAGTCTGCTGATGAAGGCTTATTAACCATCAGTTTACTAGGTTTCATCACTTAGGTTTTGAAGCTGCTAGCTGATACTGACATTTTGTAGAT------------------------------------------------ATGGTTTTCTTTGTTTTTACCCTCTTCTTAATAATTAAATGATTAACTATTATAATTCCAGTTCTCTTAGGAGTAGCTTACCTTACTCTCGCTGAAAGAAAGATTCTAGGTTATATG---CAAGCCCGTAAAGGACCTAATGTAGTAGGGGTCTATGGTTTGCTTCAACCCTTAGCTGATGGGTTAAAGCTTTTTACTAAAGAAAGTGTAATTCCTAGCCAATCAGATATAGTACTATAT---TTCATTTCTCCTATTATGGCTTTATCTTTAGCTTTGGGGGTCTGGTCTGTTGTGCCTCTGGGGCCATCTTCAGTTTTTTCTGATATAAGTTTAAGTCTCCTTCTGATACTAGCTATATCTTCAGTTAGTGTTTATGCAATATTAATGTCAGGTTGAGCTAGCCATTCTAAATATTCTTTTATAGGAGCTCTTAGAGCGGCAGCCCAGATGATTAGTTACGAAGTATCTCTTGGTTTAATTTTAATTAATGTGATACTTTGTGTCGGATCTTTTAATTTGATCCATATAAATTTTACTCAACAACTAACTGGATAT------------------------------------------------------------------------------------------------------------------------------------------------------------------------------------------------------------------------------------------------------------------------------------------------------------------------------------------------------------------------------------------------------------------------------------------------------------------------------------------------------------------------------------------------------------------------------------------------------------------------------------------------------------------------------------------------------------------------------------------------------------------------------------------------------------------------------------------------------------------------------------------------------------------------------------------------------------------------------------------------------------------------------------------------------------------------------------------------------------------------------------------------------------------------------------------------------------------------------------------------------------------------------------------------------------------------------------------------------------------------------------------------ATGGAGAGTTTTATTCTTTTAATATTCTTAGTAGTAAGCTTTCTTCTTTCTTTAATTATTGCTTTTGCTGCCTGATTTTTATCGGATAAAGCTCCTGACCGAGAAAAACTATCTCCTTATGAGTGTGGGTTCGATCCGTTTGGTCAACCCGGACACCCTATTTCTATAAAGTTCTTTCTGATAGCTATTTTATTTCTTATTTTTGATTTAGAAATTACTTTATTAATTCCTTGGGGATATTCTTTTGGCGGTTCTTCGTGATTCAATTTTAAACTAGCACTTATATTTATTTTTTTATTAGTGTGAGGGTTAGTGTACGAATGGTTAGCTGGGGGGCTAGAATGAGAA--------------------------------------------------------------------------------------------------------------------------------------------------------------------------------------------------------------------------------------------------------------------------------------------------------------------------------------------------------------------------------------------------------------------------------------------------------------------------------------------------------------------------------------------------------------------------------------------------------------------------CCTAAAGCCCACGTGGAGGCCCCAGTTGCTGGTTCTGTTCTTTTAGCTGGAATTATGTTAAAATTGGGAGGGTACGGCTTATTAAGATTTTGTTGAGTCATAGTCCCTAAGGGAATGGTATTTATAGCTCCAATTTTTATCACTCTAAGTATAATAGGAATAATATATGGGAGTATCATTACATGCCGTCAGAGTGATATAAAAAGGTTAATAGCATATTCATCCGTGGCTCATATGGGTCTT-----------------------------------------------------------------------------------------------------------------------------------------------------------------------------------------------------------------------------------------------------------------------------------------------------------------------------------------------------------------------------------------------------------------------------------------------------------------------------------------TTGTTCTTACTGGTTTAGTTTTATTTTTAATAGCAACTTTAGGTATAATTATTAATAGATTGAATCTTATCCTAATTTTAATGAGTCTAGAGATTATGCTTCTCTCTATTTGCATTCTGCTGATTTGAGTTAGTTCCTTTTATGGGGTAGTGAGCGGCTATTTGTTTACTTTAATTGTATTAACAGTAGCCGCTTGTGAGTCTGCTATTGGTTTAACAATGATGATTTCTTACTATAGAATAACTGGTCATATAAGTATTAAATTATTAAACTTACTAAGAGGT---------------------------------------------------------------------------------------------------------------------------------------------------------------------------------------------------------------------------------------------------------------------------------------------------------------------------------------------------------------------------------------------------------------------------------------------GGGTTATGTTCTTATCTACTTATTAATTTTTGATATAGTAGATTGCTTGCTAATACTTCAGCTATTAAGGCTATGCTAGTAAATAGAGTAGGAGATTTAGCCTTGATTATAGCCATGGCTTTAATTTGAAATAAGTGAGGAGTTTTAAGTTGATCTTCTATTTCTTCTATTAATAGGCGCAGCTGGAAAGTCTGCTCAATTAGGCCTTCATACTTGATTACCAGATGCTATGGAAGGCCCCACACCA----------------------------------------------------------------------------------------------------------------------------------------------------------------------------------------------------------------------------------------------------------------------------------------------------------------------------------------------------------------------------------------------------------------------------------------------------------------------------------------------------------------------------------------------------------------------------------------------------------------------------------------------------------------------------------------------------------------------------------------------------------------------------------------------------------------------------------------------------------------------------------------------------------------------------------------------------------------------------------------------------------------------------------------------------------------------------------ATG---TGAGCTCACTTAGCCTTAACTGTTTTTATTCTCTTGAGTGCTTCTCTAGTCGTTTCTAGTTTTAATCCTGTCTTCGGGGTAATTTGACTAGTATTAACTTTTATAGGAGGATGTCTAATGTTTTGGAATTTAGGGGCTCAGTTTTTAGCCCTTATATTAATTATAGTTTATGTAGGAGCTATCGCCGTTATGTTTTTATTTGTCATTATGATGCTCCCTACTTCCTTAAGACCTTATTCTTTA---GACTTATCTAAATTAGTACCTATCGCTCTAATTATTACAATTCTTTTTACAAGGCATATTCTTATCACTTTATCAAGATGATCCTATCGTTCTTTTGTTAGCAGGAGTAGTACTTCTTATTGCTTTAATAGGAGCTCTAATCCTCAAAAAAACAAAATTCATTTCTTCAAATTTCAAG----------------------------------------------------------------------------------------------------------------------------------------------------------------------------------------------------------------------------------------------------------------------------------------------------------------------------------------------------------------------------------------------------------------------------------------------------------------------------------------------------------------------------------------------------------------------------------------------------------------------------------------------------------------------------------------------------------------------AAAAACATAGCATAGTT--------AGTGAAACCTGCCCACTGA----TA------GTCCATAAACCATA------------AAGGCTATTTAAAGGCCGCGGTAACTCTGACCGTGCTAAGGTAGCATAATCAATCGCCTCCTAAT-TAGAGGCTAGAATGAAGGGGATTACGAGCTTCTCTCTGTCTCAAACTTAGATTTATT-GAAATTTAGTACTTTGTTAAGACGCAAAG-AACT-CCTGACTAGACGAGAAGACCCCGTCGAGCTTTATTTCTATCTAGAAATTTAGTTGGGGTGACTACCC-GAATAATAG-AAATTATTCATAGGAAGACATTTCAGTGAATTA----CTAAACTTT-A-A---GTAAGTTA-AATAACCCGCTTT-ATC---------TTTAAAGCGATTAC-GAATAAAAGCTACCGCGGGGATAACAGGGTAATTTAGACCTAGAGCTCCTATCGAAGTCTAAGTTTGCCACCTCGATGTTGAATAGCTAGTGTCCTAGAAGTGCATAAGCTTCTAAGGGTTGGTCTGTTCGACCATTAAAA-------------------------------------------------------------------------------------------------------------------------------------------------------------------------------------------------------------------------------------------------------------AGTGCCAGCAGACGCGGTCAGACCTG------C-----AGGCTTTTCTTAATTAGCTATTGGTAGAAGAGTAATAAGTTGATAAAAGTAGTAAAATAC-----CGTATAAATAAATTCTATAA-------------ATTCT--TTA-TATATTAGAATGACGAAATCCCTGAGAGGAAATAGGATTAGAGACCCTAGTACCTTAGGTCCTAAACTGATAAGTAC-GGCTTA--GTAGCTAAAACTCAAATAACTTGGCTGCTTGG-TAAA-CCAGTTAGAGGAGTCTGTACCTTAATTCGATACTCCACGTTTTATCTTACCTAAACTTGATTAT--TCAGGGACTGCATGGTCGTTGTCAGAATATTAATAA-TTATTAATCTTCTTAAACT-TT-TAA-AGTAGACAATAGATATTATGGTCTTTATGTTTAGGGGTAGTATGTACTACAATTAATAGTTTTATAAT-----TTAAATCGGATAGCAGGT-TGAAACTCCTA--G-----CTTAAAGTTGAATTTAACAGTAATTAGTAATTAGTATATACTAATGAACAGGT-TAGACCATAAGTACAAATTGCCCGTCACCTTAGAGGAAGTAAGTCGTAACATAGTGAGGGGAGGGGAACCTCTCCTTG
>JN700987
ATGGCAAGTTATTTTGATCAGTTCGCGATAATTAATATAATTCCGGGA---ATCACTAACAGCTCTTTAATGCTATTGGGTTCTATT---CTCGTTATAGTAACATTTTTTAGATCAAATAATCTAATTCCCAGTAGGTGACAGCTTATATTAGAAACACTATATATTCACTGGGTGGAGCTAATAAACGATAGTCTAGGGTACAAAGGGTCCAGGTACTTCCCTTTTGTTATATCCTTATTTCTGCTAATATCTTGTATCAACGTGCTAGGATTATTTCCTTATGTGTTTACCGTGGGAACCCATATTATTGTTACATTTGGGTTATCTTTATCAATATTATTAATTGTAACAATGTTGGGACTGAAAAATTTTAGGTTGAACTTTTTCAGTATGTTGATGCCTCAGGGGGCGCCAATGGGACTAGCTCCCCTTTTAGTTTTAATAGAAACAGCCAGCTATCTCTCGAGAGCAATATCTTTAGGGGTAAGGTTGGCTGCTAATCTTTCAGCGGGACATTTATTATTTGCTATATTAGCAAGTTTCGGGTATCAAATGATTAGTGGAAATTTATTATTACTGAGCATGTTCCCAATAGCTATAATGGTTTTTATAACTATTTTAGAGATTGCGGTAGCCTTAATCCAGGCTTATGTTTTTTGTTTACTAACAACCATATACTTAGAAGACACTTTAAAATCCCATATG---CCTCAGCTTGATGTGATAACATTTATAAATCAGTATATTTGAATGATAGGCTCTGTTACGGCTGTAGTTATAGTAAGCATCATCTCTTTATTACCTTCAATTAAGAAACTAATAGAAATCAGTT---AAAAAACTAAT---------------------------------------------------------------------------------TATTTATGAAATTTGGGATCTTTACTAGGTTTATGTTTAATTATACAAATTCTTACCGGTATATTTTTATCAATGCANTACTGTGCTGACACGAGCTTAGCTTTTTCTTCAATAGCGCATATTATGAGAGACGTTAACTATGGTTTTGTTCTAAAGTATGCTCATGCAAATGGAGCTTCACTATTTTTTTTATGTGTATACATTCATATCGCTAGGGGACTTTACTACGGAAGTTTTATGAAGAGAGATCTATGATTCTCGGGGGTTACTATATATTTACTGATGATGGCTACTGCCTTCATAGGATATGTATTA---CCCTGAGGTCAGATGTCCTTTTGAGGCGCTACTGTGATTACAAACCTGGTTTCAGCAATCCCATATATTGGAAATGATATAGTTCAATGATTATGGGGGGGATTTAGTGTTTCTAACGCAACACTTAATAGGTTTTTTAGCTTACATTATTTGTTACCTTTTCTGCTAGCTGGCCTAGGTCTTGCCCATCTAATTCTTCTTCATTCTAATGGCTCCTCCAACCCCATAGGGGTGAAATCTGATGTTGATAAAGTTCCTTTCCACTCTTACTTTTCCTATAAAGATATATACGGCATACTCATCCTTGTAATTTTACTAACCTTATTGGTTTTTTTTACCCCTAACATATTGGGGGATACTGAAAATTACATCCAGGCAAACCCTCTTGTTACTCCGGTACACATACAACCTGAATGATACTTTCTATTTGCA--TGAACACATATTTATCAAGATGACTATTTTCAACTAACCATAAAGATATAGGAACACTATATTTAATATTTGGAGCCTTTTCCGCTATGATAGGAACTGCTTTCAGTATGATTATAAGATTAGAATTATCTGGTCCAGGATCCATGTTGGGTGATGATCAACTATATAATGTTGTAGTGACAGCCCACGCATTGATTATGATATTTTTCTTTGTTATGCCAGTGTTGATAGGAGGTTTTGGAAACTGGTTAGTTCCTTTGTATATAGGGGCACCAGACATGGCCTTCCCAAGGTTAAATAATATTAGTTTTTGATTACTTCCTCCTGCACTACTACTATTGCTAGGTTCTTCTCTTGTAGAACAAGGTGCGGGAACAGGTTGGACAATTTATCCTCCTCTAAGTTCGATCCAGGCCCATTCAGGAGGTTCTGTGGATATGGCCATCTTCAGTTTACACTTAGCAGGAGCTTCCTCTATAATGGGAGCTATTAATTTCATTACTACTATCTTGAATATGAGGGCTCCCGGTATGACTATGGATAAAATTCCTTTGTTTGTATGGTCTGTTCTAGTCACAGCAATATTATTGTTATTGTCCTTACCTGTTTTAGCTGGGGCTATTACAATGCTACTTACAGATAGAAATTTTAATACTTCTTTCTTCGACCCAGCGGGAGGAGGAGATCCTATTTTATTTCAGCATTTGTTATAAAGACATTGCTCTTGATTGGCAACTATCCTTTCAAGACGGTGCAAGCCCAATTATGGAGGAGATAAGCTTTTTCCATGATCAAGTTATGTTTATAGGCCCTGTTATTTCCGTGTTAATTTTATGGCTAATGTTAAGGTCAGCATTAAGCAAATATAAATACAAATTTCTAGTAGAAGGAACAGTGATAGAAATAGTATGAACAATTATTCCCGCAATAATATTAGTTTTTATAGCCTTTCCTTCTTTAAAACTACTATATTTAATGGATGAAACAATGGAGCCAGCCATAACAGTTAAAGCCGTTGGACACCAATGATATTGAAGCTATGAATATTCAGATTATGATGTTAGCGACCTAGAGTATGACTCCTATATGATCCCTGTATCTGATTTGGAGGAAGGCGACAATAGATTGTTGGAAGTTGACAATCAGTTGGTTTTACCTATCCAAGCTCATGTAAGAATATTAGTAACTGGGGCAGATGTTATTCACTCCTTTGCTGTACCTTCCTTAGGTGTTAAACTAGATGCTGTTCCCGGTAGATTAAACCAATCAAATATATTCCTGAAAAGGTCTGGGTTATTTTACGGACAATGCTCAGAGATTTGCGGCAGTAACCACAGTTTTATGCCAATAGCAATAAGAGGTGTTTCTTTAGACTCTTTTATAAATTGGGTTGAATCCAAGCACATACCACCCTTATCATTTAGTAGACCCTAGCCCTTGGCCTTATGTCTGTTCTTGCGGGGCTTTTTTCTTAACATTGGGGAGTGTAATTTATTTCCACTACAGCTTCATATGAATAATGGCCTTAGGCTTTTCCATATTTACTATTACTTTTATAGTCTGGTGTAGAGATGTAATAAGAGAAGCAACTTTTCAGGGACATCATACAGAAATAGTAAGGAGAGGACTAAAAATAGGTATGCTACTATTTATAATTTCTGAAGTCTGTTTTTTTGTTTCTTTTTTTTGGGCT---TTTTTCCATAGTAGTTTAGCTCCTGCAATAGAACTTGGCACGGTTTGACCTCCGGTGGGTATCCAAATCCTCAACCCCTTTTCTGTTCCTTTGCTGAACACAGCTATTCTATTAAGTTCTGGAGCAACGGTAACTTGAGCTCATCATGCCATAATTAATGGCAAGAGGGAACAAGCTGTAGCAGGTCTCGCCTCTACAGTTTTGTTAGGAGTAATATTTACGACTCTACAAGGAGTAGAGTATTACGAGGCTCCTTTTGCTATATCCGATTCAGTTTATGGTTCAACTTTTTTTATGGCAACCGGATTTCATGGTTTCCATGTCCTAATAGGGACTACGTTTTTATTTGTCTGCCTCTTTAGGTTGGTTTTTCATCAGTATACTAGACATCACCATTTTGGCTTTGAAGCAGCGAGTTGATACTGACATTTCGTGGATGTTGTCTGGTTATTTTTGTACGTTTGTATATATTGATGAGGGTCC---------------------------------------------------------------------------------------------------------------------------------------------------------------------------------------------------------------------------------------------------------------------------------------------------------------------------------------------------------------------------------------------------------------------------------------------------------------------------------------------------------------------------------------------------------------------------------------------------------------------------------------------------------------------------------------------------------------------------------------------------------------------------------------------------------------------------------------------------------------------------------------------------------------------------------------------------------------------------------TAGTACTATGTGTAACATTGGCTTCAATGGTTATGGTCTCCAGTACGAATTTATTAACCTTATATTTGGCTTTGGAGTTACAAAGCTTATCTGTATTTATACTAATATCAAGGAAAAGGGAGATAATCACCAGGGTGGAGGCTTCACTTAAATATTTCGTATTAAGCTCAATATCCTCAGGATTATTTTTATTAGGGTCCTCTCTAATTTTTGTGCGTACAGGTAGCTCTGAGCTTAATAGTTGTTTCGTTGTTGTTTAAGTTGGCAGCAAGCCCTTTTCATTTCTGGTCTCCTGATGTATATCAAGGGTCAGATAATAAAGCATTGATGGTATTAGGTATTTTACCTAAAATCAGTGTTTTTGGTATATTTGTCATTTTTGTTAATAGGGAGTACTATACTATCATTAGTAGTAGGGTCTGTGGGGGCTATTAATCAAACAGACACAAAAAGGTTGTTAGCCTATAGTAGTGTAGTAGCTATGGGATTTATACTACTAGGAGTTTCTATTTCTACATATGAAGGAGTACAGGCAGGATTTACTTATATGGTTATATACCTTTTAAGTTTTTTAGGTATTATCTTGATACTGGAGAAT---GTTACGAAGGAGAATTCTAAGCTAATAGAGCTTATTAGGGGCTTTTTCAATATTAGTTCTTTCGATTGCAGGAATCCCTCCTTTAGGAGGATTTTTAGCTAAATGGTTTGTTCTATCTTCAGCAATTGGTTCTGAATTTATTCTGTCTGCTATATTATCAATAGTCTGCGCCATGGTGGCGGGGGTTTATTATTTAAGGTTAATAAAGATTAGTTACTTCCAACAAGATAAATCCTTTTTGATTTGGAGAAAAATTCTTTGGTATGATAGTTTATTCAATTTTGTTCTTCTTAGTCTCTCCCCAAACAATTAATGGTGTGATACATTTCGGGGTTTTAAGTACTTTT------------------------------------------------------------------------------------------------------------------------------------------------------------------------------------------------------------------------------------------------------------------------------------------------------------------------------------------------------------------------------------------------------------------------------------------------------------------------------------------------------------------------------------------------------------------------------------------------------------------------------------------------------------------------------------------------------------------------------------------------------------------------------------------------------------------------------------------------------------------------------------------------------------------------------------------------------------------------------------------------------------------------------------------------------------------------------------------------------------------------------------------------------------------------------------------------------------------------------------------------------------------------------------------------------------------------------------------------------------------------------------------------------------------------------------------------------------------------------------------------------------------------------------------------------------------------------------------------------------------------------------------------------------------------------------------------------------------------------------------------------------------------------------------------------------------------------------------------------------------------------------------------------------------------------------------------------------------------------------------------------------------------------------------GTGTATTCTTTGATGATGATACTTCCTTTAATCAGCTCTATGACCTTGTTATTGTTTGGTAGAAAATTAGGGATTTCGGGATCCAACTTATTTTCCTGTGTTTGTATGGGTCTGTTGTCTGTGTTAAGTATATTATTGTACTATGATATCACAATACTTGCTTGTTCGGTTTATATAAACTACTGATCTTGAATAGACTTCATATTAATTAATTCGAATATTTCTTTTTTTGTCGATTCTGTGTCAGGGGGGATGATACTTATAGTGAATATTGTCTCCTTTTTAGTTCACTTATATTCAACATCTTATATGCGAGGAGACCCTCACACCCCTAGATTTATGGGTTACTTATCTCTGTTTACCTTTTTTATGTTGATCTTAGTTTCCTCTCAAAATTATATCCAGCTATTTATAGGCTGGGAGGGAGTCGGGCTATGCTCTTATTTGTTAATAAATTTCTGGTATAGCAGAATCCAAGCTAATAAAGCAGCCATCAAGGCAATGTTAGTTAACAGACTAGGAGATGCTGCCTTGATAGCTGCGATAATTTTAATATGAATGGAATATGGTTCGGTGAATTTTTTATCTGTTACTACTGTTAATAGGAGCAGTGGGACAATCTGCTCAACTGGGGTTACATATGTGACTTCCCGATGCAATAGAAGGC-----------------------------------------------------------------------------------------------------------------------------------------------------------------------------------------------------------------------------------------------------------------------------------------------------------------------------------------------------------------------------------------------------------------------------------------------------------------------------------------------------------------------------------------------------------------------------------------------------------------------------------------------------------------------------------------------------------------------------------------------------------------------------------------------------------------------------------------------------------------------------------------------------------------------------------------------------------------------------------------------------------------------------------------------------------------------------------------------------------------------------------------------------------------------------------------------------------------------------------------------------------------------------------------------------------------------------------------------------------------------------------------------------------------------------------------------------------------------------------------------------------------------------------------------------------------------------------------------------------------------------------------------------------------------------------------------------------------------------------------------------------------------------------------------------------------------------------------------------------------------------------------------------------------------------------------------------------------------------------------------------------------------------------------------------------------------------------------------------------------------------------------------------------------------------------------------------------------------------------------------------------------------------------------------------------------------------------------------------------------------------------------------------------------------------------------------------------------------------------------------------------------------------------------------------------------------------------------------------------------------------------------------------------------------------------------------------------------------------------------------------------------------------------------------------------------------------------------------------------------------------------------------------------------------------------------------------------------------------------------------------------------------------------------------------------------------------------------------------------------------------------------------------------------------------------------------------------------------------------------------------------------------------------------------------------------------------------------------------------------------------------------------------------------------------------------------------------------------------------------------------------------------------------------------------------------------------------------------------------------------------------------------------------------------------------------------------------------------------------------------------------------------------------
>Leuckartiara_octona_PS487
[truncated: 264,861 more chars]
