# Supplementary material for: Phylogenetic analysis of higher-level relationships within Hydroidolina (Cnidaria: Hydrozoa) using mitochondrial genome data and insight into their mitochondrial transcription
Source: PeerJ. 2015 Nov 19;3:e1403. doi: 10.7717/peerj.1403 (PMC4655093; doi:10.7717/peerj.1403)
Supplement: Dataset S3 [file peerj-03-1403-s018.zip]

Archive with 7 entries (7 files):
- Craspedacusta sowerbyi SRR923472.fasta
- Ectopleura larynx SRR923510.fasta
- Hydractinia polyclina SRR923509.fasta
- Hydractinia symbiolongicarpus SRR1174275 SRR1174698.fasta
- Nanomia bijuga SRR871527.fasta
- Physalia physalis SRR871528.fasta
- Podocoryna carnea SRR1796518.fasta
