# Supplementary material for: Phylogenetic analysis of higher-level relationships within Hydroidolina (Cnidaria: Hydrozoa) using mitochondrial genome data and insight into their mitochondrial transcription
Source: PeerJ. 2015 Nov 19;3:e1403. doi: 10.7717/peerj.1403 (PMC4655093; doi:10.7717/peerj.1403)
Supplement: Dataset S3 [file peerj-03-1403-s018.zip › Ectopleura larynx SRR923510.fasta]

>Ectopleura_larynx_SRR923510
TTTTCTTTTAAGTTNNAAAAAAAAAGATAAACTAATGGTAAGTTAATAGGCTCATGACCTGTGTATAAAGGTTCGATTCCTTTTCTTTTAAGTTAAAAAATTATGAGAAAGGTTAGAAATAATAAATTTGAGAAGAAAAATCTTTTAAGGTGAATAGAAGTATTTTAAGTGAAAAGAATTGAAACATCTTAGTAAAATTGTAATAAACTCATAGAAGTATTGGCGAGAGAAACTATGTTGAAGTATATTTGAATTTAACAAAACTTTTAGGGTCTTAGAATTTATAGAATTAGTACCGTGAGGGAAGTTATAAAAATAACCCTTACCCAAATGAGAACCATTTACCTTTTGTATGATGGACTTACAAGATATTATTTAGCAAGCTAGTAGGCTTAAAGTTAAATAAACCCGAAACTTGGCGATCTAATAATGAATAATTTGTAGAATGAACTAGGAAATGATAAAAATTTTTAGATAATTTATTATTAGCAGTGAAAAACTAATCGAGCCTAGAAATAGCTGGTTCTCTATGAAATTTATTTAAGTAAAAAATTTAGTATAAATTTTCAGATTATAAGTTAAAAGATTTATAATCAAAAGAAAGACAATTCTAGACTAATAAGAAAAAACTCAATTTATATAATTTAAAATAGGTCATGATAAAGACAATTAGGAAGTAGGCTTAGAACCAGTCATATTAGTAAAATTACGTAATAGTTTACTAAATAAAAATTATACTTAAATAATTAAGTAAAAAAAATTTTATTTATAGTTTTAGTAGTAGAGTTTTATTAAATATATTTTGTGAAAATTTAATAAGAAATAATGTAAGTATGAGTAGAATAAAATTTATTCTTGAGAGCTCTTAATGAATTAGTAATTAAGTTAAAGCAGTCCCTAAATAAAAAATGGGTAAAGCAAGATTTTAGGCTAGAAAAATTTGTTTGAATTTCTGTATAATCTAAATCAAGCAAGAATACTAAAAAAAATAAATTTCCCCTAAGGAACTCGACAAAATCAGATATCGACTGTTTACCAAAAACATAGCCTCTATAAAAATATTAGAGGTGATGCCTGCCCAGTGGGGATGGTATAAAAATTATAGTGAAATTTTATTTTCCCTAAACGGATGCGGTAACTCTGACTGTAATAAAGTAGCATAATTAATTGTCATTTAATTGGTGGAGAGAATGAATGGCTAAACGTATGTCTCATTGTCTTGGGGGAAAGTTTTTGAAATTAGAATAATAGTGAAGATCCTATTAATCACCGTTAGACGAAAAGACCCTATAGAGCTTGACTATACTCTGGAAATGACTTTCTGGATTGGTAGTTTAGTTGGGGCGACTATCTTTTATAAGTAACAAAGATAAGCATAATAATGAAAAAGTTTTATTGTTTAATTAATAAATTTAACAATTACTAAAGTAGGCTATAATGACCCATTAGAATTAAAATAAATCTAATGATTATTAAATAAAAGCTACCTTAGGGATAACAGGATAATTTTGTTTTAGAGATCATATCAAATACAAAGTTTGTCACCTCTATGTTGAATTAAGATGACCGAATAATGCAGAAGTTATTTAAGGTAGGTCTGTTCGACCTTTAAAATCTTACATGATTTGAGTTCATTCCGTCGTAAGACAGGAAGGTTTCTATCTTCGGTTTTAAATCATAAAAGACTTTTAGTACGAAAGGAAGTAAGTCTCTACTAATCAATAATTTCAATTAGGATAAAAAAATTGAATGCTTCTAAATTTAATTTTATGATTGATAATTAAAGGGAGNNNNNNNNNNNNNNNNNNNNNNNNNNNNNNNNNNNNNNNNNNNNNNNNNNNNNNNNNNNNNNNNNNNNNNNNNNNNNNNNNNNNNNNNNNNNNCCTCTAAAGACTTTATTATTAAAAAATAAATTTTATTTTGATGTCCCTGAATTTAATCAAATAGGATTTCAAGATAGTGGTAGTATTTCTGCAAATGATTTATCTACATTTCATGATAATATAATGTTCTATTTAATAATAGTTCTAATATTAKTAGGGTGGTTATTGTTTTCTGCTTTGTTTAATAAGTATTTTAATAAATATTTATCTGAACACAGTATTATTGAGATAATTTGAACYTGTATTCCAGCTATTATCTTGACTCTTATAGCCATACCCTCTTTATATCTTCTATACACATTAGATGAAAATATTGATCCTTCTTTAACTATTAAAGTTTTAGGTCATCAATGGTATTGATCCTATGAGTTTCCTAATTTTCCTCATGAAGTTGAGTTTGACTCTTATATGACCCCTACTTCTGATCTCTCCCAGGGAGAATTTAGACTTTTAGAAGTGGATAATAAACTCCTCATCCCAGTCAATGTTAATATTAGATTAATTATATCTAGTACAGATGTTATCCATTGTTGAACAATCCCCTCACTAGGGGTGAAAGCTGATGCTATACCTGGAAGACTAAACCAAATTAATTTCTTGATTAACAGGCCTGGGAAGTTTTTTGGTCAGTGCTCGGAAATCTGTGGTTCTAATCATTCTTTTATGCCTATAACTATAATTTCTGTGTCTTTTGAAAAATTTATTAATTGAATTTCATCACTCGAAGAATAAATGTCGCAACWTGATTTATCAATCTATTTTAATCAATTTCTACCAACTCTTATATTAATAATCTTATTTCTTTATTTAATGAGGGGTATTATTATTTCTTTTTTAAGAAATAAAACTATCTTAAAAAAAGAAGTAATAAATTCTCCTTTACAGTCTATCTACTTTAACTCAAAATCCTCTCTAATTAGAGATATCTTAAATAAATAAATGTCTTCTTATTTCGATCATTTTATTATAGTGAAATTTTTTAATATCTTCTTTTCGGATTCTCTTGTAATAATGGTGTCCACGATTATATTATATGTCTTAATTTTTAAATCCTCAACTCTGGTCCCTAGTGATTATCAATTTATATTTAATAAAATTTATAATCATTGATCCTCAGTAGTRATAGAAAATTTAGGTAGAGAATATAAATTTTTTATTTTCCCATTATTAACTCTATTTAGCTTCATTTTAGGAGTTAACTTATTAGGGTTCTTTTTATTCACACTTCCCACTACTACCCATATCTCTATTACTTTCGGTATAGCTTTAAGTCTCTGATTAGGCGTAGTGATTTTTGGGGTATACAAATTTGGTTTATCCTATTTTAGTATATTTATGCCTTCAGGGGCTCCTATCGGATTAGCGCCTCTACTGATTATAATAGAATTAGCTAGTCATATTTCTAGGCCTATAGCCTTAGGGATGCGTTTAGCTGCTAATTTAACTGCTGGTCATATTCTATTATCCATATTAGGGGATTTTAGTATTAAACTTCTTTTAATRTCACCATCTTTACCTAGTTTTTTTCCTATTTTAATAATAATTTTTATGGTAGTTCTAGAGATTGGAGTTTTAATTATTCAAGCTTATGTATTTACTTTATTATTACTCATATACTTAAAAGATAGTCTTATACTCCACTAATGGAAAAAATTTACCACCCCTATCATTTAGTTAATCCTAGTCCTTGACCATTTTGTGTATCTTTATGTGTACTTTATTTAACTTTGAATACAGTAGCCTATTTTCATTTAGGGRYTCTAACACCTTTATTACTTAGTTTTAGTTTAATATTGATATTTATGGGTATCTGATTTACTGATATTCATACCGAATCTAACATAGAAGGGTTTCATTCTTCCCCTGTTCTACTTGGTTTAAAATTAGGTTTCATTTTATTCATAGTATCAGAGATCTTATTCTTTTTCTCTTTTTTTTGAGCTTTTTTCCATAGTAGTTTATCACCCTCTATAGAAATAGGAGTCAATTGACCTCCAACTGGAATTAATGCTCTAGACCCATTTTCAATTCCTTTATTAAATACAGCTATACTWCTAAGTTCTGGCGCTACCGTTACTTGAGCTCATCATAACTTAATCCTTGGTAATAAAAAAGAAACTCAATTTGGCCTAATTTTGACTGTTCTATTAGGGGTAATTTTTACCAGTTTACAGGGTTTAGAATATTATGAATCACCTTTTTCTATCGCTGATTCGGTTTACGGGTCTACATTTTTTGTCGCAACTGGGTTTCATGGTATACATGTTCTTATTGGTACTATCTTTTTAACTATCTGCTTAATAAAAATATTTTTATCTCATTTTACTACTAATAGGCATTTTACTTTTGAATCGGCTTCATGATATTGACACTTTGTTGATGTAGTTTGATTATTCCTTTATATTTGTATTTATTGATGGGNNNNNNNNNNNNNNNNNNNNNNNNNNNNNNNNNNNNNNNNNNNNNNNNNNNNNNNNNNNNNNNNNNNNNNNNNNNNNNNNNNNNNNNNNNNNNNNNNNNNNNNNNNNNNNNNNNNNNNNNNNNNNNNNNNNNNNNNNNNNNNNNNNNNNNNNNNNNNNNNNNNNNNNNNNNNNNNNNNNNNNNNNNNNNNNNNNNNNNNNNNNNNNNNNNNNNNNNNNNNNNNNNNNNNNNNNNNNNNNNNNNNNNNNNNNNNNNNNNNNNNNNNNNNNNNNNNNNNNNNNNNNNNNNNNNNNNNNNNNNNNNNNNNNNNNNNNNNNNNNNNNNNNNNNNNNNNNNNTTTTCTTATAGAAATTCAAACATTTTCCCTATTTATCTTAATAGGGAAAAATAAAAAATCTTTAAAATCTATAGAAGCAGCAATAAAATACTTTTTATTAGGAGGGATCTCATCTGGGTTATTTCTCTTAGGATTAATTTTCCTTTACAAGAATAGTATGAGCCTTAAAATAGATAGCTTTAATGATCTTAGTTTCCTAAATTTAAATTCGAACTTAAGTATTATCTGTTTAAACCTATCTCTTATTTTCAAATTAGCTATCTTCCCTTTACATTACTGAATTAGTGATATCTATGAAGGAGTGAGATTAAATATTCTTCTTCTACTATCTAGTCTCCCTAAGTTAAGTTTATTAGTGGTGTTATTTWAAATTANNGATAATAATTCTTTTTATCTTATCTTTTCCCTAGCTTCAATAATSATAGGTTCTTTAGGTGCRTTCAATCAAACTAAAATAAATAGACTTATAGCCTATAGTGGAGTAGTAAATATTGGTTTTATTCTTTTAGCCATRAACTTGATTAACTGTTTTGGGYTTGAAAGTTCTATTACTTATCTAATAGTTTATTTCCTGACCTTATCGTCATTRATTATTTATTTATCCCCCTCTAAAAATGAATTTATTATTCTCTTAAATAACACCTGATTTAATAATAAATTTCTTGGTATAGTCATAACTGTCCTAATTCTCTCCATTAGTGRGCTTCCTCCTTTCTTAGGGTTTTTCAGTAAATGAATAATTTTTTCTAGTTTAATCCAAAATGAAAAATTTATGATAAGTTTTATTGTTATATTATTAACAGCTATATCAGTGGGATTTTATTTAAGATTAATAAAGATTATTTACTTACAAGATAAGAGCTCTTTTTTAAAATTTGAAAATATACTTCTTNNNNNNNNNNNNNNNNNNNNNNNNNNNNNNNNNNNNNNNNNNNNNNNNNNNNNNNNNNNNNNNNNNNNNNNNNNNNNNNNNNNNNNNNNNNNNNNNNNNNNNNNNNNNNNNNNNNNNNNNNNNNNNNNNNNNNNNNNNNNNNNNNNNNNNNNNNNNNNNNNTTTTATAAGTGGGATGTTTGGGTGAAAAATCGGGTATAAAGGAGTAAAATTATTTCCTTTTATAATTCTTTTAAATTTTGTCTTATCTATAAGCTTAATTATTGAAATTCAATTTAATAACTCTATTATCCTCCTCGAATTAGTAAATTGATTTGAGCTAGGAATTCTAGAAAATAAAGTATCTTTTAGATTTGATTTAATCGTGGGTTTTATGTTAGTACTTGTTAATTTAGTATCATTTTGTGTTCATCTATACTCATGTTCTTATATGAGCAATGACCCCCATCTTCCCAGATTTATCTCTTACCTATCTTTGTTTACTTTTTTTATGATCGTGCTAATTACAAGTTCAAATTTAATTCAATTATTTATAGGCTGAGAAGGGGTAGGTTTATGYTCTTATTTATTAATTAATTTTTGATTTTCTAGAATTCAAGCTAATAAATCCGCTATTAAAGCTATGATTGTTAATAAAAYAGGTGATATAGGATTACTTATTGGTATGGTAATTTTATTTATCTATTCCGGTAGTTTCCAATATAATGAGTTATTTTCATATTTTTCTGTGGTGAAAATAAATAAATTAGAATTATTTCTACCTCTACTATTAATTATAATAGGAATCATAGGAAAATCAGCTCAAATAGGTCTTCATATATGGTTACCAGATGCAATGGAAGGTCCGACTCCTGTCTCTGCTTTGATCCATGCTGCTACAATGGTCACTGCTGGAGTATTTCTTCTTATAAGAATCTCACCTCTTTTCGAAATTTTACCTGAAATTTTAATTTTAATAATTTTAATCGGAAGCTTAACTTCTTTCTTCTCAGCAGTAATTGGTTTAACTCAAAATGACTTTAAAAAAGTTATTGCTTACTCTACTTGTAGTCAGCTAGGTTACATGATTACAATCTGTGGATTTTCAGAATATGCCTTAGGCCTATTCCATTTAATTAATCACGGATTCTTTAAAGCCTTATTATTCCTTAGTGCAGGGTCAATAATACATGCTCTTTCAGATAATCAAGATATGAGAAAATCGGGGGGGTTAAAAAATATTCTACCTTTATCATTTATTCTAATCTTAGTAGGTTCACTCTCTTTAATGGGATTACCTTTTTTAACAGGNNNNNNNNNNNNNNNNNNNNNNNNNNNNNNNNNNNNNNNNNNNNNNNNNNNNNNNNNNNNNNNNNNNNNNNNNNNNNNNNNNNNNNNNNNNNNNNNNNNNNNNNNNNNNNNNNNNNNNNNNNNNNNNNNNNNNNNNNNNNNNNNNNNNNNNNNNNNNNNNNNNNNNNNNNNNNNNNNNNNNNNNNNNNNNNNNNNNNNNNNNNNNNNNNNNNNNNNNNNNNNNNNNNNNNNNNNNNNNNNNNNNNNNNNNNNNNNNNNNNNNNNNNNNNNNNNNNNNNNNNNNNNNNNNNNNNNNNNNNNNNNNNNNNNNNNNNNNNNNNNNNNNNNNNNNNNNNNNNNNNNNNNNNNNNNNNNNNNNNNNNNNNNNNNNNNNNNNNNNNNNNNNNNNNNNNNNNNNNNNNNNNNNNNNNNNNNNNNNNNNNNNNNNNNNNNNNNTTTTGATTTAAGTATAAACAAATTTTTAGTCAAACCATTATTAAACCTAGGCTATGATAAAACCTATAAATTAATTGATAGCCAAATAATAGAAAAATTTGGGCCTTCATTTTTTTATTCTTTGATATCTTTATCATCTAATAAATTAAGTAAATTTCATTCTGGAGNNNNNNNNNNNNNNNNNNNNNNNNNNNNNNNNNNNNNNNNNNNNNNNNNNNNNNNNNNNNNNNNNNNNNNNNNGTGGAGAAGAAAAGATTAGGATACCATTTATACATGTTAGTGAAAGCGAATAAATGAGTTAAAATAGAAAATATCTATTAATATCAGGTTTAAATAACTTATAATTATTTTATCCTAAGACATTAAGCATGAGCCATGTAAAAACTGAAACAAAATTTTATTTACAGCAGTAAAGAAATTTATACAATTAACTAAGGTTAGATATAGAGTAATCCTTTAAATTTGTCTAATTAAGTGCCAGCAGACGCGGTAATACTTAAAAATTAAATCTTTTATAAAAACAGAATTATATGTAAAAAATTATAACAAATAAAATTAAGTACTTTAATTAGGTAGAATTAATAAACTACTTAACTTTATTTATTACTTAAAAATATGAAAATTCCACACACAAACAGGATTAGATACCCTGGTAGAAAATTATAAGAAAAAATTTCTGAACAGTACATCTCAATGATGAAAATCAAATAATTTGGTTGTTTATTTTCTCCTTAGAGGAGTATGTAATTTAATTCGATAATCCGCGAAAAACCTTACCTTTTTTTGAATTTACAGGTACTGCATGGTTGTCTTCAGCTTAAATTTATAATTAAAGCTTAACCCTATCTAGGATGAAGTCAAATATTATGGTCCTTATAAAAAGGGATATTATGTACTACAATTTATAAATTAAACTAAATTTATAATTGAATTATTTATGAAAAATTTTATGAAATAGAATTTAATAGTAATTAAAGAAAGAAAGCTTTAATGAATTAGTAAAAATATGAATACAAATAGCCCGTCGCCTTTACCAATTAAAATAAATAAAAGGTAGAGTAAGTCGTAACATAGTGGGGGGAAGGGAACTTCTCCCTGAATATTTCCAATGAATATAGTGATTCTCTTTTTTTTNATACTTTTATTATCCTCTTGTTTATTAGTCATTAACTCAATTAATCCGATACATTCAATATTCTGGTTAGTATTAACTTTTATTTTATCAGCAATAATCCTTATAATCCTTGNNNNNNNNNNNNNNNNNNNNNNNNNNNNNNNNNNNNNNNNNNNNNNNNNNNNNNNNNNNNNNNNNNNNNNNNNNNNNNNNNNNNNNNNNNNNNNNNNNNNNNNNNNNNNNNNNNNNNNNNNNNNNNNNNNNNNNNNNNNNNNNNNNNNNNNNNNNNNNNNNNNNNNNNNNNNNNNATTAGATCTATTATCATTTCTAAGTTCAAAAACTCATAATTATGAGATTATAAATTCAAATGATATAATTATCATAAGWAAYATTTTATATTCAAACTACTGAGAAAGTTTCATATACATTAGTGTACTTTTACTTATAGCTATGATTGGTACTATAATCCTCACTCTTGAAAATAAAAAAACTACTAAACTTCAAAATCTTAATTTTCAACATCATAGAAATAACTCATGAACTCAGAATTAAAAGTAATTATAATATTTATTTTAATAAGTTTAATTTTATGTTTAGTACTATCTTTAGCTTCCCTTATTTTAAGTAATAAATCACCGGATAAAGAAAAAGTTACAGTATATGAGTGTGGATTTAATCCTTTTCNNNNNNNNNNNNNNNNNNNNNNNNNNNNNNNNNNNNNNNNNNNNNNNNNNNNNNNNNNNNNNNNNNNNNNNNNNNNNNNNNNNNNNNNNNNNNNNNNNNNNNNNNNNNNNNNNNNNNNNNNNNNNNNNNNNNNNNCCGATCTATTTTTGATAATTTTAATCTCAGGGTTAATTTATGAATGAGTTAAAGGAGGGTTAGATTGAGAATAATGTTTTTAGACATAATAATTCTACCAAAGATCGGNNNNNNNNNNNNNNNNNNNNNNNNNNNNNNNNNNNNNNNNNNNNNNNNNNNNNNNNNNNNNNNNNNNNNNNNNNNNNNNNNNNNNNNNNNNNNNNNNNNNNNNNNNNNNNNNNNNNNNNNNNNNNNNNNNNNNNNNNNNNNNNNNNNNNNNNNNNNNNNNNNNNNNNNNNNNNNNNNNNNNNNNNNNNNNNNNNCTTTGATGATCACTTTTTATAAAATTAAAGGTTCAATATCTATAAACTTAATAAATTTACTAAAATCCTAATGTTAATAGTCATTCTTGAATCAATAANATTTGTTCTTATAATTATACCTGTCCTAATTTCAGTAGCCTACCTAACTCTAGCTGAAAGAAAAATTCTAGGTTACTCTCAAAATAGAAAAGGACCTTATGTAGTAGGAATTTATGGCTTACTTCAACCCTTAGCAGATGGGGTANNNNNNNNNNNNNNNNNNNNNNNNNNNNNNNNNNNNNNNNNNNNNNNNNNNNNNNNNNNNNNNNNNATTTTAGCATTATCTTTATCCTTACTAATTTGAATTATATTTCCATTTGGGAAATCAAATATAATTAGTGACTTAAATTTAAGTTTGTTATTTTTTTTAGCTATTTCTTCAATCAGTGTTTATGCTATATTAATCTCAGGTTGATCAAGTAATTCTAAATATGCCTTCCTAGGAAGTCTCAGAGCTGCAGCCCAAATGATTAGCTATGAAGTATCTATAGGATTAATCTTATTTTCAATAATTCTCCTATCCGGATCCCTAAATCTTATCTCAATAATAAATTCACAATATCAATCAATAAGTTTTTTTTTTCCTTTATGACCAATAGCTCTAATGTTTCTTGTATCTTGTYTAGCTGAGACTAATAGAGCACCTTTTGATCTAACTGAAGGTGAATCGGAAATAGTCTCTGGTTATAATGTTGAATATTCCTCTATGTCTTTTGCCTTATTTTTCCTTGCCGAGTATTCACATATTATTTTTATGAGTATGATTTTTATTGTTTTATTCGGGGGGGGGGGAAAGATATTATTCTTCTATAATGATTTTCTTTTATTCATAAAATCTTTTTTTTTTATATTTTTTTTTATATGAGTAAGAACTTCTTTCCCTAGAATAAGATACGATCAACTTATGGCTTTAATTTGAAAAAATTATCTCCCCATTAGTTTAAGTTTCATAATTTTAGTCAATTCTGCTCTTTGAGGATTTTCAAGTCTTCCTCCTAAATTATGAATTTAGTTAATTTAATAATTTTTAATTTACTTCTTGTGATAATAATTACTCCCCAGCCGNNNNTTAATAAATCTCTACTATTTTTTTTAGGTTTACTATGATCAATGATAAATTTAATAATTTTTCTAATTCTATCCCTAATGCTAGATCAATCTTTCTTTTATCAAATATCACAATATCTAAGTTGAATACCTAAYTATAATATAAATCTAGGATGAGGAGATTTAATAACAATGGTAGACGGAATATCTATGGTTTTTATTGGTTTAAGTATATTATTAACCCCCATTTGTCTATTAATAAGTTATAACACAATTAAAAACTTTTATAAAGAATTTATTATTCTCTTATATTTAAATCTTATTTTTCTTTTRATAGTTTTTTCAATTTTTGATATCTTAGGATTTTACATATTATTTGAATCGATCTTAAYCCCAGTCTTTCTTATGATAGGATTATGAGGATCAAGAACTGAAAAAATTAAAGCTGCCTTTTATTTTTTTTTTTTTACTTTAATGGGGTCATTACTAATGCTTTTAAGYATTTTTAAAATTTACCATTTATCAGGAAGTTGTAATTATGAAAATTTAATAAACATAATCCTACCAGAAAAGACTCAATTATGACTTTTTATTGGTTTTTTTTTAAGTTTGTCTGTAAAAATTCCTATGATCCCGTTTCATATATGACTTCCTCAAGCTCATGTTGAAGCACCAATAGCAGGATCAATCTTACTTGCAGGAATTCTTCTTAAACTAGGTGGTTATGGTTTCATAAGATTCTCTTTCCCCTTATTCCCATTAGCCGCAGAATATTTTACCCCTCTAATATTAATATTAAGTCTTATTTCTATAATTTTTGGAGCCTTGACTACATGTAGACAAATTGACATAAAAAGACTTATAGCTTATTCATCAGTATCTCATATGGGTCTAGTAACTGTATCCATATTTTGTCATTCAATTGAAGGCCTTATAGCTTCTATTCTTATGATGTTAGCCCATGGATTTATAAGCTCTGGATTATTCATGTCGTCATCAATTTTATACTGAAGATTTCACTCAAGAATAATAAAATATTTTAAAGGTATAGTCTATCTTATGCCTATACTAAGTCTAATAGTTTTTATCTTGATTTTAGGAAATATATCCTTTCCCTTAACATTTAATTTTATAGCAGAGATATTTTCATTAATAGCAGCAACAAAATACTCTTTAATCTTAGGAATACTATGTTGTTTGGGGTCTTTTTTAGGGGTAATTTACTCCTTTTACTTATATAACAGAATTTTCTTTGGTAWAATAGGTAGATNNNNNNNNNNNNNNNNNNNNNNNNNNNNNNNNNNNNNNNNNNNNNNNNNNNNNNNNNNNNNNNNNNNNNNNNNNNNNNNNNNNNNNNNNNNNNNNNNNNNNNNNNNNNNNNNNNNNAGCTCATTCATGAATATAACCTTATAATGAGAATAAGAAAAAATAATCCTATCTTATCTCCTATAAACTCAACTTTAATTGATCTCCCTTCACCCTCAAGTTTATCTTATTTATGAAATTTTGGGTCATTATTAGGATTTTGTCTATTAATTCAAATTTTAACAGGAATATTTTTAGCTATGCATTATTGTAGTGATGTAAGCTTAGCTTTTTCTTCTATTATTCATATAACTAGAGATGTRAATTACGGTTTCCTATTAAAAAACCTTCAYTCCAATGGTGCATCATTATTCTTCATTTGTGTTTATATACATATAGGAAAAGGATTGTTTTATGGGGGTTATTTGAAATCTCACCTTTGATTTTCTGGGGTYTCAATATTTGGAGTAATGAYGTTGACAGCTTTTATTGGGTATGTATTACCTTGGGGTCAAATGTCTTTTTGAGGCGCTACTGTAATCACTAACTTCGTTTCAGCTATTCCTTATATTGGTAATGACATAGTACAATGAATATGAGGTGGGTTTAGTATTAGTAACCCAACTCTTGGTAGATTTTTTAGTCTCCATTACTTATTTCCTTTTTTATTAATAGGCTTAATACTTATTCATTTTATTCTTCTCCACTCATTAGGTTCAAGTAACCCTCTAGGCATCAGTAGTAATTCTGACAAAATAAGCTTTCACTGATATTATTCTTCAAAAGATCTTTTAGGTGTAATTTTTATTAGTCTTATTTTAATAATCTTAAYTTTTTTCTACCCTAACTATCTTGGTGACCCTGAAAACTATATTAGTGCTAATCCTTTAGTCACCCCTACTCATATAATGCCAGAGTGGTATTTTTTATTTGCTTATGCAATATTAAGAGCTATACCTAATAAATTAGGAGGTGTGTTAGCCTTAATTTYTAGTATCTTGATACTTTTATCCCTACCTTTTACTCATACATCTAAATTACCATCTCTAACATTTAGACCTATCAGTAAAATTTTCTTCTGATTATTTATATCTAATTTTATTCTTCTAACTTGAATTGGGTCTAAGCCAGNNNNNNNNNNNNNNNNNNNNNNNNNNNNNNNNNNNNNNNNNNNNNNNNNNNNNNNNNNNNNNNNNNNNNNNNNNNNNNNNNNNNNNNNNNNNNNNNNNNNNNNNNNNNNNNNNNNNNNNNNNNNATTGAGTAACACGTTGAATATTTTCAACAAATCATAAAGACATTGGAACTTTATATATAATTTTTGGTTTATTCTCGGGTATGGTAGGTACAGCTTTAAGTATGATTATTAGATTAGAATTATCTGGTCCTGGGTCACTTCTAGGCGATGATCACTTATATAATGTAATAGTTACCGCACATGCTTTTGTAATGATTTTCTTTTTAGTTATGCCAGTTCTAATAGGAGGTTTTGGTAACTGATTTGTCCCTCTTTATATAGGGGCCCCAGATATGGCATTTCCCCGACTTAATAACTTAAGTTTTTGATTACTACCTCCTGCTCTAATCCTTTTATTAGGGTCTTCACTAATAGAAGAAGGAGCYGGAACCGGCTGAACAATCTACCCTCCACTATCAGGACCTATAACCCATTCCGGTGGTTCAGTAGATATGGCTATATTTAGTCTTCATTGTGCAGGATTCTCTTCTATTGCAGGTGCTATAAATTTTATTACTACTATTCTTAATATGAGAGCTCCTGGAATATCTTTTGACAAACTACCTTTATTTGTGTGATCAGTTTTAATTACAGCCATTCTTCTTCTTCTTTCCCTACCAGTTCTAGCTGGGGCTATAACTATGCTTTTAACCGATAGAAATTTTAATACTACATTTTTTGATCCTGCAGGAGGAGGAGATCCTGTATTATATCAGCATTTATTTTGATTTTTTGGTCATCCTGAAGTTTACATTCTTATTCTTCCTGGCTTTGGAATTGTATCTCAAATTATCCCTTTATTTTCATCTAAAAATCAAATATTTGGTTACCTAGGAATGATCTATGCTCAACTAGCTATAGCTTTTCTAGGTTTCATAGTATGAGCTCATCACATGTTTACTATAGGTATGGATGTTGATACCAGAGCCTATTTTACTGCTGCTACTATGATTATTGCTGTTCCAACTGGTATTAAAATTTTTAGTTGATTAGCCACGATTTATGGAGGTAAGATAAATTTCTCTACCCCAATGCTCTGAGCTACTGGATTTATATTTCTATTCACTCTAGGAGGTCTGACAGGAGTAATTTTAGCTAATGGGTCATTAGACATCCTTCTTCATGATACCTATTATGTTGTAGCCCATTTTCATTACGTTCTATCTCTAGGAGCAGTGTTTGCTATGTTTGGCGGATTCTACTTCTGATTTGGAAAAATCTCAGGTTATAATTATAATGAAAACCTTGGGAAAATTCATTTCTGAATTACATTTATAGGAGTTAATTTAACTTTCTTCCCTCAACACTTTCTTGGCTTAGCCGGGATGCCAAGAAGATACTCCGACTTCCCAGATAGTTTTAACCTATGAAATTCAATTAGTTCCCTCGGATCTATTATATCCATAGTCGGTGTAATTTTGTTTGTTTACATTATACTCGAGGCATACATTAAAGAAGAAGAATTTGTATCCTGAATTAAACCTAATTCTAACCAAATACCGTCATTGGAATGAGTCCTATCTTCGCCACCAGCCCACCACACCTTCAACGAATTACCATTAATAAAAATACTTACATTTCAAAAAAAAA
