# Supplementary material for: Phylogenetic analysis of higher-level relationships within Hydroidolina (Cnidaria: Hydrozoa) using mitochondrial genome data and insight into their mitochondrial transcription
Source: PeerJ. 2015 Nov 19;3:e1403. doi: 10.7717/peerj.1403 (PMC4655093; doi:10.7717/peerj.1403)
Supplement: Dataset S3 [file peerj-03-1403-s018.zip › Nanomia bijuga SRR871527.fasta]

>SRR871527_cob
ATGAGATTAAGAAAACAAAATGTAATTTTTTCTCCGATTAATTCAGCTTTAGTAGATTTACCAGCACCAGCTAGTTTAAGTTACTTATGAAATTTTGGGTCTTTACTTGGTATATGTTTAGGGACTCAAATAATTACCGGTATATTTCTGGCAATGCATTATTGTGCTGATGTAACTATAGCATTTTCCTCTATTACCCATATAAGCAGAGATGTTAATTATGGGTTTATATTAAAATATTTACATGCTAATGGAGCTTCTGCATTTTTTATATGTGTTTATATTCATATAGGTAGGGGTTTATATTATGGGAGTTACCTTAGAAAACCTCTATGAAATGTTGGGGTTGTAATAGTATTGATAATGATGTTGACTGCATTTATAGGTTACGTTTTACCATGAGGACAAATGTCTTTTTGGGGGGCTRCAGTAATTACTAATTTTGTATCAGCAATACCATACATAGGCAATGATATTGTACTTTGAGTATGAGGGGGTTTTAGTGTAGGTAACCCAACCTTAAATAGATTTTTCAGTTTACATTATCTATTCCCATTTGTTTTAGCTGGTTTAGTGTTTATACATATTATTCTTCTTCATGTTACTGGATCAAACAATCCTTTAGGTATAAATACAGATTCAGATAAAATTCCTTTTCATAGTTATTTTATAACTAAGGATTTATATGGTTTTGTTTTATTGTTTATTTTATTATTTTATTTGGTTTTGTACTCCCCAAATTTATTAGGGGACCCTGAAAACTATATAAAAGCTAACCCTTTAGTAACACCAGTACATATAATGCCAGAATGGTATTTCTTATTTGCCTATGCTATTTTAAGAGCAATCCCAAATAAATTAGGGGGGGTAATTGGCCTAGCACTAAGTATAATGATTTTATTTATAACCCCTTTTGTTCATACTAGTTGGTTAAAATCATTAATTTTTAGGCCTATTGGAAAATTATTGTATTGATCTTTTATATTTAATTTTGTATTGTTAACTTGATTGGGATCAAAACCGGTAGAGGACCCTTACATAATTATAGCCCAGTTATCTGGGTTTTTTTATTTTAGTTATTTTTTATTTTTACTACCTTTAGCTGGTATTATAGAAAATAATTTACTGTTCAACAAAAAAAAGGACAAAACAACAAAACAATAA
>SRR871527_cox1
ATGGGTCCTACAATAGGCGAATTTATAACTCGTTGAATATTTTCAACTAATCATAAAGATATAGGAACTTTATATTTAATATTTGGATTATTTTCAGCAATGGTAGGAACTGCTTTAAGTATGATTATAAGACTTGAACTTGCTGGACCTGGAACTATGTTAGGAGATGATCACATTTACAATGTTGTAGTAACAGCTCATGCTTTTGTTATGATATTTTTCTTAGTTATGCCAGTTTTAATTGGGGGTTTCGGTAATTGGTTTATACCATTATTTATAGGTGCACCTGATATGGCATTTCCTAGGTTGAATAACCTAAGTTTTTGGTTATTACCCCCAGCTCTTATCCTACTTTTAGGATCATCTTTAGTTGAACAAGGGGCTGGAACAGGGTGGACAGTCTACCCCCCTTTATCTGGGCCTCAAACTCATTCTGGTGGTTCAGTGGATTTAGCTATATTTAGTCTACATACTGCAGGAGCATCCTCAATTATGGGAGCAATAAATTTTATTACTACTATTTTTAATATGAGAGCCCCTGGTATGTCTTTTGATAAATTACCCTTGTTTGTTTGATCTGTATTAATTACTGCATTTTTGTTATTACTATCTTTACCAGTATTAGCAGGAGCTATAACTATGCTTTTGACTGATAGGAATTTTAATACTAGTTTTTTTGACCCTGCAGGGGGTGGAGACCCAGTTCTTTATCAACACTTGTTCTGGTTTTTTGGTCATCCTGAAGTATATATTTTAATTTTACCAGCTTTTGGTATCATTTCCCAAATTATACCCTTGTTTTCTTCTAAGAAACAAATATTCGGGTATCTAGGTATGGTTTACGCACAATTAGCTATAGCATTCCTAGGTTTTATAGTTTGAGCACATCATATGTATACAGTAGGTATGGATGTAGATACTAGAGCTTATTTCACAGCCGCAACAATGATAATTGCAGTCCCAACAGGTATAAAAATATTTAGTTGGTTAGCAACAATGTATGGTGGTAAAATAAGTTTTACCACTCCTATGTTATGAGCAACTGGGTTTATATTCTTATTCTCAGTTGGAGGATTAACTGGAGTAGTTTTAGCTAATGGTTCTTTAGATGTATTATTACATGATACATATTATGTAGTAGCACATTTCCATTATGTATTATCCTTAGGAGCAGTTTTTGGTATGTTTGCAGGATTTTATTTTTGATTTGGTAAAATTACTGGTTATTCTTATAATGAAGTCTATGGTAAAATTCATTTTTGGGTAACTTTTTTAGGGGTCAATTTAACATTTTTTCCCCAACATTTCTTAGGTTTATCTGGTATGCCTAGAAGGTATTCTGATTTTCCAGATAGTTTTTCCTTATGGAATTTTGTTAGTTCATTAGGTTCAACTTTATCAATTATTGGTGCTGTATGGTTTATTTTTGTAATTTATGATGCATTTGTCAGAGAAAAAGAATTTAATTATTGGTCATCAAGCAAAGAAATAAATAGTTTAGAGTGGGTTTTTTCATCACCTCCTCCAGCACATACTTATAACGAATTACCTATAATAATAAATTTGAAATAA
>SRR871527_cox2
ATGAATGTGGTTTTTTACTTAGATACTCCTGAATTTTCTGGTGTCTCTTTTCCAGATGTTGGTACACCGTTAGGTGAACAACTAATTAAATTTCATGATGATGTAATGTTTATAGTAGTTTTTATGACAATACTAGTAGGTTGAATAATGTATTCATCATTTTTCAATAAATTTTATTATAAATACCTTACTCATGGAACTTCAATAGAAGTAGTTTGGACTATTATTCCTGCTTTTATTTTAGTTATTATTGCAGTTCCTTCTTTACAAGTTTTATATAGCTTAGATGAAGTTACTGATCCATTTATTACTATAAAAGCTATTGGACACCAATGATATTGGTCTTATGAGTATAGTGATTTTAATGGGGATTCTATTGAATTTGATTCTTATATGATAAATAGTAATGATCTTAATAAAGGTGATTTTAGGTTATTAGAGGTTGATAATAGAATAGTCTTACCCCTTAATACTGAAGTTAGAGTTATAATTACTGGGGCTGATGTTATTCATTCTTTTACTGTCCCATCACTAGGGGTTAAGGCTGATGCAATCCCAGGAAGATTAAACCAAGTTAAGTTTATGATTAAACGTGGTGGGGTTTATTATGGTCAATGCTCCGAAATTTGTGGGTCCGATCATTCCTTTATGCCTATAGTAGTAGAAGCAGTCCCCATGTTGGATTTTATTAAGTGGGTCGTAGACCAAAAAGAAGAATAG
>SRR871527_nad4
CTTATATCTTTGGCTATATTATTAGGAGTTTTTTGTAGTTCTGATCTTTTAGTATTTTATATATTATTTGAATCAAGTCTAATACCTTTATTTTTAATGATAGGTATATGGGGATCTAGGGAGGAAAAAGTAAAAGCTGCTTTTTATTTTTTCTTTTATACCTTACTAGGGTCTCTTTTAATGTTATTATCTATATTTAAGATATACTTATTAACNNNNNCAACTAATATTTTGTTTTTATATAATTTAGAATTACCATTTTACTACCAATTTTGGTTCTTTATAACTTTTAGTATAAGTTTTGCAGTTAAATTTCCAATGATACCATTTCATATATGATTACCCCAAGCCCATGTTGAAGCCCCACTAGCAGGGTCGGTTCTACTAGCAGGGATTTTATTGAAATTAGGAGGTTATGGTTTTATAAGATTTTTAAACCCCCTTTTTCCACTAGCATTCGAATATTTTACTCCTTTTATAGTTTTGTTAAGTTTGATTGCAATAATTTATGGTGGTTTAACTACATGTAGACAGAACGATGTAAAAAGATTGATTGCTTATTCATCAGTATCTCATATGGGGTTTGTTTCTTTAGCTATATTTACTCATTCTGTAGAAGGTTTATACGCATCAATATTAATGATGTTAGCCCATGGGTTTTCTAGTTCTGGTTTATTTATGTCTGCTGGGGTTATTTATAATAGATTCCACACAAGAATTATAAAATACTATAAAGGGTTAACAACTGCTATGCCAATTTTATCATTTATAACTTTAATTCTTACTTTAGCAAATATAGGATTCCCATTAACTTTTAATTTTATAGCTGAATTTTTTACTATATTATCAGCTTATAATTATTCTTGGTTGGTTGGGGTAGTTAGTTCTTTAGGATTAATAATTTCAACAATTTATGCTCTTTATTTTTATAATAGGATATTTTTTGGGGTTGCTAATAATTATTTATTAGTATG
>SRR871527_nad5
CTCATTTTTATGTTCTTTATTAATATTTTACAATTGAAATAATAAGATTAATTTGAGTATAAATTTGTTTAGTTGATTTAATATAGGTTTATTATCAACTTCTTTTTCTATTTACTTAGACCACATAAATAATTGTATGTTAATACTAATAACTATGGTTTCATTTTTAGTTCATTTATTTTCTACGTCTTATATGGATGGGGATCCACATTTGGTTAGATTTATGGGTTATTTGTCTTTATTTACTTTTTTTATGATTATATTAGTAACAGCTGATAATATAGTTCAAATGTTTATAGGTTGGGAAGGTGTTGGTTTAACATCTTATTTACTAATAAATTTTTGATTTACAAGAATCCAAGCTAACAAAGCAGCTATAAAAGCAATGGTTGTTAATAAAATTGGGGATGTAGGATTTTTAATAGGTGTAGTTGCTTTATGAAAATTGTCTGGTTTATTTAATTTTCAAGACTTCACCAATTTATCAATACTCCCAAATTTGGAGAATAATTTGAATTGGATAAATATAATGTTTATTATTGGGGTAATGGCTAAATCAGCTCAAATAGGGTTACATACTTGGTTACCTGATGCTATGGAAGGTCCAACCCCCGTTTCAGCTCTTATTCATGCTGCTACTATGGTTACGGCTGGGGTATTTTTATTAATAAGAATATCCCCTTTATTAGAACTAACCCCTTTAATTCTTTTAATAATAATATTTTTAGGTTCTTTAACATCTTTTATGAGTGGGACAATAGGCTTAGTTCAAAGTGATTTAAAAAAAGTTATTGCTTACTCTACTTGTAGTCAATTAGGGTATATGGTAATGATTTGTGGATTTTCTCATTATTATTGTGGTTTATTTCACCTTTTTAATCATGGTTTCTTTAAAGCTTTATTGTTTTTAAGTGCTGGTTCAATCATTCATGCAGTAAATAATGAACAAGATATGAGAAAATCTGGGGGTTTAAAATTAAGTTTACCTTTATCTTATATTTGTGTAATGGTTGGGTCATTGTCTCTTTGTGGTATTCCATTTTTAACTGGGTTTTATTCAAAAGATTTATTGATTGAATTAGTATATACAAACCATTATTTATATTTTGCTTTATGATTAGGTATAATTACTGCTTTTTTAACATCATTTTACTCTTTTAGATTAATTTATTTTTCTTTTTTAATGAATCCCTCTCTCCCTAAGAAAAATTATAAATCTGTTCACGAAGGAAAATGAAATTTATTTTCTCCTTTATTAATTTTATTTATTTTTAGTATTTGTGTAGGTTATTTCTCTTTAAATTATGTTTTAATAACTTTCAATCCACCTATATTAAATACTTTGCCTNAATCATACCCTCNTATAGTAACATTATNAGGAATTTCTTTATCAATTATTCTATATTATTTTTTAATAAATTTTTGAGGTTTATTTTTCTCTAGGTTATKATTTAAAGTTTACAATTTTGTAGTAAAGGTTTGATATTGAGACCCAATTAAAGGAAATTATTTAGCTTTAAACTTATTAAATGTAGGATTTTTATACACATATAAATTAATAGATAATCAATTCATTGAAAAATTAGGCCCTTCTGGGGGTTTAAAAATTGTCTCGGGTAATTCTTCTAGATTTAGTATGTATTATTCAGGTAAGATTTCTAGTTATATTTTAGCTTTAATATTTTTTATTTATGTATTATATACCCAG
>SRR871527_rnl
CATATACCTTTTGTATAATGGATTTACAATAATTGTAATTGTTTGTTTATAATTTCCTTCCCATTGTTTTTGTTAATAAAGATTAGATAAAAAAAAATAAGATTTTCCTAAAAAGGAATTTATAAAAGAATTAAAACATTTTAGTATAAAAAAAAGAACGATTCTAAAGTAATGGCGAATGAAATAGAAAAAGAATGAAAATAAAAGAATTATTGACTAATCATTTATATAAAAAGTACTGTGAAGGAAATTATAAACAAACAATTACAATTATTGATAATCATATACCTTTTGTATAATGGATTTACAAAATAAAATGAAGTAAAATTTAAAAAGTAACTTTATAAACTTCCTAACTCGAAACCATATGATCTAATCTTAGATACTTGAAGAAATAACTAATAAATGTTGAAAAATTTTTAGAAAATTTAAGATTAGCAGCGAAAAACTAAACGAATATGGATATAGCTAGTTTCTTGTGAAATTTATTTAAGTAAAATGTTAAAAGAAAAACATAAAGATTTTAAATGTAAAGATTTAAAATTTAAAAGGAAAAAACCTTAAACTAAATTTAATATAAAAAAATTAATTATTAATAATAAATTTTTAAAAAATAGAATTTTGGCTTAGAAACAGCCATATTTTAAAGAAAACGTAGTAGTTCACCTTTTTAAAAACATAAATAATAAATTTAAATTAATTTAAAAAATTTGTAAGTGGTAACAAGATATTTTACAAAAGAAATTGAAAAATGTAAAAGAAATAATGTAAATATGAATAAAACAAATTTATTTCCAAAGAATTCTATTAAATTTATAAAATAGATAAATACAAACTCTAAATAAAAAATGAGAAAAATTGACGATAAAAAAAAAANGACAAATAAAAAATTGTATTATCTAAAAAAAGAGGAAATTAAAAAAATAAAAATTCTATATAAGGAACTCGGCAAAATAAAATATCGACTGTTTACCAAAAACATAGCCAAGAATAAAATTCAAGGTGTAACCTGCCCAGTGGTTAATAATTAGAATAATAAACTTAAAATTTAACTAAACGGATGCGGTATCCTAACCGTAATAAAGTAGCATAATCATTCGCCACTTAATTGGTGGATAGTATGAACGGTTAAACGAATATTTACCTGTCTTATATAGAAAATTATGAAATTAAAATAATAGTAAAGATGCTATTTAAAATTGTAAGACGAAAAGACCCTATAGAGCTTAACTATTTGCTTTTTTATTAAAATAATCATAGAAAATTATAATAAAAAAAGCTAGGTAGTTTAGTTGGGGCGACTACCTTTTATTAATATCAAAGGTAAACAAAATAATTTATATATTTATTGTATAATCCATCTGTTTAACAATTACAAAAGTAGGTAATAATGACCCGTTATTATTAAAAAAGAAAAATAACGATTAATAGATAAAAGCTACCTTAGGGATAACAGGATAATTTTAATTTAGAGACCATATCAAAATTAAAGTTTGTCACCTCTATGTTGAATTAAGATATCCTTATGAAGCAGAATTTATAAAGGGTAGGTCTGTTCGACCTTTAAAATCTTACATGATTTGAGTTCATTCCGTCGCAAGACAGGAAGGTTTCTATCTACAATTAATAAAAAAGATCTTTTAGTACGAAAGGAAAAAAGAATTAAAAAATAATTAAAATATTTTAATAAAATGAAAAAATATAATAATAAATTTGAAATAAATAGTACTACCCCTAGGGTATACTAAACCCCAACCCC
>SRR871527_rns
CTTCTTTTGATTTTGGAGAATTAAAAATGTTTAAATTATTTATACATGTTAGTGAAAGCGTACAAATGAGTAATAAATAATAATAATTATGTTGTATCAGGTATTTAGATATAAAATATTAAAAACCTAAGACACAAAATAAAAATCATGTTTTAAATGAAACAATATAAAATTCACAGCAGTAAAGAATATTATACAATTAACGAAAGTTAGATATAGTCTTTTAATTTAATCTTGTCTAATTAAGTGCCAGCAGACGCGGTTATACTTAAGAGATTAATTTTTTTATAAAAAAGGTAGTATGTAGAATTTTTTTATGTATATATAAACTTATTGGGTTAGTAGAATAATACAATAAAATGTAATTCTTTATATACAAAGTAATTTGAAATGAGAAAAAAGAATATTAAATAGGATTAGATACCCTAGTAATTCTTAAAGTTATTAATTAATATCTATTTGAGTAGTATAATTTTTTAAAATGAAAATCAAAAATTTTGGCTGTTTATTTTACTATTAGAGGAACGTGTTATTTAATTTGATAATCCACGAAATACCTTACCTATTTTTGTTTGCAGGTGTTGCATGGCCGTCTTACATTAATTTATAAAAAATGAGTTAGGGAAAAAGTCAGGTGTTAAGGCCCTAATAAATAGGCATAAATGCGTTACAATAATTATAATAATTCAATAATAATTTTAGATTTTATTTGAAATAATAAATGAAAGAGAATTTAAAAGTAAATGAAAATATAAAGTTTCATTAAACCGTTAAAAATATAAGTACAAATTGCCCGTCGCCTTTACCTAGGTAAAGTAAGTCGTAACATAGTGGGTATAAGGGAA
>SRR871527_atp6-cox3
ATGTGTACTTATTTTGATCAATTTATAATTGTTCAGTTATTTAATCCCTTTTTTTCTGATTCCTTTTTAATAATTCTAAGTGTTATTTTAGTTTTTTATTTTTTAAATAAATTTTATTTAGTTCCAACTAGAATTCAAAGCATAATCGAATTATTAATTGAACATTGACAAGACCAAGTTAAAGAAAACTTTGATAATAAATATTTTAGTCTCCCTTTATTAACTTTGTTTTTGTTTATTTTATTAGTTAATTGTTTAGGTTTTTTTTTATTTGCATTTCCTTCAACAACTCATATCTCTGTGACTTTTGGTATGGCTCTTAGTATTTGGTTGGGGGTTATTGTTTATGGTTTTGTTAAATTTAAATTAAATTTTTTATCTCAATTTTTCCCCCCAGGAGCCCCTTTATATATGTCTCCTCTTTTAGTAGCTATTGAATTAGTGAGTAATCTCTCTAGGCCTATAGCTTTAGGATTACGTTTAGCAGCTAATCTAACAGCTGGTCATTTATTATTGTCAATAATTTCTGAATTTGGTTGTAAATTATTATGAGCTGCCCCAACATTTAGTATATTTAGTACTTTTATAATAATAGCAATGACTTGTTTGGAGTTAGGGGTTTTAGTAATACAAGCTTATGTTTTTTCCTTATTAAGTTTAATTTATTTAAAGGATAGTTATCATTTACATTAATAATGAATTTAATAATTAATCAAACAAGAAATTTACACCCTTATCATTTAGTTGATCCTAGTCCTTGACCTTATTTGATGGGTTGTAGTAGTTTAATAACAACTATAGGGGCTGTTATTTATTTTCATTTCTCCAATTTTAATATTTTATATTTAGGGTTATTTTGTATTTCTCTAATAATGTTTTTATGGTTAAAAGATGTAGTTAGAGAAAGTACTTTTATGGGTTTTCATACAATAGCTACTATTAAGGGGTTAAAGATGGGGTTTATACTCTTTATAGTTTCTGAGATTTTGTTCTTCTTTTCCTTTTTTTGAGCATTCTTCCATAGTAGTTTATCCCCTTCAGTAGAAATAGGGGTAATGTGACCACCTAAAGGAGTTCACGCTTTAAATCCTTTTGGTATACCTTTATTAAACACAGCTGTCTTATTAAGCTCTGGTGCTACTGTTACTTGGGCTCACCATAGTATTGTTAATGGTAATAGAGATCAAGCTTTAAAGGGTCTTACCTTTACTGTTTTACTAGGTGCTTTTTTTACACTTTTACAAGTAATTGAATATTTCGATACCTCTTTTTCCATTGCTGATTCAGTTTTTGGTTCTACTTTTTTTGTGGCTACTGGTTTTCATGGTTTACATGTGTTAATAGGAACAATATTTTTGGTTATTTGTTTGGTTAGATTAAATTATTCTCATTTTACTAGGTCTCATCATATTGGATTTGAATTTGCGAGTTGATATTGACACTTCGTAGATGTTGTTTGATTGTTTTTATATGTTTGTATATATTGATGGGGG
>SRR871527_nad6-nad3
GTTAGACCTACAAGAATTTAAAAAAATCCCAGCTTTTAATATTATTCCTTTATTAGTATTAATATTTATTATGATTTTTTCTAATTCTTTTATTATTAACTACTTATCTGAATTAACCTTAGAAATTTTAGGTGTTAACAATTGGTTATTTAGTAATGAAGATGACTTATTTTTAATTGGTAGTCTTTTATATAATTACTTGTATATTCCATTAATAATTATAACTTTATTATTATTAGTGGCCTTGGTTGGTGTAATAATTCTAGGATTAGAAACCAGTGAAAAAAGAAAACAAGATTTAAATACACAACAAAGAAGAAATATTTCATGAATTTAGATTATAGTTTATTTTATTTTTGTTTGCTTATTAGTTTTTTATTGTCTTTAGTGATTTCTATTGCTTCTATTTTTTTAACTAGTAAAACCCCTGATAAAGAGAAAGTATCAATTTATGAATGTGGGTTTAACCCTATCAATACTCCTGGTAAACCTTTTTCAATAAGGTTTTTTTTAATAGGGGTTTTATTTTTAATCTTTGATTTAGAGATAACTTATTTGTTTCCATGAAGTGTATCTACAAATTTAATAAATTTAAAAGGTCAATTAATAGTCATTTTGTTTATAATAATTTTAGTTTTAGGTTTGATTTATGAATGAATGAAAGGAGGAGTAGAATGAGAGTAA
>SRR871527_nad4L-nad1
GTGAGTATTTTGGTTTTTGGCGTTAGTGTTCTTGGTATTATTATAAATAGAAGTAATACATTACTAATATTAGTTTGTATAGAATTAATGTTATTATCCATAATTATAACCGTTGTTATATCTACAATAAAAACTTCCTCTATTTTAGGACAAACATTTGCTTTATACATAGCTACAGTGGCTGCAGTAGAATCAGCTATAGGACTTTCTATATTAATAGGGTTTTATAAAATAAGGGGTTCTATTTCTTTAAGGGTTATAAATATGTTAAAAGGTTAGTATGTCTTTACTAATAAATATTTTAATAAATCTAATAGAGTTTTTAATTATAATAGTCCCTGTGTTAATTTCTGTTGCTTATTTAACTCTTGGAGAGAGAAAAATACTAGGTTACACACAATCTAGAAAAGGGCCAAATGTAGTTGGTATTTATGGTTTATTACAACCTTTAGCAGATGGTGTTAAATTATTTTCAAAAGAAATAATTATACCTAATCATGTTAATATATTTTTATATTTATGAGCTCCTATTTTGGCCCTAACTTTAGCATTAGGTAGTTGGGGTTTAGCCCCTCTTGGGGAAAATATAGTTTTAGTGAATGTTGAAATGAGTATGCTTGTAATATTTGCTTTATCAACTGTGGGGGTTTATGCTATACTAGTATCAGGGTGAGCAAGTAATTCTAAGTATGCATTTTTAGGTGCTTTAAGAGCAGCTGCACAAATGATTAGTTATGAGGTTTGTATTGGTTTGATAATAATAAATGTAATATTATGTGTTGGTACATTTAATTTAAATAATATAATTAAATACCAATATAATTCTATTTGATTTTTATTTCCTCTAATATTTGTAGCTTTTATGTTTTTTATTTGTTCATTAGCTGAAACAAATAGAGCACCTTTTGATTTAACTGAAGGAGAATCAGAAATAGTTTCTGGTTATAATATAGAATATTCTTCTATGTCTTTTGCTTTATTTTTTTTAGCTGAATATTCACACATTATATTTATGAGTTATTTATTCGTAGTTATGTTTGTAGGGGGTGGAGGATTATTTTTTATTAATTTGGATTTCTTATTATTTATAAAATTAATGTTTTTAACTTTTGTTTTTATTTGAGTAAGGACTAGTTTTCCTAGGTTAAGGTATGATCAATTAATGTACCTACTATGAAAAAGCTATCTACCTTTAAGTATAGGGTTAGTATTATTAACTAATTCTTTATTATGGTCTTTTTTAGCACTACCTAAAAAAATATGTATTTAA
