# Supplementary material for: Phylogenetic analysis of higher-level relationships within Hydroidolina (Cnidaria: Hydrozoa) using mitochondrial genome data and insight into their mitochondrial transcription
Source: PeerJ. 2015 Nov 19;3:e1403. doi: 10.7717/peerj.1403 (PMC4655093; doi:10.7717/peerj.1403)
Supplement: Dataset S4 [file peerj-03-1403-s019.fasta]

>Boreohydra_simplex_Bor9043
ATGGCAAGTT ATTTTGATCA TTTTATTATT ATTAAATTTA TTAATTATAT TATAAGTGAT
AGTTTATTAA TTTTTTTATG TGTTTTT--- ATTTTATATA TGTTTTTATT TAAATCTTTC
AATATAATAC CTGGAAGATT TCAAATTATT ACAGAAAAAA TAATTTCTCA TTGAGAAGTA
GTTATTGAAG AAAATTTAGG AGGTGCTTAT TATTTTTATA TTTTACCTAT TTTATGTTTA
TTTATTTTTA TTTTAGGTTT AAATCTTTTA GGTTTCTTTT TATGGACTTT ACCTCCTACA
ACTCATATAT CTCTAACTTT TGGATTTGCA GTTAGTATTT GGTTAGGAGT AATGATTTTA
GGTATTATTA AATTTAAAGA AAATTTTTTT AGTTCATTTA TGCCTTCGGG AGCTCCTATT
ATGATGTCTC CTTTATTAAT TCCTATTGAA TTTGCAAGTC ATCTATCAAG ACCAATTGCT
TTAGGAATGC GTTTAGCTGC AAATTTAACT GCAGGGCATA TTTTATTAGC AATATTAGCT
GATTTTAGCT CAAAAATGTT GTTTTTTTCA AGTTCAATGA TTAATTTATT TCCTTTATTA
ATTATAATTT TTATGACTAT ATTAGAGATT GGGGTTTTAA TCATTCAAGC TTATGTTTAT
TGTTTATTAG TTATGATTTA TTTAAGGGAT AGTTTAATAT TACATTTG-- -TCTCAATTA
GATTTATCAA TATTTTTTTA TCAGTTTAGT AGTATAATAT TTGTTTTTTT TTTATTTTCT
CATTTTTTA- --TTTTTAAT AATAAATAAA TATTTTTATA ATAAGAATTT ACGTA---AA
TTTTTTTCTA TGAGATATAG ATCTAATCAT CCTATTTTAT CCCCTATTAA TTCAACTGTT
ATAGATCTTC CTTCCCCATT AAATATAAGC TATTTATGGA ATTATGGATC ATTATTAGGA
TTATGTTTAG TTGTTCAAAT TTTAACTGGA ATTTTTTTAG CTATGCATTA TTGCGGAGAT
ATAAGTTTAG CATTTAAATC AATAGTTCAT ATTTCCAGAG ATGTAAATTA TGGATTTCTT
TTAAAATATT TACATGCAAA TGGGGCATCT GCTTTTTTTG TTTGTGTATA TATCCACATA
GCTAGGGGAT TATATTATGG AAGCTATTTA AGAACTTCAT TATGATATTC AGGGGTTTTA
ATTTTTGGAG TAATGATGAT TACAGCTTTT ATAGGTTATG TTTTACCA-- -TGGGGTCAA
ATGTCATTTT GAGGGGCAAC AGTAATTACA AATTTTCTAT CTGCTGTACC TTATATAGGT
AACGATATTG TACAATGAGT TTGGGGGGGT TTTAGTGTAA GTAATGCTAC TTTAACTAGA
TTTTTTAGTT TACATTATTT ATTTCCTTTT ATTTTAGCTG CTTTAATAAT AATTCACCTA
GTTTTATTAC ATGTATCAGG TTCTAATAAC CCTGTAGGAA TAAATTCTAA TTTTGATAAA
ATACCTTTTC ATATTTATTT TAGTACTAAA GACATTTATG GGTTTATTAT TTTATTTTTT
TTTTTATCTT TTTTAATATT TTTTTATCCT AATCTATTAG GAGACCCTGA AAATTTTATT
AAAGCTAATC CTTTAGTCAC TCCCCTTCAT ATTATGCCTG AATGATATTT TTTATTTGCT
TATGAATAAT TATATAACAC GTTGAATATT TTCTACAAAT CATAAAGACA TAGGAACTTT
ATATTTAGTT TTTGGCGCTT TTGCAGGAAT GGTTGGAACT GCTTTAAGTA TGTTAATTAG
ATTAGAATTA GCTGGACCAG GTGCTATGTT TGGGGATGAT CATCTTTATA ATGTAATAGT
TACAGCTCAT GCATTTGTAA TGATTTTTTT CTTAGTTATG CCAGTATTAA TAGGGGGTTT
TGGAAATTGA TTTATACCTT TATACATAGG AGCCCCTGAT ATGGCCTTCC CAAGATTAAA
TAATTTAAGT TTTTGACTTT TACCTCCTGC ATTATTTCTT TTATTGGGAT CTTCATTAAT
AGAATCTGGA GCAGGAACAG GTTGAACAGT ATATCCCCCT TTATCAGGGC CTCAAACTCA
TTCTGGAGGT TCTGTAGATA TGGCTATATT TAGCCTACAT TGTGCAGGAG CCTCATCTAT
AGCAGGTGCA ATAAATTTTA TTACCACTAT ATTTAATATG AGAACCCCAG GCCTTACTTT
TGATAAATTA CCTTTATTTG TTTGATCCGT ATTAATTACT GCTTTTTTAT TACTTTTATC
TTTACCAGTC TTAGCTGGTG CTATAACAAT GTTATTAACA GATAGAAATT TTAATACTAC
ATTTTTTGAC CCTGCAGGGG GG-------- ---------- ---------- -ATTTAGATG
GGGCGGAGTC ATTTCAGTTT AATTTTCAAG ATTCTGCTTC ACCAATAGGT GAGTACTTAT
TATTCTTTCA TGATAATATT ATGTTTATTA TAATAATTAT TCTTATGTTT GTAAGTTGGA
TTTTATTATC TGCATTAGTT AATAAACATT TTTATAAATA TTTAGTTGAG AATACTATCA
TAGAAATAAT TTGAACAGTA ATACCTGCAA TAATTTTAGT TTTCATAGCT TTTCCTTCTT
TACAATTATT ATATGCAATG GATGAAATTA TAGATCCTTC TATAACTATA AAAGCTATAG
GTCATCAATG ATATTGAAGT TATGAGTATT CTGATTTAAA AGAAGAATCC ATAGAATTTG
ATTCTTATAT GAACCCTTCT TCTGATTTAG AATCGGGTGA TTTAAGATTA TTAGAAGTAG
ATAATAAAGT TATAGTTCCT ATTAATTCTC AAATAAGAGT TGTTGTTACT GGAGCGGATG
TAATTCATTG TTTTACTGTG CCTGCTTTAG GGGTAAAAGT TGATGCTATT CCTGGCAGAT
TAAATCAAAT TAATTTTATG ATAAAAAGAC CAGGTATTTA TTATGGTCAA TGCTCAGAAA
TTTGTGGATC TGATCATTCT TTTATGCCTA TTTTAATTCA AGGTGTTTCT CAAGAAAAAT
TTTTATTTTG AGTTTCAAAT CAAAATTTTT CATCCTTATC ATCTTGTAGA TCCGAGTCCT
TGGCCTTATG TTATGGCTAT TGGAATATTT TTTACTACTT TAGGTTTAGT TATTTATTTT
CATTATAGTA AATTATTATT ATTAATATGC GGATTAATTA TTATAATTTT ATGTTTAATT
ATGTGATTAA AAGATATAAT AAGGGAAGCT ACTTTTCAAG GCTATCACAC AAAGAAAGCT
TTATTAGGAT TAAAAATGGG ATTTATATTA TTTATAGTCT CAGAAATTTT ATTTTTTTTT
TCTTTTTTTT GGGCT---TT TTTTCATAGT AGTTTATCCC CAGCAATAGA AATTGGCGTA
ATCTGACCCC CAACAGGAAT AAACCCATTA AATCCATTTT CTATTCCTTT ACTTAATACT
ATTGTTTTAC TATCTTCAGG GGCTACAGTT ACTTGAGCTC ATCATAGTAT TGTAAAAGGT
AATAGAAATG AGGCTATAAT AAGTTTATTA TTAACTATAA TATTAGGAGT TATTTTTACT
ATTTTACAAG CTTTTGAATA TATTGAGGCT CCTTTTAATA TTGCAGATTC TGTTTATGGT
TCAACTTTTT TTGTAGCTAC AGGATTTCAT GGTCTTCATG TAATAATTGG AACTATATTT
TTATTTATTT GTTTTTTACG TTTAATTGCT TTTCATTTTA CTAAAACCCA TCATTTTGGG
TTTGAAGCTG CTTCTTGATA TTGACACTTT GTAGATGTAG TATGATTATT TTTATATGTG
TGTATTTATT GGTGAGGTTG T---ATGAAT TTAATAGTAA TTTTTTTTAT AGAATTAATA
AAAATCTTTA TAATAATTAT TCCTGTTTTA ATATCTGTAG CTTATTTGAC TTTAGCTGAA
AGAAAAATAT TAGGATATAC T---CAAGCA AGAAAAGGAC CTAATGTTGT AGGAATTTAT
GGACTACTTC AACCTTTGGC TGATGGTGTT AAATTATTCA CAAAAGAAAT GGTTATACCT
AATCATGTAA GTTTAATATT ATAT---TTC TTTGCCCCAA TTTTAGCTTT GACTCTTTCA
TTATTCATTT GATCCTTCTT ACCATTAGGT AAAAATAAAA CATTTGTTGA TTTAAATTTA
GGCTTATTAA TTATATTTGT AATATCTTCT ATAGGTGTAT ATGCCATTTT AATGTCAGGT
TGAGCTAGTA ATTCTAAATA TGCTTTTATG GGAGCTTTAA GAGCAGCCGC TCAAATGATT
AGTTATGAGG TTTCTATTGC TTTAATTTTA TTTTCAGCTA TTTTATGCGC CGGTTCATTA
AATTTGTCTA TAATAATTAA TTCTCAAATT CAATCAATTT GATATATATT TCCTTTATGG
CCAGTTGCAA TAATGTTCTT TATTTCATGT TTAGCTGAAA CTAATAGAGC TCCATTTGAT
TTAACAGAAG GAGAATCTGA AATTGTTTCA GGGTATAATG TTGAATACTC TTCAATGTCT
TTTGCTTTAT TTTTTTTAGC TGAATATGCT CACATAATAT TTATGAGTTT TTTATTCACA
ATAATTTTTT TGGGGGGTAT TTTTTAAAGT AAGTTTTATA ATATATTTAT TTATTTGAGT
TAGAACATCT TTTCCAAGAT TAAGATATGA TCAATTAATG GCTTTATTAT GAAAATCATA
TCTTCCATTA AGTTTAACTT TTATTATTTT AGTCAATTCA ATATTATGAA TATGGTTTGG
TATTCCTATA TCTAATTGTA AGTATTAGTG CAATAAGTTT AATTATATCT CATAATTTGC
TTTTTATTTT TTTATCTTTA GAGCTTCAAA CTTTTTCATT ACTTATTTTA ATAAGTTACG
AAAAAAACCA GATAAAAAGC TTAGAATCAG GTTTAAAATA TTTTATATTA GGAGCTTTAT
CATCGGGTTT ATATTTATTA GGGGTAGTTT TTTTATTTAA ATATAATTTA TCTGTAAATA
TTAATTATTT TATCTTTATT TTTTAAATTA GCTCTTTTTC CATTTCATTT TTGAATTTCA
GATATTTTTG AAGGTTCTAA TTCTTCAGTA ATGTGCTTAA TTGCTACAAT CCCAAAATTA
AGTGTTTTAG TAATAATAGT TCAATTTTAT AATAATTAGT GGAACTTTTT CTATTATAAT
TGGAACTTTA GGGGCTTACA ACCAAACTAA ATTAAAAAGA TTAATTGCTT ATAGTGGTAT
AAGCCACTTA GGATTTATAC TAATTGGAGT TTCTCTTTGT AATCAATGAG GTAATGAGAT
TGCTTTTTTA TATTTAATAA TATATATTTT ATGTGTTTTA CCTCTATGTA TATTAATTAT
TATTACTTAT TTTTCTAAAG ATTATTATAT TATTGAATTT TTCATGATTA TGAGCAATTA
TATTTTTTTC AATTGCAGGT ATACCTCCTT TAATAGGATT TTTAAGTAAA TGATTATTAT
TATGAGTTTT ATTTTCATAT AATTATGTTT ATCTTAGTTT AATAGGAATA ATTTTTTCAA
TTTTAGGGGT GGGTTATTAT TTAAGAATAA TAAAACTTAT ATATTTTGAA AAAATAACAG
ATTACTTAAA TTGAGAAGTT ATTTTTATCA TTTTTAATTT ATTTTCATAT ATTTAACTTA
TTTAACCCTA TTCCTATGAT ATGTATAATT AGTTTATTTT TATCTAATTT TTTTATGATT
ATTAATTTA- --ATTGATAA TATTTTATGT TTTTTATTAA TAACTATAAT TTTATGTTTA
ATTATACCAT TTGCTTCATT ATTATTAGGT AATAAATCTC CAGATAAAGA AAAAGTATCT
GTTTATGAAT GCGGATTTGA TCCTTTTTAT ACCCCTGGTG AACCTTTTTC AATTAAGTTC
TTTTTAATTG CTATTTTATT TTTAGTATTT GATTTAGAAA TAGCATATTT ATTTCCATGG
GCAACTTCTT CCAATTTAAT CTCTTTGAAA GGGCATTATA TAGTTTATTT ATTTATAATT
ATATTAATAT TAGGGCTTAT ATATGAGTGG GTAATGGGGG GTCTTGAATG AGAA------
ATGTTTTTTT TTTTAATTTT TACTCCTTTA TTAGCTATAT TTCATATA-- -TTTATTTTA
AAAAGATATA ATCAAATTAA ACTATGAAAA ATAGCATTAT GATGATCTTT TTTATTATGT
GAGGAAATAT AATGTTTTCA TTAGATGGAA TTTCAATATT TTTTATAGGT TTAAGTATTT
TATTGATCCC CATTTGTATA TTAATTAGCT CAAAAACTAT AACTTATTTT CAAAAAGAGT
TTTTAATGCT TTTATTTTTG ATAATTTTTT TTTTAATAAA TGTGTTTTCT ACTTTAGATA
TAATTAGTTT TTATATATTT TTTGAAAGTA TTTTAATACC AATTTTTATA ATGATTGGAG
TTTGAGGGAG TAGAGAAGAA AAAATAAAAG CAGCTTTTTA TTTTTTTTTT TACACATTAA
TAGGGTCTTT ATTGATGTTA TTAAGCATAT TTAAGCTATA CGCATTAACA GGAACTATAA
ATTATGAAAA CTTAATTTAT ATAAACATAT CTAATAACGA TCAATTTTGA TTATTTTTAG
GATTTTTTGC TAGCTTATCA GTTAAAATTC CTATGATCCC TTTCCATTTA TGATTACCAC
AAGCTCATGT AGAGGCTCCA ATAGCTGGTT CTGTTTTATT AGCTGGGATA TTGTTAAAAT
TAGGAGGGTA TGGATTTTTA AGATTTTCTT TTACCATATT TCCTAATGCT TCAGAATTTT
TTTCTCCTAT AATAATAATT TTAAGTTTAA TAGCTATAAT TTATGGAGCT TTTACAACTT
GCAGACAAAT AGACTTAAAA AGATTAATTG CATATTCTTC TGTATCTCAT ATGGGGTTAG
TGACTATGGC AATATTCTGT CATTCAATTG AAGGGATAAT TGGATCTATT ATTATGATGA
TTGCTCACGG ATTAATAAGT TCTGGATTAT TTATGAGCAC TTCTATTATT TATTGAAGAC
ACTCTAGTAG GATAATTAAA TATTATAGAG GGCTTAATTC TACTATGCCT TTATTTAGTT
TAATTACTTT TATTTTAATT TTAGGTAATG TATCTTTTCC TTTGACTCTT AATTTTATAG
CAGAATTTAT ATCTATAGCA GCTGCAATAA ATTACTCATT TATAGTTGGT TTTTTTTGTT
GTTTAGGGGC CTTTATAGGA ATAATATATT CTCTTTACAT GTTTAATAGG ATTTTTTTTG
GGGTTATGAC TCCTCATTTA TACGGGTCTA GGGATTTATT ATTTTTTGAA TTTCAAAGTT
TTTTACCTTT AATTTTTTTT ATATTATTAT TAGGAATAGT TCCTAATATA ATTTTTTTTA
TTACCTTTAA TTATTTTTAT GCTAAGTATA TTAGGAATAA TGTTAAATAG ATCAAATATT
ATACTCATAT TAATTTGTTT AGAAATTATG CTTTTATCTT TAGCTCTAAA TTTTTTAATT
ATCACATGTC AAAATTTTTC TCTTTTTGGC CAAGTAGTAT CATTATATAT AATTACTGTA
GCTGCAGTAG AATCTGCAAT AGGATTATCT ATTATGATAG TTTTTTATAA AATAAAAGGC
TCTATTTCTA TAAAATATTT AAACTTATTG AAAGGTTTGT TGTTTTGAAT AATAATCCTT
CCTTTATTAA GTAGTATAAT TTGTGGTTTG TGTGGTAGAT GATTAGGAGA TAATGGAGCA
AAAGAATTAT CATGTAATTG TATTTTATAT AGTGTTTATA TCTCTTTATG ATGTTATTTT
CAAATAATAT TAAATAATTC AATTATAATT ATTAATTTAT GGTGTTGATT TGATTTAGGA
TTATTAAATA GTCAAATAAA TTTAAGATTT GATAATTTAG TTTGTTTTAT GTTAATTTTA
ATAACTATTG TTTCATATTG TGTTCATTTA TTTTCAACTT CTTATATGGC AGGAGATCCT
CATTTATCTA GGTTTATGTC TTATTTATCT TTATTTACAT TTTTTATGAT CATTTTAGTA
ACTAGTTCTA ATTTAATTCA ACTTTTTATT GGCTGAGAAG GTGTAGGACT ATGCTCATAT
TTATTGATTA ATTTTTGAAT TTCTAGATTA CAAGCAAATA AATCAGCTAT AAAAGCAATG
ATTATAAATA AAATAGGAGA TATGGCTTTA TTATTAGGTA TAATTTTAAT ATGAATTAAT
ATTGGATCAA TTGAATTTAA TGAAATTATT ATTACTAATA GGTGTAATTG GAAAATCAGC
TCAAATTGGG TTACATATGT GACTACCTGA TGCAATGGAA GGCCCTACTC CAGTTTCAGC
TTTAATTCAT GCTGCTACTA TGGTAACTGC TGGAGTATTT TTAATAATAA GAATGTCTCC
GTTATTTGAA AAAATACCTT TTATTTTACT TATTATTACA TTAATTGGTA GTTTAACTGC
TTTTATAGCC TCTTCTATTG GTTTAATACA AAATGATTTA AAAAAAATTA TTGCATATTC
AACTTGTAGT CAATTAGGTT ATATGGTTAT GATATGTGGA TTTTCTTATT ATAGCTTAAG
TCTTTTTCAT TTGATTAATC ATGGGTTTTT TAAAGCTCTT TTATTTTTAT CTGCAGGATC
AATAATCCAC AGCTTTTCTA ATGAACAAGA TATTAGAAAG ATGGGAGGAT CAAAATATTT
AATTCCAATA GCTTATATAT TTATAGTAGT AGGATCTTTA TCATTAATGG GATTACCTTT
TTTAACTGGG TTTTATTCAA AAGATTTAAT TTTGGAAATA ATATTTTCCC AACATAAATT
AAAATTTGCT TTTTGATTTG GATTAATAGC TGTTTTATTT ACAGCAATTT ATTCAACTAG
ATTAATATTT TATACTTTCT TTATAGAACC CCAAAAAACT AAATCAAATT TAATTTCTGT
ACATGAAGGA GATTTAAATA TAATTAAATC ATTGATTATA TTATTTATTA GTAGTATAAT
TGTGGGTTAT TTTTTAAAGT TTTCAATTTT TCAATATAAT TTTCCAGTTC CTATATCTAA
TAATATTAAA TTATTTCCTT TAGTACTAAC TTGTGAGGGA ATAATTTGTG CTTTTGGGTA
AATAAATTAA AAATAAAATA CAGATTATTT TATAATATTT TAATT---TT ATGGTATTTT
GATAGTATAA TAAATAATTA TATTATTAAA CCTTTATTTA ACATTGGATC AATAATAACC
TATAAATTAA TTGATAATCA AATTTTAGAA GTTTTAGGGC CTTATGGGGT TTATAATAAT
ATTAATATTA ATTCTAATTT ATTAAGTAAG TTTCATTTAG GAAAAATATC AGTTTATATT
CTATTTTTTA TTATATGTAT AATACAATAT ATATTTTTTC TTTATTTGTT ATAATATCAT
GTTTAATGAC TATTATTTCT ATGTTTGAAA TATATGCTGT TGTTTGAATG GCAATTACAT
TTTTAAATAG TGCTATACTT TTAATTATAT TAAATTTTGA TTTTATACCC CTTATATTAA
TTGTGATTGA AATAGGGGCT ATTGCAATAA TTTTTTTATT TGTTATTATG ATGATTAACA
TACGTAACAT AAAAGTAGAT ACA---TCTC CTTTTTATAT TTTACCCATA ATTATTTTAT
GTATTTATAA TCTTTAAGAT TTTAGGTGAA TATATTTTTA CTGAGTTTAA TTTATCATTT
TTTATAATTT GTTTTCTACT TTTAATAGCA ATGATTGGAG TAATTGTTTT CAAAAAAGCA
AATTTTAATA GTTCAACACC AAAG
>Catablema_vesicarium_GR10183
ATGACTTCTT ACTTTGATCA TTTTATTGTA ACAAAAATTA TAACAAGTTA TATTACTGAT
TCTTTTATGA TTTTATGTTT TGTCATC--- GTTTTATATA TGGTTATTGG TAAACACCAA
TTTATTATCC CTACTCGTTT ACAAAGTGTA ATAGAAATTA TAATTGAACA TTGAGTAACA
GTAGTAAAAG AAAATTTAGG TGAAAAATCT GATTATTATA TTTTACCTTT ATCTGCATTA
TTTATGTTTA TATTAGGTAT AAATTTACTA GGTTTTTTTC TTTACACTTT TCCTACAACT
ACTCATATTT CAATTACTTT TGGCTTAGCT TTAAGTGTTT GATTAGGAGT AATGTTTTTA
GGTTTTAAAA ATTTCAAATC ATCTTTTTTT AGTATGTTTA TGCCAACTGG AGCTCCTTTA
GCCATGTCCC CTCTTTTAGT AATTATAGAA ATTGCTAGTA ATATTTCTAG ACCTGTAGCT
TTAGGCATGC GTCTTGCAGC TAATTTAACA GCTGGTCATA TTTTATTAGC TATATTGGCT
GATTTTGGTT GTAAGCTACT ATTTTATTCT TTTAGTATTG CTAATTTATT CCCAATTTTC
ATTATAATGT TTATGACTAT CTTGGAAGTA GGGGTATTAG TAATACAAGC ATATGTTTTC
TGTTTACTAT CAATGATTTA TTTGAGAGAT AGTATAATCC TACATATG-- -TCTCAACTT
GATGTATCTA TTTCCTTTAG CCATTTGCTT GGTTTGATTT TTTGTTTTTA TATTTTTTTA
CATTATGTT- --ACTATATT ATTAGTACAA TTTTGATATA ATCAAAAGTT ACGTT---AA
AAGGATATTA TGAGAATAAG AAAAGAAAAT CCTATTTTTT CACCAATTAA TTCAACTTTG
ATTGATTTAC CTTCTCCCGC TAGTATAAGT TATTTCTGAA ATTATGGATC TTTACTTGGG
TTATGTTTAG TTATACAAAT ACTAACTGGT ATCTTTTTAG CTATGCATTA TTGTGCAGAT
GTCTCTTTAG CTTTCTCCTC TGTAGCTCAC ATTTGTAGAG ATGTAAATTA CGGATTCCTA
TTAAAATATT TACATGCTAA TGGTGCATCA GCTTTCTTCT TATGTGTTTT TATACATATT
GCAAGAGGTT TATATTATGG TAGTTATTTA AGAAAACATT TATGAATGTC CGGAGTTGCT
ATATTTTTAA TTATGATGTT AACAGCTTTT ATAGGGTATG TATTACCT-- -TGAGGTCAA
ATGTCTTTTT GAGGTGCTAC TGTAATAACA AATTTTTTAT CTGCTGTACC TTATATAGGT
AATGATATTG TACAATGAGT TTGAGGAGGA TTTAGCATAG GTAATGCAAC TTTAAATAGA
TTTTTTAGTT TACATTATCT ATTTCCTTTT ATTTTAGCAG GTCTAATTAT AGTACACTTG
GTATTTTTAC ATGTAAATGG GTCTAATAGT CCAACAGGAT TAAACCCAAA TTCAGATAAA
ATTCCTTTTC ATATTTATTT TACAACTAAA GATGCTTATG GGTTCATATT AATAGCTATA
TTAATTTCAT TATTAGTATT TTATATTCCT AATTACTTTG GAGACCCTGA AAATTTTATA
AATGCAAATC CTTTAGTAAC TCCTATTCAT ATAATGCCTG AGTGATACTT TTTATTTGCT
TATGAGTAAT TACATAACAC GTTGAATATT TTCCACTAAT CACAAAGACA TCGGAACTTT
ATATATTGTT TTTGGAGCTT TCTCAGGAAT GGTAGGAACA GCATTAAGTA TGCTAATCAG
ACTTGAATTA ACTGCACCAG GAGCAATGTT CGGTGATGAT CATTTATATA ATGTAATCGT
CACTGCACAC GCATTCGTCA TGATATTCTT TTTAGTAATG CCAGTATTAA TAGGAGGATT
TGGGAATTGA TTTATTCCCT TATACATTGG AGCTCCTGAT ATGGCATTCC CTAGACTTAA
TAATCTAAGT TTTTGATTAT TACCACCAGC TCTATTATTA CTATTAGGTT CTTCTTTAAT
AGAACAAGGA GCAGGTACTG GGTGAACTGT TTACCCTCCT CTATCAGGCC CACAAACACA
TTCAGGTGGA TCTGTAGATA TGGCTATATT TAGTTTACAT TGTGCAGGTG CTTCATCAAT
CATGGGTGCT ATAAATTTTA TAACAACCAT TATTAATATG AGAGCCCCTG GTATGACTTT
CGATAAACTA CCTTTATTTG TATGATCAGT TTTTATAACA GCTTTCTTAT TGTTACTTTC
TTTGCCTGTT TTAGCAGGTG CAATAACAAT GCTTCTAACT GATCGTAATT TTAATACTAC
TTTCTTTGAC CCTGCAGGG- ---------- ---------- ---------- -ATAAAGATG
CTTGTGAAGT TAACCAACTT GGTTTTCAAG ATGGTGCTTC TCCTATTGCT GAACAATTAA
TTTTTTTTCA TGATAATGTT ATGTTTCTTA TAGTTATTAT TACCGTCTTA GTAGGTTGAA
TAATGATAGC TTCTGCAACT AATAAACATT ATTATAAATA TTTAGTAGAA GGGACAACTA
TTGAAATAAT CTGAACATTA GTACCTGCTA TAATTTTAGT TTTTGTTGCT TTCCCTTCTT
TACAATTATT ATATTCTATG GATGAAGTAG TTGACCCTTC TTTAACTATT AAAGCCATTG
GACATCAATG ATATTGATCT TATGAATATT CTGATGTTGA TGGTGAATCT ATAGAGTTTG
ATTCATACAT GATTCCAACT TCTGATTTAG AAGTTGGAGA TTTAAGATTA TTAGAAGTGG
ATAATAGAGT TATAATCCCT GTTAATACCC AAGTTAGGGT AGTAATTACA GGAGCAGATG
TTATACATTG TTTTGCAGTC CCTTCTTTAG GAATTAAAGC TGATGCTATT CCTGGTAGAT
TAAATCAAGC AAGTTTTTTA ATTAAAAGAC CTGGGGTTTA CTATGGTCAA TGTTCTGAAA
TTTGTGGTTC TGACCATTCT TTCATGCCTA TTGTCGTTGA AGGAGTTTCA CAAGAAAAGT
TTGTTAATTG AATTTCTGAA AAAAATTTAT CATCCTTACC ATTTAGTAGA TCCTAGCCCA
TGACCATATG TTATGGCTTG TGGGGCCTTT TTAACTACTC TAGGAGCAGT TATTTATTTT
CATTATAGTC AAATAATTAT GTTATTATTA GGTTTATCCG TAGTAGTTCT TTGTATGTTT
GTATGATTAA AAGATGTTAT TAGAGAAGCA ACTTTTCAAG GCTTTCACAC AAAAGCAGCC
GTTTCTGGCT TGAAAATGGG TTTTCTTTTA TTTATTGTAT CTGAAGTTTT ATTTTTCTTT
AGTTTTTTTT GAGCT---TT TTTCCATAGT AGTTTATCCC CTGCTATAGA AATAGGAGTT
ATGTGACCCC CTATAGGAAT TGATGCTTTA AATCCTTTTT CAGTTCCATT ATTAAATACA
GCAATTTTAC TAAGTTCAGG TGCTACTGTA ACTTGAGCTC ATCATAGTAT TGTAATGGGA
GACAAAAAAG AAGCAGTAAA AGGTTTATCT TTTACCGTAT TTTTAGGTTT AATATTTACT
GCATTACAAG CTTTTGAATA TGTAGAAGCT CCTTTTTGTA TTGCAGATTC TGTTTATGGT
TCAATTTTTT TTGTAGCTAC TGGGTTTCAT GGTTTTCATG TTATTATAGG AACTATATTT
TTATTTATAT GTTTAATTAG ATTAAATAAT TCTCATTTTA CTAGGTCTCA TCATTTTGGA
TTTGAAGCAG CTTCTTGGTA TTGACATTTT GTTGATGTTG TTTGATTGTT TCTTTATGTC
TGTATATATT GATGAGGTTG T---ATGCAA ATTTTAATAA ATATAATTTT TGATATAATT
AAGTTTTTAA TTGTTATTAT ACCTGTTTTA ATTTCAGTAG CTTATTTAAC ATTAGCTGAA
AGAAAAGTTT TAGGTTATAC A---CAAGCA AGAAAAGGCC CTAATATCGT TGGGGTTTTT
GGTTTATTAC AACCATTAGC TGATGGTGTT AAATTATTTA CAAAAGAAAT GGTTATTCCT
AATCATGTTA GTATATTTTT ATAT---TTT TTTGCTCCTA TATTAGCTTT AACTCTAGGG
TTAATAGTTT GAGGGGTTAT GCCTTTAGGC AATTCAATAG TTATTAGTGA TATAAATTTA
GGAATTTTAC TAATTTTTGC TCTATCTTCT GTGGGAGTGT ATGCAATATT AATGTCAGGA
TGATCTAGTA ATTCTAAATA TGCTTTTTTA GGTGCATTAA GAGCTGCAGC ACAAATGATA
AGTTACGAAG TTTCAATAGG TTTGATTATT ATTTCTGCAA TTCTTTGCGC AGGTTCATTA
AATTTAACTA CCATGATTCA AGTACAAAGT CAGACAATTT GATTTATATT TCCACTACTT
CCGGCAGCTT TTATGTTTTT TATTTCTTGT TTAGCAGAAA CTAACAGAGC ACCTTTTGAT
TTAACAGAAG GGGAGTCAGA ATTAGTTTCA GGTTTTAATG TTGAATATTC TTCAATGTCT
TTTGCTTTAT TCTTCTTAGC AGAATACTCT CATATTATAT TTATGAGTTT TTTATTTGCT
TTACTATTTT TAGGAGGTCT TTCTAAAATC TATGTTAGTA ATATTTATGT TTATATGAGT
TAGGTCTTCA TTTCCTAGAT TAAGGTATGA TCAACTTATG CATCTTCTTT GAAAAACTTA
TTTACCTATG AGTTTAGGTA TGATCATTAT TGTAAACTGC TTTATCTGAT CTTTTAACGC
TTTACCTAAA CATTATGGTT TTAATAGGCT CTATAATGGT CTTATTCTGT GATCATTTAA
TAATTATATA TTTAGCATTA GAATTACAGA CTTTTTCTTT ATTTATTTTA ATTTCTAAAA
ATAAAATATC TATAAAAGGT TCAGAAGCCG GTTTAAAATA CTTTATTTTG GGGGCTTTAT
CTTCTGGTTT ATTCTTACTA GGTACCTCTT TTATCTTTAG TACTGGTTTA TCTTTAAATT
TTAATATGTT TATCATTATT TTTTAAATTA GCCCTATTTC CATTACATTT TTGGATCCCG
GATATTTATG AAGGATCTTC TTGAGAAGTT ATTATGCTAA TATCAACTTT ACCAAAAATA
AGTGTATTAT CTATAGTTTT ACAACTTCTT TGTACTTTGT GCTTTAATTT CAATTATTAT
TGGAACAATA GGAGCTTTAA ATCAAACTAA ACTTAAGAGA TTATTAGCTT ATAGTGGTAT
AAGTCATATG GGTTTTATAA TGTTAGGTTT GGGAGTATTA AGTAATCAAG GTTATGAAGC
AAGTTTTATT TACTTATTTA TCTATGTGAT AACTATGGTG GGATTATTCC TTTTAATAAG
AGTAACAATG TTTACAAAAA ACTATTTTTT AATAGAACTT TGCTTTTTCA TGGGGTGTTT
TTTTTCTTTC TATAGCAGGC ATACCACCTT TATCGGGGTT TATTAGTAAA TGATTAATTT
TAAGTACTAT AATAGATTAT CAGTATTTAT TTTCAGCTTT TATTGGTATA TTATTTTCAG
CTATAGCTGC AGGTTATTAT TTAAGAATTT TAAAAATAAA CTACTTTCAA AAATCAGCTT
CTTATCTAAA TTGAGAATAT ATTATTTGGA TTTTCTATAT ATTTATCAAT GTTACTAATT
ATTCATCCTA GCCCTGTATT TACTACTTTT TATTTGGGTT TTAATTATTT TTTC------
ATGAGTTTAG ATTTCTTAAC TATTTTAATT ATTTTAACAA TAAGTTTATT ATTATCAACA
GTAATTTCAG TAGCTTCTTA TTTATTAGGT GAAAAATCAC CGGATAAAGA AAAAGTTTCA
GTTTATGAAT GTGGGTTTGA CCCTTTTCAT TCTCCTGGAG AACCTTTTTC TATAAGATTT
TTCTTAATAG CTATATTATT TTTGGTTTTT GATTTAGAAA TATCATACTT ATTTCCATGA
TCAACAGCAT CAAACATTAT TTCCACAAAT GGTCAAATTG TTATTGGATT ATTTTTAATT
ATTTTAACTT TAGGGTTAGT TTATGAATGA ATAAAAGGAG GTTTAGATTG AGAA---ATG
TATATAAAAG TTTTATTTCT TATACCTTTA TTAGCAATAC TAAATATT-- -GTTTTTACA
TCTAGATTTA ATATAAAAAA ACTTGAAAAA ATAACATTAT TTTGATCAAT TACTTTATTT
GAGGTTCAAT TGTTTTTGCA ATAGACGGTT TATCGTTATT TTTTATAGGA TTAAGTATAA
TCTTAATTCC TATATGTATA TTAATGAGTT GAAAAGCTAT AAATCATTTT AAAAAAGAAT
TTTTAATTTG TTTATTTTCT ATAGTTTTCT TATTAATTGG GGTTTTTTCT ATATTAGATA
TATTAGGGTT TTATATTTTA TTTGAAGCTA TATTAATACC AATGTTTTTA ATAATTGGAG
TTTGAGGATC AAGGGAGGAA AAAGTAAAAG CAGCATTCTA TTTTTTCTTT TACACATTAA
TAGGAAGTTT ATTAATGTTA CTTGCCATTT TTAAATTATA TTCAATATTT GGTACAACTA
ATTATCAAAG TTTAATTTTA TTAAACATAC CAAATCATAT ACAATATTGA TTATTTTTAG
GATTTTTCGC AAGTTTAGCA GTAAAAATCC CAATGATCCC AGTTCACATT TGATTACCCC
AAGCTCATGT AGAAGCCCCT GTTGCAGGAT CAGTACTATT AGCAGGTATA TTATTAAAAT
TGGGGGGTTA TGGATTTATA AGATTCGCAT TTCCTCTTTT CCCAAACGCT AGTGAATATT
TTTGTCCTTT TGTTTTATTA TTAAGCCTTA TAGCTTTAAT ATATGGAAGT CTTACAACTT
GTAGACAAAC AGATATAAAA AGATTAATAG CATACTCTTC AGTTGCTCAT ATGGGTTTAG
TAACTTTAGC TATTTTTGTT CATTCAGTAG AAGGGTTAAT CGCATCTTTA ACAATGATGA
TTGCTCATGG TTTAGTAAGT TCTGGGTTAT TTATGACTTC AGCTGTAATT TATGTGAGAC
ATCATTCAAG AGCTATAAGA TATTTTAGAG GCTTAACAAT GACAATGCCA ATTTTTTCTA
GTATTACATT AGTTTTAATT TTAGCAAACA TAGGCTTCCC TTTAACTTTT AATTTTATAG
CTGAATTTTT TTCAATATTA TCAGCTTTTA ATTATTCTTA TGTAGTAGGC GTTTTATCTT
GTATAGGAGC CTTATTAGCA ACTGTATATG CTCTTTATTT TTACAATCGT ATATATTTCG
GAGTATTATC TCCTCATTTA AGTTTTTCAA GAGAAATGTT AAATTTTGAA TTTCAAGCTT
TTCTACCTCT AATTATTTTA ACTTTAGTAT TAGGAGTATT CCCAAATATT CTTTAATTTC
TTACCATTAA TCATTTTTAT ATTAAGTATA ATGGGTATTA TAATTAATAG ATCTAATATT
ATTTTAATTC TAATTTGTAT AGAAATGATG TTATTATCAA TCTCATTAAA TTTTTTAGTT
CATGCTTTTA TATTGGACTC TTTATTAGGT CAAGTTTGTT CTATTTACAT AATAACAGTA
GCTGCAGTAG AATCAGCAAT TGGGCTATCT ATAATGATAT CTTTTTATAA ATTAAAAGGT
TCTATTTCTA TAAGATTTTT AAACTTACTA AAAGGTATGT ATTTATTAAT ATTATTATTA
CCTTTATTAA GTTTTATAAT TTGTTCTTTT TTTGGGAGGA AAATAGGTTA TGAAGGAGTT
AAAATTTTTT CAACTTCTTT ATTATTACTT ACTTTTGTTT TATCTTTAAA ATCTTGAGTA
GAAGTTAGTG TTTTCAAAAG TAATCTGTCT TTATTTTTAT GGAGTTGGTT TGACTTAGGA
GCATTAACAG TTAATTTTAA CTTACAATTT GATGAAATTG TTTGTTCAAT GTTGATTTTA
ATTACTTGTA TTTCTTTTTT TGTTCATTTA TATTCAACTT CGTATATGGA TGGGGATCCT
CATCTACCTA GATTTATGTC TTATTTATCT TTATTTACTT TTTTTATGAT AATCTTAGTA
ACTAGTAATA ATTTAGTCCA ACTATTTATT GGATGAGAAG GAGTAGGTTT ATGTTCATAC
TTATTAATAA ATTTTTGGTT TACTAGAGTT CAAGCTAATA AAGCTGCAAT AAAAGCTATG
GTTGTAAATA AAGTAGGAGA TATTGGTGTT TTACTAGGGA TGATATTATT ATGAAAAGTT
TTTGGTACTT TAGAGTATAA TTCTATTTCT TTTATTAATA GGAGTAGTAG GAAAATCAGC
TCAAATAGGT TTACATATGT GATTACCAGA TGCAATGGAA GGACCAACCC CTGTATCTGC
TTTAATTCAT GCAGCTACAA TGGTAACAGC CGGTGTATTT TTAATTATAA GAATGTCGCC
ATTTTTTGAA CAAACTCCTT TAATTTTATT AATTATAGTA TTTTTAGGTA GTTTAACTGC
ATTTTTTACT TCTACTATAG GTTTAACTCA AAATGACTTA AAAAAAGTTA TAGCTTATTC
AACTTGTAGT CAATTAGGTT ATATGGTAAT GATTTGCGGT TTTTCACAAT ATAATTCTAG
TTTATTTCAC TTATTAAATC ATGGATTTTT TAAGGCTTTA CTATTTTTAA GTGCTGGTTC
AATTATACAT GCTTTAACTG ATGAACAAGA TATAAGAAAA ATGGGTTCTA TGAGATTTAT
AACACCTTTA TCTTATATTT GTATATTTAT AGGTTCTATT TCTTTAATGG GTTTACCTTT
TTTAACTGGG TTTTACTCTA AAGATTTAAT CTTAGAATTA GTTTATGGAG AACATTATTT
ATCGTACGCT TTATGGTTAG GTTTATTAGC AGCATCATTA ACTGCCTTTT ATTCTTTTAG
ACTAATTTAT TTTACCTTTG TTAATAAACC TCAAGGGCCG TTCTTATCGT TCAAAAATTC
TCATGAAGGA TTATGAAATT TAACAACTCC ATTAATTATT TTATTAATAG GTAGTATAAC
AATAGGTTAT TTATTACAAT TTTCAATATT AAAAGATGAA TTACCTATAA TGATACCTAA
TTTTAATAAA TTTTTACCTC TTTATTTAAG TTTGACTGGG GCTGTTTTAT CTCTTGAGAT
AGAGGGATAA AGAACATATT AGCTAAACTT TATAGTTTTA CAAATGGAGC TTGATATTTT
GATAATTTCA TAAATCATTA CATAGTAAAA CCAGTTCTTT ATTTAGGCTT TAATATAACA
TATAAATTAA TAGATAACCA ATTATTAGAA AATTTTGGGC CTACAAAAGT GACCCAAAAA
CTTTATTCTA GTTCTAGTTT ACTAAGTCAA TTACATTTAG GTAAAATTTC TGTTTATACG
TTTATATTCA TTCTGTGGAA CAATTATTTT TTTTATTTTC CATTTTATTA ATAGGGTCAG
CAGTTATGAC TATAACTTCT TCTAACCCTA TCCATTCTGT TTTTTGGTTA GTTGTAGTTT
TTATTTATAG TGCAGGATTT TTAATTTCTT TAGGTTTTGA ATTTTTAGCA TTGATGATTA
TAATAATTTA TGTAGGTGCA ATTACAATTT TATTTTTATT TATAATTATG ATGTTAGATA
TCGTACAATT AAGAAAGATA AGT---CCTG TTAACAATGT TTTACCTATT TTATTTATAG
TAGGTGTGAA TGTTAATTAA TTTAGGTTTA AATTTATACA CAGAATATGC TTACCCTTTA
TTAATTATAA GTTTATTACT ATTAATAGCA ATGATTGGAG CTATAGTATT CTAGAAAACA
AAGTTTATCA GATCAACATC AAAG
>Cladonema_pacificum
ATGGCTTCTT ATTTTGATCA TTTTATAGTT ACTAAGTTTT TAAATTCTTA TGTTACTGAT
TCTTTTATTA TTATAATCTG TGTTATT--- GTAATGTATA TGGTAGTTAA TAATTTTAAT
TTTATTATTC CTAATAGATT TCAAGTTATT ATCGAAACCA TTATTGATCA TTGAGAGACT
GTGGTAAAAG AAAATTTAGG TTTAAAAGCA AATTTTTTCA TTCTTCCATT AACTTCTTTA
TTTTTTTTTA TTTTAGGTAT GAATTTACTT GGGTTTTTCA CTTATACTTT TCCGGTTACT
ACTCATATAT TTATAACTTT TGGAATGGCA TTTATTGTTT GAATAGGTGT CATAGTATTA
GGTTTTAGTA AACATAAATC CTCCTTTTTT AGTATATTTA TGCCAAGTGG AGCTCCTTTA
GGTTTATCAC CTTTACTTGT TTTAATAGAG ATAGCAAGTA ATATTTCAAG GCCTATAGCT
TTGGGAATGA GATTGGCTGC TAACTTGACA GCAGGTCATA TTCTAATGGC TATATTAGCT
GATTTTGGTT GTAAATTATT ATTTTTTTCT TATAGTTTAG CTAATTTATT TCCTATAGGA
ATAATAATTT TTATGACTAC CTTAGAAATT GGAGTTCTTG TTATTCAAGC CTATGTTTTC
TGTTTATTAT CTATGATTTA TTTAAGAGAT AGTTTAATTT TACATATG-- -TCTCAGTTA
GATATTTCTA TTTCATTTAG TCAATTTATA GGACTTATAA TAGGTTTTTA TTTTTTTATT
TTTTATGTA- --TCTTTTAT TATAAATCAA TATTGATATA ATAAAAAAAT TAGTA---AA
ACGTATTCTA TGAGAATAAG AAAAGAAAAT CCTATATTTT CTCCTATTAA TTCTGCACTA
GTCGATTTAC CTTCACCTAC TAGTATTAGT TATTTATGAA ATTTTGGTTC TCTGTTAGGA
TTATGTCTTG TAATCCAAAT ATTGACAGGA ATATTTTTAG CCATGCACTA TTGTGCTGAT
GTATCCCTTG CTTTTTCCTC TGTCGCGCAT ATATCAAGAG ATGTAAACTA TGGTTTTCTA
TTAAAATATT TGCATGCAAA TGGAGCATCA GTTTTTTTCC TTTGCGTTTA TATACATATA
GCTAGAGGTT TATATTATGG GAGCTATTTA AGAATACATT TATGATTTAC AGGTACAATA
ATTTTCTTAA TAATGATGTT AACAGCCTTT ATAGGTTATG TCCTACCT-- -TGGGGTCAA
ATGTCTTTCT GAGGGGCTAC CGTTATAACT AATTTTTTAT CTGCTGTCCC TTATATTGGA
ATTGATATAG TTCAATGAGT ATGAGGTGGG TTTAGTGTAA GTAATTCTAC TTTAAATCGT
TTCTTTAGTT TACATTATTT GTTTCCATTT ATTTTAGCTG GTTTAATTTT AGTTCATATT
GTTTATTTAC ATACTACTGG ATCAAACAGC CCTATTGGCT TAAACCCAAA TTCAGATAAA
GTACCTTTTC ATACCTATTT TACAACTAAA GATTTATATG GATTTATTTT AGTAGGAATA
TTATTATCCT TTTTAATATT TTATCTTCCT AATTACTTAG GAGATCCAGA AAACTTTATA
AATGCTAATC CATTAGTAAC CCCCGTTCAC ATAATGCCAG AATGATATTT CTTATTTGCT
TATGAATAAT TATATAACAC GTTGAGTATT TTCAACAAAT CATAAAGATA TAGGAACTCT
TTACTTAGTT TTTGGAGCTT TTTCAGGTAT GGTAGGTACT GCATTGAGTA TGTTAATCAG
ACTTGAATTA GCAGGGCCAG GGGCTATGTT TGGGGATGAT CATTTATATA ATGTAATTGT
AACAGCACAC GCATTTGTAA TGATCTTCTT TTTAGTTATG CCAGTATTAA TAGGTGGTTT
TGGTAATTGA TTTATCCCAC TTTATATTGG AGCACCTGAT ATGGCATTTC CAAGATTAAA
TAACCTAAGT TTTTGATTAC TACCTCCAGC ATTACTATTA TTACTAGGTT CATCTTTAAT
AGAACAAGGA GCTGGTACTG GATGAACAGT TTATCCTCCA TTATCTGGAG CTCAAGCCCA
TTCAGGAGGA TCTGTAGATA TGGCTATTTT TAGTTTACAT TGTGCAGGTG CATCATCAAT
AATGGGAGCT ATAAATTTTA TAACAACAAT TTTTAATATG AGAGCACCTG GTATGACTAT
GGATAAAATG CCTCTTTTTG TCTGATCCGT ATTAATCACA GCTATATTGT TATTATTATC
TTTACCTGTT TTAGCAGGTG CAATAACAAT GTTACTGACC GACAGAAATT TCAATACAAC
TTTTTTTGAC CCAGCAGGGG GCGGAGACCC AATTTTATAT CAACATTTAT TATAAAGATA
GTTCAGTACC TTATCAATTA AGTTTCCAAG ATGCTGCTAG TCCTATTTCA GAACAAATTA
TATTCTTTCA TGATGATGTT ATGTTTATAT TAATGATAAT AATAACCGTA GTTAGTTGAA
TGATGTTATC TGCTTTTATA AATAAACATT ATTATAAGTA TTTAGTTGAG GGAACTACAA
TTGAAATAGT ATGGACAATT ATTCCTGCTA TAATTTTAGT TTTTATTGCT TTCCCTTCTT
TACAATTATT ATATTCAATG GATGAAATTA TAGACCCATC TTTAACTATA AAAGCAGTTG
GACATCAGTG ATATTGATCT TACGAATATT CTGATGTAGA AGAAGAATCC ATAGAATTTG
ATTCTTATAT GATACCAACT TCTGATTTAG AGAGTGGGGA TTTTAGATTA TTAGAAGTAG
ATAATAGAGT TGTTGTACCA GTTAATACAC AAGTTAGAGT TGTAATTACT GGAGCTGATG
TAATTCACAG TTTTACTGTC CCTTCTTTAG GTATAAAAGC AGACGCAATA CCCGGACGTT
TAAATCAAGT AAGTTTTTTA GCAAATAGGC CCGGAGTTTT TTATGGTCAG TGTTCAGAAA
TATGTGGTTC TGATCATTCT TTTATGCCAA TTGTTATAGA AAGCGTTTCT CAAGAAAAGT
TCATAGGATG AATTTTGAGT AAAAACTTAT CACCCATATC ATTTAGTAGA CCCAAGCCCA
TGACCTTATG TTATGTCTTG TGGTGTTTTA TTAACAACTT TAGGAGCTGT AATTTATTTC
CATTATAGTC AGTTATTTCT AGTAGTATTA GGTTTAATTT CAGTTGCAGT ATGTATGTTT
TTGTGATTGA AAGATGTAGT TAGAGAAGCT ACCTTTCAAG GTTATCATAC TAAAATAGCA
GTACATGGTT TAAAATTAGG GTTCTTATTA TTTATAGTTT CAGAAGTATT ATTCTTTTTT
TCCTTTTTCT GAGCT---TT TTTTCATAGT AGTTTATCTC CATCTGTTGA GATAGGTGTA
ATGTGACCTC CAACTGGTAT AAATCCATTA AATCCTTTTT CAGTTCCATT ATTAAATACT
GCTATATTAC TAAGTTCGGG TGCTACTGTA ACCTGAGCAC ATCATAGTAT TGTTAGTGGG
GATCGTAAAA ATTCTATAAC AGGATTATCG TTAACCGTGT TTTTAGGTTT AATTTTTACA
GCTTTACAAG CAATGGAGTA TGTTGAAGCT CCTTTTAGTA TTGCTGATTC TGTTTATGGT
TCAACTTTTT TTGTTGCCAC TGGTTTCCAT GGGTTACATG TAATTATTGG TACTATATTT
TTATTTATAT GTCTTATTCG TTTAAATTAT TCTCATTTTA CTAAATCTCA TCATTTTGGA
TTTGAAGCTG CTTCTTGATA CTGACATTTT GTAGATGTTG TTTGATTATT TTTATACGTT
TGTATATATT GATGAGGTTG T---ATGAAA ATATTATTAA TATTTATTTT TTCAACAATA
AAGTTTATTA TTATTTTAAT ACCCATTTTA ATTGCTGTGG CTTATTTAAC TTTAGCTGAA
AGAAAAGTAT TAGGTTATAC T---CAAACA AGAAAAGGAC CTAATGTAGT GGGAATTTAT
GGGTTATTAC AACCATTAGC AGATGGGGTT AAGTTATTTA CAAAAGAAAT GGTTATCCCA
AATCATGTAA GTTTATTTTT ATAT---TTT TTTTCTCCTA TATTAGCTCT AGGTTTAGCT
GTATTAGCAT GAGGTTTAAT GCCTTTTGGG GGTTCAATAA TTTTATCAGA TCATAATTTA
GGGTTACTAA TAATATTTGC TTTGTCTTCA ATAGGAGTAT ATGCTATATT AATGTCAGGA
TGAGCAAGTA ATTCTAAATA TGCTTTTATA GGAGCTTTAA GAGCTGCCGC TCAGATGATA
AGTTACGAAG TATCAATTGG TTTAATAGTA ATTTCTTGTA TTCTTTGCGT TGGTTCATTA
AATTTATCCA GTATTGTTAT ATCACAAGGT CATTCAGTTT GATATATATT CCCATTATTA
CCAGCAGCTA TAATGTTTTT CATCTCTTGC CTAGCTGAAA CAAATAGAGC TCCTTTTGAT
TTAACTGAAG GAGAATCTGA ATTAGTTTCT GGGTATAATG TAGAGTACTC TTCAATGTCT
TTTGCTTTAT TTTTTTTAGC AGAATATTCT CATATTATAT TCATGAGCTT TTTATTTGTT
ATAATGTTTT GTGGTGGTAT TTATAAAAGC AGGTTTTATA ATATTTGCTT TTATTTGAGT
TAGAACTTCA TTTCCTAGAT TAAGGTATGA TCAATTAATG AGTCTTTTAT GAAAAACTTA
TTTACCTTTA AGTTTAAGTT TTATTATTTT AGTTAATAGC TTACTTTGAA TACTAAATGC
TTTACCTAAA ATTTTTAGTT TGATTAGGTT CCCTCTTTAT AATTTTATCT AGTAATTTAA
TTATAATATA TATTGGTTTA GAATTACAAA CTTTTAGTTT ATTTGTTTTA ATTTCTAAGA
ATAGAGTTTT AATTAAAAGT TCTGAGGCTG GATTAAAATA TTTTATTTTA GGAGCTTTGT
CATCAGGATT TTTCTTAATA AGTAGTATAA CAATTTATTC TCTTTTTGAT TCTATAGATT
TTTTTAGGTT TAAGTTTATT TTTCAAATTA TCATTGTTTC CATTACATTT TTGAATTCCT
GATATTTATG AAGGGTCTTC TTCAGATGTT TTAAGTCTTA TTGCTACTTT ACCAAAGATT
AGTGTATTGT CTTTACTATT AAAATTTTCT TATGTTCGTA GGTTTAAGTT CTATTATTAT
TGGATGCTTA GGAGGTTTAA ATCAAACTAA GATAAAAAGG TTATTAGCAT ATAGTAGTAT
TTCTCATTTA GGTTTTACTA TTTTAGGTAT TGGTTTATTT GGTAAAATAA GTTTAGAAAT
ATCTTTAGTT TATTTCTTAA TTTATATAAT TAGTTCAATA GGATTATTAA TATTTCTAGT
TTGATTTAGT GATAAAGATG ATTTTTATAT TATAGAATTG AGGATTAATT TGATGTGTTT
TATTTTTATC TATAGCAGGT CTTCCACCTT TATCAGGATT TTTAGGTAAG TGATGAATAA
TTGTAAATTT AATAAATGCT AATTACGTAT TTTTTAGTTT AATAATAGTA ATATTTTCTA
CTATTTCTAT TTCATTTTAT TTAAGAATAA GTAAATTAAT ATATTTCCAA CCTAAATTTT
CTTATATAAC TTGATATTCT GTTTTTAAGC TTTGTTTTAT ATTTTTCTAT TTTTGGGTTA
ATAAACCCTA ATATTTGATC TTCTTTAGTG TATTTTTTCT GAATT----- ----------
ATGAATTTAG ATTTAATAAT TTTAGGTTTT ATACTCTTAT GAAGTTTTAT TATATCATCT
ATTATTTCAA TAGCTTCATT TTTATTAAGT GAAAAAAATC CTGATAAAGA AAAAGTTTCT
GTTTATGAAT GTGGTTTTGA TCCATTTCAT AACCCAGGAG AACCCTTTTC TATAAGGTTT
TTTTTAATAG CAATATTGTT TCTAGTATTT GATTTAGAAA TATCCTATTT ATTTCCATGA
TCTATTTCTA CTTCATTTAT TAATATAATA GGTCAATTTA TAATTTATTT TTTTATAGTA
ATATTAACTG TAGGTTTAGT ATACGAATGA GTAAAAGGAG GTTTAGAATG AGAA---ATG
ATTTTAACAC CTTTTATAAT TTTACCTTTT ATTGGGATAA TTCATCTT-- -TTGTTTACT
CCAAAAGATA AAATAAATCG TTTATTCAAT ATATCTTTAC TATGATCAAT GGCATTGCTT
GAGGGTTAAT AGTATTTAGC GTAGATGGTT TAAGTTTATT TTTTATAGGT CTTAGTATTA
TTTTAATACC TATATGTATT TTAATAAGTT ATTCGGCAAT TTTAGTTCTT CACAAAGAAT
TTCTAATTAC TTTATTTTCT ATTTTAATTT TATTAATTGG AGTTTTTACC ATAATGGATT
TATTAGTATT TTATATATTA TTTGAAGCAA TTCTTATACC TATGTTTATA GTTATTGGAA
TTTGAGGATC AAGAGAAGAA AAAATCAAAG CTGCTTTCTA CTTTTTTTTC TATACTTTAA
TAGGATCTTT GTTAATGCTT ATATCTATTT TTAAAATATA TTCATTAACT GGAACTACAA
ATTATTTAAC ACTTATATCC ATATTTATAC CCTCTAACTT ACAATTTTGA TTATTTGTAG
GGTTTTTTGC AAGTTTATCA GCCAAAATAC CTATGATCCC TTTACACATA TGATTACCTC
AGGCTCATGT TGAAGCCCCT GTATCAGGAT CAGTTCTTCT TGCCGGTATA CTCTTAAAAT
TAGGAGGCTA TGGATTTTTA AGGTTTTCAT ACCCTTTATT ACCTGTAGCA TCAGAATATT
TTACTCCATT CATAGTAACG ATAAGTTTAA TAGCAATAAT TTATGCAAGT TTTACAACAT
GTAGACAATC AGATGTTAAA CGTTTAATAG CTTATTCATC TGTAGCACAT ATGGGGTTTG
TTACTTTAGC AATATTTACT CACTCTGTTG AAGGGATTAT AGCGTCTGTA CTTATGATGT
TAGCTCATGG TTTAGTAAGT TCTGGTTTAT TTATGACTAC TTCTATATTA TATGTAAGAC
ATCATTCTAG AACAATAAAA TATTATAGAG GTTTAGTTTC TCTTATGCCT TTATTTTCTC
TAGTATCTCT AATACTTATA TTAGGAAATA TTTCATTTCC TTTAACTTTT AATTTTATTG
CAGAGTTTAT ATCAATAACA GCAGCATTTA ATTATTCACA CTATTCAGGT ATATTATCAT
GTATAGGAGT ATTCTTAGGA ACAGTATATT CATTTTATTT ATATAATAGA ATACATTTTG
GAGTTTTATC TTCTCATTTA TTATATTCAA GAGATTTTTT AAGATTTGAA TTTTATAGCT
TTATACCTAT TATATTTTTA ACCATTTGAT TTGGGTTATA CCCTAATAGT ATTTATTTTA
TTTCCTTATA TTGTTTTTCT ATTAAGTTTA TTAGGAATAA TATTAAATAG AACAAATATA
ATTTTATTAT TAATTTGTAT AGAAATATTA TTACTTTCAA TGACATTAAA TTTTTTATTA
AGTTCACTAA GTAACCAAAC CTTATTCCCA CAAATAGGGG CTATATATAT TATTACAGTT
GCTGCTATTG AATCTGCTAT AGGTTTATCA ATAATGATAA CATTTTATAA AATTAAAGGG
TCTATAAGTC TTAGATTTTT GAATATTTTA AAAGGTATGT ATCTTTTAAT AATATTTTTA
CCTTTATTAA GTTTTATAAT TAGTACTTTG TTTGGAAGAA AATTAGGAAT TAAAGGCGTG
AGTTATTTAC CTTGTATAAT TTTGGTTTTA ACAACTCTAA TATCGTATAT AATTTTCTGA
GATATAATGA ATAAAGAATC TATAGTTTAT TTTTATGGTT GAAATTGATT TAATATAGGT
TATTGGTCCA ATGATTTTCA TCTTGTTTTT GATTATTTAG TGTCTTCTAT GTTGATTTTA
ATTTTAACAG TTTCCTCTTT AGTTCATATT TATTCGACTT CTTATATGGA AGGAGACCCC
CATTTACCCA GATTTATAGG TTATCTTTCT TTATTTACAT TTTTTATGAT TATATTAGTT
ACTTCTTCTA ATATAGTTCA ACTTTTTATA GGTTGAGAAG GGGTTGGGTT ATGTTCTTAT
CTTTTAATTA ACTTTTGATT TACAAGAATT CAAGCTAACA AATCTGCAAT TAAAGCTATG
GTTCTTAATA AAATAGGGGA CATTGGAGTT TTACTTAGTA TAATATTAAT TTGAGTTATT
TTAGGAGGTT GACATTATTA TTATATTTTT ACTTCTTATA GGAGTAATAG GTAAATCAGC
TCAATTAGGT TTACATACAT GGTTACCAGA TGCTATGGAA GGACCAACAC CTGTATCAGC
TCTTATTCAT GCAGCTACTA TGGTGACTGC TGGAGTGTTT CTTATTATAA GATTATCCCC
TTTATTTGAA TATACTTCTT CTTGTTTATT GTTAATAGTA ATTTTTGGAA GTTTAACCGC
CTTTTTCTCA TCTACAATAG GATTAACTCA AAATGACTTA AAAAAAGTTA TAGCTTATTC
TACTTGTAGT CAATTAGGTT ATATGGTTTT AATTTGTGGG TTTTCTCAGT ATCATTTAAG
TTTATTTCAT CTTATTAATC ATGGATTTTT TAAGGCCCTA TTATTTTTAA GTGCAGGATC
CGTTATACAT GCAGTCATGG ATGAACAAGA TTTTAGAAAA ATAGGAAGTT TACAATTAAT
TACACCTTTT TCTTATGTTT GTATATTAGT GGGTTCTATG TCTTTGATGG GATTACCTTT
TTTAACAGGC TTTTATTCCA AAGATTTAAT TATTGAAATG ATTTATGGTA GTCATATATA
TAAATTTGGT TTGTGATTAG CAATTTTATC AGCTTCTATT ACAGCATTTT ACTCTTTTAG
ATTAATATTT TATTCTTTTT ATAACCCATT TCAAGGTAAT AAATCTTCTT TAAAGAATAT
TCATGAAGGG ATTACAGCAC TTTGATTTCC TTTATTAATT CTTTTAATAC TTAGTATTTT
AGGGGGTTAT TTTTTACAGT TTTTTATATT AAAAGACGTA AATCCTGTAA TTTTACCTAA
TATAATAAAG TTCTCAGCTT TAATTGTTAG TATATTAGGG GCATTAATAG CAATTGATTA
TTTATAAGAT TTATTTTAGT ACAAATATTT TATAGTTTTA CGCATTACGC CTGATATTTT
GATAAAATAT GAACTTATTT TATTTCTATT CCTACAATGC GTATAGGATT TAATCAAACA
TATAAAATTA TAGATAATCA ATTATTAGAA TTCTTAGGGC CCTCATCAAT TTATTTCTTT
GTTAATAAAA TTAGTAATAA ATTAAGTTAC TTTCATCAAG GATATATAGC CTTTTATTTG
TTTATCTTTA TAATATGGAA AAATTTTTTA TTTTATTTTC TTTATTAATT TTATTTTCAA
CGGTTATGAC TATTGTGTCA TTAAACCCTG TACATTCAGT ATTTTGATTA GTCATAATCT
TTATACAATC TTCGTTACTT ATAATCAGTG TAGGATTTGA TTTTATAGGA ATAATATTAG
TAATTATTTA TGTAGGTGCT ATAGCAATAT TATTTTTATT TGTTATAATG ATGTTAGATA
TATTCCAGCT CTCTGGGGTT TCT---AAAA TTTATCATTT AATTCCAATT TTAATTCTAA
TATGTAGTTC ATTTACAAAT GCTAGGTAAA ATATTTTATA CTGATTACGC AATTTCCTTA
ATATTAATAA GTATTCTTCT TTTAGTAGCT ATGATAGCTG CTATTTTATT CGAGAAAACA
ACTTTTAATA AATCAACATC AAAG
>Craspedacusta_sowerbyi_SRR923472
ATGGCCTCCT ATTTCGATCA GTTTAACTTG ATAGCCATAT TTTCTACTTA CGTGACTAAC
TCCTCTCTAG TGATGATCAC GACCGTC--- GTGGTCTGTT GAGTTTTATT CAAGAACCAT
CGTCTCGTTC CTTATCGTTG ACAGAGCGTA ATAGAGATTG TCTACGATCA TTTCGTCGGA
GTTGTAAAGG ACAGCCTCGG TGTCAGAGGA TATCGTTTCT TACCTTTCGT GTTCACTCTG
TTCTTGTTCA TCGCTTGACT GAACGTCTTG GGTTTGTTCC CTTACATCTT TACGGCCACC
GTTCACATCG TGGTAACTTT CGGTCTATCT TTCACGATCG TGATTTGCGT CACCATTCTG
GGATTCATAA ACTTCAGGTC TCGTTTCTTG AGCATGCTCA TGCCTAGCGG GGCTCCCCTT
CTTCTTGCTC CCCTGTTAGT TCTCATCGAG ACCGTCAGTT ACGTGGCTAG AGCCATATCT
CTGGGGGTTC GATTGGCTGC CAATCTCTCT GCTGGTCATT TGCTCTTCGC GATTCTAGCC
AGTTTTGGTT TTCAGATGGT GGTGAACCAG ATGTACCTTC TTAGCTTATT TCCGGTTTTG
ATCATGGTAT TCATCACGAT GTTGGAAATG GCAGTAGCTC TGATTCAAGC TTACGTGTTT
TGTCTTTTGA CGACAATCTA TCTAGGGGAT ACTTTGGCGC TTCATATG-- -CCTCAATTA
GACACAGTCA CTTTCTTAAG TCAATATTTA TGGACTCTGT TGAGTCTCTT CTCTATGTTC
GTCTTCGTCG TCATTTTCTT GATGCCTCAA ATAAAGGCAA ACTTCAAAAT CCGTG---AA
AAAGATCTTA TGAGAATTAG AAAAGAAAAC TCGATCCTTT CTATTATCAA TGGTGTCATT
GTAGACCTAC CCTGTCCCTC TAACATCTCT TACCTCTGAA ACTTCGGATC CCTTCTGGGA
CTCTGTCTTG TCTTACAGAT AGTTACGGGS ATCTTCTTAG CCATGCATTA CTGTTCGGAC
ACAAACTTAG CCTTCTCTTC CATCATGCAC ATAACAAGAG ACGTGAATTA CGGCTATCTT
CTACGCTACT TACATGCTAA CGGGGCCTCC GCCTTCTTCA TCTGCGTCTA CCTTCACATA
GCGAGAGGTC TCTACTATGG AAGTTATTTG AGAATTCACT TGTGAGGATC GGGCGTCGCG
ATCTTCGGAA TCATGATGTT GACGGCCTTC ATAGGTTACG TACTACCA-- -TGAGGACAA
ATGTCTTTTT GGGGAGCCAC GGTCATAACC AACTTTGTTT CTGCAGTTCC GTAYGTAGGT
AACGATATAG TTCAATGAAT ATGRGGAGGA TTCAGCGTTA GCGGAGCTAC TTTGAACCGA
TTYTACAGCC TCCATTATCT CTTTCCTTTC GTTTTAGCCG GTATCGTTGC CATACACATA
ATCTTCTTAC ACGAGACCGG ATCCAACAAC CCGATCGGTC TTCGAAGCGA TGTAGACAAA
GTCACCTTCC ACATTTATTA CACTTCTAAA GACGCGTTCG GTTTCTTGAT CTTGGGCGCT
CTCTTGAGCC TATTGGTATT CTACGCCCCG AACCTCCTAG GAGATGCAGA AAACTTCATT
CCAGCCAACC CCTTAGTGAC CCCGGTTCAC ATCATGCCCG AATGGTACTT CTTATTCGCT
TATGAACAAT TACTTAATTC GCTGAGTATT TTCAACAAAT CACAAAGACA TCGGAACTCT
TTACTTGGTC TTCGGAATAT TTTCGGCCAT GATCGGAACC GCCCTTAGCA TGCTTATTCG
CTTGGAACTA TCGGGACCGG GAGCCATGCT AGGAGACGAT CAGATCTACA ACGTCATCGT
CACTGCTCAC GCTTTCGTCA TGATTTTCTT CTTGGTCATG CCGGTAATGA TGGGTGGATT
CGGAAACTGA TTCGTCCCTC TTTACATCGG AGCGCCAGAC ATGGCCTTTC CTCGATTAAA
CAACCTCAGT TTCTGACTCC TTCCTCCTGC CCTCTTCTTA TTGCTTGGGT CGGCTTTAGT
GGAACAAGGA GCAGGTACAG GTTGGACGGT CTATCCCCCT CTTGCCGGAG TTCAGGCCCA
CTCCGGACCT TCCGTGGATA TGGCCATCTT TAGCCTTCAT GCGGCCGGTG CCTCTTCTAT
CATGGGATCC ATGAACTTCA TCACCACCAT CTTTAACATG AGAGCCCCAG GGATGACCAT
GGATCGCGTT CCTCTCTTCG TCTGGGCAGT GCTAATCACG GCCTTCCTTC TGGTTCTATC
TCTTCCCGTC TTAGCAGGAG CCATCACCAT GCTACTCACG GACCGTAACT TCAACACCAC
CTTTTTTGAC CCAGCTGGAG GAGGAGATCC GATTCTCTAT CAGCACCTAT TATCACGATG
GTGCTGAACA TTGACAGCTC GCTTTTCAAG ACGCAGCCAC GCCCATGGCA GAGCAGCTCA
TGTTCTTCCA CGACTATATT ATGTTTATCT TGACGATCAT CTTGATCGTC GTGGCTTGAT
TAATGTTAAG AGCCTTTGTC AATAAGAATT ACTACAAATT TTTGGTAGAG GGCACCGTCA
TCGAGATCGT TTGGACCACC ATACCTGCCG TCATCCTCAT ATTCATCGCT TTCCCCTCTC
TTCAGATCTT GTACACCATG GATGAAGTGA TCGACCCTTC TTTGACCATC AAGGCCGTTG
GTCATCAGTG GTATTGAAGT TACGAATATT CTGATTACGA AGCTGAGTCC CTGGAGTTCG
ATTCTTATAT GGTTCCTACT AACGACCTAA AAGAGGGTGA CCTTCGATTG TTAGAAGTGG
ACAATAGAGT CGTCGTTCCC ATCAACACTC ACGTTAGGGT TATGGTCACT GGAGCTGACG
TCATTCACAG CTTTGCCGTC CCTGCCTTAG GTGTCAAAGC TGATGCTGTT CCCGGAAGAT
TGAATCAGAC TAGTTTTTTC ATCAAGAGAC CCGGAGTGTT CTATGGTCAA TGTTCGGAGA
TCTGTGGTTC TGAGCATTCT TTCATGCCTA TCGTGGTAGA AGCAGTCTCG TTAGATAAGT
TTGTTCATTG GGTCTCTTCT AAACACCTAT CACCCTTATC ATCTAGTCGA TCCGAGCCCT
TGACCTTACG TCACCGGTTG TGGTGCCATG TTCACTACCG TGGGCGCCAT ATTGTATTTT
CATTATAGTC AACCTTGATT GCTTCTATTA GGAGTTGCCG TCTTGGTGTT TATCTTTTTC
GTCTGATGTC GAGACGTGAT CAGAGAAGCT ACTTTTCAAG GTCACCACAC CTTTATCGTC
AAACGAGGTT TGAAGATAGG GATGATTCTC TTCATTCTTT CGGAAATTTG TTTCTTCTTC
TCTTTTTTCT GAGCT---TT CTTTCACAGC AGCCTCGTTC CTGCCATTGA ATTGGGGTCC
ATATGACCGC CCCAAGGGAT AGAAGTCCTA AATCCTTTCT CCGTACCCCT CTTAAACACG
GCAGTTCTTC TGAGTTCTGG AGCCACTGTG ACTTGGGCAC ATCACGCTAT CATCTCCGGT
AAGAGAGACG AAGCCATCCA GGGTCTCTTC TTGACTTTGG TCTTGGGAGT GTTGTTCACC
TCTCTCCAAG TGATGGAATA CATCGAAGCT TCCTTCTGCA TCGCAGACTC AGTGTATGGG
TCAGTGTTTT TTGTCGCTAC TGGCTTTCAC GGCCTTCACG TCATCATAGG AACGACTTTT
TTAGCTGTAT GTTGAGTTAG ACTCGTGTAT CACCAGTTTA CTAGACATCA TCATTTTGGT
TTCGAGGCTG CGAGCTGATA CTGACATTTC GTTGACGTCG TCTGATTGTT TCTTTACGTT
TGTATCTACT GATGGGGATC TATGAAAACG ATTCTCTGAT CGGCAATCAT TGAGCTCATT
AAGATCCTCC TGGTCCTGGT CCCCGTCTTA GTCTCGGTCG CCTATCTTAC CCTGGCCGAG
AGAAAAATTC TGGGATACAT G---CAAACT CGAAAGGGAC CAAACGTCGT AGGAATATAC
GGCCTCCTTC AACCCTTGGC AGACGGTGTA AAACTCTTCA CTAAGGAGAC TCTGGTCCCC
AATCACGTCA GCCTGGTGAT TTAT---TTC TTTGCTCCGA TCTTGGCTTT GACTCTAGCT
TTTCTCGCTT GAGGATTGCT TCCGCTGGGA GCAAATCAAG TCCTGAGTGA TCTACCCATA
GGAATCTTGT TCATCTTCGC CGTTTCTTCC GTAGGAGTGT ATGCCATTCT CATGTCGGGT
TGGGCGAGTA ATTCCAAATA TTCTTTCATG GGTGCGCTAA GAGCTGCCGC ACAAATGATC
AGTTACGAAG TGGCCATAGG GCTCATCGTC ATTTCGACAG TTCTCTGCTC GGGGTCTCTT
AATCTCACTA TATTAGTACA GACACAGATC GAAAGCGTGT GGTTTCTTCT TCCCCTATGA
CCAGCAGCCA TCATGTTCAT GGTGTCTGCC CTTGCAGAGA CAAACAGAGC TCCTTTTGAT
CTCACGGAGG GGGAATCAGA ACTAGTCTCC GGTTACAACG TAGAATACCC AGCGATGTCT
TTCGCATTGT TCTTTCTAGC AGAATACTCA CACATCATCT TTATGAGCTT CCTGTTTACG
ACTCTCTTCT TGGGGGGTGT GYCTAAAAGC CTCCATCCTG GTCTTCGTCT TTCTATGAGT
GAGAGCGTCA TTTCCTAGAA TCAGATACGA TCAATTAATG CAATTGTTGT GAAAAACCTA
TCTTCCTGCC AGCTTGAGCC TCGTTTCCGT AGTAGCCTCG TTGCTACTAT TAACAGACGG
ACTACCTGCT CTTTTTCACC ATCTTAGCTT CTCTGACCCT GATCTCTTGT GATCACTTGT
TGATGATCTA TCTATCCTTA GAGCTCCAAA CTTTCTGTCT GTTCATCTTG ATCTCTAAGA
ACAGAGGTTC CATGTTAAGC ACGGAAGCGG GTTTGAAATA TTTCATCTTG GGGGCCATCT
CTTCGGGGAT CTTTCTTTTA GGGGTCTGTC TTCATTATGG AATGAACCTG GGGTTCAATC
TTGATCTTGA TCGCTTTGTT CTTCAAATTG ACAGTGGTTC CTTTTCATTT CTGAGCCCCT
GACGTTTACG AAGGGGCTTC AACGGAAACC GTGGTTCTGA TAGCCACCCT CCCTAAGATA
AGCGTGCTGA CGGTTGTCGT CCAGCTTGTT AGTTTTAGCT TCCGCTGCTT CGATGGTCTT
GGGGACTCTT GGAGCTCTGA ATCAAACCAA GATCAAGAGG TTGATGGCTT ATAGTGGGAT
TAGCCATGTC GGATTCATGC TGATGGGAGT CCTTTTAGCT AACAGTCATG GAATTCAAGC
AACTTACGTT TACATGATGA TCTACGTTCT CATGGTGATC TTGACTTTCA CGATCGTTTT
ACAT---AGC CCTCTAAAGA AGCTACTCAT CGTGGAGTTT GGCCCTGAGT TGGACGGTCA
TCTTGCTCTC AATCGCCGGA ATTCCTCCTC TAGCCGGGTT CATCAGCAAG TGACTGGTCC
TCTGAGCTGC TTTTAATTTC AAGTTCTATC TTCTCTCTCT GATCGCGATA ATATGTTCGA
TGATGGCCGG AGGTTATTAT TTGAGGATAG TCAAGATGAT TTATTTTCAA AAACGATCTA
ACGCTCTGAT CTGAGAGAGC ATTCTTCTCT CTTGGAACTT ATGGTTTACT GTTCATGATG
TTGAACCCCA CCCCTTGAGT CTTGATTTCC CACTGAGGGA CTCTCTACTT GTAT------
ATGAACCTAG AATTCTTTAA TTTACTAATC CTATTAGTCT TCGGAATCAT TCTATCGACG
GCCATATCGG TGGCTTCGTA TCTTCTAGGA GAAAAATCTC CTGATCGAGA GAAAGTTTCG
GTATATGAGT GTGGATTCGA TCCCATGAAC ACCCCCGGAG AACCCTTCTC TGTCCGATTC
TTCCTCATTG CCATATTGTT CTTAGTCTTC GATCTAGAGA TCTCTTTTCT CTTTCCTTGG
AGCGTCGGAA TGGCTTCCAT CTCCTTGGAG GGTCACTTTA TTGTTTTCAT CTTTTTGACC
ATATTGACCG TGGGACTCGT ATACGAATGA AAAAAAGGAG GGCTGGAATG AGAG---ATG
TTCTTAGTTC CTCTATTCGC CTTCCCAATA CTGGGGATAT TAAACGTG-- -ATCTTAACA
AGACGACATC AAGAGAACAA AACCAAAATC AGAGGGTTAC AATGATCCAT AGCGTCACTT
GAGGACCGCT AGCCTTCGCC ATAGATGGAG TATCAATCTT CTTCATAGGT CTGACCATCC
TCTTGATCCC CATATGCATC CTAGTGAGCT GAACCTCCAT AAGATACCTA ATCAAAGAAT
TCATAATAAG TCTCTTTCTC ATCGAACTTC TGCTGATAGG GGTGTTCACC ACTCTGGATA
TCTTAGTGTT CTACGTCTTA TTCGAAGGAA TCCTCATTCC CATGTTCATC ATCATMGGAG
TTTGAGGGTC TAGAGAAGAA AAAGTGAGAG CCGCCTTTTA TTTCTTTTTT TATACTTTAG
TCGGATCGCT ATTCATGTTG ATCTGTATAT TCAAGATCTA CGAGTTGACG GGGACCACTA
ACTATCTGAC CCTGCTAACG CTAGAATTGC CCTCAGACCT TCAAACTTGA CTCTTCGTGG
GGTTCTTTCT GAGTCTAGCT GTAAAGATCC CAATGATCCC TTTCCACATC TGACTACCTC
AAGCTCACGT AGAAGCACCA GTTGCTGGAT CAGTGGTGCT AGCAGGGATA CTCTTAAAGC
TAGGGGGATA TGGATTCATA CGTTTCTCCT TCCCCCTCTT TCCTTGTGCT TCAGAATACG
TCTCACCGAT AGTAATCACT CTTAGCTTGA TCGCCATCGT TTATGGTAGC TTCACGACCT
GCAGACAAAA CGACATGAAA CGTCTGATTG CGTATTCATC GGTAGCACAC ATGGGATTGG
TCACCTTAAG CATATTCACT CATTCGATCG AAGGCTTAGT CGCTTCGCTC TTTCTAATGA
TGGCTCACGG TTTCGTCAGC TCTGGTCTCT TCATGGGAGT GACCGTCCTA TACGACAGAC
ATCATACCAG GTCCATAAGA TACTATCGAG GGGTGTGTTC TTCCATGCCA TTGTTCGCCA
CTTTGATGCT GTGCCTAACA CTGGCGAACA TATCTTTTCC CTCAACTTGT AATTTCATAG
GAGAATTCTT GTCTATCCTC TCAGCTTTCC AATACGCCTG ATGAGCGGGA GTGTTAGCCT
GTTCGGGGGT GATTCTCTCC GCGACATACG CTTTATACAT GTACAACCGA ATATTTTTCG
GGTCCCTGAG TCCCATGATC TTACACAACA GGGAGATGAC GAGAAGAGAG TTTGATGCTC
TCCTGCCCCT CTTGGTATTC ACTCTCCTCT TAGGAATCTT CCCAAACGCC CTTAAACTTT
ATCGCGTTCG TTCTTTTTGT CTTAGGAATA TTAGGTATAG TCTTCAACAG AACCAATCTG
ATTCTAATCT TGATGTCCAT CGAAGTCATA CTGTTGGCCG TTTCCTTGAA CTTCGTGATC
TTCTCATTCG TTCTCCATTC CATCATAGGT CAAATATTTT CCATATTCGT CTTGACTGTG
GCTGCCGCAG AATCGGCCAT AGGGTTGTCG ATAATGGTCG CCTTTTACAA GATAAAGGGA
TCCATCTCCA TTCGAACTCT TAACCTCCTG AAAGGAATGT ATTCTCTGGC AGTAGTATTG
CCTCTACTAA GCGCATTATT GGCTGGCGTG TTCGGCCGAT TCATAGGAGA AAAGGGAAGC
GTTAGGATCA CCACCGCCAT CTTGGCTCTG TGTCTCATCC TATCTGTTCT CTTTTATGCG
GAGATCCATT TGGAATGCAG CACCGTCGAA GTCTTATGGT GAGATTGGTT CGACGTAGGA
TTTCTGCACA ATCCTCTTGG TCTTTATTTC GATGAGATCA CCGCGGTCAT GCTCGTAGTC
GTCACCTCCA TCTCTACTTT CGTCCATTTG TACTCATCAG CTTATATGAA AGGGGACCCT
CACTTACCCC GATTCATGTC TTATCTCTCC CTTTTTACCT TCTTCATGCT CCTCCTAATC
ACTAGTCACA ATCTTCCTCA GTTGTTCATA GGCTGAGAAG GGGTCGGTCT ATGTTCGTAT
CTCTTGATCA ATTTCTGATT CACCAGGATC CAAGCTAACA AGGCAGCCAT AAAAGCCATG
TTGGTCAATC GAGTGGGGGA CGTCGGATTG ATATTGGGAA TGGTCCTCAT CTGATTGACT
TTTGGTACTC TAGAGTTTGG TGCTCTTGCT CTTACTGATA GGAGCCATAG GAAAATCTGC
TCAGCTAGGG TTACACACCT GATTACCCGA TGCCATGGAA GGACCTACTC CAGTATCCGC
TCTAATTCAC GCCGCTACGA TGGTCACGGC GGGRGTTTTT TTAGTCATTC GAACTTCGCC
CCTCTTTGAA TTGACTCCCT ATGGACTGTT GTTGACTGCC ATGGTTGGAA GCTTCACAGC
TTTCTTCGCA GCCACGGTGG GTCTAGCACA AAATGATCTC AAGAAAGTGA TAGCTTACTC
CACCTGTAGT CAACTTGGAT ACATGATCAT GATCTGTGGA CTTTCGCATT ATTCCGCGGG
TCTGTTTCAC TTATTCAATC ACGCCTTCTT CAAGGCTCTT CTGTTCTTGA GCGCCGGCTC
TATAATTCAC GCGTTGATGG ACGAGCAAGA CATGAGAAGA ATGGGATCTC TTCTACACGT
GACCCCGACG AGYTACGTAG CCATAATGAT AGGTAGCATT TCTCTGATGG GGTTACCCTT
TCTCACCGGG TTTTACTCAA AAGACTTGAT CCTGGAATTG ACCATGGACA GGATGTATCT
CTCGTTTGTC TTGTGATTAG GGTTAATGGC AGCGTTTTTC ACGGCTTTTT ATTCTTTTAG
ATTGATCTTG TGGACTTTCT TGTATCAACC CACCTCGAGT CGTCAAGTGT TTCAGAAAGC
TCATGAAGGC TCTTGAAATC TGATTCTCCC TTTACTACTC TTGATAGTGG GGAGTTTGAC
CTTGGGGTAC TTGTTTCAGT TCTCGATGCT GAAAGACTTA CCCAGCCCCA TGATCACTTC
GATAGGGAAG TGAACTCCTA CGACCTTGAG CATCTTGGGA GGATCCCTTT CTTTTGGAGG
GTATACCTGT CCAGCGTCGG CATGATCACT TACTCCTTCA TTAACGCCGC GTGACAGTTC
AATTACGTCA TCAATCACTT CCTCGTCAGG ACGTTATGAG CCATAGGCTT GACGGTCACT
TACAATAGGA TCGACCGACA ACTTCTGGAG CATTTCGGAC CGGAGGGGGT CTTAGCCAAA
TTGACGTCTC TCTCTTCCAA AAATAGTCTC TTTCAATCGG GCCAACTGAT GAATTACATA
TTGGTTTTCG CCTTATGGAA CAATTGTTTC TCATTTTTTC TACCCTTATC TTAGTAGCCG
GAGTGATGGT GGTTCTCTCC ATCAACCCCA TTCACTCGGT CTTTTGGCTC ACGCTGACTT
TCATACTCAC GGCGATGCTT TTCATCACTC TGACGATAGA CTTCGTGGCA TTGATGCTGA
TCATCGTTTA CGTGGGAGCG ATAGCCATTC TATTTCTCTT CGTCATAATG ATGTTAGACG
TCCTGAAATT CAAAGAGTCC TTG---GAGA TCACCCAATT GATTCCCGTG ACCCTCCTGG
TCGGAGTAGG ATTTCAGATT GATCGGGAGA GTCATGTACA CGGACTTCTG AATCCCCTTC
ATATTAGCAA GCTTGGTCTT GTTGGTAGCT ATGATAGGGG CTATCGTTCT CCAAAAAACA
ATCTCTCTAC AAACAACATC AAAG
>Eudendrium_capillare_PS101
ATGGCTTCTT ATTTTGATCA TTTTATAATT ACAAAGATTA TTTTTTCTTA TGTAACTGAT
TCTTTTGTAG TTTTTATTTG TGTACTA--- GTTATATATT TTTTGGTAAA TTATTATCAA
TATCTTATTC CTTCACGTTT TCAAATTATA TTAGAACTTT TTATTGATCA TTGATTAGTT
GTAATTAGAG AAAATTTAGG TGAGAATAGA GATTATTACT TATTACCTTT AATTTCTTTA
TTTTTATTTA TTTTTGGTAT AAATTTATTA GGATTTTTCT TGTTTATATT TCCTTCTACT
ACTCATGTTA ATTTAACTTT TGGTTTATCT TTTAGTATAT GAATTGGTGT GATAATATTA
GGATTTTATA ATTTTAGAGG GTCTTTTTTT AGTATATTTA TGCCTACAGG TGCACCTTTA
GGTTTATCAC CTTTATTAGT TTTGATTGAA TTAGCTAGTA ATGTGTCGAG ACCCATAGCT
TTAGGAATGC GTTTAGCAGC TAATTTAACA GCCGGTCACA TATTGTTAGC TATATTAGCT
GATTTTAGTT GTAAATTACT TTTTTATTCT TATAGTTTAA TAAATTTATT TCCTATTTTA
ATAATTATGT TTATGACAAT TTTAGAAATA GGAGTATTAG TTATTCAGGC TTATGTTTTT
TGTTTATTAT CATTAATTTA TTTAAAAGAT AGTATGATTT TACATATG-- -TCTCAATTA
GATATATCAA TTTCCTTTAG TCATTTGATA TCTTTATTAT TTGTTTTCTA TTTATTTATT
TATTATGTA- --ACTTATCT TTTAATTTAT TATTGATATA ATTTAAAGTT TCGTA---AA
AAAAATTTTA TGAGAATAAG AAAAGAAAAT CCAATTTTTT CACCTATAAA TTCTGCTTTG
GTAGATTTAC CAAGCCCATC TAATATTAGC TATTTATGAA ATTTTGGTTC ATTATTAGGT
TTGTGTTTTG TAATTCAATT AATAACAGGA ATATTTCTAG CTATGCATTA TTGTGCCGAT
GTAAGTATAG CTTTCTCTTC CGTAATCCAT ATTTTAAGAG ATGTAAATTA CGGATTTTTA
TTAAAATATA TACACGCTAA CGGAGCTTCA GCTTTATTTT TAGCTATCTA TATTCATATA
GCAAAGGGTT TATATTATAG TAGTTATTTA AAAATTCATC TATGGTATTC AGGGGTAGTT
ATTTATTTAA TTTTTATGTT AACAGCTTTT ATTGGTTATG TTTTACCT-- -TGAGGTCAA
ATGTCTTTTT GAGGCGCTAC TGTAATAACT AATTTTGTTT CCGCCATTCC CTATTTGGGT
AATGATATAG TACAATGGAT ATGAGGAGGT TTTAGTGTAA GTAATGCTAC TTTAACAAGA
TTTTTTAGTT TTCACTACTT ATTTCCTTTC CTCTTAGCTG GATTAATAAT TATTCATATA
GTATTACTTC ATACTTTGGA GTCTAATAGT CCTATAGGTT TAAACCCAAA TTCAGATAAA
ATACCTTTTC ATATTTATTA TACGGCTAAA GATATTTATG GTGTATTTTT AATGATTATC
TTACTATCCC TTCTTGTTTT CTACTTACCT AATTTTTTAG GTGATGTAGA AAATTTTATA
AAAGCAAACC CTTTAGTCAC TCCAGTGCAC ATAATGCCTG AATGATATTT TTTATTTGCT
TATGAATAAC TATATAACAC GTTGAATATT TTCAACTAAC CATAAAGATA TTGGAACATT
ATATTTAATA TTTGGTTTAT TTTCAGGTAT GATAGGTACA GCTTTAAGTA TGTTAATTAG
ATTAGAATTA GCTGGACCAG GAGCAATGTT TGGTGATGAC CACTTATATA ATGTTATAGT
TACTGCTCAC GCCTTAGTAA TGATATTTTT TTTAGTAATG CCTGTATTAA TAGGGGGTTA
TGGAAATTGA TTTGTCCCTC TATATATAGG AGCTCCAGAT ATGGCTTTCC CAAGATTAAA
TAATTTAAGT TTTTGATTAC TCCCTCCAGC TTTACTACTA TTATTAGGTT CTTCATTAAT
TGAACAAGGA GCTGGTACTG GTTGAACAAT TTATCCACCT TTATCAGGAA TTCAAACTCA
TTCTGGAGGT TCTGTTGATT TAGCTATTTT TAGTTTACAC TGTGCTGGCG CTTCTTCTAT
TATGGGGGCT ATAAATTTTA TAACTACTAT AATCAATATG AGAGCTCCGG GTATGACTAT
GGATAAATTA CCCTTATTCG TATGATCAGT TTTAATAACT GCAATTTTAC TATTATTATC
TCTACCCGTT TTAGCTGGAG CTATAACCAT GTTATTAACT GACCGTAATT TTAATACAAC
CTTTTTTGAT CCTGCAGGTG GTGGAGATCC AGTCTTATAT CAACATCTCT TATAAAGACG
GGGTAGAAGC TTATCAATTT AGTTTTCAAG ATGGAGCTTC ACCTATTGCT GAACAATTAA
TTTTTTTTCA TGATAATGTA ATGTTTATCG TTTTAATAAT TTTAGTTTTG GTAGGTTGAA
TAATGATTAT TGCTATAACA AATAAATATT ATTATAAATA TTTAGTAGAA GGTACTGTGA
TAGAGATAGT TTGAACTTTA ATTCCTGCTT TTGTATTAGT TTTTATAGCT TTCCCTTCTC
TTCAATTGTT GTATAATATG GATGAAATAG TTGACCCTTC TTTAACCATA AAAGCTGTAG
GTCATCAATG ATATTGGTCT TATGAGTATT CTGATTTAGA AGAAGAATCA ATAGAGTTTG
ATTCTTATAT GATACCAAGT GCAGATTTAG AGATAGGCGA TTTAAGATTA TTAGAAGTAG
ATAATAGAAT TGTAATACCT GTTAACACTC AGGTTAGAGT TGTAGTAACT GGGGCTGATG
TCATTCATTG TTTTACAGTA CCTTCTTTAG GTGTAAAAGC TGATGCTATA CCTGGAAGAT
TAAATCAGGT TGGATTTTTA GCAAAAAGAC CCGGTGTTTA CTATGGTCAA TGTTCTGAAA
TTTGTGGTTC TGATCATTCT TTTATGCCTA TTGTCGTAGA AGCTGTTTCT CAAGAAAAGT
TTATTAATTG AATAATTGAG AAAAATTTAT CATCCTTATC ACTTAGTAGA TCCTAGCCCT
TGACCTTATA TAATGTCTTG TGGTGCTTTA TTAACTACTT TAGGGGCTGT AATATATTTT
CATTATAGTC AAATATTTTT ATTTTTAGTT GGTTTATTTA TTTTAATAAC ATGTTTATTT
ATGTGATTGA AAGATGTAAT AAGAGAATCT ACTTTTCAAG GTTTTCATAC TAAATTAGCA
GTATCAGGTT TAAAATTAGG TTTTATCCTG TTTATAGTTT CTGAGATATT ATTTTTTTTA
TCCTTTTTTT GAGCT---TT TTTCCATAGT AGTTTAGCAC CTTCAGTTGA AATTGGCGTA
ATGTGACCTC CTAAAGGCAT TAACCCTTTA AATCCTTTTT CTATTCCTTT ATTAAATACA
GCTTTATTGT TAAGTTCAGG GGCTACAGTG ACTTGAGCTC ATCATAGTAT TGTTTCAGGT
AAAAGAAAAG AGTCGATTCA AGGTTTATTG ATTACTGTAA TTTTAGGTTT TTTATTTACT
CTTTTACAAG CTTTAGAATA TGTTGAAGCT CCTTTTTGTA TAGCTGATTC TGTTTATGGT
TCTACTTTTT TCATGGCTAC TGGGTTTCAT GGTTTTCATG TAATTATTGG AACTATATTT
TTAACTATTT GTTTAATTAG ATTATATTAT TCTCACTTTA CTAGATCCCA TCATTTTGGT
TTTGAAGCAG CCTCATGATA TTGACATTTT GTTGATGTTG TTTGGCTGTT TTTATATGTT
TGTATTTATT GATGGGGTTG T---ATGTCT TTATTATTAC TAACAATTTT TACCTTAATA
AAGTTTATTA TTATAATAAT TCCAATTCTT ATTTCTGTGG CCTATCTAAC CTTGGCAGAA
AGAAAAGTTA TAGGATACAT G---CAACAT CGAAAAGGTC CTAATGTTGT AGGAATATAT
GGTTTACTAC AACCTCTAGC TGACGGTTTA AAATTATTTA CTAAAGAAGT TATAGTCCCT
AATCACGTTA GTATTTTTTA TATA---TTT TTTTCCCCTG TATTAGCGTT ATTACTTGCA
ATATTAGTCT GATCTATATT CCCTTTCGGC CAAACTAAAG TAATATCAGA TATAAGCCTA
AGTTTATTAT TTATTTTAGC AATATCTTCA ATAGGAGTCT ATGCTATATT AATTTCTGGT
TGATCTAGTA ATTCTAAGTA TGCTTTTATC GGATCTTTAA GAGCAGCTGC TCAAATGATA
AGTTATGAAG TATCAATTGG TTTAATTTTA ATTTCTGTTA TCCTTTGTTC TGGTACTTTA
AATCTTTCAT TATCAATTTT ATGTCAAAAT CAATCAACTT GATTTATATT TCCTTTATTA
CCAGCTGCTG TAATGTTTTT TATTTCATGT TTAGCAGAAA CTAATAGAGC ACCATTTGAT
TTAACAGAAG GTGAATCAGA GCTTGTCTCT GGTTATAATG TAGAGTACTC ATCTATGGCT
TTTGCATTAT TTTTTTTAGC TGAATATTCT CATATAATTT TTATGAGCTT CTTATTTAGC
TTATTATTTT TAGGCGGTAT TTTTAAAAGG AGGTCTGATA ATATTTCTTT TTATTTGAGT
AAGAGCATCT TTTCCGAGGT TAAGATACGA TCAATTAATG ACTCTTCTAT GAAAAACATA
CTTACCTTTA AGTATTAGTT TCATATTACT TATTAACACA TTTCTATGAG TTTTAAATTC
ATTACCTATT TCTTTTTGTT TATTTAGGCT CTTTAATAAT TTTATATTCT GATAATTTAT
TAATTATTTA TTTAGGATTA GAAGTTCAAA CATTTTCTTT ATTTATTTTA ATAGGAAAGA
ATAGAAATTC GATTAAAGGG TCAGAAGCTA GTTTAAAATA TTTTGTATTA GGATCTCTTT
CATCGGGAAT TTATCTTTTA GGGTTATCAT TATTATTTTT TTATAATACT GAATTAAATT
TTAATATTAT TATCTTTATT TTTTAAATTA TCTTTATTTC CTTTACATTT TTGAATTCCT
GATATATACG AAGGATCAAG TTGAGAAGTA ATCGGTTTTT TGGCTACTAT ACCTAAAATT
TCCATTATAA CTATTGTAAT AAGGTTTTTA TTTAGTTTGT GGAATTTTTT CTATTATAAT
TGGTACATTA GGAGCTTTAA ATCAAACAAA ATTAAAAAGA TTTTTAGCTT ATAGTAGTAT
AAGTCATTTA GGTTTTATTA TTTTAGGTTT TGGTTTCTTA TCAAAATCAG GTTATGAGTC
CAGTTTAATT TATCTATATA TTTATTTGAT AGGATCATTA GTTATATTTT TATTAGTTTA
TTTAACTAAA TTCTCTAAAA ATTCTTATCT TATAGAACTA TAGTTTAACT TGGATAATAA
TATTATTATC AGTTGGAGCT ATACCCCCTT TATCTGGTTT TATTTCAAAA TGGTTTATAT
TTAATGTAGC TTTAAATGAA TCTTATATAT TAATTTTAAT GGTATCTATA TTATTTTCGA
TAATCAGTGT TGGTTATTAT TTAAGAATTG TAAAAATTTT ATATTTTCAA AAAAAATCTT
CATATATAAT ATGAAATTAT ATTTTTAGGA TTAGGTTTAT ATTTCACTAT TTTTTTTATT
TTTCATCCTT TACCATTATT TTATTTAATT AATTTAAATT TATCTTATTT ATTA------
ATGAACTTAG AATTTTATAT AATTTTAATT ATTTTTTTAA TAAGTTTTAT TTTATCTGGT
GTAATTTTAA CATTATCCTC ACTATTAAGT GATAAATCAC CAGATAAAGA AAAGGTTTCT
GTTTATGAAT GTGGTTTTGA TCCATTTCAT AATCCAGGAG AACCTTTCTC AATTAAATTT
TTCTTAATAG GAATATTATT TTTAATATTT GATTTAGAAG TTACATACTT ATTTCCTTGA
AGTGTAGGAA CTAACCTAAT TAATTTAAAA GGACAACTTA TAGTTTATTT ATTTTTGTTT
ATCTTAATAA TAGGTTTAAT TTATGAGTGG ATAAAAGGAG GTTTAGATTG AGAA------
------ATGA TCTTACTTAT TATACCAATT TTAAGTATAA TAGATTTA-- -ATTTTAACT
AAAAAATCTA ATATTACTAC TATAAAAAAG AAAAGTTTGT TTTGATCAAT TGTAACATTT
GAGGGAACAT TTTTATTTCA AATGATGGTA TATCAATTTT TTTTACAGGG TTAAGTATTT
TATTAATACC TATTTGTATC TTAATGAGTT GGAATACAAT AAAAATTTTT GAAAAAGAAT
TTTATTTAAG TTTAAATCTT ATTTTATTCT TATTAATATT AGTTTTTTCT ATTTTAGATA
TATTAGGTTT CTATATTGTT TTTGAAGGAA TTTTAATTCC TATGTTTTTA ATTATTGGTA
TTTGAGGCTC AAGAGAACAA AAAATAAAAG CTGCATTTTA TTTCTTTTTT TATACTCTAA
TAGGGTCATT ATTAATGTTA ATTAGTATAT TTAAATTATA TAGTCTTTTA GGGACTACAA
GTTATCAAAA TTTATTATCA ATTGAAATTT CTTATAACCT ACAATACTGA TTATTTATAG
GTTTTTTTAT GAGTTTAGCA GTAAAAATAC CAATGATTCC TTTTCATATA TGATTACCAC
AAGCACATGT TGAAGCTCCT ATATCAGGTT CTGTCTTATT AGCTGGAATT TTATTAAAAC
TTGGCGGATA TGGTTTTATT AGATTCTCTT ATCCTATTTT TCCCTTAGCT AGTGAATATT
TTTCTCCTTT TATTATTATA TTAAGTATAA TTGCTGTAGT CTATGCTAGT TTTACAACTT
TTAGGCAAAC AGATATTAAA AGATTAATTG CTTATTCATC AGTCTCACAT ATGGGTTTAG
TAACACTTGT AATATTTACT AATTCTTTAG AAGGTTTAAT AGCTTCAATT TTAATGATGT
TAGCTCATGG GTTGGTAAGT TCAGGTCTAT TTATGACTTC CTCTATAATA TATAGTAGGC
ATCATTCAAG AACTATAAAA TATTTCAAAG GTTTAACTAT AACTATGCCA ATATTTTCTA
TAATTTCTCT AATACTAATT TTAGCGAATA TTGGATTTCC TTTAACATTT AATTTTATAG
CAGAGTTTTT TTCTATTTTA ACAATTTTTA GTTTCTCTTT TATATCTGGA ATTTTAACTT
GTATAGGTTT AATTATTGGT ACAATTTATA GTCTATATTT TTATAATAGA ATTTGATTTG
GTCAATTTTC AAACTATTTA ATATTTTCAA GAGATTTAAT TAGAATTGAA TTTCACGGAT
TTTTACCTTT AATTATTTTA ACAATAATAC TAGGATTAAA CCCTAATTTC CTTACATTTT
TTACCTGTTT CTATGTTTAT TTTTAGTATT CTAGGGATTA TAATCAATAG AAAAAATATC
ATTTTAATAT TATTATGTAT CGAAATTATG TTATTATCAA TTTCTTTAAA TATCTTAATA
ACAAGTTTCA TAATAGATGT TATCCTAGGA CAATTTATAG CACTTTATAT ATTTACTGTT
GCAGCTGTAG AATCAGCCAT AGGTTTATCA ATAATTATTT CCTTTTATAA ATTAAAAGGA
TCTTTATCTA TAAAATACCT AAATTTAATG AAAGGTATGT ATTTAGTTGT GATATTTTTA
CCTTTAATAA GTTTTATTTT GTGTAGTGTA TTTGGCAGGT TAATAGGAAA TTTAGGCTCG
AAAATTCTAT CAAATCTTAT TTTATTAGTT AATGTTATAT TATCTTATAT AATTTTTATA
GAGATTTTTC TTAGTGAGTC TATTGTTATA ATAAAATATA ATTATTGATT TAATATTGGA
TTATTAAATA ATTTTTTTTC TTTTAATTTT GATAAAATTA CTGGGTCAAT GTTAATTTTA
GTGTTAACGG TTTCATTCTT AGTTCATTTA TTTTCGAGTT CTTATATGGA AAATGATCCT
CATTTATCTA GATTTATGTC TTATTTATCA TTATTTACTT TTTTTATGAT AATTCTTATA
ACTAGTGATA ACATAGTTCA ATTGTTTATA GGTTGGGAAG GTGTAGGGTT ATGTTCTTAC
TTGTTAATAA ACTTTTGATA TACTAGAATA CAAGCAAATA AGTCTGCTAT AAAAGCCATG
ATTCTTAATA AAGTAGGAGA TATTGGTATT CTTTTAGGAA TTATATTAAT TTGAAACCTT
TTCGGAACAT TTGATTATTT TAGTATTTTT TCTTTTAATA GGGGTGATTG GAAAATCAGC
TCAACTAGGT TTACATACTT GATTGCCTGA TGCTATGGAA GGACCTACTC CAGTATCTGC
TTTAATTCAT GCAGCAACTA TGGTTACAGC TGGTGTTTTT TTAATTATTA GATTTTCCCC
TTTATTTGAG TGTGTTCCTA TTATTTTAAT AATAATAATT CTTTTAGGTA GTTTAACAGC
ATTTTTTTCA TCAACTATAG GATTATGTCA GAATGATTTA AAAAAGGTTA TTGCTTATTC
CACATGTAGT CAGTTAGGTT ATATGGTAAT GATATGTGGT TTTTCTTGGT ATTCCGTAAG
TCTATTTCAT TTACTTAATC ATGGGTTTTT TAAAGCCTTA TTGTTTTTAA GTGCTGGTTC
AATAATTCAT GCTATGGGAG ATGAACAAGA TTTAAGAAGA ATGGGAGGGC TTTCTAAAAT
CATACCTTTT TCCTATATAT GTATAGTTGT AGGGTCTATT TCTTTAATGG GTTTACCTTT
CTTAACAGGT TTTTATTCTA AAGATTTAAT TTTAGAAATA ATGAATGGAT CTTATCTTAT
AAAATTCTCA TTGTGATTAG GTTTATTAGC TGCTTTTTTT ACATCTTTAT ATTCTTTTCG
TTTAATATAC TGAACTTTTT TTAATTTTCC TATAAGTTTT AAACATTCCT ACAACAAATC
TCACGAAGGT TCTTGAAATT TATTATTACC TTTATTAATT TTACTAATGT TTACTGTAAT
AATAGGTTAT ATTTTACAAT ATTTAATAAT TCAGGATAAC TTTCCTTTAA TCATTACAAA
TAATCAAAAG TGACAACCTT TTTTTTTAAG TATAATTGGA GCTAGTTTAT CTATTTTAGA
CTTAATATTA AAAAATTTTT TATTAATATT TATTCTTTTT TAAATAATGC TTGATATTTT
GATAAAATAA TAAATTTTTA TTTATTAAAA TATATTTCTA AGTTTGGTTT TGATATATCT
TATAAAATTT TAGATAATCA ATTATTAGAA TTTTTTGGAC CTTCCAATAT TCATAATATT
ATAACTAATA GAAGTAATAA ATTAAGTACT TATCATTTAG GTAATCTTTC AACTTATACT
TTTATTTTTA TAATATGAAT CAATTATTTA TTATTTTTTC ATTATTAATA TTATTAGCTA
CAATTATGGT AATTATTTCA ACTAACCCTA TTCAATCTGT TTTTTGATTA GTTATAGTAT
TTTTATGCAC AGGATCTTTA TTAATTACTT TGAATATAAA TTATGTATCT TTATTAATGA
TAATTATATA TGTTGGAGCT ATAGCTATAT TATTTTTATT TGTTATTATG ATGTTAGATA
TCCTAGAAGT AAAAAAAATT AGC---TCCG TAGAAAATAT TCTACCTATA ACTTTTATAT
TTATTGTAAT TTTTTTTAAT TATTTCAAAA TGGTTATATA ATGATCAATC TATTATTATA
ATTATTATTA GTTTATTATT ATTAATTGCT ATGATTGGTG CTATTGTTTT CAAAAAGACA
AAATCTTATA AACCAACAAC AAAG
>Euphysa_aurata_GR101452
ATGGCTTCTT ATTTTGATCA TTTTATAGTA ACAAAAATTT TTAGTCTTTA TATAACTGAT
TATTTTTTAA TTATAATTAG TGTAATA--- TTAATCTATT TTTTAGTGAA TAAAACTTTA
TTTATTATCC CTTCTAATTA TCAAATAATA TTAGAAAAAA TTCATAATCA CTGAGAAATT
GTCTTAGAGG AAAATTTAGG TAAAGAATTT AATTTTCTTT CTTATCCTTT ATTTAGTCTA
TTTAGTTTTA TTTTAGGTAT AAATCTATTA GGTTTTTTTA TGTTTACTTT TTCTCCTACA
ACTCATATAT CTTTTACTTT TGGATTTGCT TTTTTTTCAT GATTAGGAAT AATAATTTTA
GGGTTTTATG GTTACGGTTA TTCATATTTA AGTATATTTA TGCCATCAGG AGCACCTTTA
AGTTTTGCTC CTTTACTAGT TATTATTGAA TTAGCTAGTC ATATTTCTAG ACCAGTAGCA
TTAGGGATGC GTTTAGCTGC TAATTTAACA GCCGGTCATA TTTTACTTGC AATTTTAAGT
GATTTTGGAA GTAAAATGTT ATTTATTTCT TATTCATGAT ATAATTTATT CCCAATATTT
ATAATTATAT TTATGATTAT ATTAGAAATA GGGGTTTTAG TTATTCAAGC TTATGTATTT
ACTTTATTAT TGATGATTTA TTTAAAAGAT AGTTTAATTT TACATATG-- -TCTCAATTA
GATTTAACAA TTTTTTCCAC AAATTTTATT AGTAGTTTAT TATTATTTAT CTTATTTTTT
ATTGGTTTT- --GGTTTTAT TTTATTTTCT ATATTAATTA ATATAAAATT TCGTA---AA
AAATTTATTA TGAGAATTAG AAAATCAAAT CCAATTATTT CACCAATAAA CTCAACTGTA
ATTGATCTAC CATCCCCTAC AAGTATAACA TATTTATGAA ATTTTGGGTC ATTATTAGGA
TTATGTCTTG TTATACAAAT TTTAACAGGA ATATTTTTAG CTATGCATTA CTGTAGTGAT
GTAAGTTTAG CTTTTGCATC AGTAACACAT ATATGAAGAG ATATAAATTA TGGTTTTTTA
TTAAAAGCTT CTCATGCTAA CGGTGCTTCA ATATTCTTTA TATGTGTTTT TATTCATATA
GGAAGAGGTT TATACTATGG GAGTTTCCTT AAAAAACATT TATGATTCTC AGGTATATCA
ATATTTGGGG TAATGATGTT AACAGCATTT ATAGGATATG TTTTACCT-- -TGGGGTCAA
ATGTCATTTT GAGGTGCCAC AGTTATCACT AATTTCTTAT CAGCAGTTCC TTACATAGGA
AACGATATAG TACAATGAGT GTGAGGTGGT TTTAGTGTAA GTGGGGTTAC TTTAAATAGA
TTTTACAGTC TTCATTATCT CTTTCCATTT ATTTTAATAG GGTTAATAAT TATTCATCTA
GTTTTACTCC ATTCTAGTGG ATCTAGTAAT CCTTTTGGTG TTTCAAGTAA TATCGATAAA
ACTCAATTTC ATCCATTTTT TATTATAAAA GATGTATTTG GATTCTTTAT ATTAGGTTTA
ATTCTTATAA TTTTAGTATT TTATTACCCT AATACTTTAG GAGATCCGGA AAATTTTATT
AATGCTAACC CTTTAGTAAC TCCTACTCAT ATTATGCCAG AATGATATTT TTTATTTGCT
TATGTACAAT TGAGTCACAC GTTGAATGTT TTCAACAAAT CATAAAGATA TTGGAACTTT
ATATTTAATA TTTGGATTAT TTTCAGGAAT GGTAGGTACT GCTTTAAGTA TGCTAATTAG
ATTAGAATTA TCTGGACCCG GGTCTTTACT AGGAGATGAT CATTTATATA ATGTTATAGT
CACAGCCCAT GCATTTGTAA TGATTTTCTT TTTAGTAATG CCAGTATTAA TAGGAGGTTT
TGGAAATTGG TTCATACCAT TATATATAGG AGCACCAGAT ATGGCATTCC CAAGATTAAA
TAATTTAAGT TTTTGATTAT TACCACCAGC ATTAATATTA TTATTAGGAT CATCCTTAGT
AGAACAAGGA GCTGGTACAG GATGAACAGT ATACCCGCCA TTATCAGGAC CAATTACTCA
TTCAGGAGGA TCAGTAGATA TGGCCATATT TAGTCTTCAT TGTGCAGGTT TTTCATCTAT
AGCAGGAGCA ATAAATTTTA TAACTACTAT TTTTAATATG AGGTCCCCAG GAATTACTTT
AGATAGAATG CCTTTATTTG TATGATCTGT TCTAATTACA GCTTTTTTAT TACTTTTATC
TTTACCAGTA TTAGCAGGAG CAATAACAAT GTTATTAACC GATAGAAATT TTAATACTAC
TTTTTTTGAC CCTGCAGGGG GTGGTGATCC AGTTTTATAC CAACATTTAT TATTTTGATG
TAGCAGAATT TAATCAATTA GGTTTTCAAG ATGGGAGTAG TTTATCTAGT ATAAATTTAG
TTTATTTTCA TGATCATATT ATGTTTTTCA TGATAATTAT TTTAATTTTG GTGGGTTGAT
TATTATTTAC TTCTATGACT AATAAATATT ATAATAAATA TTTAAATGAA AATAGTATTA
TAGAAATTAT TTGAACAACA ATTCCTGCAT TAATTTTAAT TTTAATTGCT ATTCCATCAT
TATATTTATT ATATTCAATT GATGAAAATA TTGACCCTTC TTTAACCATA AAAGTAATAG
GACATCAATG ATACTGGTCT TATGAATATT CAAATTTTGA T---AATGAA ATTGAATTTG
ACTCTTATAT GATTCCTACA TCTGATTTAA ATATTGGAGG ATTTAGATTA TTAGAAGTCG
ATAATAAAAT AGTTTTACCA GTTGATACTA ATATAAGATT AATTATTTCT AGTGCAGACG
TAATTCATTG TTGAACTATT CCTTCTCTAG GTGTTAAAGC TGATGCTATT CCAGGAAGAT
TAAACCAGGT TAATTTTATT ATTAATAGAT CTGGAAAATT TTTTGGTCAA TGTTCTGAAA
TTTGCGGTTC TAACCATTCT TTTATGCCAA TATCAATTTT ATCTGTTTCT AAAGAAAAAT
TTATTAATTG ATCATCCTCT TTAAATTTAC CATCCTTACC ATTTAGTAAA TCCCAGTCCT
TGACCCTTTT GTATATCATT AGGGGTTTTA TGTTTAACTT TAAATACTGT AGCTTATTTT
CATATTGGTT TATTAATTCC TTTATTAATA AGTTTTATTA TAATAATTAT ATTCATGATT
ATTTGATTTA AAGATATAAA TGTTGAATCT AATATTGAAG GTTTTCATAC TAATATAGTT
ATAACAGGAT TAAAATTAGG TTTTATTTTA TTTATAATAT CAGAAATTTT ATTTTTTGTT
TCTTTTTTTT GGGCT---TT TTTTCATAGT AGTTTATCCC CTGCAATAGA AATTGGAATT
AATTGACCAC CTACAGGAAT TAATGCTTTA GACCCTTTTT CAGTTCCATT ATTAAACACT
TCTATTTTAT TAAGTTCGGG TGCTACTGTT ACATGAGCCC ATCATAATAT AGTAAATGGT
AATAAAAAAG AAGCTTTTTT AGGTTTATTT ATTACTATAT TACTAGGTTT AATATTTACA
AGTTTACAAG CTTTAGAATA TATAGAAGCT TCATTTAATA TATCAGATTC AGTTTATGGT
TCAACTTTTT TTGTAGCTAC TGGTTTTCAT GGTATTCATG TTATTATTGG GACTATATTT
TTATCTGTTT GTTTATATAA ATTATTTAAT TCCCATTTTA CCAATTCTCA TCATATTACT
TTTGAAATTG CTTCATGATA TTGACATTTT GTTGATGTGG TATGATTATT TTTATATATT
TGTATTTATT GGTGAGGTTC T---ATGGAA TATCTTATCA TTTTAATTCT AAACTCATTA
AAATTTATTG TTTTAATTAT TCCAGTTTTA ATTTCTGTAG CATATTTAAC TTTAGCAGAA
AGGAAAATAT TAGGTTACTC T---CAAAAC AGAAAAGGAC CTAATGTAGT AGGAATATAT
GGAATTTTAC AACCACTAGC AGATGGTTTA AAATTATTTA GTAAAGAAAT AATTATACCT
AATCATGTAA GTATTTTTTT ATAT---TTT TTTGCACCAA TACTTGCCCT AAGTTTATCT
TTATTAATTT GAGTAGTATT ACCTTTAGGA ATAAATAGTA TTATTACTGA TATAAATTTA
GGTTTTATAT TTATTTTTGC TATTTCATCA ATTGGGGTTT ATTCTATATT AATTTCAGGA
TGGTCTAGTA ATTCAAAATA TGCATTTATA GGATCTTTAA GAGCAGCTGC TCAAATGATT
AGTTATGAAG TATCAATAGG ATTAATAGTT TTTTCTGTAA TAATTTGTTC TGGGTCATTA
AATTTAAATT CTATTATTAT ATCACAATCT CAATTAATTA TATTTATTAT ACCTTTTTGA
CCTATTGGAT TTATGTTTTT TATATCTTGT TTAGCCGAAA CTAATAGAGC CCCATTTGAT
TTAACTGAGG GTGAATCAGA ATTAGTATCG GGTTATAATG TAGAATATTC ATCGATGTCA
TTTGCATTAT TCTTTTTAGC AGAATATTCT CATATAATTT TTATGAGTTT TCTATTTATT
ATATTATTCT TAGGGGGTTT TTTTAAAAGG ATTTATTTTT ATATTTTCCT TTATATGGGT
AAGAACCTCT TTTCCTAGAT TAAGGTATGA TCAATTAATG TCACTTCTTT GAAAATCATA
TTTACCATTG AGTATAAGTT TTATTGTTTT ATCTAATAGT ATTATATGAG GTTTATATAG
TTTACCTAAT TCTAATAAAT TTATTTTCTA TTATATTAAT AATAATTAAT ACTAATATAT
TATGATTATA TTTAATTATA GAAATTCAAA CATTTACTTT ATTTATTTTA ATTGCTAAAA
ATAGAGAAAA TATTTTAAGT TTAGAATCAA GTGTTAAATA TTTTATTTTA GGTGCTTTAT
CATCCGGTTT TTACTTACTT GGTGTTACTT TTATTTTTAA ATTTAACTTA AATTTAGATT
TTAATATTAA TATCTCTGTT TTTTAAAATT GCTATATTTC CTTTACATTT TTGAATTGCT
GATATTTATG AAGGTTCTGA TATAAAATTA ATTTTATTAT TATCAACATT ACCTAAATTA
GGAATTATTT TTATTTTAAT ACATTTTAAT TTTAATATGT TCACTATTAA GTGTAGTAGT
CGGGTCTTTT GGGGCTTTTA ATCAAACTAA AATAAAAAGA TTATTAGCAT ATAGTGGGAT
TAGTCATTTA GGATTTATAG TTTTAGGTAT TAGTTTAGGT AGTGAATTAG GTTATGAACC
TTCAATGGTT TATATTATAA TTTATATGTT TACTACTTTT TCTATAATTC TAGTTTTTTT
TTTA---TTA AATAAAAATG ATATTTATAT TATTGATTTT TGGTTTGACA TTAATTTTTT
TAATATTTTC TTTAGCGGGT ATACCTCCTT TATTAGGTTT TTTAAGTAAG TTTTTTATTA
TATCCATATT ATTATCAAAT AATTTTATAA TAAGTTGTAT AATCTTAATT ATATTTTCTA
TTTTATCAAT ATCTTATTAT TTAAGAGTAG TAAAAATATT ATATTTCCAA GAAAATAAAT
CTTTTTTAGT ATTTAAAAAA ATTTTTAAAT TTTATTTTTT TTATTTCTAC AATATTTATT
TTTAACCCTA ATTCCCTATT ATTATTGTGT AATTTATCTT TAAAATCTGT TTAT------
ATGAATGTAG AAATAAAATT AGTTATAATT TTTATTATTA TAAGTTTTAT TATTTGTGGG
GTTTTATCAA TATTATCTGT TTTATTATCA AGTAAAACAC CCGATAAAGA AAAAGTTACA
GTATATGAGT GTGGGTTTAA TCCATTTCAC TCACCTGGGG AACCTTTTTC AGTAAGATTT
TTTTTAATAG CTATATTATT CTTAGTTTTT GATTTAGAAA TTACATATCT ATTTCCTTGA
TCAGTTAGTT CAAATTTAAT TAATATAAAT GGTCAATTAA TAGTTTTAAT TTTTATTATT
ATTTTAATAA TAGGTTTAAT TTATGAATGA ATTAAAGGGG GGTTAGAATG AGAA---ATG
TTTATAATCA CACCAATAAT AATAATAATT TTTTGTATAA TAAATATA-- -ATTTTTGTA
AATAGAGAAA ATAAAAAAAA AATATTTTAT ACCTCGTTAA ATTGGATTTT AATAGTATTT
GAGGAAAACT TTTAATATCA GTAGATGGGG TATCAATATT TTTTATAGGA TTAAGTATTA
TTTTAATTCC AATTTGTTTA TTAATTAGTT ATAAAACTAT TAAATTTTTA TTTAAAGAAT
TTGTAATATT TTTAAATTTT ACTTTAATAT TTTTAATTAT TGTTTTTTCA ATATTTGATA
TTTTAGGGTT TTATATTCTT TTTGAATCAA TTTTAATCCC AATATTTATA ATAATAGGAG
TATGAGGATC TAGGGTAGAA AAAATAAAAG CTGCTTTTTA TTTCTTTTTT TATACTTTGA
TTGGGTCCTT ATTAATGTTA ATTAGTTTAT TTAAACTATA CTCAATCACT GGAACAACAA
ATTATGAAAA TTTAGTTATA ATAAATTTGC CATATAAATT ACAAATATGA TTATTCTTAG
GTTTTTTTTT TAGTTTGTCA GTTAAAATAC CAATGATACC TTTTCATATA TGATTACCCC
AGGCTCATGT TGAAGCACCA ATTGCTGGTT CAATTCTATT AGCCGGAATT TTATTAAAAC
TTGGGGGGTA TGGTTTTATT AGATTTTCAT ATCCTTTATT TCCTATAGCA TCAGAATATT
TTACACCTTT TATTTTAATT TTAAGTTCTA TAGCTATAAT TTATGGAGCT CTTTCTACAT
GTAGACAAAT AGATATAAAA AGATTAATTG CTTATTCATC TGTATCTCAT ATGGGGTTAG
TAACTTTATC TATATTTTGT CATTCAATAG AAGGATTAAT ATCTTCAATT TTAATGATGT
TAGCACATGG ACTAGTTAGT TCTGGATTAT TTATGAGTTC ATCTATAGTA TATTGAAGAC
TTCATTCCAG AATAATTAAA TATTTTAGGG GATTAGTAAT AATTATGCCT ACATTCTCTA
TAATTACTTT TATATTAATA TTAGGAAATA TAGGATTTCC TTTAACATTA AATTTTATAG
CAGAATTTTT TTCTATAATT ACTGCATTTA AATATTCTTT AGTTTTATCC ATAATAACAT
GTATTGGAGC TTTTATTAGT ATAGTTTATT CTCTTTATTT ATATAATAGA ATATTTTTTG
GTGAATTAAG TCCTCACTTA AAATTTCCAA GAGACTTGAT ATCAATAGAA TTTTATAGTT
TTTTACCTTT AATAATTTTA ACTATTATTT TTGGTATAAA ACCTAATTTA ATTAAATTTT
TTACCTTTAC TACTATTCAA TTTAAGTTTA ATTGGTTTAA TGATTAATAG ATCTAATATT
TTACTAATTC TAATTAGTAT AGAAATTATG TTATTATCAT TATCATTAAA TTTTATAATA
ACTTCTATAT ACAATGAATC AATAATTGGC CAAATAATAG CTATATTTAT AACAACTGTA
GCAGCAGTGG AATCAGCAAT TGGGTTATCA ATTATGATAG CTTTTTATAA AATAAGAGGA
TCTATATCTA TAAAATTAAT AAACTTATTA AAAGGAATGA TAATGATTAT ATTAATTTTA
CCAATTTTAA GTAGTTTAAT TTGTGGTTTA TTTGGAAGAA AAATAGGATA TCATGGAGTA
AAATATTTTT CTTGTTTATT AATTATTTTT GGGTTTATAA TATCTATTAT GAATTTAATT
TTAATAATTA AAAATAATTC TATAATTTTA ATAGATTTAT TTACATGGTT TAATATAGGA
TTATTAAATA GTTCAATAAT ATTAAGATTA GATTTAATGG TTTCGGGAAT GTTAATATTA
GTATTTATGG TTTCTTCAAG TGTTCATTTA TATTCTGTAT CTTATATGAA TGGTGACCCT
CATTTACCTA GATTTTTAAG TTATTTATCA TTATTTACTT TTTTTATGAT CATTCTTATT
ACTAGTTCTA ATTTGATTCA ATTATTTATA GGATGGGAAG GAGTAGGATT ATGTTCTTAC
TTATTAATAA ATTTTTGATT TTCTAGAATT CAAGCAAATA AATCAGCAAT AAAAGCAATG
GTTATCAATA AAATAGGTGA TATGGGTTTA TTATTGGGTA TAATAATATT ATGATTTATT
TCGGGTTCTT TTGAATTTAG TGAATTTATT AATTATTATA GGAATAGTAG GAAAATCAGC
ACAAATAGGT TTACATATGT GACTTCCAGA TGCAATGGAG GGTCCTACCC CTGTTTCAGC
TTTAATACAT GCAGCTACAA TGGTTACAGC TGGAGTTTTT CTAATAATAA GAATATCACC
TTTATTTGAA TTATCTTCTA CTATATTATT ATTAATAGTT TTATTAGGAA GTTTTACTTC
TTTTTTTTCA GCAATCATAG GGCTATCTCA AAATGATTTA AAAAAAGTTA TTGCTTATTC
AACCTGTAGT CAATTAGGTT ATATGGTTAC AATTTGTGGG TTTTCATACT ATAGTATGGG
TTTATTTCAC TTAATAAACC ATGGTTTTTT TAAGGCTTTA TTATTTTTAA GTGCTGGTTC
AATTATTCAC GCTTTTTATG ATGAACAAGA TTTTAGAAAA ATGGGAGGGG TTAAAAAATT
TTTACCTCTT TCTTATGTAT TAATATTTAT TGGTTCTATA TCTTTAATGG GTTTACCTTT
TTTAACTGGG TTTTACTCAA AAGATTTAAT AATAGAATTA ATTAATGATT CTAACTACTT
AATTTTTGCC TTAATTTTAA GTTTAATAGC AGCTTCTTTA ACAGCTTTTT ATTCATTTAG
ATTGATATTT TATACCTTTT TTTCATCCCC TAAAATAAAT ATGGTTATAT TTAAAAAAAT
CCATGAAGGA GATTTATTAT TAATTTTACC TTTAATAATT TTATCAATTT TTAGTATAAT
TTTTGGTTAT TTTTCTCAGT TTGTATTTTT TAAGGATAAC TTTCCTCTTA TTGTAGATAA
TTTAAATAAA TTTTATCCTT TAATACTAAG TTTATTAGGA GGTTTATTAT CTATTGAAAT
TTAAAATCTA ATATATTTAT AAATAATATT TATAATTTAT CAATTTATAC ATGATTTTTT
GATTCTATAA TTAATAAATT TATAATATTT CCATTTTTAA ATATAGGTTA TAAAATTAAT
TATAAATTTA TAGATAATCA AATTTTAGAA GTGTTAGGAC CAAATTTTTT TTATAAACAA
TTATATATAT TATCTAATTT AACTAGTAAA ATTTATTCTG GAAAAATGTC TTCATATATA
TTCTTATTAT GTTTATGAAT GAATTATTTT TTATATACTC AATTTTAGTA ACTTTATCAA
CATTAATGAC TATTAATTCT TTAAACCCGA TTTATGCTAT ATTTTGGTTA GTTTTATTAT
TTATTTTTTC ATCATGATTA TTAATTTTAT TAGACTTAGA ATTCTTCCCA TTAATTATTA
TTATAATTTA TGTAGGTGCT ATGACTATAT TATTCCTATT TGTAATAATG ATGTTAAATA
TAATAGAATT AAAAAAAATT GAA---AGTG TTAATAATTC AATTCCTTTA ATAATAATAT
TTATTTGTTT ATTTTCAGGT TATTTCTTGT CTAATATATA TGGATTATTA TTTACCAATA
TTTTATATTT CTATTTTATT ATTAATAGCA ATGATCGGAG CTATAATTTT CAAAAACCCA
AATTTTATCT ATTCAACATA GTAG
>Geryonia_BSC32a
ATGGCTTCCT ATTTCGATCA ATTTAATATT ATAGGATTAC TGTCTTATTA TTTTACAAAT
ACATCCCTAG TCATGATGTT TACTATT--- TTAGTGTGTT GGTTTTTGTT TAAAAACGAT
GCTATTGTGC CAAGTAGATG ACAAAGTATC ATAGAAATTG TCTATGAGCA CTTTATAGAA
ATGGTTAGAG ATAGTCTAGG ACCAAAAGGG TATGCTTTTT TCCCTTTTAT CTTTTCATTA
TTTTTATTCA TAGCTTCATT AAATATTTTG GGCTTATTCC CATACATATT CTCTTCTACC
GCGCATATTA TTTTTACTTT CGGCTTTTCT TTTACTATTA TAATCGGGAT AACTATAATG
GGTCTTCTTA AGTTCAAGTT AGATTTTTTT AGTTTATTTA TGCCTACAGG AGCTCCATTA
GCTTTGGCTC CTTTACTAGT TATTGTAGAA ACTATTAGCC ATATTTTTAA AGCAATATCC
TTAGGAGTAC GTTTGGCTGC AAATATATCA GCCGGTCATT TGCTGTTTGC TATATTAGCT
AGTTTTGGTT TTCAAATGAT TATGAATAGT TATTATTTAC TAAGTTTGTT TCCAATCTTA
ATAATGGTGT TTATAACTAT CTTGGAGATT GCTGTTTCTC TTATTCAAGC GTATGTTTTT
AGTCTTTTAA CGACAATTTA TTTAGGAGAT GCGTTAGCTT TACATATG-- -CCCCAATTG
GATTTAGTTA CTTTTTTTAG TCAATACTGT TGAGCTTTGT TAAGCTCACT CTCTATGTTT
GTGTTTGTAG TAGTTATTTT AATACCTAAC TTAAAAACAA AATTTAAGAT CAGTT---AA
AAGAATATTA TGAGATTAAG AAAAGAAAAT TCACTTCTTT CGATCGTCAA CTCTGTAGTA
GTAGATCTAC CAAGCCCATC AAACATTAGT TATCTATGAA ATTTTGGGTC TCTATTAGGT
TTATGTTTAG TTATTCAGTT AGCTACAGGT ATTTTTTTAG CGATGCATTA TTGTGCCGAC
GTAAACGTCG CTTTTTCTTC TGTTGTACAT ATCATGAGAG ACGTGAACTA CGGATATCTG
CTTAAATACC TTCATGCTAA CGGTGCTTCC GCTTTCTTTT TGTGTGTGTA TATCCACATA
GCTAGGGGAT TATACTACGG AAGTTACCTT AGAACCCCAT TATGATTCAG TGGAGTCATA
ATTTTCTTGA TAATGATGCT TACAGCCTTT ATAGGTTATG TTCTCCCT-- -TGAGGTCAA
ATGTCTTTCT GAGGAGCCAC AGTTATAACT AACTTTTTCT CCGCTATTCC TTATATCGGA
AACGACATAG TTCAGTGAAT ATGGGGAGGT TTTAGCGTCA GTGGAGCTAC TTTAAATAGG
TTTTTTAGCT TACACTACTT ATTTCCCTTT ATTCTAGCTG GATTAGCCCT AGTACACATA
ATCTTACTTC ATGATACAGG ATCCAATAAC CCCACAGGAT TAACATCTGA GATCGATAAA
GTGACTTTCC ATGTTTATTT CACGGCAAAG GATGCTTATG GTTTCTTGTT ATTAGGGATG
TTAATTAGCC TATTCATTTT CTACTCCCCT AATTACTTG- ---------- ----------
---------- ---------- ---------- ---------- ---------- ----------
--TGAACCCC TATTTAGCAC GTTGAGTATT TTCAACAAAT CACAAAGCTA TTGGGACTTT
ATACCTAGTT TTTGGGACTT TCTCAGCTAT GGTAGGAACA GCCCTTAGTA TGTTAATTCG
TTTAGAATTA TCTGGACCAG GAGCAATGTT GGGTGACGAT CAAATTTACA ACGTAATTGT
GACAGCCCAT GCTTTTGTAA TGATTTTTTT CTTAGTTATG CCCGTATTGA TAGGAGGATT
TGGTAATTGG TTTGTACCTT TGTACATAGG AGCCCCTGAT ATGGCTTTTC CTAGACTGAA
CAACCTAAGC TTTTGGTTAT TGCCTCCAGC TTTATTCTTA TTATTAGGGT CTTCTTTAGT
AGAACAAGGT GCTGGTACAG GATGGACTGT CTACCCTCCT TTATCTGGTG CTCAAGCTCA
TTCAGGACCT TCGGTGGATA TGGCTATATT TAGCTTACAT GCAGCAGGAG CTTCTTCAAT
AGCGGGAGCT ATGAATTTTA TCACCACTAT ATTTAATATG AGAGCTCCTG GAATGACTAT
GGATAGATTA CCTTTGTTTG TATGGTCTGT TCTTATCACT GCAGTTTTGC TTTTATTATC
TCTTCCAGTT TTGGCTGGAG CTATAACCAT GCTACTAACA GATAGGAACT TTAACACGAC
CTTTTTCGAT CCGGCAGGAG GTGGAGACCC TATTTTATAC CAACATTTGT TATAAAGACG
GGGTAGAGCA TTGACAGTTG GCTTTTCAAG ATTCCGCTTC CCCTATACAC CAAGAATTGG
TTTTATTTCA CGATTACATA ATGTTTATCT TAACAATAAT TTTATTTGTA GTAGGGTGGC
TTATAATCAA AGCCTTGGTA AATCAGAACT ACTATAAATT TTTGGTCGAT GGTACTACTA
TAGAGCTTGT ATGAACAATG ATTCCAGCAG TAGTCCTAAT CTTCATCGCT TTCCCTTCGC
TACAACTTCT ATACACCATG GATGAAATAA TTGAACCTTC TCTGACCATC AAGGCTGTGG
GTCACCAGTG GTATTGAAGT TACGAGTACT CTGATTATGA CACGGAACCA CTAGAATTTG
ATTCTTATAT GGTACCTACT TCCGACTTAG AACAAGGTGA TATGAGGTTA TTAGAGGTAG
ATAACAGGGT AGTTATACCT ATTAACACAC ATGTTAGGGT ATTGATAACG GGAGCAGACG
TTATACATTC TTGAACTGTT CCTTCTTTAG GGGTCAAAGC AGACGCAGTA CCAGGAAGAT
TAAACCAAGT TAGCTTCTTC TTGAATAGAC CTGGAGTATT TTATGGCCAA TGTTCTGAAA
TTTGTGGGTC TGAGCACTCT TTTATGCCTA TAGTAGTAGA AGGAGTGTCC TTGGACAAGT
TTGTTCATTG GATCTCCGAG AAATACTTAT CATCCTTACC ACCTAGTGGA CCCGAGTCCT
TGGCCTTATA TAACGGCCTG TGCTGCGATG TTTACGACCA TGGGTGCTGT AATATATTTT
CATTATAGTC AGCCTTGACT ACTTTTACTG GGTCTTTCAG GACTGGTTTT TATATTTTTT
GTCTGATGTA GAGACGTGAT CAGAGAATCC ACCTTTCAAG GTTATCATAC TCATATGGTA
AAAAGAGGCC TAAAAATGGG GATGCTACTG TTTATTGTAT CCGAAATCTG TTTTTTCTTT
TCCTTTTTTT GAGCT---TT TTTTCATAGT AGTCTTGCTC CGGCCATCGA GTTAGGTACA
ATGTGGCCGC CTTATGGGAT AGATCCTTTA AACCCGTTTT CCGTTCCCCT TTTAAATACA
GCCATATTGC TAAGTTCTGG GGCCACCGTA ACATGGGCTC ATCATGCTAT AGTATGTGGT
AAAAGAGAGG AGGCTATCAA AGGCCTAACC CTAACTGTAA TATTGGGAGT TATTTTTACA
GGGCTCCAAG CTATGGAGTA TTTGGAAGCT CCTTTTTGTA TAGCAGATTC AGTTTACGGG
TCTAGTTTTT TCATTGCTAC GGGTTTTCAT GGATTGCATG TACTAGTGGG TACAACTTTT
CTAATAGTTT GTAACTTCAG GCTAGTATTT CACCAGTTCA CAAGACACCA TCATTTCGGT
TTTGAAGCCG CTAGCTGATA TTGACATTTT GTCGACGTTG TTTGGTTATT TTTATATGTT
TGTATTTACT GATGAGGGTC TATGATTACT TTTATATTAG CCATAATTAT AGAACTAGTA
AAGATACTGA TTATAGTAGT GCCTGTTCTT GTCTCCGTTG CTTACTTGAC GTTGGCGGAA
AGAAAAATCT TAGGCTATAT G---CAGACT AGGAAGGGCC CTAATGTAGT AGGAATCTAT
GGTTTATTAC AGCCTTTGGC GGACGGTGTG AAATTATTTA CCAAAGAAAC GGTAATTCCT
AATCACGTTA GTCTATTTGT TTAT---TTT TTCGCTCCTA TAATGGCTTT AACTTTAGCA
CTTTTAGCTT GGGGGGTTCT TCCACTAGGT TATTCCAATA TATTAAGTGA TCTTAATGTT
GGGGTATTAT TTATATTTGC TATTTCTTCT ATAGGAGTGT ATGCAATTTT AATGTCCGGG
TGAGCAAGTA ACTCGAAATA CGCCTTTATG GGCGCTTTAA GGGCTGCTGC TCAGATGATT
AGCTACGAAG TTTCTATAGG ATTAATTATA ATAAGTACAA TATTAATAGT TGGTTCTTTG
AATCTTACTT CCATAATTAA CACACAAATC CAAACTACCT GGTTTATATT TCCTTTATTG
CCCGCAGGTA TAATGTTCTT AGTATCGTGT TTAGCTGAGA CTAATAGAGC CCCTTTCGAC
TTGACGGAGG GAGAATCCGA ATTAGTGTCA GGATATAATG TTGAATACCC TGCCATGTCG
TTCGCTTTAT TTTTTTTGGC AGAGTATTCT CATATCATAT TTATGAGTTT TCTGTTTGCC
ATAATGTTTC TCGGAGGTAC CGATTAAAGC TTCCTTTGTT ATTTTTATTT TTCTCTGGGT
AAGGGCTTCT TTCCCGAGGA TTAGGTACGA CCAGCTGATG GCTATATTAT GAAAGACCTA
TCTACCCTTG AGTTTGGCTG TAGTTGCTCT TGTTGGTTCA GTTTTGTTAA TGGCTAACGG
CCTCCCTATT ACTGTTTGTA GTAATAGGTT CCATCCTTCT AATATCTTCG GAGCACCTAC
TACTGATATA CTTGTCTTTG GAGCTGCAAA CTTTTTCATT GTTTGTTTTG ATAGCAAAAA
ATAGAGGGTC AATGTTAAGT ACGGAAGCAG GGTTAAAATA TTTTATACTG GGAGCAATAT
CTTCTGGTAT TTTTTTATTA GGAGTATCCA TGATCTACGG AATCTCTTTA TCCATGTCAT
TTAATACTGA TATCTCTATT ATTCAAGCTT ACGGCTGTTC CTTTTCATAT GTGAGCACCA
GATGTGTATG AAGGAGCTTC AACTGGAGTA GTTGCCTTAA TAGCTACAGT ACCCAAGATT
AGCGTTTTGA TCGTATTAAT GAACTTTATT ATTACTGGCT GCAGTATTTT CAATGATTTT
CGGCACTCTA GGTGCCCTTA ATCAAAACAA AATTAAGAGA CTTATAGCTT ATAGCGGTAT
TAGTCACATG GGATTTATCC TTCTAGGGAT AGCATTATTT AACGTATACG GTCAAGAAGC
TAGTTTCGTA TATTTATTGA TATATTTATT TATGGTAGTA GCTACTTTCG CAGTTATTTT
AATT---AGC CCTATGAAAA ATTTCTTAAT CGTAGAACTT AGGAGTGACT TGAGTAATAT
TACTATTATC GATTGGAGGA ATACCTCCCT TAGCTGGTTT TATTAGTAAA TGGTTATTAC
TGTGAACCAG TTTGAGCAAC GCTTTTTATG TGGGATCCTT GATTGGTATA TTATGTTCAA
TGGTAGCGGG TGCATACTAT CTAAGAATAG TCAAAATAGT ATATTTTCAG AAAGCTTCTA
ACTTTATGGT ATGAGAAAAC CTATTTAGGG GTATCTATAT ATTTAGTTTT GTTCTTAATC
ATAAACCCAA ATCCTTGAGT ACTTTTCTCA CACTGAGGGG TAGTGTCGTT GTTC------
ATGAACTTAG AATTTTATGC TTTGCTTATA TTATTAATAT TCAGTATAGC CCTATCAGGA
ATTATATCAA TCGCCTCATT TGTTTTAGGA GAAAAAAGCC CAGACAAAGA GAAGGTATCT
GTTTACGAAT GTGGATTTGA TCCTGTTCAT AACCCAGGTG AGCCTTTTTC TATTAGGTTT
TTCTTGATAG CGATATTGTT TTTGGTTTTT GATTTGGAAA TATCTTTTCT GTTTCCCTGA
AGCGTGTGCT CCAACCAAGT TAGCTTAGAT GGGCAACTAA TAATTTTCAT ATTCCTGGTA
ATATTAACTT GAGGGTTGGT TTATGAGTGA ATTAAAGGAG GTTTAGAGTG GGAG---ATG
TATGTAAGCT ATCTTTTTAT TATTCCTGTA TTGGGAGCGC TAAACGTG-- -ATACTAATA
AACAAGGAAA ACTTGAACCT ATGCAGAAAA ACGGGGTTAT TTTGAGCTAT GTTGGCTTTT
GGGGCCCCTT GATATTTTCT CTTGATGGGA TATCAATCTA CTTCATAGGA TTAACCATAC
TTTTAATACC TACTTGTATA CTAATCAGCT GAAATTCTAT AAAATTTATG GTGAAAGAGT
TTATAGTAAG TTTATTCATA ATAGAGATAC TTTTGATGGG GGTTTTCTCC ACTATGGATA
TACTGTTATT TTACATAATG TTTGAAGGAA TATTAATTCC TATGTTCATA GTCATAGGTA
TTTGAGGGTC TAGAGAAGAA AAGGTTAGAG CTGCCTTTTA CTTCTTTTTT TATACATTAG
TAGGCTCGTT GTTCATGTTA CTCTGTATAT TCAAAATTTA TGAGTTAGCA GGAACAACCA
ACTACCAGAC GCTTCTATCA TTAGAAGTTC CTTATAATAT TCAGGTTTGG TTATTTTTGG
GTTTCTTTTT CAGTCTTTCC GTAAAGATTC CTATGATCCC ATTTCATATA TGATTACCAC
AAGCTCACGT GGAAGCTCCC GTAGCCGGCT CCGTCCTTTT AGCGGGTATA TTACTAAAAT
TAGGTGGGTA TGGGTTTATA AGATTTTCTT TCCCCTTGTT TCCGATAGCT TCGGAATACT
TCTCGCCCGT AATAATAGTT CTTAGTTTAA TAGCAGTGAT TTACGGGAGC TTTACCACGT
GTAGGCAAAC AGATATGAAG AGGTTAATTG CTTATTCTTC AGTAGCTCAC ATGGGGCTTG
TGACTTTCTC TATATTTACA CACTCTGTAG AGGGATTAGT TGCCTCTCTA TTCTTAATGA
TAGCACACGG ATTTACAAGC TCGGGGTTAT TCATGGGAGT AACTGTCTTG TACGATAGAC
ACCATACCAG AGCTATTAGG TATTATAAAG GAGTAACTGC CTCTATGCCT GTGTTTGCTG
GGATAGTACT TATACTTACC TTGGCTAATA TTTCTTTCCC ATCTACGTGT AATTTCATAG
GAGAATTTTT TTCTCTACTG TCCGCGTTTC AGTACGCTAA ACTAGCAGGA GCATTAGCTT
GTTCAGGGGT CATACTATCC GCCGCTTACG CTTTATTAAT GTACAATAGA ATATTTTTTG
GGTCTCTCTC CCCCTCAATA ATAAATAACA GAGAAATGAA CAGGAGAGAG TTCAGCTCTA
ATTTGCCTTT GTTGTACTTT ATTTTGTTTC TAGGTATATA CCCGAACTGA ATTAAATTTC
ATTGCAATTA TGCTATTTGT TCTGGGTTTG TTAGGAATAA TATTCAATAG AACTAACTTG
ATATTGGTTT TAATGTCTAT TGAGATCATA TTATTGGCAG TATCAATAAA TTTGTTGATA
TTTTCTTTTT TGTTAAGTTC CCTATTAGGA CAGATATTCT CTATATTCGT GCTCACCGTT
GCCGCAGCTG AATCTGCTAT AGGACTATCT ATTATGGTAG CTTTTTACAA AATTAAAGGA
TCTATATCTA TTAGATCACT CAACTTACTT AAAGGAATGT ATTTTTTGGT TATATTGTTA
CCTTTACTTA GTTGAGTAGT TTGTTGTGGA TTTGGGAGGA AAGTCGGAGA AAAAGGTAGT
GGCATTATTT CCACTGGATG TCTTTTATTA TCGCTACTAA TATCCTGTCT AATATTTACA
GAGGTTTCTC TAGAAAACAG TTCACTAGAA AATGTATTAT GAAATTGGTT TGATATTGGG
CTCCTTAACA ACCCCTTCGG GTTTTATTAC GATGAGTTAA CAGCTTCGAT GCTTATAGTA
GTTACCACGA TCTCTTCTCT AGTTCATTTA TATTCCACGT CCTATATGGC CGGGGACCCT
CATCTTCCTA GATTCATGTC TTATTTGTCC TTATTTACTT TTTTCATGTT AATACTTATA
TCAAGCAATA ACTTTGTCCA ACTCTTTATA GGATGAGAAG GAGTAGGGTT GTGCTCTTAT
TTACTAATAA ATTTTTGATA TACAAGAATA CAGGCTAATA AAGCCGGGAT AAAAGCAATG
CTAGTAAATA GAGTAGGAGA CGTAGGGATG ATATTAGCGA TGATACTTAT TTGGTTGAAT
TTCGGGTCGC TCGAATTCTG CGTGGTTATT TTTATTAATA GGGGCAACAG GCAAATCGGC
TCAATTAGGG CTACATACCT GGTTACCGGA TGCGATGGAA GGGCCTACTC CTGTCTCCGC
CCTTATTCAC GCAGCTACTA TGGTAACTGC GGGAGTGTTT TTGATAATTA GATCTTCACC
CCTATTTGAA CTAAGTTCTT CAGGATTGTT ATTAACAACC CTAATTGGAA GTTTTACCGC
ATTCTTCGCC GCGACCGTAG GTCTGGCTCA AAATGATTTG AAGAAGGTGA TAGCCTACTC
GACTTGTAGT CAATTAGGAT ATATGGTAAT GATATGTGGT ATATCTAACT ATTCTACCGG
GTTATTTCAC CTGTTTAATC ATGCTTTTTT CAAAGCTCTA TTATTTCTAA GCGCCGGTTC
TATTATTCAT GCCCTCTTTG ACGAGCAGGA TATGAGAAGG ATGGGGTCTA TGAAAGAGCT
GACTCCTTTT TCCTTTGCAG CTATATTTGT TGGTTCGGTT TCTTTGATGG GTTTACCTTT
TCTTACTGGT TTTTATTCAA AAGATTTCAT ATTGGAGTTA GCTTTTGATA AATACTTATT
ATCTTTTGCA TTATGATTAG GATTAGGTGC TGCTTTTTTC ACAGCGTTTT ACTCTTTCAG
ACTGATCTAT TTTACCTTTG TAGAAAAGCC TCTGTCTTCT AAAAGAGCTT TGCAAAAAGC
TCATGAGGGC CATTGAAATC TAATAGCCCC TCTAATTTTG TTACTTGTGG GAAGCTTAGC
TATTGGTTAT TCTACCCAAT TTTTTATTAT AAGAGATGTG AGTCCTCCGA TGATTCCAAC
AGAAGACAAA TGAATGCCTA CCATTTTAAG TATTGGTGGG GGTGTACTAG GTTTTGGAAA
ATATCGCTTT CGTCTATTTA CATGGTTACC TATGCTTTTA TAAATGCGGC TTGACAGTTC
AATTACGTTA TTAACCACTT TATCGTTAAG CCCTTCTGAA AATTCGGACT GAATATTAGT
TACAATAAAG TTGATAGGCA GTTGTTGGAG TTTTTAGGGC CAGAGGGTTT ATTAATAACT
TTATCTAAAG GTTCAAGTAA GTCGTCTTTA TTTCAGTCAG GGTGACTAAT GAATTATTTA
TTAATATTCA TATTATGGAA CAACTATTTT TATTGTTTTC AACTTCTATA TTAATATCTG
GAATTATGGT CATCACTTCT ATAAACCCAA TTCATTCTGT ATTCTGACTA ACTCTAACTT
TTGTCTTGTC TGCATCTTTA TTTATTACGA TAAAAATTGA TTTTATTGCT CTGATGCTTA
TTATAGTGTA TGTGGGAGCT ATAGCAATCT TGTTTTTGTT TGTAATAATG ATGATAGACG
TTTTAAAGTT TAAAGAGAGC ATG---GATA TAAATAACCT TCTACCAGTA ACGATTATCG
TTAGTGTATC ATTTCAAAAA TGTTGGGCAC GTCATGTACA CTGATTATTG ACTCCCTTTT
CTCTTAGCAA GTTTCGTGTT GTTGATAGCC ATGGTGGGAG CTATTGTATT CTAAAAGGCA
AGGACCATAT AATCAACAAT CTAG
>Halitholus_cirratus_RU0841
ATGACTTCTT ATTTTGATCA TTTTATTGTT ACTAAAATAA TAACAAGTTA TATAAGCGAT
TCTTTTATGA TTTTATGTTT TGTTATT--- GTATTATACA TGGTTATTTG TAAACATCAA
TTTATCATAC CTACAAGATT ACAAAGTATT ATCGAAATAA TTGTAGAACA TTGAGTCACA
GTTGTAAGAG AGAATTTAGG GGAGAAGACT GATTATTATA TTTTACCTTT ATCTACTTTA
TTTATGTTTA TTCTCGGTAT AAATTTATTA GGATTTTTCT TGTATACTTT TCCTTCAACT
ACTCATATTT CATTAACCTT TGGTATGGCT TTAAGTATTT GATTAGGGGT TATGTTTTTA
GGATTTAAAA ATTTTAAATC TTCTTTCTTT AGTATGTTTA TGCCTACTGG AGCTCCTATA
GCTATGTCTC CTCTTTTAGT AATTATTGAA ATTGCTAGTA ATATTTCTAG ACCAGTAGCT
TTAGGAATGC GTCTTGCAGC TAATCTAACA GCAGGGCATA TTTTATTAGC TATCTTAGCT
GATTTTGGCT GTAAATTATT ATTTTATTCT TTTAGTGTTG CTAATTTATT CCCAATTTTT
ATAATAATGT TTATGACTGT TTTAGAGGTA GGGGTTTTAG TAATCCAAGC TTATGTTTTT
TGTTTACTAT CAATGATTTA TTTAAGAGAT AGTATAAGTT TACATATG-- -TCTCAACTT
GATATATCTA TTTCCTTTAG TCATTTATTT GGATTAGTTT TTTGTTTTTA TATTTTTTTA
CACTATATA- --ACAGTATT ATTAATACAA TTTTGATATA ATCAAAAATT ACGTT---AA
AAGGATATTA TGAGAATAAG AAAAGAAAAT CCTATTTTTT CACCTATTAA TTCTACTGTT
ATAGATTTAC CTTCACCTGT AAACATAAGT TACTTTTGAA ATTTTGGCTC TTTACTTGGT
TTATGTTTAG TAATCCAAAT ATTAACTGGA ATTTTTTTAG CCATGCATTA TTGTGCAGAT
GTATCTTTAG CTTTTTCATC CATAGCACAT ATTAGCAGAG ATGTTAATTA TGGATTTTTG
TTAAAATATT TACATGCAAA CGGTGCATCT GCATTTTTTT TGTGTGTGTA TATACATATT
GCAAGAGGAT TATACTATGG GAGTTACTTA AGAAAACACT TATGAATGTC AGGAGTAGCA
ATATTTTTAA TTATGATGTT AACAGCTTTC ATTGGTTATG TTTTACCA-- -TGAGGTCAA
ATGTCTTTTT GGGGGGCAAC CGTAATCACC AATTTCTTAT CTGCAATTCC TTACATAGGT
AATGATGTAG TACAATGAGT TTGAGGAGGT TTTAGTATTG GTAACGCTAC TTTAAATAGA
TTTTTCAGTC TACATTACTT ATTTCCTTTT GTCTTAGCTG GAATAATAAT AGTTCATTTA
GTTTTATTAC ATGTAAACGG TTCAAACAAT CCTACAGGAT TAAATTCAAA TTCAGATAAA
ATACCTTTTC ATATATACTT TACTACAAAA GATGCTTACG GGTTTATATT AATAATGATA
TTAATTTCAT TATTAGTATT TTACATGCCA AATTACTTTG GTGACCCCGA AAATTTTATT
GATGCTAACC CTTTAGTAAC TCCAATTCAT ATAATGCCAG AATGATATTT CCTTTTTGCT
TATGAGTAAT TATATAACAC GTTGAATATT TTCCACTAAT CATAAAGATA TCGGAACTCT
TTACATTGTA TTTGGGGCTT TTTCAGGAAT GGTAGGCACA GCTTTAAGTA TGCTAATTAG
ACTTGAATTA GCTGCTCCAG GGGCAATGTT TGGTGACGAT CACTTATATA ACGTAATTGT
TACAGCACAT GCATTTGTAA TGATATTTTT CTTAGTTATG CCAGTATTAA TCGGGGGTTT
TGGTAATTGG TTTATACCTT TATACATAGG AGCCCCAGAT ATGGCATTTC CTAGACTTAA
TAATTTAAGT TTTTGACTGC TTCCACCCGC TTTACTATTA TTATTAGGTT CTTCATTAAT
AGAACAAGGA GCCGGAACAG GATGAACTGT ATACCCTCCA TTATCAGGGC CACAAACCCA
TTCAGGGGGA TCTGTAGATA TGGCTATTTT TAGTCTTCAT TGTGCTGGTG CTTCATCAAT
TATGGGTGCT ATAAATTTTA TTACTACTAT ATTTAATATG AGAGCCCCTG GTATGACTTT
CGATAAATTA CCTTTATTTG TTTGATCTGT TTTAATAACA GCTTTCTTAT TACTACTTTC
CCTGCCTGTT TTAGCAGGTG CCATTACCAT GCTTCTTACA GATCGTAATT TTAACACAAC
TTTTTTTGAC CCTGCTGGCG GTGGTGACCC TGTATTATAT CAACATTTAT TATAATGATA
GTGTAGAAGT AAACCAACTT AGTTTTCAAG ATAGTGCTTC ACCTATTGCT GAACAATTAA
TTTTTTTCCA TGATAATGTT ATGTTTCTTA TTGTAATTAT ATTAGTATTA GTGGGATGAA
TATTAATAGC TTCTATGACA AATAAACATT ATTATAAATA TTTAGTAGAA GGGACTGCAA
TTGAAATAAT TTGGACTTTA GTACCTGCTA TTATCTTATT GTTTGTCGCC TTTCCTTCTT
TACAACTACT ATATTCTATG GATGAAATAG TTGACCCTTC TTTAACTATA AAAGCTATAG
GCCATCAATG ATACTGGTCT TATGAGTATT CTGATGTAGA TGGGGAGTCT ATTGAATTTG
ACTCTTATAT GATTCCTACT TCTGATTTAG AAACTGGGGA TTTAAGATTA TTAGAAGTAG
ATAATAAAGT CGTTGTTCCT GTTAATACTC AAGTAAGAGT TGTAGTTACA GGGGCTGATG
TTATACATTG TTTTGCTGTC CCTTCTTTAG GAGTTAAAAT TGATGCTATC CCGGGCAGAT
TAAATCAAGT AAGTTTTTTA ATTAAAAGAC CTGGGGTTTA TTATGGTCAA TGTTCTGAAA
TTTGTGGTTC TGACCATTCT TTTATGCCAA TTGTAGTTGA AGGAGTATCA CAAGAAAAAT
TTGTTAATTG AATTTCTCAA AAAAATTTAC CACCCTTACC ATCTAGTAGA CCCTAGTCCC
TGACCTTATG TCATGGCTTG TGGTGCTTTT TTAACTACTT TCGGGGCAGT AATTTATTTT
CATTATAGCC AAATGATATT ATTATTATTA GGTTTATTAG TTGTAATTCT TTGTATGTTT
GTTTGACTAA AAGATGTAGT TAGAGAAGCT ACATTTCAAG GTTTTCATAC AAAAGCAGCT
GTAGCTGGTC TGAAAATGGG ATTTCTTTTA TTTATTGTCT CAGAAGTTTT ATTTTTTTTT
AGTTTTTTTT GGGCT---TT TTTTCATAGT AGTTTATCCC CTGCTATAGA AATTGGAGTT
ATGTGACCTC CTATAGGAAT CGACCCTCTA AATCCTTTTT CAGTACCATT ATTAAATACT
GCAATTTTAT TAAGTTCCGG AGCTACTGTA ACTTGGGCTC ACCATAGTAT AGTGATGGGG
GCTAGAAAAG AAGCAATAAG AGGATTATCT TTCACAGTAT TTTTAGGTTT AATATTTACT
GCTTTACAAG CTTTTGAATA TGTAGAAGCC CCTTTTTGTA TTGCAGATTC TGTGTATGGT
TCAACTTTTT TTGTAGCTAC AGGATTTCAT GGTTTACATG TTATAATAGG TACTATATTT
CTTTTTATAT GTTTAATTAG ATTAAATAAT TCTCATTTCA CAAGATCTCA TCATTTCGGT
TTTGAGGCAG CTTCTTGGTA TTGACATTTT GTTGATGTTG TTTGGTTGTT TCTTTATGTT
TGTATATATT GATGAGGTTG T---ATGCAA ATTTTAATAA ATTTAATTTT TGATATTATA
AAGTTTTTGA TTATTATAAT CCCCGTTTTA ATTTCAGTAG CTTATTTAAC ACTTGCCGAA
AGAAAAGTTT TAGGGTACAC A---CAAGCA AGAAAAGGCC CTAATATTGT AGGAGTTTTT
GGGTTATTAC AGCCACTAGC TGACGGGGTA AAATTATTTA CTAAAGAAAT GATTATTCCT
AATCATGTTA GTATATTTTT ATAT---TTT TTTGCCCCAA TATTAGCATT AACACTAGGG
TTAGTAGTTT GAGGGGTTAT GCCTCTTGGA GAGTCTATAG TAGTTAGCGA TATAAATTTA
GGCGTACTAC TAATTTTTGC CCTATCCTCT GTTGGGGTAT ATGCTATTTT AATGTCTGGG
TGATCCAGTA ATTCTAAATA TGCATTTTTG GGGGCTTTAA GGGCCGCAGC TCAAATGATA
AGTTACGAAG TTTCAATAGG TTTAATTATT ATATCAACAA TTCTTTGCGC AGGTTCTTTA
AATTTAACAT CCTTAGTGCA AGTTCAAGAG CAAACAATTT GATTTATATT TCCCTTATTA
CCTGCTGCTT TTATGTTTTT TATATCTTGT TTAGCTGAAA CTAATAGAGC CCCTTTTGAT
TTAACAGAGG GGGAATCTGA ATTAGTATCT GGATTTAATG TTGAGTACTC TTCTATGTCT
TTTGCTTTAT TCTTTTTAGC TGAGTACTCT CATATAATAT TTATGAGTTT TCTATTTGCA
CTATTATTTT TAGGGGGTCT TTTTAAAATC TATGTTTATA GTATTTATGT TTATTTGAGT
AAGATCTTCA TTTCCTAGGT TAAGGTATGA CCAATTAATG CACCTTCTTT GAAAAACTTA
CCTTCCTATG AGTATTGCTA TGATTATCAT AGTAAACTGT TTTATATGAG CTTTTAATGC
TTTACCTAAA TATAATGGTT TTCACAGGGT CTATAATGAT TATACTTTGT GATCATTTAA
TTATTATATA CCTAGGTTTA GAATTACAAA CTTTTTCTTT ATTTATTCTA ATTTCTAAAA
ATAAAATATC AATTAAAGGA TCTGAAGCAG GCTTAAAATA TTTTATATTA GGGGCTTTAT
CTTCAGGTTT ATTTTTATTA GGTACTTCTT TTATATTTAC TACTGGTTTA TCTTTAAATC
TTAATATGTT TATCTTTATT TTTTAAACTA GCTATTTTTC CGTTACATTT CTGAATTCCG
GATATATATG AAGGTTCTTC CTGAGAAGTT ATTACTTTAT TATCTACTCT ACCTAAAATA
AGTGTATTAT CTATTATTCT TCAAATTTTT TATTCTTTGT GCTTTAGCAT CTATTATAGT
TGGTACTATA GGAGCTTTAA ATCAGACTAA GTTAAAAAGA CTTTTAGCTT ATAGTGGTAT
AAGTCATATG GGTTTTATAA TGTTAGGTTT TGGTATTTTA AGTAATCAAG GATATGAAGC
AAGTTTTGTT TATTTATTTA TTTATGTGAT AACTATGATA GGTTTATTTT TACTTGTAAA
ATTTACTTTT TTTACAAAAA ATTATTACTT AATTGAATTT TGCCTTTTCA TGAGGTGTAT
TTTTTTTATC CATAGCAGGT ATACCTCCTT TATCCGGTTT TATAAGTAAA TGATTAATTT
TAACTGTTGT CATGGATTAT CAGTATATAA TTTCAGCTTT AATTGGGATT ACATTTTCAG
CTATAGCAGC GGGTTATTAT CTAAGAGTAT TAAAAATAAC TTATTTTCAA AAATCAGCTT
CTTATTTAAA TTGAGAGTAT ATTATTTGGA TTTTCAATTT ATATATCTTT ATTTTTAATA
ATCCACCCTA GCTCTATATT CACTAGTTTT TATCTAGGTT TTAATTATTT TTTT------
ATGAACTTAG ATTTTTTAAC TATTTTAATT ATTTTAACAA TAAGTTTAGT ACTATCAACT
GTAATTTCAG TGGCTTCTTA TTTATTAGGA GAAAAATCAC CGGATAAAGA AAAAGTATCA
GTTTATGAAT GTGGTTTTGA CCCTTTTCAT TCACCTGGGG AGCCTTTTTC TATAAGATTT
TTCTTAATAG CTATATTATT TTTAGTTTTT GACTTAGAAA TATCTTATTT ATTTCCGTGG
TCGGCTAGTT CTAATATTAT ACCATTAAAT GGTCAAATAA TTATAGGCTT ATTTTTACTA
ATTTTAGTTG TAGGATTAAT TTATGAATGA ATAAAAGGAG GTTTAGAATG AGAA---ATG
TATATAAAAA TATTATTTAT TTTACCTTTA ATAGCAATTA TGAATATT-- -ATTTCTACT
TCTAGATTTA ACATAAAAAA ACTTGAAAAA ATTTCATTAT TTTGATCCAT TCTTTTACTT
GAGGCTATAT TACTTTTGCT ATTGATGGAG TATCCTTATT TTTTATAGGG TTAAGTATAA
TATTGATACC TATATGTATT ATAATGAGTT GAAAAGCAAT TAATCATTTT AAAAAAGAAT
TTTTATTAAG TTTATTTTCT ATAGTTTTTT TATTAATTGG AGTATTTTCA GTATTAGATA
TCTTAGGATT TTATATATTA TTTGAGGCTA TCTTAATACC TATGTTTTTA ATTATAGGTG
TTTGAGGTTC AAGAGAAGAA AAAGTGAGAG CAGCTTTCTA CTTTTTCTTC TATACTTTAA
TTGGTAGTTT ATTAATGCTA TTAGGGATAT TTAAATTATA TTCAATATTT GGTACAACTA
ATTATCAAAG TTTAATTTTA TTAGATATCC CTAATTACAT ACAATACTGA TTATTTTTAG
GGTTTTTCGC TAGTTTAGCA GTAAAAATAC CAATGATACC TGCTCACATA TGATTACCTC
AAGCTCATGT AGAAGCCCCA GTAGCTGGTT CAGTATTACT AGCTGGTATA TTATTAAAAT
TAGGGGGGTA TGGGTTTATA AGATTTGCTT TCCCTTTATT TCCAATTGCT AGTGAATATT
TCTGCCCTTT TATTCTTTTA TTAAGTTTAA TAGCTTTAAT TTATGGTAGC TTAACAACTT
GTAGGCAAAC TGATATTAAA AGATTAATAG CTTATTCTTC AGTAGCCCAT ATGGGATTAG
TAACTTTAGC TATTTTTGTT CATTCTATAG AAGGGTTAGT TGCATCTTTA ACAATGATGA
TTGCTCATGG TTTAGTAAGT TCTGGGTTAT TTATGACTTC AGCAGTTATT TATGTAAGGC
ATCATTCAAG AGCTATAAAA TATTTTAGAG GGTTAGCAAT AACTATGCCA ATTTTTTCAA
GTATAACATT AATTTTAATT TTAGCAAATA TAGGATTTCC TCTAACTTTT AATTTTATAG
CTGAATTTTT TTCTATATTA TCGGCTTTTA ATTATTCTTA TTTAGTAGGG GTATTATCTT
GTATAGGAGC TTTATTAGCA ACTGTCTATG CTTTATATTA TTATAATCGT GTATATTTTG
GAACCCTTTC CCCTCATTTA AATTTTTCTA GAGAAATGTT AAATTTTGAA TTTCAAGGGT
TTTTACCTTT GATTATTTTA ACTATATTAT TAGGAATCTT CCCAAATATT ATTAAATTTC
TTACCTTTAA TTTTATTTAT TTTAAGCATA ATGGGTATAC TGATTAATAG GTCAAATATT
ATTTTAATAT TAATTTGTAT AGAAATGATG TTACTATCTA TTTCATTAAA TTTCTTAATA
CATGCTTTTA TACTAGATTC TTTATTAGGT CAAATTTGTT CTATTTATAT AATAACAGTA
GCTGCCGTAG AATCCGCTAT TGGATTATCT ATCATGATTT CTTTTTACAA ATTAAAAGGC
TCTATTTCTA TAAGATTTTT AAATCTACTA AGAGGAATGT ATTTATGTAT ATTATTTTTA
CCTTTATTAA GTTTTATAAT TTGTTCTTCT TTTGGGAGAA AAATAGGGTA TGAAGGAGTT
AAAATTTTTT CTACTTCTTT GTTATTTTTA ACTTTTGTGT TATGTTTAAA AGCTTGATTA
GAAGTAAGTG TGTTTAAATC TGGTTTAGTA TTATTTTTAT GAAATTGATT TGATTTAGGG
GGTTTAACAG TTAATTTTAG TTTACAATTT GACGAAGTTG TATGTTCAAT GTTAATTCTT
ATAACTTGTA TCTCTTTTTT TGTTCATTTA TACTCTACTT CTTATATGAA TGGCGATCCT
CATTTACCTA GGTTTATGTC TTATCTTTCA CTATTTACTT TTTTTATGGT AGTTTTAGTT
ACTAGTAATA ATTTAGTCCA ATTATTTATA GGTTGAGAAG GTGTTGGGTT ATGTTCTTAC
TTATTAATAA ATTTTTGATT CACAAGAATT CAAGCTAATA AAGCCGCTAT TAAAGCTATG
GTAGTTAATA AAGTAGGAGA TATAGGGGTA TTATTAGGAA TTATTTTACT TTGAAAAATA
TTTGGTTCTC TTGAGTATAG TTGTATTCCT TTTATTAATA GGAGTAGTAG GAAAATCTGC
TCAAATTGGT TTACATATGT GATTACCAGA TGCAATGGAA GGACCTACCC CTGTATCTGC
ATTAATTCAC GCAGCTACTA TGGTAACTGC TGGGGTATTT TTAATTATAA GAATGTCTCC
TTTTTTTGAG CAGACCCCTT TAATCCTATT AATTATAGTT TTTTTAGGTA GTTTAACTGC
ATTTTTTACT TCCACTATTG GCCTTACACA AAATGATTTA AAAAAGGTTA TTGCTTATTC
AACATGTAGT CAATTAGGTT ATATGGTTAT GATTTGTGGG TTTTCTCAGT ATAATTCTAG
TTTATTTCAT TTATTGAATC ACGGATTTTT TAAAGCTTTA TTATTTTTAA GTGCTGGTTC
AATTATACAT GCTTTAACAG ACGAACAAGA CATAAGAAAA ATGGGTTCTA TGAGATTTAT
TACTCCATTA TCTTATGTTT GTATATTTAT AGGTTCTATA TCTTTAATGG GGCTACCTTT
TTTAACCGGG TTTTATTCTA AAGATTTAAT ATTAGAATTA ATTTATGGGG AGCATTATTT
ATCTTATGCT TTGTGATTAG GGTTATTAGC CGCTTCTTTA ACCGCATTTT ATTCTTTTAG
ATTAATATAT TTCACTTTTG TTAATAAACC TCAAGGATCT TTAATATCAT TTAAACATTC
CCATGAAGGT ATGTGAAATT TAACAAGTCC TTTAATAATT TTATTAGTGT GTAGTATAGT
AGTAGGTTAT TTCTTACAAT TTACTATTCT AAAAGATGAG TTACCAATAA TGATCCCTAA
TTTTAATAAA TTTCTACCTC TTTATTTAAG TTTAACAGGT GCAATACTAT CAATTGACAT
CATGGGCTTA AAAATATTAT AATTAAATTT TATAGTTTTA CAAATGGGGC CTGATATTTT
GACAGTTTTA TTAATTATTA CATAGTTAAG CCTGTTCTTT CTATTGGTTT TAATGTAACT
TATAAATTAT TAGATAACCA ACTACTTGAA AGTCTAGGCC CTACAAAAGT CACACAAAAA
TTATACACTA GTTCTAGTTT GATAAGCAGA TTACACTTAG GAAAAATATC AGTTTATACT
TTTATATTTA TACTATGGAA CAATTATTTT TTTTATTTTC CATTTTATTA ATAGGATCAG
CAGTTATGAC AATAACTTCT TCTAATCCTA TACATTCTGT TTTTTGATTA GTCATAGTTT
TCTTGTATAG TGCTGGATTT TTAATATCCC TTAATTTTGA ATTTCTAGCC TTAATGATTA
TAATTATTTA TGTAGGGGCA ATTGCTATAT TGTTTTTATT TATAATAATG ATGTTAGATA
TAGCACAATT AAGAAAAATA AAT---CCTG TTAACAATAT TATGCCTATT TTATTTATAA
TAGGCGTAAA TATTAAGTAA TTTAGGAGTT AATCTCTACT CAGAGTATGC TTACCCTTTA
TTAATTATAA GTCTTTTACT ATTAGTAGCC ATGATAGGTG CAATAGTTTT CTAGGAAACA
AAATTTATCC GACCAACATC AAAG
>HM369413
ATGTCTTCCT ATTTCGATCA TTTTTTAATT ATTAAAATTT TTGGG---TT CTTATTTGAT
TCTCATTTGA TATTGATATT ATCTATA--- TTTATAATTT TTATAGCTTT AAATTTTACT
TTTATAATCC CTTCAAGAAT TCAATTATTT TTTGAAATGA TTATTAATCA TTTTTTTCAA
ATTGTAAAAG AAAATTTAGG AAACAATTCC CAAATATATG TATTATTTTT ATCAACTTTA
TTTTTTTATC TTTTATCAAT TAATTTATTA GGGTTTTTTA TTTTTACTTT ACCACCCACT
ACTCATATTT CACTAACTTT CGGATTATCA TTTTTCATAT GATTATCAAT AATAGTATTT
GGATTTTTTA ATTTTAAAAG TTCTTATTTA AGTATGTTTA TGCCAACAGG GGCTCCTTTA
GGTCTTTCTC CTTTATTAGT ATTTATAGAA CTAGCTAGTC ATATTTCTAG ACCTATAGCT
TTAGGAATGC GTTTAGCAGC TAATTTAACA GCTGGACATA TTTTATTAGC TATTCTCTCT
GATTTTATAT TTAAGATGAT ATGTTTTTCT TCTTCTTTTT TTAATTTATT TCCTTTAATG
ATTATTATAT TTATGATTAT ATTAGAAATA GGTGTCTTAG TAATTCAAGC TTATGTTTTT
ACTCTTTTAT GTTTAATTTA TTTAAAAGAT AGTTTAATTC TACATATG-- -TCTCAATTA
GATTTATCTT TATATTTAAA TCACTATTTT GTTTTACTAT TATTATTTTT TTTATTAATA
ATTTTAATA- --AGTTTAAG ATTTTATAAT TTTTTCTTAG TTTTAAACAT AAGTA---TA
TAATATATTA TGAGAATTAG AAAAAATAAT CATCTTATAA AACACATTAA TTCTACTTTA
ATCGACCTTC CTTCCCCATC AAATATAAAT TATTTATGGA ATTTTGGATC CTTATTAGGA
TTATGTTTTG CAATTCAATT AGTTACTGGT ATTTTTTTAG CCATGCACTA TTGTGGAGAT
ATAATTTTAG CTTTTAAATC AATAGTTCAT ATATGTAGAG ACGTAAATTA CGGATTTCTA
CTAAAATCAA TTCACGCTAA CGGAGCTTCT TTGTTTTTTA TCTGTGTTTA TATTCATATA
GGTAAAAGTT TATATTATGG GGGTTATCAA AAAAAACCTA TTTGATTTTC GGGTATAATT
ATATTTATAG TAATGATGAT TACTGCTTTT ATAGGTTATG TTTTACCT-- -TGGGGACAA
ATGTCTTTTT GAGGAGCTAC TGTTATCACA AATTTCTTAT CTGCAATTCC ATATATAGGG
GATGATATAG TTCAATGAAT TTGAGGTGGA TTTAGTGTAA ATAATGCTAC CTTAGGTAGA
TTTTTTAGCC TGCATTATTT ATTTCCGTTT GTACTAGCAT CATTAATTTT AATTCATATA
GTGTTAATAC ATAGTGTCGG ATCAAGCAAT CCTTTAGGAA TTAATAGCAA TTTTGATAAA
GTCCCATTTC ACTGATATTT TGCAATAAAA GATATATATG GATTCTTTAT ATTAATATTT
ATTTTATTAT TTATAGTATT TTTTTATACT AATACTTTAG GAGACCCAGA AAATTTTATT
AATGCTAATT CATTAGTTAC CCCCGTTCAT ATAATGCCAG AATGATATTT TTTATTTGCT
TATGTATAAT TGAATCACAC GTTGAATGTT TTCAACTAAT CACAAAGATA TAGGAACTTT
ATATATAATT TTTGGCGCAT TTTCTGGAAT GATAGGAACT GCTTTAAGTA TGTTAATTAG
AATAGAACTA TCAGCACCAG GGAGAGTAAT AGGGGACGAT CATTTATATA ATGTTATAGT
CACAGCTCAT GCTTTTGTAA TGATATTTTT TTTAGTTATG CCAGTTTTAA TAGGAGGTTA
TGGGAATTGA TTTGTACCTA TATATATAGG AGCCCCAGAT ATGGCTTTTC CTAGATTAAA
TAATTTGAGT TTTTGACTAC TTCCTCCAGC ATTAATTTTA CTTTTGACTT CATCCTTAGT
CGAACAAGGA GCAGGAACAG GTTGAACTGT TTACCCCCCA TTATCTGGGC CTTTAGCTCA
TTCAGGAGGA TCTGTAGATT TAGCTATTTT TAGTCTTCAT TGTGCTGGAT TTTCTTCCAT
TGCAGGAGCA ATTAATTTTA TTACAACTAT TTTTAATATG AGAACACCGG GTTTAACATT
TGACAAACTT CCTTTGTTTG TGTGATCAGT GTTAATAACA GCATTTTTAT TACTCCTTTC
TTTACCTGTT TTAGCAGGAG CAATAACTAT GCTACTAACT GATAGAAATT TTAATACTAC
TTTTTTTGAT CCAGCTGGAG GAGGAGACCC TGTTTTATAT CAACATTTAT TATAAAGATA
TTCCTGAAAT AAATCAACTT TCTTTCCAAG AAAGTGCTTC ATCTTGTAGT AATAATTTAA
TATTTTTTCA TGATAATACA ATGTTTTATA TGATAATTAT TCTTGTATTA GTAGGATGAC
TATTATTTTC AATAATTATT AATAAAAATT ATAACAAATT TTTACTAGAA AACAATTTTA
TTGAAATTGT ATGAACATTA ATACCTGCTA TTATATTAAT AATTATAGCT ATTCCTTCTC
TATTTTTATT ATATTCTATT GATGAAAATG TTGAACCTTC TTTAACTGTA AAAATAGTTG
GTCATCAATG ATATTGATCT TATGAATATT CTAATTTTTC A---CCAAAT ATAGAATTTG
ATTCTTATAT GATTCCTACT ACAGATTTGA ACCAAGGTGA TTTTAGATTA CTTGAAACTG
ATAATGATCT TGTTTTACCA GTTAATACAA AAATTAAATT AATTGTTTCA AGTGCTGATG
TTATTCATTG TTGAACAGTA CCTTCTTTAG GCGTAAAAGT AGATGCTATT CCAGGTCGTT
TAAATCAATT AAATTTTATT ATTAATAGAC CTGGTAAATT TTTTGGTCAA TGTTCAGAAT
TATGTGGTCT TAATCATTCT TTTATGCCTA TTTCAATTTA TTCCGTTTCT CAAGAAAAAT
TTATAAACTG ATCTATTAAC AAAATATTAT CATCCTTTTC ATTTAGTAAA TCCTAATCCT
TGACCATTTT GTATATCAAT GGGTGTATTG TATTTAACAT TAAATACTGT TGCTTATTTT
CATAAAGGGT TTTATTATCC TTTATTATTA AGTTTTATTT TAATAATTTT ATTTATGATT
TTATGATTTA CAGATATATT TGTAGAATCT AGTTTAGAAG GGGCTCATAC TAAATTAGTT
TTAACAGGTC TAAAATTAGG TTTTATATTA TTTATAATTT CAGAAATATT ATTCTTCTTT
TCTTTTTTTT GAGCA---TT TTTTCATTCT AGTCTTTCCC CCTCTGTAGA AATAGGAATA
AATTGACCTC CTTTAGGAAT AATAACTTTA AACCCATTTT CTATACCACT GTTAAATACT
ATTATTCTTT TATCATCAGG AGTAAGTGTT ACTTGATGTC ATCATAGTTT AATACAAAAA
AATAGAAATC AAAGTTTAAT TAGTTTAATA ATTACTATTA CTTTAGGATT ATTATTTACA
TTTTTACAAG CTTTAGAATA CTTAGAATCT AATTTTTGCA TATCTGATTC TGTTTATGGT
TCTATCTTTT TTGTAGCTAC AGGATTTCAT GGAATTCATG TTATTATTGG TACTATATTT
TTATCAGTAT GTTTACTTAA AATTTATTTT TCTCATTTTA CTAATTCTCG TCATTTTACT
TTTGAAGCTG CATCATGATA TTGACACTTT GTTGATGTTG TTTGATTATT TTTATATATA
TGTATTTATT GATGAGGTTC T---ATGAAA AATATATATT TAATTATTTT AGAAATTGTA
AAGTTTTTAA CAATTGTTAT TCCAGTTTTA ATCTCTGTAG CTTATTTAAC TTTAGCAGAA
AGAAAAATTT TAGGCTATAG T---CAAAAT AGAAAAGGCC CTAACGTAGT AGGAATATAT
GGATTATTAC AACCTTTAGC TGACGGTGTA AAATTATTTT CAAAAGAATT AATTATTCCT
AATCATGTAA ATATTTTTCT TTAT---TTA TTTTCTCCTA TATTAGCTTT AAGCTTATCA
TTACTTATTT GAATAATTAT CCCATTAGGA ATTAATAATT TAATTTTTGA TTTTAATTTG
GGAATTATGT TTATCTTTGC TATTTCTTCT ATAAACATAT ATTCTATTCT TTTATCTGGA
TGATCAAGTA ATTCCAAATA TGCTTTTTTA GGTTCATTAA GAGCTGCTGC TCAAATGATA
AGTTATGAAG TTTGTATTAG TTTAATTATT TTTTCTTGTA TTTTATGTGC TGGAACTCTA
AATATTTATT CTTTAATAAA CTCACAAAGT CAGAGTATTT CTTATATTTT TCCTTTATGA
CCTATAGCTA TAATGTTTTT TATATGTTTA TTAGCAGAGA CTAACAGAGC TCCATTTGAT
TTAACTGAGG GAGAATCAGA ATTAGTTTCT GGTTATAATG TAGAATATTC TTCAATGTCT
TTTGCTCTAT TCTTTTTAGC AGAATATTCT CATATAATAT TTAGTAGCGC TTTTTTTGTA
ATTTTATTTT TAGGAAATCT TTTTAAAAAT GATTCTGTTT ATATTTCTAT TTATTTGAGT
AAGAACTTCT TTTCCTAGAT TAAGATATGA TCAACTAATG AGTTTATTAT GAAAGTCTTA
TTTACCACTA AGTTTATCAT TTATTATTAT AACAAATTCT TTATTATGAG CTTTTTGAGG
TTTATCTATA TAGCTTTATT TTATTGTCAA TAATAATAAT AATATTATCT AACAATTTAA
TTATATTATA TTTATCTGTA GAAATACAAA CTTTTTCATT ATTAGTTCTA ATAGGTTCTA
ATAGAAATAA TATAAAAAGC TTAGAAGCAA GTCTAAAGTA TTTTATTTTA AGTAGTATTT
CATCTGGATT TTTTCTTTTA GGTCTTGTCT ATTTATTTAA GACTTCAATC TCATTAGATT
TTATTAATAT TATCTCTTTT ATTTAAACTA GGTCTAGCCC CATTTCATTA TTGAATTGCT
GATATTTATG AAGGATCTGA TTTTGTACTA ATATTATTAT TATCTTCCTT ATGTAAACTA
TCTATATTTA TTATATTATT AAAATTTGCT TATGTTTTTA GGTGGATTAT CAATTGTTAT
AGGAACTATT GCCGGGTTTA ATCAAACTAA AATAAAAAGA TTAATAGCTT ATAGTGGTAT
TTCTAATTTT GGATTTATTA TCATATCCTT AAGCTTAAAT AATATAATAG GTATTGAAAT
TTGTTTATTA TATCTTTTCA TTTATTTATT TACAAATTTA TTTATAATTA TGATATTAAT
ATTA---TAT AAAGATAATA TAGAATTTAT TATAGAACTT AACAATCGCT CTAGTTATTA
TAACCTTTTC TATAGCAGGA ATTCCTCCAC TTTTAGGGTT TTTAAGTAAA TTTATTCTTA
TTTCAACTTT AATAAATTAT AACTATATTA TAACAGGATG TTTATGTCTA CTAATTACTT
GTATAGGTAT AGGATTTTAT TTAAGAATAA TAAAAATACT TTTATTTCAA AATAATAATT
TTTATGTTTC TTGAAATAAT ATTATTAGGT TTTATATTAT ATTACACACT ATTTTATTTA
TTAAATCCTA AGTTTTTTAT TTCTTTAATA ACTTATCTAT TAAATTTA-- ----------
ATGAAATTA- --------AA CTTGTTTATT TATTTATCCA TAAGTTTTAT TCTTAGTTTT
ATAGTTTTAT TTTTTTCAAT TTTTCTTTCT TTTAAATCAC CAGATAAAGA AAAGGTTTCT
ATCTACGAAT GTGGTTTTAA TCCTTTTCAT TCGACTGGTC AACCATTTTC TATAAGATTT
TTTTTAATTT CTATTTTATT TTTAGTATTT GATTTAGAAA TAATTTATTT ATTTCCATGA
TCAGTAAATT CAAACTTAAT AGATTATTAT TCACAATTTA TTATATATTT ATTTATAATG
ATATTAGTTA TAGGATTAGT TTATGAATGA TTAAGAGGGG GTTTAGAATG AGAG---ATG
TATATAATTT TTCTTTTATT AATCCCATTT TTAAGTATAT TAAATATT-- -TTATTTCTT
AAAAGAAATA GT---AGTAA CATCTTTAAT ATTTCTTTAT CTTGATCTTT AATACTATTT
GAAATAACTT TATTCTTTCT ATTGATGGAA TATCTATATT TTTTATTGGA TTAAGTATTT
TATTGATTCC TATATGTATA TTGATTAGTT TGAGATCAAT AAAGTATTTT AAAAAAGAAT
TTAATATATT ACTATTTATA TCAGTTATTT TATTAATAGG GGTGTTTTCT ATTTTAGATG
TACTATGATT TTATATTTTA TTCGAAAGCA TATTAATACC AGTTTTTATT ATGATTGGTA
TATGAGGGTA CAGAGAAGAA AAAATTAAAG CTGCTTTTTA TTTTTTCTTC TACACTTTAA
TAGGATCTTT GTTAATGTTA ATAAGTATAT TTAAGCTATA TTCTTTAATT GGAACTACTA
ATTATGAAAA TTTATTAATT ATAAAAATCC CATATGATAT TCAATTTTGA TTATTTATAG
GGTTTTTCAT AGGTTTAGCT GTAAAAATAC CAATGGTACC ATTTCATATT TGACTTCCAC
AAGCTCATGT AGAAGCACCA ATAGCAGGTT CAATTTTATT AGCAGGAATA CTTTTAAAAT
TAGGAGGATA TGGATTAATA AGATTTTGTT ATCCAATATT TCCTTCAGCC TCTCAATTTT
ATTATCCATT AATTATTATA ATAAGTATAA TAGCCATAGT TTATGGCGCT TTGACTACAT
GTCGTCAAAT AGATATAAAA CGTTTAATTG CTTATTCTTC AGTATCTCAT ATGGGTTTAG
TAACTGTAGG TATTTTTTCA CATTCTATTG AAGGATTAAC AGGATCAATA TTAATGATGA
TTGCTCATGG TTTATCTAGT TCAGGTTTAT TTATTATAAC TTCAATTATT TATTTTAGAT
TTCATTCTAG AATTATAAAA TATTTTAGAG GTTTGACTAT TACTATGCCC ATCTTAAGTA
TAATTACATT TATTTTGATT TTAGCTAATA TTTCATTTCC ATTAACATTG AATTTTATAG
CTGAATTATT TTTAATAATT TCAGCTTTTA AATTCTCCTT ATTTATAATT TTATTAATCT
TATTAGGTGT TTTTATAAAT TTAATATATT CTTTATGAGT TTATAATAGA ATATTTTTTG
GTTCAAATTC AATTCATTTA AAATTTTCAA GAGATATAGT AAATTTCGAA TTTCAAAGTC
TACTGCCATT AATAATATTT ATTATTATAT TAGGAATTTA TCCCAATATA TTTTAATTTA
TTAGTAGTAA TTATGTTTTG TATTAGTATT ATAGGTATAA TCATAAATAG AAGTAATATA
ATATTAATTT TAGTTAGTAT AGAAATTTTA TTACTATCAA TTTCAATGAA TTTTATGTTA
ACCTCATTGA CTAATTTTTC TTTAGAGGGA CAAATAATAG CAATATATGT AATAACTATA
GCTGCTATTG AATCAGCTAT TGGATTATCA ATAATAGTAG CTTTTTATAA AATAAAAGGA
TCTATTTCTT TAAAATTATT AAATTTATTA AAAGGAATGA TTTTAACTAT AATTTTTTTA
CCTTTATTTA ATAGTTTATT ATGCGGATTT TTTGGTAGAT TTTTTGGTAA TAAAGGAGTT
AAATTGATTT CTTTTTTTCT TATTATAATT ACACTTATTA ATTCTTGAAT TATTTTTTAT
GAAATTAATT TTAATAATAC CTTTTTATAT TATATATTAT TAGACTGATT TAATTTAGGC
TTATTAAGTA ACTCATTTAA TTTAAAATTT GATTTAATTA CTACAAATAT GCTAGTTTTA
GTAATTACTG TTTCATTTTT TGTTCATCTA TTTTCTTATT CTTATATGGA AAACGACCCT
CATTTACCAA GATTTATATC TTATTTATCC CTATTTACCT TTTTTATGAT AATATTAATA
TCAAGTTCCA ATTTGATTCA ACTTTTTATA GGATGAGAGG GGGTTGGATT ATGTTCATAC
TTATTAATTA ATTTTTGATA TACCAGAATT CAGGCTAATA AATCAGCAAT AAAAGCAATG
ATTATTAATA AATTAGGAGA TATAGGGTTA TTAATCGGAA TAATATATTT ATGAATATTT
ACTGGGTCTT TTGAATTTAA TGATATTTTT TGTATTAATA GGTGTAATAG GAAAATCTGC
TCAATTAGGA TTTCACATGT GATTACCTGA TGCAATGGAA GGGCCTACTC CAGTTTCAGC
ATTAATTCAT GCAGCTACAA TGGTTACAGC TGGGGTATTT TTAATTATTA GAATGTCACC
TATATTTGAA CTTTCATCTA CTGTATTAAT TTTAATAATT ATTATAGGAA GTTTGACTTC
TTTTTTTTCA GCAACTATAG GAATGGTTCA AAACGATTTA AAAAAAGTAA TAGCATATTC
TACTTGTAGT CAATTAGGTT ATATGATTAT GATCTGTGGA TTTTCTTTTT ATGACTTAAG
TTTATTTCAT CTAATAAACC ATGGGTTTTT TAAGGCATTA TTATTTCTCA GCGCAGGATC
AATAATTCAT GCTATAAATG ATGAACAAGA TATGAGAAAG TATGGTGCTT TAAAAAACTT
TTTACCTTTA ATATTCATTT TTATAATCAT AGGATCTATA GCATTATTAG GATTACCATT
TTTATCAGGA TTTTATTCTA AAGATTTAAT TGTCGAAGTA GCATTATTTT CAAATTTCTT
ATCTTTTTCT GTTTGAATTA GTATTAGTGC TGTATTTATT ACAGCCTTTT ATTCTTTAAG
ATTAATTTAT TTCACTTTTA TTAATAACCC GCAACAAAGT ATAAATAATT TTAACAATAT
TCATGAAAGC GATTATAAAA TTATTATTTC ATTAAGTTTA TTAATATTGT TTTCTATTTT
TTCTGGATAT ATGTTCCAAT TTATAATTAT AAAAGATAAT CTTCCTAATA TGATTTACAA
TATTAATAAA TTATTACCCC TTTTTCTTAG TATACTAGGA ATTATTACAG CTATTGAAAT
GTTACCTTTA CAACTTATTA TAAAAATATT TATTTATTCT TAATTAATAA TTGATATTTT
GACATACTAA TTAATTATAT TCTTTCTAAA AAAATAAGTC CTTTAGGGTA TAAAATTACT
TATAAATTTA TAGACAATCA AATTTTAGAA AGTCTAGGGC CATTTTATTT TAATAAAACT
ATAGGTATAA TTTCTAATAA ATCTAGTAAA ATTTATTTAA ACTCTATTTA TTCTTATATT
TTAATTACAT GTGTATGAAT GAATTTTTCT TTTTTTTTTC TATTTTGATA ATTTTAGGGT
GTTTAATGTG TATTAATTCT TTAAACCCCA TTCATTCTGT TTTTTGATTA GTAACTGTAT
TTTTTTTTTC CTTCGCTTTA TTAATTAATT TAAACTGGGA ATTTTTGCCA TTATTATTAA
AAAAAATATA TGTGGGGGCT ATAGAAATAT TATTTTTGTT GGAAAAAAGG AGGTTAGATA
TAATTCAAAT AAAAAAAAAT TCT---AATA TAAACAATAT AATCCCTATA ATTTTAATTA
TTCTAAGTTT ACTTTCATAA TCTAGCTTTA TTTTTTTATT CTAAATATTC TATAAATTTT
ATATTAATTA GTATTATTCT ATCCATAGGC ATGATAGGAG TAATTGTTCT CAAAAAAACA
AAAAATATTT ATTCAACATT TAAG
>HQ694729
ACAGCAAGTT ATTTTGATCA GTTCGGTATA GTTAGCTTAA TTCCGGGA-- -ATTACTAAT
AGTTCTTTAA TGCTAATATT ATCTATA--- ACATTTATAG TTGGGTTTTT CAGTATTAAT
AGATTAATTC CCGGTAGGTG GCAGTCTGTG ATAGAAATAA TTTATGATCA TTGGATAGTT
TTGGTAAAGG ATAGTTTAGG TGTTAAAGGG TCTAAATATT TTCCATTTGT TTTTTCGCTA
TTTTTATTAA TAGCTTGATT AAATGTGTTA GGGTTGTTTC CTTATGTTTT TACCGTAGGT
ACACATATAA TAGTGACTTT TGGTTTGTCA CTTTCTATTT TAACTGTAGT TACAATATTA
GGAGTCAAAA ACTTTAAAGC TGATTTCTTC AGTATGTTAA TGCCCCAAGG GGCGCCTATG
GGGTTAGCAC CATTATTAGT TTTAATAGAG ACAGCTAGTT ATTTGTCTAG GGCTCTCTCT
TTGGGGATTA GACTTGCAGC TAATCTTTCT GCAGGTCACC TATTGTTTGC CATATTAGCT
AGCTTTGCCT ATCAAATGTT GATGGGTGAT CTTGTTCTTT TAAGCATTTT TCCTATAGCA
ATTATGGTTT TTATAACCGC ATTAGAAATC GCTGTGGCAA TGATCCAAGC TTATGTGTTT
TGTTTGTTAA TCACAATATA CTTGGGAGAT ACAATTAATT TACATATG-- -CCTCAATTA
GATGTAGTCA CATTTGTAAA TCAATATGTT TGAATCATAG GATCAGTAAG CGTAGTAGTA
ATAATTATGC TCTCTGTAAT CCTTCCTTCA ATTAAGAAAC TTACTCAGAT CAGTC---AA
AAAATTAATA TGAGAATAAG AAAATATAAC CCACTAGCGA CAATCGTTAA CGATATTTTG
GTAGATCTAC CTTCACCTTC TAACATAAGT TATTTATGAA ATTTTGGGTC CTTGCTAGGA
CTATGCTTGA TAATACGAAT AGTAACAGGA ATATTTCTTT CCATGCATTA TTGTTCTGAT
ACTACACTCG CTTTTTCTTC TGTAGCTCAT ATTATGAGGG ATGTAAACTA TGGGTTTATC
CTAGAATATA TACATGCTAA CGGTGCTTCT TTATTTTTCC TATGCGTATA TATACACATA
GGAAGAGGGC TATACTACGG AAGTTTTATG AAAAGAGAGC TATGGCTTTC TGGAGTAACA
ATTTATATTA TTATGATGGC TACTGCCTTT ATAGGCTATG TACTTCCT-- -TGAGGTCAA
ATGTCCTTTT GAGGAGCTAC TGTGATTACA AACTTGGTAT CTGCCATACC TTATGTGGGA
AATGATATAG TACAATGATT ATGAGGGGGC TTCAGCGTTT CTAATGCTAC CCTTAACAGA
TTTTTTAGTT TACATTATTT ACTACCTTTT CTGCTGGCAG GATTAGGAGC TGCTCACATT
ATTCTACTGC ATGCAGCAGG GTCTTCTAAC CCAGTTGGAG TAAAGTCTGA TGTGGACAAA
ATACCTTTTC ATTCTTATTT TTCCTTCAAA GATGTATACG GAATGTTATT ATTAGGAATA
ATATTAACAC TGTTAGTTTT TTTCGCTCCC AACATTTTGG GAGACACAGA GAACTATATA
CAAGCTAACC CTTTAGTTAC TCCAGTCCAT ATTCAACCCG AATGGTACTT TCTATTTGCT
TATGAACACA TATTTATCAA GATGATTATT CTCAACTAAC CATAAAGATA TAGGAACATT
ATATCTAATA TTCGGTGCTT TCTCTGCTAT GGTAGGAACT GCCTTTAGTA TGATTATAAG
ATTGGAACTG TCAGGACCTG GATCTATGCT AGGAGATGAC CAATTATACA ATGTTGTAGT
AACTGCACAT GCTCTAATAA TGATTTTCTT TTTTGTTATG CCCGTCTTAA TAGGGGGGTT
TGGAAATTGA CTGGTTCCAT TATATATTGG AGCCCCAGAT ATGGCTTTCC CAAGGCTTAA
CAATATTAGT TTTTGATTGC TACCCCCAGC TCTGCTTTTA CTATTAGGGT CTTCTCTTAT
AGAACAGGGA GCAGGTACTG GATGAACAAT TTATCCCCCC CTAAGCGCAA TTCAGGCCCA
TTCCGGTGGT TCAGTAGATA TGGCTATATT TAGTTTGCAT CTGGCAGGGG CCTCCTCAAT
AATGGGAGCT GTAAATTTTA TCACTACCAT ATTAAATATG AGGGCCCCCG GAATGACTAT
GGATAAAATA CCTCTATTCG TATGATCCGT ACTGGTAACC GCAATATTAT TGTTATTATC
CTTACCTGTC TTGGCTGGGG CTATTACAAT GTTATTAACC GACAGAAACT TTAATACATC
CTTCTTTGAC CCTGCTGGAG GAGGAGATCC AATTTTATTT CAGCATCTTT TACAGTGATA
TTCCCCTTAA TTGGCAATTA TCTTTCCAGG ACAGTGTGAG TCCAATTATG GAGGAAATAA
TTTTTCTTCA TGATCAAGTA ATGTTTGTAG TACCGCTTAT ATCGGTCTTG GTAGTATGAT
TAATGATTAG ATCTGCACTT TCTAGGTACA AGTATAAATT TTTAGTAGAA GGTACCGTTA
TAGAAATAGT TTGAACAATT ATTCCTGCAG TGATATTGGT CTTTATTGCT TTTCCATCTT
TAAAACTATT ATATTTAATG GATGAAACGA TGGAACCTGC GATTACGGTG AAAGTTGTAG
GACATCAATG GTATTGAAGC TATGAATATT CAGATTATGA TGTAAATGAT CTGGAGTTCG
ATTCATATAT GGTCCCAACC TCAGATCTTG AGCTCGGAGA TAATAGATTA CTGGAAGTGG
ATAATTATTT GGTTTTACCA ATTCAAGCTC ACATAAGAGT TTTAGTAACT GGTGCTGATG
TTATACACTC ATTTGCAATT CCTTCCTTAG GAGTAAAAAT GGATGCTGTC CCCGGTAGGT
TGAACCAATC TAATATGTTT ATGAAAAGAT CTGGTTTGTT TTATGGCCAA TGTTCCGAAA
TTTGTGGTAG TAACCATAGC TTTATGCCAA TAGCGGCCAG AGGTGTTTCC TTAGACACAT
TTGTTAGCTG GGTGGAATCC AAATACTTTC CATCCTTATC ATTTAGTCGA TCCTAGTCCT
TGGCCCTATG TTTCTGCTTG TGGGGCATTT TTCTTAACCT TAGGAAGTGT AATATACTTT
CATTATAGTT TTATTTGAAT AATGATTCTT GGTTTCCTTA TATTTGGAAC AACCTTTACG
GTTTGGTGTA GAGATATAAT AAGAGAGGST ACCTTTCAAG GGCACCATAC TGAGATAGTT
AAAAAAGGTT TAAAAATAGG GATGTTATTA TTTATAGTAT CTGAAATATG TTTTTTCGTA
TCTTTTTTCT GG---GCTTT CTTTCATAGT AGTTTAGCGC CCGCAATCGA ATTAGGGGCT
CTCTGACCCC CCATAGGTAT TCAAATACTT AATCCTTTTT CAGTTCCTTT ATTGAATACT
GCAATTCTAT TAAGTTCTGG GGCTACTGTA ACCTGAGCCC ATCATGCCAT AATAAATGGT
CAAAGAAAAC AAGCCATTGC AGGACTTATA ACCACTGTGT TGTTGGGTGT TATATTTACA
TCTCTTCAAG GGATTGAATA TATAGAAGCC CCTTTTGCTA TTTCAGACTC TGTTTATGGT
TCAACTTTTT TTATGGCCAC AGGATTCCAT GGATTTCATG TTCTTGTTGG AACAACCTTT
CTTCTTGTGT GTTTGTTGAG GTTGATGTTT CACCAATATA CTAGACACCA CCATTTTGGT
TTCGAGGCAG CAAGTTGATA TTGACATTTT GTTGATGTTG TTTGATTGTT TCTTTATGTT
TGTATTTATT GGTGAGGA-- ---------- ---ATGATAT ATATGCTAAT AAATTTGATT
AAACTACTAA TAATTATAGT CCCCGTATTA ATAGCGGTAG CCTATTTAAC ACTTGCTGAG
AGGAAAATAC TGGGATACAT G---CAATCA AGAAAGGGGC CGAATGTGGT TGGAATATAC
GGGCTGTTGC AGCCTTTAGC TGATGGTGTG AAGTTATTCT CTAAGGAAAT GACCATCCCT
AACCACTCTA GCTTGGTACT ATAC---TTC TTGTCCCCGG TTTTATTTCT AACATTAGCT
TTAGTTCTGT GAGGAGTACT ACCTTATGCT ATAAATAATA CATACTCCGA ACTTTCATTG
GGACTATTAT TTGTATTAGC CATTTCTTCA GTAAGCGTTT ACGCAATATT AATGTCAGGA
TGAGCAAGTA CCTCTAAATA TGCTTATTTT GGATCTTTAA GGGCAGCAGC TCAAATGATA
AGCTACGAAG TCTCGATGGG TCTAATACTA ATATCTGTTG TTATATGTGT TGGTTCTCTT
AATCTCTCTT CCATTTCTTG GTTCCAGACA AATTCGTCCC TGTTCATATT TACTCTTATT
CCTGCAGGAG TCATGTTTAT GATTTCGCTA ATAGCTGAAA CTAACAGAGC CCCTTTTGAC
TTGACTGAAG GGGAGTCAGA ACTTGTTTCC GGCTATAATG TAGAATATTC GTCGATGTCA
TTTGCCCTGC TATTCTTAGC AGAATATGCT AATATAATAT TCATGTCTGC CCTATTCTCT
TTGGTTTTCT TAGGGGGTGA GTGTTAAGAC TTCAGTAGTA GCATTGTTCT TCGTTTGAGT
TAGAGCTTCT TACCCTAGAA TAAGGTATGA CCAATTAATG ATGTTATTAT GAAAATCTTA
TTTACCATTA AGCCTGGCTT TATTAACACT CTGCTCTTCC ATCCTTTGAT CTTTTGGAGG
ATTGCCTGAT TTTGTGTGTT ATACTAGCCT CTATGCTTAT GCTATCAACC ACAAATATGT
TAGCCTTGTA TCTTTGCATT GAGCTACAAA GTTTATCAAT ATTTATATTG ATAGCTCAAG
AAAGAGAGTT TGCTTCTAGA ATTGAGGCTT CTTTAAAGTA CTTTGTTCTG GGTTCTATTT
CTTCTGGTTT ACTCTTGTTA GGTTCTTCAT TGTTATTTAT TCATTCTGGT AATTGTGAAA
TTAATATTGG TAGCATTATT ATTTAAATTG GCTGCAAGCC CTTTCCATTT TTGATCTCCA
GATGTTTACC AGGGGTCCAA TAATAATACC TTGTTATTGT TAGGAACTTT GCCTAAAGTT
AGTGTTTTAG GAGTATTTAT AGTATTTAGT TCTTGGAGCC ACAATTCTCT CATTAATAAT
AGGTTGTGTC GGAGCAATAA ATCAATCCAA GATTAAAAGA TTGTTAGCTT ACAGTGGTAT
TGTAGGAATA GGATTTATTT TACTGGGTGT TAGCATTGGA TCTTACCAAG GAATAGAAGC
TGGAGCTATA TACATGGCTG TCTACGCAGT TACTTTTGTC TCGATACTTA TTCTGGTAAG
TAAA---AGT ATTGACGAAA AACCCACATT AGGAGAATTT ATTAAGTACT TTTGGAGTTA
TGTTATTATC GGTGGCAGGA ATACCTCCCC TTGGAGGGTT CTTCTCCAAG TGGTTAGTAT
TAACTTCGGC TGTAACAACT GAGTTCATTT TTTCCAGTAT ATTATCTGTC TTATGTGCTA
TCATAGCTGG AGTCTACTAT ATAAGATCAG TCAAAATAGG GTATTTCCAG GAGGAGAAAA
CTTTCCTCAT ATGAAGAAAA GTATTTCGGA ATGTTACTAT ATTCTATAAC ATTCATATTG
GTTTGTCCAC AAATATTATG AAAACCCATT CACTACGGGG TTCTATCACT ATTC---GTG
ACTCTCATTA CATTTCAGAA AATCGCAATA ATTCTGGCCA TTAGTTTACT GTTGTCAATA
GTAATTGGAG GAGCTTCTTA TGTTTTGGGA GATACTTCCC CAGACAAAGA GAAGGTATCT
GTTTACGAAT GTGGATTTAC TCCCTATGAT AATCCTGGAA ACCCAATTTC CGTAAGATTT
TTTTTGATAG GGATATTATT TTTGGTGTTC GATCTGGAAA TATCCTTGCT TCTACCATGA
TCTATTTCTT CTTATTTAAT CTCCCTGCCA GGGATATGAT TAATATTTAT ATTCGTTTTT
ATATTAACTT GAGGCCTCAT CTATGAATGA ATTAAAGGTG GATTAGAATG GGAA------
ATGGTTCTGG TAATAAGTGT TGTTTTAATA ATGTCCATCT TCCTGGTG-- -ATACTCATA
GGAGCTTCAA ATCCTTTAGC GGCAAAAAAG ATAGCCTTAG GATTCTCTTT TGTAGTTCTT
GGGGCTCCTT ATATTTTGGT GTTGACCAAC TATCTTTGCC CTTTATACTA TTAACTGGAG
TATTAACCCC CATATGTATA ATAATTAGCT GGAACTCAAT AACCTATTTA GTTAGGGAAT
TTTTGGTATT CTTGTTGATG ATACATTTGT TATTAATAGG AGTGTTTACT TCTCTAAATC
TATTGCTGTT CTATATAATG TTTGAGGGGA TACTAATACC GATGTTCTTA ATGATAGGAA
TATGGGGCTC AAGAAAAGAG AAAGAGAGAG CCGCTTTCTA CTTCTTCTTC TTTACCCTTG
CTGGGTCCTT ATTTATGTTA ATAGGTATAT TTACAATTTA CACATATACG GGAACTTTAG
ATTACACCTT ACTTTCATTG CAGTCCATTC CTTATGAATT ACAATTTTGA GTATTTATTG
GATTCTTCCT AAGTCTCGCA GTGAAAATAC CAAAAATACC ATTTCATATT TGACTACCAC
AAGCCCACGT AGAGGCTCCT GTTGCAGGGT CCGTTCTGTT AGCTGGAGTA CTACTTAAAT
TGGGAGGATA TGGTTTTTTA AGATTTTCGT GAACACTTTT CCCTGCAGCC TCCCAATATT
TTTCTCCCAT AATAATCTTG TTAGGGTCAA TTGCTGTTAT ATATGCTAGC CTATCAACTT
GTAGACAAAC TGATGCCAAA AAATTAGTAG CATATTCATC CGTAGCCCAT ATGGGGTTAG
TAACGATAGC GATATTTTCT GGAACTTCTG AAGGACTTGT GGCCGCCATT ATTTTGATGC
TGGCTCATGG CTTTATTAGT TCAGGATTAT TTATAACCGT AACAAATCTG TATGATAGAT
TCCACACTAG AATCATTAGA TATTACAAAG GAGTCGTTTA CACTATGCCT GTTTACTCTA
CATTATTCTT TTTGCTGATA CTGGCTAACA TAGCCTTCCC TGTAAGCATG AATTTTATAG
GGGAATTCAT GTCAACATTA TCAGCCTTTC AGTTTAGCTT CCTAGCTATA TTATGTCCTT
TAGCAGGAAT GGTTCTTTCT GGGGCCTATA GTCTACTGTT TTACAACAAA ATTTCTTTCG
GCTACCCTTC CTCGTTCCTC CAATTCGCTA GAGATATAGA TAGGAGAGAA TTATGACCTC
CTTTGATTTT GATTTTGCTT GCGGTGATCT TAGGTCTTAC CCCTACTTGC CTTGACTGCA
TACTCATTTT TGTTATTCAT ATTAGGGGTG TTAGGGGTGT CAATTAATAG GACCAACTTA
ATACTCCTAT TAATGTCTAT TGAACTAATG TTATTGTCTA CTTCACTACT TTTTATGGCT
GGAGCTTCTT TTTATGATCT TATATTAGGA CAAGTTTTCA CTATACTAAT ATTTACTGTA
GCTGCTGCTG AGTCTGCAAT TGGTTTGGCC ATAATTATTG CTTATTTTAG ATTAAGAGGT
AAAATATCTA TTAGATTACT AAATTTACTA AAAGGGATGT TTACTTCAAT AGTATTGTTA
CCCTTAATTA GTTCAATTAC TTTGCTACTG TTTGGTAGAA AAATAGGTAG TAAAGGTTCC
AATATAATCT CTTGTTCTTG CATGTTTATA TGTTTATGCC TGTCTATATG ATTATATCAC
AACATAGTTT TGCTAGAAAC AGGTGTCTCA GTCAAATTCT GAAGTTGGGT GGACTATAAT
CTGTTCAACA CTAGTTTATC CTTCTCTGTC GATAATTTGT CCGCCAGCAT GATTTTCGCT
GTAAATACTG TCTCTTTTCT GGTACATTTT TATTCAGTTT CTTATATGAA AGGGGACCCT
CATACATCAA GATTTATGGG ATATTTATCC TTATTTACAT TCTTTATGTT AATATTAGTG
TCCTCCCAAA ACTATTTACA ATTATTTATA GGCTGAGAAG GAGTAGGCCT TTGTTCCTAT
CTTCTTATAA ATTTTTGATA TAGTAGAATA CAGGCTAACA AGGCGGCTAT TAAAGCCATG
CTAGTAAACA GATTAGGGGA TGCCGCACTT ATTGCTGCAA TTATAATTAT GTGAGCAAAT
TATGGTTCCG TTAATTTTTT GTCTGTTACT ATTATTAATA GGTGCTGTTG GTAAATCCGC
TCAAATAGGT CTTCACACTT GATTACCTGA TGCAATGGAA GGACCAACAC CAGTTTCGGC
TTTGATTCAT GCTGCAACTA TGGTGACTGC AGGGGTTTAT TTGATTATAA GATCCTCCCC
CTTGTTCGAG TTATCATCTT CAGCCTTAAT ATTAACCGCT TTAGTAGGAT CTATAACTGC
ATTATTTGCT GCTACGGTAG GCCTAGCTCA AAATGATATA AAGAAGATTA TAGCTTACTC
TACCTGTAGT CAATTAGGCT TTATGGTTTT ATCTTGTGGA ATTTCCTACT ACTCAGTAGC
CCTATTTCAC CTGGTAAACC ACGCTTTTTT CAAAGCCTTA TTATTCTTGA GTGCTGGTTC
CATAATTCAT TCTATGCTTG ACGAACAAGA CATAAGAAAG ATGGGAAGCA TTAATATAGT
CCAACCTTTG TCTTATGTTT TTATAGTAAT TGGTTCTCTT TCCCTGGCTG GATTTCCTTT
CATGGCCGGA TATTATTCTA AAGATCTTCT TTTAGAACTC TCTTCACAAA AATACTTTAT
AATTTTCGGG TTTTGACTAG GAATTTTCGC GACATTATTA ACAGCATTAT ATTCTTTCAA
ATTAATTTTG AGGAGCTTTT TACAATTTCA GAATTCCCCT AAAACTTACT GAAAGACTGC
TCATGAAAGT GAATGGGTTT TGTTGGGCCC TTTAATGGTC CTGGGAATAG GAAGTATAAT
TTCAGGATAC ATTCTTTTCA GTCCTACCCT TAACAATATG GTTCATCCTA TTGTACCAAT
TCTGGTTAAA TTATTTCCTT TGGTAGTTAC CATACTTGGG GCAGCCATAG GGCTTGAAAT
ATTTTTTTGA AGCTTCATAT TGGGAAACTG TATCAATTCT TAGTAAGTGC ATGAGATTTT
GATAAAATCA TCTCAAATAC TATAGTTGTT CCGGTATTTA AATTTGGTTA CAAGATAACT
TTCAAGTTGT TTGATACTGG TTTTATAGAG ACATTGGGAC CAAGAGGACC TTCTGCTAAG
ATTATTAAGT TCTCCTCTTT TGTTTCTTCC TTACAATCTG GACTCCTATT TAATTATGCT
ATTATAATAA TTTTATG--- ---ATTTCCC CTATTTTTAT GGTTTTAACA ATAATATCAG
GTATAATGGT TGTTACAGCA GTCCATCCTG TTCATTCAAT CATATGGTTA GTTCTATCAT
TCATTGGAGC AGCAATAGTT TTCATTCAAC TACAAGCGGA TTTCATAGCT TTGGCTACCC
TTATTATATA TGTAGGAGCT ATAGCAATAC TCTTCATATT TGTCTTAATG ATGTTGAATC
TATCCTCATT TGAGTTTGAT AGT---AGTA TATCCTCCAT TATTCCTTTA GGGATTATAA
GTGTGTTAGG GCTTACAAAC TTTAGGGTTT CATCTCTACA CTTCTTATGC TCCCCACCTA
ATAGTTGCTA GCCTAATATT ACTAGTAGCG ATGATAGGCG CAATCATATT CTAAAAGACA
GGACAACTTT ATACAAATAT CTCG
>HQ694730
ATAGCTTCTT ATTTCGATCA ATTCATTATT ATTAATGTGT TTATGGGCTT TTTAACAAGC
TCATCTATGA TGTCGCTATT TTCCTTA--- TTATTTATTT ACTTGTTTTT TAATGGGAAA
TGATTGATTC CTACAAGATG ACAGGTAATA ATGGAACTAG TATATGTACA TTGGTCTGGC
CTATTAAAAG ATAGCTTAGG CTCTAAGGGA ATGAAATATT TCCCTTTTAT AGTAGGTTTG
TTTTCTCTTT TTGTATGATT AAATGTCTTA GGGTTATTTC CTTATGTCTT TACTGTTGGA
ACCCATATAG TGGTAACTTT CGGTATTTCT TTTTCTATTT TAACTGTAGT TACAATTCTT
GGTATAAAAA ACTTTAAGGC AGATTTTTTC AGCCTTTTAA TGCCTCAAGG AGCACCTATA
GCTTTAGCTC CTTTACTTGT AATAATAGAA ACAGCAAGTT ATTTGTCGAG GGCTGTTTCA
CTGGGTGTTA GATTAGCAGC AAATTTATCC GCTGGTCATT TGCTATTTGC GATATTGGCA
AGCTTCGGGT TTCAAATGAT AATGAATGAT TATTTTCTAT TAAGCCTTTT TCCTATAGCA
ATTATGGTTT TTATAACTAT TTTAGAAATT GCTGTAGCTG TTATTCAAGC TTATGTATTC
TGTTTGTTAA CCTCCATTTA TTTAGAAGAT ACCCTTAAAG CACACATG-- -CCTCAATTA
GATTTTATAA CTTATTTAAA TCAATATATG TGAACTATAG GTGTTTTGTC TTTCTGTGTT
GTAATAATGT GTGCAACATT ATTACCTAAT ATCAAATACG GATTAGATTC AAGTT---AA
AAAACTTTTA TGAGATTAAG AAAATATAAC CCCCTTGCTG CAATCGTTAA TGAAGTAGTT
GTAGACCTTC CTTCTCCTTC CAATATTAGC TATTTATGAA ACTTCGGTTC CCTATTAGGG
TTAACTTTAG GGTTACAAAT AGCTACTGGC GTTTTTCTAT CTATGCACTA TTGTGCTGAC
ACTTCCCTAG CATTTTCCTC TGTATGCCAT ATCATGAGAG ATGTTAATTA CGGGTTCGTG
CTTAAATATG CCCATGCAAA TGGAGCTTCC TTATTCTTTT TGTGTGTTTA TATACACATA
GCAAGAAGCC TTTATTACGG TGGATTTTTA AAAAAAGAAT TATGATTTTC CGGGGTTACG
ATCTATATAC TTATGATGGC TACAGCTTTT ATAGGATATG TATTACCT-- -TGAGGACAA
ATGTCATTCT GAGGGGCCAC AGTTATAACA AACTTAGTAT CCGCAGTTCC ATATATAGGA
AATGATATTG TACAGTGACT ATGGGGTGGT TTCAGCGTAT CTAACGCCAC ATTAAATAGA
TTTTTTAGCC TGCACTATTT GTTACCTTTT GTACTAGCTG CATTAGGAGC TGTCCACATA
ATCCTTCTTC ATACTCAAGG GTCTTCTAAC CCCGTTGGAG TAAAATCAAG CATTGATAAA
GTCCCCTTTC ATTCCTATTT TTCATTCAAA GATGTATACG GAATAACCTT ATTAATTATT
ATACTAATAA CACTAGTATT TTTTCTCCCT AATTTATTAG GAGATACAGA AAACTATATA
CAAGCAAACC CTCTAGTTAC TCCTGTTCAT ATACAACCAG AATGATACTT TTTATTTGCA
TATGAACGCC TATTTATCAA GATGACTATT TTCAACAAAC CATAAAGATA TAGGAACTTT
ATACCTTATA TTTGGAGCAT TCTCCGCAAT GATAGGAACA GCATTTAGTA TGATTATAAG
ACTAGAACTA TCTGGACCTG GATCAATGTT AGGGGATGAC CAAATCTACA ACGTAGTCGT
GACTGCCCAC GCTTTAATTA TGATATTCTT CTTTGTTATG CCTGTGTTAA TAGGCGGATT
CGGAAATTGA TTTGTTCCTT TATATATAGG AAGCCCAGAT ATGGCTTTTC CTAGATTAAA
CAATATTAGC TTTTGACTTC TACCCCCTGC CTTACTATTA TTATTAGGAT CCTCCCTAAT
TGAACAAGGA GCTGGAACAG GTTGAACAAT ATATCCCCCC CTATCAGCTA TACAAGCTCA
CTCAGGAGGA TCTGTTGATA TGGCTATTTT TAGTTTACAC TTAGCTGGTG CTTCATCTAT
AATGGGAGCT ATAAATTTTA TTACAACCAT TATTAATATG AGAGCCCCTG GAATGACAAT
GGACAGAGTA CCTTTATTTG TATGGTCTGT TTTCATAACC GCAATATTAT TATTGTTATC
TTTACCTGTA TTGGCTGGAG CCATTACAAT GTTATTAACC GATAGGAATT TTAATACATC
ATTTTTTGAC CCTGCTGGGG GAGGAGATCC CATTTTATTT CAACATTTAT TACAAAGATG
TTGCCGAGGA TTGGCAGGTG TCTTTTCAGG ATAGCGCAAG TCCTGTAATG GAAGAAATTA
CATTTCTTCA TGATCAAGTT GTGTTTATAG GTCCTTCTAT TTCCATTTTA ATTTTATGGT
TAATGATTAG ATCTGTCTAT AATAAGTACA AGTATAAGTT TTTAGTAGAA GGAACTATTA
TAGAAATAGT ATGAACACTA ATACCTGCAG TTATATTAGT TTTCATCGCA TTCCCTTCTC
TTAGGTTACT TTATTTAATG GATGAAATTA TGGAACCTGC TATTACTATT AAAGTTGTTG
GACATCAGTG ATACTGAAGC TACGAATATT CTGATTATGA TAGTGAAAAT TTAGAATTTG
ACTCATATAT GGTTCCTACT CCGGATTTAA TTGACGGTGA TAATAGGTTA TTAGAGGTTG
ATAATTGTTT AGTTATTCCT ATTGAGACTC ATGTGAGGGT TTTAATAACA GGTGCTGATG
TTATTCATTC TTTTGCAATT CCAGCTTTAG GGATCAAAGC TGATGCTATA CCCGGTAGAT
TAAATCAAAC TAATATGTTT TTAAAAAGAT CTGGGTTGTT TTATGGTCAA TGTTCTGAAA
TTTGTGGGAC TAATCACAGT TTTATGCCTA TTGTAGTAAG AGGAGTATCG CTTGACAAGT
TTGTAAATTG AATAGAGACC AAATGTTTTT CATCCCTATC ATTTAGTTGA TCCTAGCCCC
TGGCCTTATG TAACTGCTTG CGGAGCTTTC CTTTTAACCT TTGGAGGTGT AATATATTTT
CACTATAGTT TTATTTGACT CATGTTAATA GGGTTATTAA TGTTTGCTAT CACTTTTATA
GTTTGGTGTA GGGATATTGT AAGAGAAGCA ACTTTTCAAG GTCATCATAC AGAATTAGTA
AAAAGAGGCT TGAAAGTTGG TATGATACTT TTTATAGTAT CAGAAATTTG TTTTTTTGTC
TCTTTCTTCT GGGCT---TT TTTTCATAGT AGTTTAGCCC CTGCAATAGA ATTAGGTGCT
ATTTGACCCC CTGTAGGAGT GCAAATATTA AACCCATTTT CTGTACCTTT GCTTAATACT
GCTATTTTAC TTAGCTCAGG AGCTACCGTT ACCTGAGCTC ACCACGCAAT TGTAAACGGA
TCAAGAAAAC AAGCAATTAC TGGACTTATA GTAACTGTAG TTTTAGGTGT AATATTTACA
GGACTGCAAG CAATGGAATA TTATGAAGCT CCTTTTGCTA TTTCTGATTC AGTGTATGGG
TCTACTTTTT TTATGGCAAC AGGATTTCAT GGGTTTCATG TTTTGGTTGG AACCACTTTT
TTATTAATTT GTTTATTAAG ATTGACATTC CACCAGTTTA CAAGACACCA CCATTTTGGT
TTCGAAGCCG CTAGTTGGTA TTGGCATTTT GTTGATGTTG TCTGGTTGTT TTTATATGTG
TGTGTTTATT GGTGAGGTTC T--------- ---ATGGAAA ATTTAATAAT TAATTTAATC
AAGTTCCTAT CAATAATTGT TCCGGTATTA ATTTCTGTTG CTTATCTTAC TTTGGCCGAA
AGAAAAATAT TAGGGTATAT C---CAACTT AGAAAAGGAC CAAATGTAGT AGGAATATAT
GGATTACTAC AACCTTTAGC AGATGGGGCA AAACTGTTTA TGAAAGAAAT GACTGTTCCT
AACCACTCTA ATTTAATACT CTAT---TTT TTCTCGCCTG TTTTATTTCT AACCCTAGCT
CTTATGATAT GGGCAATACT ACCCTATAGT ACTAAAGAAG CACTATTAAC TTTAGATTTA
GGCTTATTAT ATATCTTAGT TTTATCTTCA ATTAGTGTTT ATGCTGTTTT AATGTCAGGA
TGGGCTAGTA CATCAAAATA TGCTTTTCTA GGCTCGTTAA GAGCAGCCGC CCAGATGATT
AGCTATGAAG TTTCTATGGG ACTAATACTA ATCTCAATTT TATTAATAGT TGGATCACTT
AGCCTTGCTA AAATTGTAGA ACTACAAGCA AACACAATAA TTTTTTTAGT ACCACTTCTT
CCTGCAGGAA TAATGTTTTT TGTATCAATA CTAGCAGAAA CAAACAGAGC ACCTTTTGAT
TTAACAGAAG GAGAATCTGA GCTAGTATCA GGGTATAATG TCGAGTATTC ATCTATGTCA
TTTGCCCTCC TATTTCTCGC TGAGTATGCT AATATTATAT TTATGTCAGC ATTGTTTTCA
GTATTATTCC TGGGCGGTAG CTGTTAAGAC AACATTAATT GTTCTTCTAT TTATATGGGT
TAGAGCTTCT TACCCTAGAA TCAGATATGA TCAGCTCATG ATGTTGCTAT GAAAATCTTA
TCTACCTATT AGCTTAGCTA CAGTAATAAT TACCACATCT ATTTTATGAT CTTTTTTTGG
ACTTCCTAAT TTTATCTGTT ATTCTAGCCT CCTTATTAGT AGTGTCGTCA AATAATTTAT
TGGCATTGTA CATAAGCATT GAACTTCAAA GCTTATCTCT TTTTATATTA ATAGCTAGAA
AAAAAAGTTC TATAGATAAA GTAGAGGCTG CATTAAAATA TTTTGTGTTA AGTTCTATTT
CTTCAGGCCT CTTTTTAATA GGTTCAGCTA TATTCTTCTG CTCATACGGT ACGTGCGCTA
TTGGTAACTG TAGCTTTATT ATTTAAGTTA GCAGCTGCCC CTTTACACAT ATGAACCCCA
GATGTTTACC AAGGGTGTGA TAATAACTCC TTGATGGTTT TAGGAACATT ACCCAAAATT
AGTGTACTAG CTATTCTAAT AGCTCTTAAT CCTACTTAGT ACCATACTTT CGCTAATCAT
AGGGTGTGTA GGCGCTTTAA ACCAAACTAA TATTAAAAAA CTATTAGCTT ATAGTGGTAT
AATAAATATG GGGTTTATAC TATTAGGAGT CTCTACAAGC TCTTTTGTAG GTATAGAGTC
AAGTATTATG TATTTATTAA TTTATACTTT TACTTTTCTC TCTTTTTTAT TTATAATTAA
TAAT---TTC TTATCAGAAA AAAGTAATAT ATCGGAATTT CCTTATAACT TTACTAGTTT
TTGTTTTTTC TCTAGCAGGA ATACCTCCTT TTGCAGGGTT TTTTATAAAA TGGGTAGTTC
TATCTAATGC TATTTCCTAC AATTTTATAT TTACAAGTGT AATTTCAATA TTGTGTGCAG
TAATAGCCGG GGTTTATTAT GTAAGATTAG TGAAGATAGG TTATTTTCAA CAAGATAAAT
CTTTTCATAT GTGAAAAGAA GCTTTTAGGT TCCATACTAT TTTTAACTAT CTCCATAGTA
TTGTGTCCTC ATATATTGAC AGAATTAGTT CATTTAGGTG TATTATCTAT ATAT---GTG
ACAAATTTAG TTAGCTATAA TATTATAATA GTTATATCAG TAAGTTTACT ACTTTCAAGT
ATTATTTGTG CGGATTCTTA TCTATTAGGG ACCTCCTCTC CCGATAGAGA AAAAGTTTCT
GTTTATGAGT GCGGTTTTAC CCCTTTTGAC AATCCCGGAA ATCCTATTAG TATTAGATTT
TTTATCATAG GAATTTTATT TCTAGTTTTT GATTTGGAAA TATCTCTTTT ATTTCCATGG
TCAATTTCAT CCCATATCCC ATCACTTTGA GGTTTATGGG TTGTTATCTT ATTCCTATTT
ATATTAACTT GAGGATTAGT CTATGAATGA ATTAAAGGTG GATTAGAATG AGAA------
ATGCTTATAC AATTAATATC CATTCTAGTA ATTTCCTCTT TAATCATA-- -TGAATGATT
CCAAACCATA AAATTAAGAC TATAAAAAGA GTGGGATTAT TATCATCTTT TGGGGCTCTT
GAGGACCGCT ACACTTTGGT CTAGATGAAA TATCTATTCC TTTTCTACTT TTAACCGCTA
TACTTACCCC TATTTGTATA CTGATAAGTT GAAATTCTAT AAAATATTTA GTAAAAGAAT
TCATATTGTG TCTCTTACTA ATACATTTAA TATTAATTGG AGTATTTACC TCCCTTAACA
TTTTATTATT TTATATACTA TTTGAAATTA TACTTATTCC AATGTTTGTG GTCATAGGTG
TCTGGGGATC AAGAAAAGAA AAAGAAAAAG CAGCTTATTA CTTTTTTTTC TACACACTGG
CCGGATCTTT ATTTATGCTT CTTTCTATAT TTGCTATTTA CAACCACACA GGAACATTGG
ACTATCAATC CCTATTAAAT ATTACATTAC CACAAAACAT TCAACTATGG TGTTTCCTAG
GGTTTTTTAT CAGTTTAGCA GTAAAAATAC CAATGGTTCC TTTACATATA TGGCTTCCCC
AAGCTCATGT AGAGGCTCCT GTAGCGGGGT CTGTAATTTT AGCGGGAGTT TTACTTAAAT
TAGGGGGATA CGGGTTCATT AGATTTTCGT GGAATTTATT TCCTGAAGCT TCAGAATACC
TATCGCCCAT TATAATGCTT TTGAGTGCTA TAGCTATCAT TTATGCAAGC TTATCAACTT
GTAGACAAAC GGATGCTAAA AGGTTAGTGG CCTATTCTTC TGTAGCACAT ATGGGAATTG
TGACTTTAGG AATCTTTTCG AAAACAATCG AAGGTATAAT AGCTGCGATG ATCTTAATGT
TAGCTCACGG GCTAGTAAGC TCAGGGCTAT TTATTGTTGT AACAAATCTT TACGACAGAT
TCCATACAAA GCTAATAGGG TACTATAAGG GAATCACTTA CGCTATGCCC CTATTTTCTA
CAATTTTTTT TGTGTTAATA TTAGCAAACA TAGCTTTCCC AATTAGCTTG AACTTTATAG
GAGAATTTAT ATCAATATTT TCTGCTCTCC AATATAGCCA ATTAATGATA ATACCTCCTC
TAGTAGGAAT GGTCCTATCC GCTGCTTATA GTCTTACTTT TTTTAATAAA ATAGCTTTTG
GTCTTCCTTC ACAACACACT GTTTTATCTA GGGATTTAAA TAGAAGAGAG CTATTTAGCC
CTCTTCTATT ATCGATATTA ACTATTATTT TAGGGTTAAC TCCTATAACA ATTTATTATT
ACATCATTAA TACTATTTAT ATTAGGGGTT TTAGGAGTTT CACTTAACAG AACTAATTTA
ATACTTTTAT TAATGTCAGT AGAATTAATG CTACTAGCAG CCTCTTTTTT GTTTATAATA
GCTTCCTCCT TTTTTGATAT ATTATTTGGA CAAATATTTA CAATAATCGT ACTAACAGTT
GCGGCAGCAG AATCTGCAAT CGGCTTAGCA ATTATAGTAA CGTATTTTAG AATTAGAGGA
AAAATATCTA TTAAACTTCT TAACACACTT AAAGGAATGT ATATATTAAT TATATTATTA
CCTCTCATTA GCTCTTTAGT TATATTATTA TTAGGAAGAA ACTTTGGGGT AAGAGGATCA
AACCATTTTT CTCTATTATG TTTAGGAATT GCAAATTTAT TGTCTTGTTT TAGTTATTAC
GAAACAGTAA TACTCAAATC ATCTATTCAT ATAAATCTAT TTAATTGAAT CCCTTTGAAC
TTATTTGATG CATCTATAAA TTTTCATGTA GATTCTATTT CGGGAGGGAT GATCCTAATA
GTTAATATGG TTTCCTTTCT TGTTCACCTT TATTCAACCA GCTATATGGA AGGAGACCCC
CACTCATGTC GATTTATGGG ATATTTATCT TTGTTTACCT TTTTCATGTT AGTTCTAGTA
TCTAGTCAAA ACTATGTTCA ACTATTTATT GGATGAGAAG GGGTAGGCTT ATGCTCTTAT
TTGCTCATAA ACTACTGATT TGGAAGACTT CAGGCCAACA AAGCTGCTAT CAAAGCTATG
TTAGTAAACA GGGTAGGAGA CGCGGCTTTA ATAGCTGGGG TTATGTTAAT TTGGTACAAT
TATGGTACTG TAAACTTTCA TTCTATTTTT CTTGTTAATA GGTGCCGTAG GAAAATCTGC
TCAGTTTGGG CTCCACACTT GGTTACCTGA TGCAATGGAA GGCCCTACTC CTGTTTCTGC
TCTAATTCAT GCAGCTACAA TGGTAACTGC AGGAGTATAC TTAATTATAA GATCTTCTTC
TTTATTTGAA GCATCTAGTA TTGCTTTAAT TGTTACAGGG TTAATTGGGG CCATTACAGC
TCTTTTTGCC GCTACTATCG GTTTAGCCCA AAATGATATA AAAAAGATTA TTGCTTACTC
AACATGTAGT CAATTAGGCT TTATGGTTTT AGCTTGCGGT ATATCATACT ATTCAGTAGG
ATTATTTCAC CTTATTAACC ATGCCTTTTT TAAAGCTCTA CTTTTTTTGG GGGCAGGATC
AGTTATACAT GCAATGGTTG ATGAACAAGA TATAAGAAAA ATGGGATCTA CAGTTTTGTC
TTTACCCTTA TCGTCTGTGT TTATATTAAT AGGTTCCCTG GCTCTTGCCG GCACTCCTTT
TATGACAGGC TATTATTCTA AAGATTTACT GCTAGAACTA TCGACTAAAC AATATTATCT
AATAATTGTG TGTTGACTAG GTTTAATAGC GACTTTATTA ACAGCTTTCT ATTCTTTTAA
GTTAATTAAT AGAACATTTA TGTTATATCA AAACTCACCA AAAAATTGGT GAACTGTTGC
ACATGAGGGC AAGTTTAATC TTTTATTTCC TCTTTTTGTG TTATCTATGG GTAGTATATT
TTTCGGGTAT TTTTTTAAAG ATCCTATACT TGGTTCTGTA ATTCACCCCA ACCTGTCAGT
ATTGGTAAAA TTGACACCGC TCTTATTATC TGGTTTAGGG GTATTAGCTG GACTTGAAAC
TTATTCTTTT CTTTTAATAT TATAAAACCC TATGATTTTT TAGTAACAGC TTGAGGATTT
GATAAAATTA TATCAACTTT TTTAGTAGGT CCCATATGAA AATTTGGCTA TAAAACTTCT
CTTAAATTAT TTGATTTAGG AATAGTTGAA ACCATAGGTC CATTTGGCCT ATCCAAGAGA
GTAGTTTTGT TAACACAAAA TTTGTCAAAA TTACAATCAG GTTATTTATT CAATTATGCA
ATTATCATGA TTTTATG--- CTTATACAAC TCCATTTATC AATAAGAGCA ATTATCTCGG
GAGTTATGGT TATATCTTCC ATTCACCCTG TTTATTCAAT AATTTGACTC GTAATGAGCT
TTATAAATGT AGGGGCTTTA TTTATGCTAC TAAATGTAAA CTTTGTTGGC ATGATTTTAC
TGATAGTTTA TGTAGGTGCG ATAGCCATAT TATTCATATT TATAATAATG ATGTTAAATT
TAACATCTTT TGAATCTGAA ATA---ACAA ACGTACACAT TCTTCCTTTA AGTTTACTTA
TTGTACTATC ATTTTCAAGC TATTGCTCAG AAGTTTTATA CCTTTTTTGG GTCATATCTA
ATAATTTCAA GCTTGATACT TTTAGTCGCT ATGGTGGGAA CTATAGTTTT CTAAAAAGCA
AGATCTTTTT ACCCAAATAA ATCG
>Hydractinia_polyclina_SRR923509
ATGGCTTCTT ATTTTGATCA TTTTATAGTA ACTAAGTTAT TAAGTGCTTA TATAACAGAT
TCACTTTTAA TTTTAATTTT TGTTATA--- ATTCTTTATA TGGTAATTTG CTCTAATTAT
TATGTTATTC CTACTAGATT ACAAAGTATA GTAGAAATTA TAGTAGAACA TTGAACTTTG
GTAGTTAAAG AAAATTTAGG AGAAAAATCT GATTATTATA TTCTTCCTTT ATCAACATTG
TTTATGTTTA TTCTTGGTAT AAATCTTTTA GGTTTTTTCC TTTATACATT TCCTTCTACA
ACACATATAA GTTTAACTTT TGGTATGGCT TTAAGTGTGT GATTAGGTGT AATGGTTTTA
GGTTTTAAAA ATTTTAGAAG TTCTTTTTTT AGTATGTTTA TGCCTGGTGG TGCTCCTTTA
AGTTTTGCAC CTTTATTAGT TATGATTGAA ATTGCTAGTA ATTTATCAAG ACCAGTAGCA
CTAGGAATGC GTTTAGCTGC TAATTTAACA GCAGGTCATA TTTTATTAGC TATTTTAGCT
GATTTTGGTT GTAAACTTCT TTTTTATTCT TATAGTTTAG CTAATTTATT ACCTATTTTA
ATAATAGTTT GTATGACTGT TTTAGAAATG GGTGTTTTAG TAATTCAAGC TTATGTTTTT
ACTTTACTTT CAATGATCTA TTTAAGAGAT AGTATTGCTT TACATATG-- -TCTCAACTT
GATTTATCAA TTTCCTTTAG TCATTTAATC GGTTTGATAA TTTGTTTTTA TATATTTTTA
AATTTTGTA- --ACTATATT ATTAGTTAAA TTTTGATATA ATCAAAAAGT TCGTTATAAA
AAGAATACTA TGAGAATAAG AAAAGAAAAC CCAATCTTTG CACCATTAAA TTCAACTTTA
GTTGATCTAC CTACACCAGC TAGTATAAGC TATTTCTGAA ATTTTGGATC CCTTTTAGGT
TTGTGTTTAG CAATACAAAT CTTAACAGGA ATATTTTTAG CAATGCATTA TTGTTCTGAT
GAAACTTTAG CATTTTCTTC GGTAGCTCAT ATATCTAGAG ATGTAAATTA TGGTTTTATA
TTAAAATATT TACATGCAAA CGGAGCATCA GCTTTTTTCC TTTGTGTTTA TATTCATATT
GCAAGAGGAT TATATTATGG AAGTTATTTA AAAATTCATT TATGATCTTC TGGTACACTA
ATTTTTGGTA TAATGATGTT AACAGCTTTT ATAGGTTATG TTCTACCT-- -TGAGGACAA
ATGTCCTTTT GAGGRGCCAC CGTCATTACT AATTTTGTCT CTGCGGTTCC ATACATTGGA
AATGATATAG TCCAATGAGT ATGAGGAGGT TTCAGTATAG GAGGTGCAAC ACTAAATCGT
TTTTTTAGTT TACATTATTT ATTCCCATTT GTATTAGTTG GATTAATAAT TATTCACATA
GTTTTATTAC ATACCTCAGG TTCTAATAGT CCTACAGGTT TAAATCCTAA TTCTGATAAA
GTACCTTTTC ATATTTATTT CACAACTAAA GATGCATATG GTTTCATATT ATTAGGATTG
TTAATATCTT TTTTAATATT TTTTACCCCT AACTTATTAG GRGACCCAGA AAATTTTATT
AATGCTAATC CTTTAGTAAC TCCTGTTCAT ATAATGCCAG AATGATATTT TTTATTTGCC
TATGAACAGT TATATTACAC GTTGAATATT TTCAACAAAC CACAAAGATA TAGGAACTTT
ATATATTGTT TTTGGAATGT TTTCAGGAAT GGTAGGAACA GCTTTAAGTA TGTTAATAAG
ACTTGAATTA ACAACACCTG GAGCAATGTT TGGAGATGAT CACTTATACA ATGTTATAGT
TACAGCACAT GCTTTTGTAA TGATATTCTT TCTAGTTATG CCAGTATTAA TAGGAGGATT
TGGTAATTGA TTTGTACCAT TATATATTGG AGCTCCTGAT ATGGCATTTC CAAGACTTAA
TAATTTAAGT TTTTGACTTT TACCACCTGC TTTACTATTA TTACTAGGAT CATCATTAAT
TGAACAAGGA GCTGGAACAG GGTGAACAGT TTACCCTCCT CTATCCGGAC CTCAAATGCA
TTCTGGAGGG TCAGTTGACA TGGCTATATT TAGCCTTCAT TGTGCAGGTG CTTCTTCTAT
AATGGGAGCC ATAAATTTTA TAACCACAAT TTTTAATATG AGAGCCCCCG GTTTAACAAT
GGATAAACTA CCATTATTTG TTTGAGCTGT ATTAATAACA GCATTTTTAC TTTTATTATC
CCTTCCAGTT TTAGCCGGAG CCATAACTAT GTTACTTACA GATCGTAATT TTAATACAAC
TTTTTTTGAC CCAGCAGGAG GGGGTGACCC AATTTTATAY CAACATTTAT TATGGAGACG
GTGTTGAACC TAATCAATTA GATTTTCAAG ATGTTTCTAG TTCAATTGGA GAACAATTGA
TTTTTTTTCA TGATAACTTA ATGTTTTTAA TAGTTTTAGT CTTAGTTTTT GTGGGTTGAT
TAATGGTTAG TGCAATAACT AATAAACAAT ATTATAAGTA YTTAGTTGAG GGTACTTTAA
TAGAAATTGT TTGAACTATG GTCCCTGCTA TAATATTATT ATTTATAGCT TTTCCTTCTT
TGCAACTTTT ATACTCTATG GATGAAGTAA TTGAACCTTC ATTAACAGTT AAAGCTATTG
GTCATCAATG ATATTGGTCA TATGAATATT CAGATGTGGA GGGAGATAGT ATAGAATTTG
ATTCTTATAT GATTCCAACT TCTGATTTGG AAATTGGAGA TTTAAGATTA TTAGAAGTTG
ATAATAGATT AGTTTTACCA GTTAATACTC AAGTTAGAGT TGTAATAACT GGTGCTGATG
TTATTCATTG TTTTGCTGTT CCTTCTTTAG GAATAAAAAC TGATGCAGTT CCTGGAAGAT
TAAATCAAGT TGGATTTTTG ATTAAAAGAC CTGGAGTTTA TTATGGTCAA TGTTCGGAAA
TTTGTGGATC AGATCACTCT TTTATGCCAA TAGTTGTTGA AGGGGTTTCT CAGGAAAAAT
TTGTTAATTG AATAATTTCT AAAAATATAT CATCCTTACC ATTTAGTAGA CCCAAGTCCT
TGACCATATG TTATGTCTTG TGGAGCTTTT TTAACTACTT TAGGAGCTGT TATTTATTTT
CATTTTAGTC AATTGTTTTT ATTGACTATA GGTCTTTTGA TAATTTTATT ATGTATGTTT
TTATGATTTA AAGATGTAAT TAGAGAAGCT ACTTATCAAG GTTTTCATAC TAAAGCAGCA
GTAACTGGAT TAAAAATTGG ATTTTTGTTA TTTATAGTTT CTGAAGTTTT GTTTTTCTTT
AGTTTTTTTT GGGCT---TT CTTTCATAGT AGTTTATCAC CTTCTGTGGA AATAGGTGTA
ATGTGGCCTC CTATAGGCAT AGATCCTCTA AATCCTTTTT CTGTTCCTTT ATTAAATACA
GCTATATTAT TAAGTTCAGG AGCTACAGTA ACTTGAGCTC ATCATAGTAT TGTTAATGGA
AATAAAAGTG AGTCTGTGAC AGGTTTAAGT TTTACAGTTA TTCTTGGTTT AATATTTACT
TCTCTTCAAG CATTTGAATA TATTGAAGCT CCTTTTTGTA TAGCAGATTC AGTTTATGGT
TCCACATTTT TTGTGGCAAC TGGTTTTCAT GGTTTACATG TAATTATAGG AACAATATTT
TTATTTATCT GTTTAATTAG ACTTAAAAAT TCACATTTTA CAAGATCTCA TCATTTTGGT
TTTGAAGCTG CTTCTTGATA TTGACATTTT GTTGATGTTG TTTGGTTATT TCTTTATGTT
TGTATATATT GATGAGGTTG T---ATGGAA TTATTAATAT ATATAATTTT AAACATAATT
AAGTTTTTAA TAATTATAGT ACCAGTTTTA ATTTCTGTAG CATACCTTAC ATTAGCAGAA
AGAAAAGTTT TAGGTTATAC T---CAATCA AGAAAAGGGC CAAATATAGY AGGGATTTAT
GGATTATTAC AACCATTAGC TGATGGGGTA AAATTATTTA CTAAAGAAAT GATAATCCCA
AGTCATGTAA GTATATTTTT A---TACTTT TTCTCTCCTA TTATTGCTTT AACTTTAGGA
TTAATAGTTT GAAGTTTAAT GCCATTGGGT AATTATAATA TTTTAAGTGA TTTAGGATTA
GGAATYTTAC TTATTTTTGC TTTATCTTCT ATAAGTGTTT ATGCTATTCT AATGTCAGGT
TGATCAAGTA ATTCTAAGTA CGCATTTTTA GGGGCATTAA GAGCAGCTGC TCAAATGATA
AGTTATGAAG TTTCAATAGG TTTAATTGTT ATATCTATAA TTATTTGTTC TGGTTCTTTC
AATTTAACAA AAATTATACA AGCCCAAGAA CAAACCACTT GATTTTTATT CCCTTTATTA
CCAGCGGGTA TAATGTTTTT TATATCATGT TTAGCTGAAA CTAATAGAGC ACCATTTGAT
TTAACTGAAG GCGAATCAGA ATTAGTATCA GGATTTAATG TTGAATACTC TTCAATGTCC
TTTGCTTTAT TTTTTTTAGC TGAGTATTCT CATATAATAT TTATGAGTTT TTTATTTACT
GTATTATTTT TAGGRGGTCT TTTTGAAAAG TATTTTTATA ATATTTTTAT TTATTTGAGT
AAGAACATCC TTTCCAAGAT TAAGATATGA TCAATTAATG CATTTATTAT GAAAAACTTA
TTTACCATTA AGCTTAAGTT TTGTTATATT AATTAATTGT TTAATTTGAT CTTTAAATGC
TTTA------ ---------- ---------- --------TT AGTTATGTCT GATAATTTAA
TTGTAATTTA TTTGTTAATA GAATTACAAA CTTTTTCTTT ATTTATATTA ATTTCAAAAA
ACAGAAGTTC GATAAAAAGT TCAGAAGCAG GGTTAAAGTA TTTTATATTA GGTGCAATAT
CTTCTGGTTT ATTTCTTTTA GGAGTTTCAT TTTTATTTTC TACAAATATT TCAATGAATA
TTTATAATTT TATCACTTTT TTTTAAATTA GCTATATTTC GTTTGCATTT TTGAATTGCA
GATATATATG AGGGCTCATC TTGAGAAGTA ATTTCTTTAA TATCAACAAT ACCTAAAATA
AGTGTTATTT TTATCTTATC TCAATTTTTT TATGATGTGT TCNATTTTAT CTATAATTAT
AGGAACCTTA GGAGCATTAA ATCAGACTAA AATAAAAAGA CTTTTAGCTT ATAGTGGAAT
TAGTCATATT GGATTTATTT TATTAGGCTT AAGTTTGCTA TCAAAAGGAG GGTATGAGAT
AAGTTTTATT TATTTATTAA TTTATGTTTT AACTATTTTA GGTATTTTTA TTCTAATAAA
TTTTTCTAAT TTTAATCTAA ATGATTATTT GATCGATTTT TGCATTTTCA TGATTAATCT
TATTTTTATC AATAGCAGGA ATTCCTCCAT TATCGGGATT CATAAGTAAA TGGTTAATTT
TGAATTTATT AGTAGATAGT AATTTTCTCT TTCCAGTAAT TATAGGAATA TTATTTTCTG
CTATTGGAGC TGGTTATTAT TTAAGGGTTA TAAAAATTTC TTATTTCCAA AAGCAAGGTT
CATATGTATT ATGGAAAAAT ATAATTAGGA ATTATAATTT ATTTTTCTAT ATTTTTAATT
TTACAACCTA ATTTTTTAAT T--------- ---------- ---------- ----------
ATGAATTTAG AATTTTTTAT AGTATTTATT ACATTAAGCA TAAGTTTAAT TTTATCAGCT
ATTATATCTA TAGCTTCATA CATTCTTAGT GAAAAAACAC CAGATAAAGA AAAAGTTTCA
GTATATGAAT GTGGATTTGA TCCTTTTAAT ATTCCTGGAG AGCCTTTTTC TATACGTTTT
TTTTTAATTG CCATATTATT TTTAGTATTT GATTTAGAAA TTTCTTATTT ATTCCCATGA
TCTCTTAGCT CAAATATTAT ATCATTAAAA GGTCATGTAA TAGTTTTTTT ATTCTTAATA
ATTCTTATAA TAGGTCTTAT TTATGAATGA ATAAAAGGAG GTTTAGAATG AGAA------
---------- ---------- ---------- ---------- ---------- ----------
---------- ---------- ---------- ---------- ---------- ---------T
GAGGTTTACT AGTATTTAAT ATTGATGGTA TATCCTTATT TTTTATTGGT TTAAGTATAA
TTTTAATACC AATTTGTATA ATTATGAGCT GAAATTCAAT AAAACATTTA AACAAAGAAT
TTTTTCTTTG TTTATATGTA ATAATAATTY TATTAATTGC AGTTTTCAGT ATATTTGATA
TATTAGGTTT TTATATTTTA TTTGAGGCAA TATTAATTCC AATGTTTTTA ATAATCGGAA
TTTGAGGTTC TAGAGAAGAA AAAGTTAAAG CTGCTTTTTA TTTTTTCTTT TATACATTAA
TTGGAAGTTT ATTAATGTTA ATTAGTATTT TTAAAATTTA TTCAATATTT GGGACAACTA
ATTATCAAAA TCTAATTTTA TTAAATATTC CCTCTGAATT ACAGTTTTGA CTATTTCTAG
GTTTTTTTGC TAGTTTAGCT GTAAAAATAC CAATGATACC CGTTCACATT TGATTACCAC
AAGCTCATGT TGAAGCCCCA ATAGCAGGGT CAGTACTTTT AGCTGGRATA CTATTAAAAC
TAGGAGGGTA TGGCTTTATA AGATTTTCTT ATCCTTTATT TCCTTTAGCT AGCGAATATT
TTACTCCAAT AATTATAATT TTAAGTTTAA TAGCAATAAT TTATGCTAGT TTTACTACTT
GTAGACAATC TGATGTAAAA AGACTAATAG CTTATTCTTC AGTAGCTCAT ATGGGGTTAG
TAACATTATC TATTTTTGTT CATTCTTATG AAGGTATAAT TGCATCAATA ATAATGATGA
TAGCCCATGG ATTAGTAAGT TCAGGATTAT TTATGTGTTC TTCAGTAATT TATGTTAGAC
ACCATTCAAG AACAATTAGG TATTTTAGAG GATTAACAAT AACAATGCCT ATTTTTTCAA
CTATAACTTT AATATTAATC TTAGCAAACA TAGGATTTCC TTTAACTTTT AATTTTATAG
CCGAATTTTT TTCTATTCTA GCCGCTTTTA ACTATTGTTT CTGAGTAGGG GTTTTAACTT
GTATTGGGGC TTTATTATCA ACTGTTTATG CTTTATATTT TTATAATAGA ATTTACTTTG
GTGTTTTTTC ACCACATTTA AAATTCTCCA GAGAATTACT AGAATTTGAA TTTCAAGGAT
TTTTACCTCT TGTTATACTA ACAATTTTAT TAGGGTTTTT TCCTAATATA TTTAAACTTT
TTACCTTTGA TTATTTTTAT TTTAAGTTTT ATTGGAATAA TGTTAANNNN NNNNNNNNNN
NNNNNNNNNN NNNNNNNNNN NNNNNNNNNN NNNNNNNNNN NNNNNNNNNN NNNNNNNNNN
NNNNNNNNNN NNNNN----- ---------- ---------- ---------- ----------
---------- ---------- ---------- ---------- ---------- ----------
---------- ---------- ---------- ---------- ---------- ----------
---------- ---------- ---------- ---------- ---------- ----------
---------- ---------- ---------- ---------- ---------- ----------
------NNAA TAAATCAAAA TTTTATATAT TTTAATTTAT GGTCTTGATT TAATATAGGA
ATTCTTAATA ATCAAATTAA TTTAAATTTT GATTACATTG TTTGTTCAAT GTTAATTTTA
ATAAATTTGG TYTCATGTTT AGTACATTTA TATTCTACCT CCTATATTAA TGGRGATCCT
CATTTACCTA GATTTATGTC GTATTTATCA CTTTTTACTT TTTTTATGAT TATTTTAGTG
ACAAGTGGAA ATTTAATTCA ATTATTTATT GGCTGAGAAG GTGTAGGTTT ATGCTCTTAT
TTATTAATAA ATTTTTGATT TACCAGAATT CAAGCTAATA AAGCAGGGAT TAAAGCTATG
GTAGTCAATA AAATTGGCGA TATTGGATTA TTATTAGGAA TCATATTTTT ATGAAATATT
TTTGGGGGTA TAGATTATTT TTCTATTTTT ACTATTAATT GGGGTAATAG GAAAATCAGC
TCAAATTGGT CTTCACACTT GATTACCTGA CGCAATGGAA GGGCCAACTC CTGTGTCTGC
ATTAATTCAT GCTGCTACAA TGGTTACTGC TGGGGTATTT TTGATTATAA GAGTATCACC
AATTTTTGAR AATACTCCCT TTATTTTATT ATTAATAGTT TTGATAGGAA GTTTTACAGC
CTTTTTTACT TCTACTATTG GTTTAACTCA AAATGACTTA AAAAAAGTAA TAGCTTATTC
AACTTGTAGT CAATTAGGGT ATATGGTTAT GATATGTGGA TTTTCCCAAT ATAACTCTGG
TTTATTCCAT TTAGTTAATC ATGGATTTTT CAAAGCCCTA TTATTTCTTA GTGCAGGTTC
TATAATTCAT GCTTTATCAG ATGAACAAGA TATCAGAAGA ATGGGTTTGA TGAGAAACAT
TTTACCTTTT TCATATATTT GTATATTTAT TGGATCTATT TCTTTAATGG GTTTACCTTT
TCTAACTGGT TTCTATTCTA AAGATTTAAT ATTAGAACTA ATTTATGGTG AACATTACTT
ATCTTTCGCA TTATGACTAG GATTATTAGC AGCTTCAATA ACCGCATTTT ATTCTTTTAG
ATTAATATAT TTTTCATTTT TTCATTCACA CCAAGGATCA AAAAATATCT ATCAAAATTC
TCATGAAGGA GAGTGAAATT TAACTTTACC TCTTCTTTTA TTATTAATTT TAAGTGTACT
TGGTGGTTAT TTATTACAAT TTCACGTTTT AAAAGATGAA CTTCCAATAA TTATATTAAA
TTTTAATAAA TTTTTACCCT TATTTTTAAG TTTAGGAGGA GCTTTATTAT CTTTTGAAGA
AAAAGTCTAA ATAGTTTTGT CATGAAAATA TATAGCTTAA CCAATGGAGC TTGGTATTTT
GATTCAATTA TAAATTATTA TGTTATTAAA CCTTTATTTT CTCTGGGTTT TAGTGTAACT
TATAAACTTC TAGATAATCA ATTATTAGAA TTTTTAGGGC CTACTAAAAC TTTAAGTTTT
CTTTCTAATA AATCTAATAA ATTAAGTTAT TTACATTTAG GAAAAATATC CGTTTATGCT
CTTTTATTTA TAATATGGAA CAATTATATT TTTTATTTTC CTTTTTTTTA ATAATATCAG
TTATAATGGT AATTAATTCA TTAAATCCTA TACATTCTGT ATTTTGATTG GTTTTAGTAT
TTATAAATAG TTCTGGATTT CTTATTACCA TGGGTTTCGA ATTTATAGCT TTAATGATGA
TTATAATTTA CGTTGGAGCT ATAGCCATAT TATTTTTATT TGTTATCATG ATGTTAGATA
TAATTCAAAT TAATAAACCA ACA---ACTA TTAATAATAT TTTACCTATA TTATTTATAA
TTAGTTTAAA TATTTCATGT TTTAGGTCAA AATTTATATT CTAATTTTGC TTTTCCTTTT
TTAATAATAA GTTTATTATT ATTAGTAGCA ATGGTTGGAG CTATAGTTTT CAAGAAAACA
AGTTTTAGTT AAACAACATC AAAG
>Hydractinia_symbiolongicarpus_SRR1174275_SRR1174698
ATGGCTTCTT ATTTTGATCA TTTTATAGTA ACTAAATTAT TAAGTGCTTA TATAACAGAT
TCACTTTTAA TTTTAATTTT TGTTATA--- ATTCTTTATA TGGTAGTTTG TAGTAATTAT
TATGTTATAC CTACTAGACT ACAAAGTATG GTAGAAATTA TAATAGAACA TTGAACTTTA
GTGGTTAAAG AAAATTTAGG AGAAAAATCT GATTACTATA TTCTTCCTTT ATCAACATTG
TTCATGTTTA TTCTTGGTAT AAATCTTTTA GGTTTTTTCC TTTATACATT TCCTTCAACA
ACACATATAA GTTTGACTTT TGGTATGGCT TTGAGTGTAT GATTAGGGGT AATGGTTTTA
GGTTTTAAAA ATTTTAGAAG TTCTTTTTTT AGTATGTTTA TGCCTGGGGG TGCTCCTTTA
AGTTTTGCAC CTTTATTAGT AATGATTGAA ATTGCTAGTA ATTTATCAAG ACCAGTAGCA
TTAGGAATGC GTTTGGCTGC TAATTTAACA GCAGGTCATA TCTTATTAGC TATTTTGGCT
GACTTTGGTT GTAAACTTCT TTTTTATTCT TATAGTTTAG CTAATTTATT ACCTATTTTA
ATAATAGTTT GTATGACTGT TTTAGAAATG GGTGTTTTAG TAATTCAAGC TTATGTCTTT
ACTTTACTTT CAATGATTTA TTTAAGAGAT AGTATTGCTT TACATATG-- -TCTCAACTT
GATTTATCAA TTTCCTTTAG TCATTTAATT GGTTTGATAA TTTGTTTTTA TATATTTTTA
AATTTTGTA- --ACTATATT ATTAGTTAAA TTTTGATATA ATCAAAAAGT TCGTA---AA
AAGAATATTA TGAGAATAAG AAAAGAAAAC CCAATCTTTG CACCACTAAA CTCAACCTTA
GTTGATCTAC CTTCACCAGC TAGTATTAGT TATTTTTGAA ACTTTGGATC TCTCTTAGGT
TTATGTTTAG TAATCCAAAT TTTAACAGGA ATATTTTTAG CAATGCATTA TTGTTCTGAT
GAAAATTTAG CATTTTCTTC AGTAGCTCAT ATATCTAGAG ATGTAAATTA CGGTTTTATA
TTAAAATATT TACATGCTAA TGGAGCATCA GCTTTTTTCC TTTGCGTTTA TATTCATATT
GCAAGAGGAT TATATTATGG AAGTTATTTA AGAACTCATT TATGATCTTC TGGAACACTT
ATTTTTGGTA TAATGATGTT AACAGCTTTT ATAGGTTACG TTCTACCT-- -TGAGGACAA
ATGTCTTTTT GGGGGGCTAC CGTCATTACT AATTTTGTCT CAGCAGTTCC ATATATTGGA
AATGATATAG TCCAATGAAT ATGAGGAGGT TTCAGTGTAG GAGGTGCAAC ACTAAATCGT
TTTTTTAGTT TACATTATTT ATTTCCATTT GTATTAGCTG GATTAATAAT TATTCACATA
GTTTTATTAC ATACTTCAGG TTCTAACAGC CCTACAGGTT TAAATCCTAA TTCTGATAAA
GTACCTTTTC ATATATATTT CACAACTAAA GATGCATATG GTTTTATACT ATTAGGATTA
TTAATATCTT TTTTAATATT TTTCACCCCT AATTTATTAG GAGACCCTGA AAATTTTATT
AGTGCTAATC CTTTAGTAAC ACCAGTACAC ATAATGCCAG AATGATATTT CCTATTTGCT
TATGAACAGT TATATTACAC GTTGAATATT TTCAACAAAC CACAAAGATA TAGGAACTTT
ATATATTGTT TTTGGAATGT TTTCAGGAAT GGTGGGAACA GCTTTAAGTA TGTTAATAAG
ACTTGAATTA ACAACACCCG GAGCAATGTT TGGAGATGAT CATTTATACA ATGTCATAGT
CACAGCACAT GCTTTTGTAA TGATATTTTT TCTAGTTATG CCAGTATTAA TAGGAGGATT
TGGAAATTGA TTTGTACCAT TATATATTGG AGCCCCTGAT ATGGCATTTC CAAGACTTAA
TAATCTAAGT TTTTGACTTT TACCACCTGC TTTACTATTA TTACTAGGTT CATCATTAAT
TGAACAAGGA GCCGGAACAG GGTGAACAGT CTACCCTCCT CTTTCCGGAC CTCAAATGCA
TTCTGGAGGA TCAGTTGATA TGGCTATATT TAGTCTTCAT TGTGCAGGTG CCTCTTCTAT
AATGGGAGCT ATAAATTTTA TAACCACAAT TTTTAATATG AGAGCCCCTG GTTTAACAAT
GGATAAATTA CCATTATTTG TTTGAGCTGT CTTAATAACA GCATTTTTAC TTTTATTATC
TCTACCAGTT TTAGCTGGAG CTATAACTAT GTTACTTACA GACCGTAATT TCAATACAAC
TTTTTTTGAC CCAGCAGGAG GAGGTGACCC AATTTTATAT CAACATTTAT TATGGGGATG
GTGTTGAACC TAATCAATTA GATTTTCAAG ATGTTTCTAG TTCAATAGGA GAACAATTGA
TTTTTTTTCA TGATAACTTA ATGTTTTTAA TAGTTTTAAT TTTAGTTTTT GTAGGATGGT
TAATGGTTAG TGCAATAACT AATAAACAAT ATTATAAGTA TTTAGTTGAA GGTACTTTAA
TAGAAATTGT TTGAACTATG GTTCCTGCTA TAATACTATT ATTTATAGCT TTTCCTTCTT
TGCAGCTTTT ATATTCTATG GATGAAGTAA TTGAACCTTC ATTAACAGTT AAAGCTGTTG
GACATCAATG ATACTGATCA TATGAATATT CAGATGTAGA AGGGGATAGT ATAGAATTTG
ATTCTTATAT GGTTCCAACT TCTGATTTAG AAATTGGGGA TTTAAGGTTA TTAGAAGTTG
ATAATAGATT AGTTTTACCA GTTAATACTC AAGTTAGAGT TGTAATAACT GGTGCTGATG
TTATTCATTG TTTTGCAGTA CCTTCTTTAG GCATAAAAAC TGATGCAGTT CCTGGAAGAT
TAAATCAAGT TGGATTTTTG ATTAAAAGAC CTGGGGTATA TTATGGCCAA TGTTCTGAAA
TTTGTGGATC GGATCATTCT TTTATGCCAA TAGTTGTTGA AGGAGTTTCT CAGGAAAAGT
TTGTTAATTG AATAATTTCT AAAAATATAT CACCCTTACC ATTTAGTAGA CCCAAGTCCT
TGACCATATG TTATGTCTTG TGGGGCTTTT TTAACTACTT TAGGAGCTGT AATTTATTTT
CATTTTAGTC AATTATTTTT ATTGACTATA GGTCTTTTAA TAGTTTTATT ATGTATGTTT
TTATGATTTA AAGATGTAAT TAGAGAGGCT ACTTATCAAG GTTTTCATAC TAAAGCAACA
GTAACTGGGT TAAAAATTGG ATTTTTATTA TTTATAGTTT CTGAAGTTTT ATTTTTCTTT
AGTTTTTTCT GAGCT---TT TTTTCATAGT AGTTTATCAC CTTCTGTAGA AATAGGTGTG
ATGTGACCTC CTATTGGTAT AAATCCCCTA AACCCTTTCT CTGTTCCTTT ATTAAATACA
GCTATATTGT TAAGTTCAGG GGCCACAGTA ACTTGAGCTC ATCATAGTAT TGTTAATGGA
AATAAAAGTG AATCTATAAC AGGTTTGAGT TTTACAGTAA TTCTTGGTTT AATATTTACC
TCTCTTCAAG CATTTGAGTA TATTGAAGCT CCTTTTTGTA TAGCAGACTC AGTTTATGGT
TCTACATTTT TTGTAGCAAC TGGTTTTCAT GGATTACATG TAATTATAGG GACAATATTT
TTATTTATTT GTTTAATTAG ACTTAAAAAT TCACATTTTA CAAGATCTCA TCACTTTGGT
TTTGAGGCTG CCTCTTGATA TTGACATTTT GTTGATGTTG TTTGGTTGTT TCTTTATGTT
TGTATATATT GATGAGGTTG T---ATGGAA TTTTTAATAT ATATAATTTT AAACATAATT
AAGTTTTTAA TAATTATAGT TCCAGTCTTA ATTTCTGTGG CATATTTAAC ATTAGCAGAA
AGAAAAGTTT TAGGTTATAC T---CAAGCA AGAAAAGGAC CGAATATAGT TGGAATTTAT
GGATTGTTGC AACCTTTAGC TGATGGAGTG AAATTATTTA CTAAAGAAAT GATAATCCCA
AGCCATGTAA GCATATTTTT ATAC---TTT TTTTCTCCTA TTATTGCTTT AACTTTAGGA
TTGATAGTTT GAAGTTTGAT GCCATTAGGT GACTATAATA TTTTAAGTGA TTTAGGTCTA
GGAATTTTAC TTATTTTTGC TCTATCTTCT ATAAGTGTTT ATGCTATCCT AATGTCAGGT
TGATCAAGTA ATTCTAAATA TGCTTTTCTA GGAGCACTAA GAGCGGCTGC TCAAATGATA
AGTTACGAAG TTTCAATAGG TTTAATTGTT ATATCTATAA TTATTTGTTC TGGTTCTTTC
AATCTAACAA AAATCATACA AACCCAAGAA CAAACTACTT GATTTTTATT CCCTTTATTA
CCAGCGGGGA TAATGTTTTT TGTATCTTGT TTAGCTGAAA CTAATAGAGC CCCATTTGAT
TTAACTGAAG GAGAGTCAGA ATTAGTTTCG GGATTTAATG TTGAATACTC TTCGATGTCA
TTTGCTTTAT TTTTTTTAGC TGAATATTCT CATATAATAT TTATGAGTTT TTTGTTTACG
CTATTATTTT TAGGAGGTCT TTTTAAAAAG TATTTTTATA ATATTTTTAT TTATTTGAGT
AAGAACATCT TTTCCAAGAT TAAGATACGA TCAATTAATG CATTTATTAT GAAAAACTTA
TTTACCATTG AGTTTAAGTT TTGTTATATT AACTAATTGC TTAGTTTGAT CTTTAAATGC
TTTACCTAAA TTTAATGGTG TTTTTTGGTT CATTGTTTTT GGTGATGTCC GATAATTTAA
TTGTAATTTA TTTGTTAATA GAGTTGCAAA CTTTTTCTTT ATTTATATTA ATATCAAAAA
ATAGAAATTC AATAAAAAGT TCAGAAGCAG GATTAAAGTA TTTCATACTG GGTGCCATAT
CTTCGGGCTT ATTTCTTTTA GGAGTTTCGT TTTTGTTTTC AACAAATATA TCAATGAGTA
TTTATAATTT TATCACTTTT TTTTAAATTG GCTATATTTC CTTTACATTT TTGAATTGCA
GATATATATG AAGGTTCATC TTGAGAAGTA ATTTCTTTAA TATCAACAAT TCCTAAAATA
AGTGTTATTT TTATTTTGTC TCAATTTTTT TATGACTAGT GCTATATTAT CAATAATTAT
AGGTACTTTA GGAGCATTAA ATCAAACTAA AATAAAGAGA CTTTTAGCTT ATAGTGGTGT
TAGCCATATT GGATTTATTC TATTAGGTTT AAGTTTATTG TCAAAAGGAG GCTATGAGAT
AAGTTTTATT TATTTATTAA TTTATGTTTT AACTATTTTA GGGATTTTTA TTTTAATAAA
TTTTTCTAAT TTTGATCTAA ATGACTATTT GATTGATTTT TGCATTTTCA TGATTAGTTT
TATTTCTATC AATAGCAGGA ATTCCTCCAT TATCGGGTTT TATAAGTAAA TGGTTAATTT
TAAATTTATT AGTAGATAGC AATTTTTTCT TTCCAGTTAT TGTAGGAGTA TTATTTTCTG
CTATTGGAGC TGGTTATTAT TTAAGAGTTA TAAAGATTTC ATATTTCCAA AAGCAAGGTT
CATATGTATT ATGGAAAAAT ATA--TAGGC TTTATAATTT ATTTTTCTTT AGTTTTGATT
TTTCATCCTA ATTTTTTAAT TCTTTTATCC CATTTAAATT GTTTTTATTT T---------
ATGAATTTAG AATTTTTTAT AGTATTTATT ACATTAAGTA TAAGTTTAAT TTTATCAACT
ATAATATCTG TAGCTTCATT TATTCTTAGT GAAAAAACAC CAGACAAGGA AAAAGTTTCA
GTTTATGAAT GTGGATTCGA TCCTTTTAAT ATTCCTGGGG AACCTTTTTC CATACGTTTC
TTTTTAATAG CTATATTATT TTTAGTTTTC GATTTAGAAA TTTCTTACTT ATTCCCATGA
TCTCTTAGTT CAAATATCAT ATCATTAAAA GGTCATGTAA TAGTTTTATT ATTCTTAATA
ATATTAATTA TAGGTCTTAT TTACGAGTGG ATAAAAGGAG GTTTAGAATG AGAA---ATG
TATTTAGAAA TTTTGATTAT TACTTCAATT ATAGCTTTCA TAAATATT-- -ATTTCTATT
CCTAGAATTA ATGTTAATTC TTTAAAAAAA GTTTCTTTAT TTTGGTCTTT AATATTATGT
GAGGTTTACT AATATTTAGT ATTGATGGTA TATCCTTATT TTTTATTGGA TTAAGTATAA
TACTAATACC AATTTGTATA ATTATGAGTT GAAATTCAAT AAAACATCTA AACAAAGAAT
TTTTTCTTTG TTTATATATA ATAATAATTT TACTAATTGC AGTTTTCAGC ATATTTGATA
TATTGGGATT TTACATTTTA TTTGAAGCAA TATTAATTCC AATGTTTTTA ATAATAGGAA
TTTGAGGTTC TAGAGAAGAA AAAGTTAAAG CTGCTTTTTA TTTTTTCTTT TACACATTAA
TTGGAAGTTT ATTAATGTTA ATTAGTATAT TTAAAATCTA TTCAATATTT GGAACAACTA
ATTATCAAAA TCTGATTTTG TTAAATATAC CATCTGAATT ACAATTTTGA CTATTCCTAG
GTTTTTTTGC TAGTTTAGCT GTAAAAATAC CAATGATACC TGTACACATT TGGTTACCAC
AAGCTCATGT TGAGGCTCCA ATAGCAGGGT CAGTGCTTTT AGCTGGAATA TTATTAAAAC
TAGGAGGATA TGGATTTATA AGATTCTCTT ATCCTTTATT TCCTTTAGCT AGCGAATATT
TTACTCCAAT AGTTATAATT TTGAGTTTAA TAGCAATAAT TTATGCTAGT TTTACTACTT
GTAGACAATC TGATGTAAAA AGATTAATAG CTTATTCTTC AGTAGCTCAT ATGGGATTAG
TAACATTATC TATCTTTATT CATTCCTATG AAGGTATAAT TGCATCAATA ATAATGATGA
TAGCCCATGG ATTAGTAAGC TCAGGATTGT TTATGTGTTC TTCAGTAATT TATGTTAGAC
ATCATTCAAG AACAATTAGA TATTTTAGAG GACTAACAAT AACAATGCCC ATTTTTTCAA
CTATAACTTT AATATTAATT TTAGCAAACA TAGGATTCCC TTTAACTTTT AATTTTATCG
CTGAATTTTT TTCTATTTTA GCTGCTTTTA ATTATTGTTT TTGAGTGGGA GTGTTAACTT
GTGTTGGAGC TTTATTATCA ACCGTTTATG CTTTATATTT TTATAATAGA ATTTACTTTG
GTACTTTTTC ACCACATTTA AAATTTTCCA GAGAATTACT AGAACTTGAG TTTCAAGGAT
TTTTACCTCT CGTTATATTA ACAATTTTAT TAGGGATATT TCCTAATATA TTTAAACTTT
TTACCTTTAA TAATTTTTAT TTTAAGTTTT ATTGGAATAA TGCTAAATAG ATCTAATATA
ATTCTTATTT TAATATGTAT AGAAATAATG CTTTTATCAA TTTCCTTAAA CTTTTTAATT
CATTCTTTTA TAATTAATAA TCTAATTGGA CAAATTTCAT CAATTTACAT TATTACTACA
GCTGCAGTGG AATCGGCTAT AGGATTATCT ATTATGATAT CTTTTTATAA ATTAAAAGGA
TCAATCTCTA TAAGATTTTT AAATTTACTT AAAGGTATGT ATTTAATGAT TTTAATTTTG
CCTTTATTAA GTTTTTTAAC TTGTTCTTTA TTTGGTAGAA AAATAGGGTA TGAAGGGTCT
AAGTTGTTAT CAACAACTTT TATTTTAATT ACTTTAATTT TATCTTTTTT TTGTTTTTAT
GAAGTGGTAA TTAATCAAAG TTTTATATAT TTTAACTTAT GGTCTTGATT CAATATAGGA
ATTCTTAATA ATCAAATTAA TTTAAATTTT GATTACATTG TTTGTTCAAT GTTAATTTTA
ATAAATTTAG TTTCATGTTT AGTACATTTA TATTCTACTT CTTACATTAA TGGAGATCCT
CATTTACCTA GATTTATGTC TTATTTATCA CTTTTCACTT TTTTTATGAT TATTTTAGTA
ACAAGTGGAA ATTTAATCCA ATTATTTATT GGTTGAGAAG GTGTAGGTTT ATGTTCTTAT
TTATTAATAA ATTTTTGATT TACAAGAATT CAAGCTAATA AAGCTGGCAT TAAAGCTATG
ATAGTTAATA AAATTGGTGA TATTGGATTA TTATTAGGAA TAATATTCTT ATGAAATATT
TTTGGGGGTA TAGATTATTT TTCTATTTTT ATTATTAATT GGAGTAATAG GAAAATCAGC
TCAAATTGGT CTTCACACTT GATTACCTGA TGCAATGGAG GGGCCAACTC CTGTATCTGC
ATTAATTCAT GCTGCTACAA TGGTTACTGC TGGAGTATTT TTGATTATAA GAATATCCCC
AATTTTTGAA AATACTCCTT TTATTTTATT ATTAATAGTT TTAGTAGGAA GTTTTACAGC
TTTTTTTACT TCTACTATTG GTTTAACCCA AAATGATTTA AAAAAAGTAA TAGCTTATTC
AACTTGTAGT CAATTAGGAT ATATGGTTAT GATATGTGGA TTTTCTCAGT ATAATTCTGG
ATTATTCCAT TTAGTTAATC ACGGATTTTT CAAAGCTCTA TTATTTCTTA GTGCAGGATC
TATAATTCAT GCTTTATCTG ATGAACAAGA TATTAGAAGA ATGGGTATGA TGAGAAACAT
TTTACCTTTC TCATATATTT GTATCTTTAT TGGTTCTATT TCTTTGATGG GTTTACCTTT
TTTAACTGGA TTTTATTCAA AAGATTTAAT TTTAGAATTA ATTTATGGTG AACATTACTT
ATCTTTTGCA TTATGATTAG GGTTATTAGC AGCTTCTATA ACCGCATTTT ACTCTTTTAG
ACTGATATAT TTTTCATTTT TTCACTTTCA TCAAGGGTCT AAAAATATTT ATCAAAATTC
TCATGAAGGA GAATGAAATT TGACTTTACC TCTTTTTTTA TTATTAATTT TAAGTATTCT
TGGTGGTTAT TTATTACAAT TCCAAGTTTT AAAAGATGAA CTCCCAATAA TTATATTAAA
TTTTAATAAA TTTTTACCCT TATTTTTAAG TTTAGGAGGG GCTCTATTAT CTTTTGAAAA
AAGAGTTTAA ATAATTTTAT TATGAGGTTA TACAGTTTAA CTAATGGAGC TTGATATTTT
GATTCAGTAA TAAATCATTA TGTTATCAAA CCTTTATTTT CTTTAGGTTT TGTTATAACT
TATAAACTTT TGGATAATCA ATTATTAGAA TTTTTAGGTC CTACTAAAAC TTTGAGCTTT
CTTTCTAATA AATCTAATAA ATTAAGTTAT TTACATTTAG GAAAAATATC CGTTTATGCT
CTTTTATTCA TAATATGGAA CAATTATATT TTTTATTTTC CTTTTTTTTA ATAATATCAG
TTATAATGGT AATTAATTCA TTAAATCCTA TACATTCTGT ATTTTGATTA GTCTTAGTTT
TTATAAATAG TTCTGGATTC CTTATTTCTA TGGGTTTTGA ATTTATAGCT TTGATGATGA
TTATAATTTA TGTTGGAGCT ATAGCTATAT TATTTTTGTT TGTTATCATG ATGTTAGATA
TAATTCAAAT TAATAAACCA ATA---ATTA TTAATAACAT TTTACCTATA TTGTTTATAA
TTAGTCTAAA TATTTCATGT TTTAGGTCAA AACTTATATT CTAACTTTGC TTTCCCTTTT
TTAATAATAA GTTTACTATT ACTAGTAGCA ATGGTTGGAG CTATAGTTTT CAAGAAAACA
AATTTTAGTT AAACAACATC AAAG
>JN642330
ATGTCTTCGT ATTTCGATCA GTTTAATGTG ATTTCATTAG TGGGGTCGCT TGTTACCAAT
GTTTCTTTAA CTTTGGTAGT ATGCGGC--- TTAATAGCTT TGATTCTTCT TCCGTCCGGT
AAAATTGTGC CAACTAGAAT AGATACAGTC TGATTATCCC TTGTTTCCCA TTGGAGGGGT
CTTATTATTG ATAATGTAGG AAAGTCTGGT TTGCCGTTTC TGCCGGGGCT ATTTGGGCTG
TTTATTCTAT TGTTAGTATT AAACTTGGTG GGGTTTTTTC CGTACACCTA TACTGTTACC
GCCCAAATTG TAATAACTTT CTCTCTTTCC TTTACCATAG TTCTATCAGT AACCTTAGAA
GGTATTATTA AGTTTAGGTC TATGTTTTTT AGTATGTGGA TGCCCATGGG GGCCCCCATG
GATTTAGCCC CCTTATTAGT ACTAATAGAA ACAGTTAGTT ACTTCTCTAG GGCCCTTTCT
CTAGGTTTAA GACTGGCTGC CAACCTGTCT GCCGGACACC TTTTGATGAT TATTCTAGGG
AGTTTTACTT TTCAGTTGGC CAGTGCTAAG GTTCTATCCC TTACTTCAAT TGCCTTGGGA
ATTACCTTGT TTGTAATAAT TTTGGAGATA GCAGTAGCCG CTATTCAAGC TTATGTTTTC
TGTTTGCTAA CGGCCGTATA TTTGTCCGAC ACTGCTCACC TACACATG-- -CCCCAATTA
GATACTGTTA CGTTCTTAAC TCAGTATGTT TGGCTGTCTT TAGGTTTGTT GTTTTTCTTA
GTTTTGGTTA GTTCTTTCTG CTACCCTACT CTTGTCTCCC AAATATTAAC AAGTAGCCAA
AGATCTCTGA TTAGAGTAAG AAAAGATCAC TCCATTGTTT CCCTGGTTAA TGGGATGCTT
GTAGATCTCC CATCCCCTAG TAATATCAGT TATTTTTGGA ACTTCGGTTC CCTTTTAGGC
TTATGTCTTG TGTTACAAAT AGCCACTGGC ATCTTTGTAG CCATGCACTA CTGTTCTGAT
GTAAGCTTGG CTTTTTCGTC GGTGGCCCAT ATCCTTAGAG ACGTAAATTA TGGTTACCTA
CTAAAATTTT TCCACGCCAA CGGGGCCTCT TTGTTCTTTC TGTGTGTGTA TATTCACATT
GCTAGAGGCC TTTACTACGG TAGCTACAGT AGACATATGG TTTGAGGTGT GGGTGTTGTT
ATTTACTTGG TTATGATGTT GACTGCCTTT ATAGGTTATG TACTGCCC-- -TGGGGTCAA
ATGTCTTTCT GGGGAGCAAC TGTTATTACT AATTTAGTAT CAGCAGTCCC GTATATTGGA
GATTTTATTG TTCAGTGAAT TTGGGGCGGT TTTTCTGTAT CTAACGCCAC CTTAAGCCGT
TTTTTCAGCC TTCACTACTT GTTTCCCTTT ATTCTGGCGG CCTTAGCTTT AGTCCATTTA
ATAGGTTTAC ACGAAGACGG GTCAAATAAT CCTGTGGGTG TTCGGTCCGA TGTAGATAAG
GTTCCCTTTC ACGTTTATTT TACCACTAAA GATCTTCACG GATTTGTCCT CTTGGGGATC
CTTCTTATTT TCCTGGTGTT TCTAGGACCA AATATTCTAA ATGACCCAGA AAACTTTATT
AAAGCTAACC CCTTAGTAAC ACCCGTCCAC ATTCAACCAG AATGGTACTT TCTGTTCGCC
TATG---AGC GCTATGATTA GATGGGTTTG TTCTACAAAC CACAAAGATA TAGGAACTCT
CTATTTGGTA TTTGGGGCTT TTTCTGGAAT GGTTGGGACT GCCTTTTCAA TGTTAATAAG
GCTTGAACTC TCCGCCCCTG GGTATATGTT GGGGGATGAT CAACTTTATA ATGTTATTGT
TACTGCTCAT GCTTTTGTAA TGATATTTTT TTTGGTAATG CCTGTTATGA TAGGAGGCTT
CGGTAATTGG CTAGTCCCTT TGTACATCGG GGCCCCCGAT ATGGCTTTTC CCCGTTTGAA
TAATATCTCT TTTTGGCTTC TCCCTCCTTC TTTGTTTTTA CTTCTTGCTT CTTCTTTGGT
TGAGCAGGGG GCGGGAACGG GATGGACTGT TTATCCTCCC CTCTCTTCCA TTCAATCACA
CTCCGGAGGA TCTGTGGATT TGGCTATCTT TAGCCTCCAC TTGGCAGGGG CTTCTTCTAT
TTTAGGCGCA ATGAATTTTA TTACGACAAT TTTGAATATG AGGGCCCCAG GTCTTTCTAT
GGATAAGATG CCTTTATTCG TTTGATCCGT CTTAGTTACA GCAATTCTTC TTCTTCTCTC
TCTCCCTGTC TTAGCGGGAG CCATTACCAT GCTGTTAACC GATAGGAATT TTAATACTAC
GTTTTTCGAC CCTGCAGGGG GAGGTGATCC TATTTTATTC CAACACTTAT TGATCTGACT
GCCCTCAGGA CTGGCAATTG GTTTTCCAGG ACAGTGCGTC TCCCGTTTCT GAGGAGATAG
TCTTTTTCCA CGACAGGGTT ATGTTTATTT TGACCGTGAT TGTGGTTAGT GTCTTGTGAT
TAATTATTAG ATCTTTAGTT AATCGGTATT ACTATCGTTT TCTTGTGGAA GGGACAACTA
TTGAGATAGT GTGAACTTTA ATTCCTGCTG TTATTTTGAT TTTTATTGCT TTTCCTTCTC
TAAGGCTACT TTACTTAATG GACGAGATCA TAGAGCCAGC GTTGACCTTG AAGGCAGTAG
GCCATCAGTG GTATTGAAGC TATGAGTACT CCGATTATGT TAAGGATTCC CTAGAATTTG
ATTCCTATAT GATTCCTAGC GAAGACTTAA GTCCGGGGGA CTTTAGGCTT TTAGAGGTTG
ATAATAGGTT AGTTGTCCCT AGTCAAACTC ATATAAGAGT TTTGATTACA GGAGCCGATG
TTTTGCACTC CTTTGCCGTG CCTTCCTTAG GCATTAAGAT GGACGCTGTT CCCGGTAGAC
TAAATCAGGT TGGATTTTTT ACTAAGAGGT CCGGTGTGTT CTATGGTCAG TGCTCCGAGA
TTTGTGGAGC TAATCACTCT TTTATGCCCA TAGTAGTCGA GGCTGTTTCT CTAGATAGAT
ATCTCCAATG GCTGTCTGCA AAAGTATTAT CACCCTTACC ACTTAGTAGA TCCTAGCCCT
TGGCCTTACT TCGGTGGAGT GGCTGCTTTG CTGACCACCG TGGGATCAGT TCTGTATTTT
CATTATAGTC AATCATGGTT ATTAAGCTTA GGATTAATAG GACTATCCCT AACAATGATT
GTATGATGGA GAGATGTAAT AAGAGAAGCG ACCTTTTTAG GACTACACAC AAAGATAGTC
CAACGGGGGC TAAAGTATGG AATGCTACTT TTCATTCTTT CAGAAGTTTG TTTCTTCTTT
TCTTTCTTCT GAGCG---TT TTTTCACAGC AGCCTAAGCC CTACAATAGA AATAGGAGCC
ATATGACCCC CTACGGGACT CCACGTCTTG AACCCTTTCG CGGTACCTTT ATTAAATACA
GCTATCTTAT TGAGCTCAGG AGCAACGGTT ACTTGAGCAC ATCACGCTAT TATTAGTGGG
ATGAGGAACG AATCAATCGT AGGGCTTACC TCTACCGTAG TACTAGGGGG AATTTTCACT
GCCCTCCAAG CCATGGAATA CTACGAGGCA CCCTTTTCTA TCGCTGATTC CGTTTACGGG
TCCACATTTT TCGTAGCCAC AGGATTTCAT GGCCTTCATG TATTAATAGG AACTACTTTT
CTAATGGTAT GTCTGTGGAG GTTAGTAAAT CACCAGTTTA CTCGATTCCA CCACTTAGGG
TTTGAGGCAG CTAGTTGATA TTGACATTTC GTAGACGTAG TGTGATTATT TCTATACGTA
TGTATATACT GGTGAGGGTC C--------- ---------- --ATTCTAGC CTCAATTATT
AAGTGGCTAG CGTTAGTTGT TCCAGTTTTA TTAGCAGTAG CTTACTTAAC GTTGGCGGAA
AGGAAAATCC TAGGGTACAT G---CAATCT AGAAAGGGTC CTAATGTCGT AGGAATATAT
GGGCTCCTTC AACCTTTAGC AGACGGATTG AAGTTATTCT CCAAAGAGAG CGTCGTTCCT
AGCCAATCAG ATCTCTTTAT TTAC---TTT TTCTCTCCAG TGGCTGCTCT GTCTTTGGCT
TTGGCCGCTT GGTCCGTGAT CCCTATAGGG AGTGGATCAG TCATAGCAGA CGTAAATGTG
GGAGTTCTCT TAATTATGGC TATATCCTCC ATCAGCGTAT ATGCTATTCT TATGTCAGGT
TGGTCTAGCC ATTCCAAGTA TTCGTTTATA GGTGCGTTGA GAGCAGCTGC TCAAATGATC
AGTTATGAAG TATCTATAGG ATTAATAGTT ATGGTCGTAG TCCTATGCTC TGGGACATTC
AGTCTCACGA AAATCCTCCA ATACCAATCG GACTCAGGGA GCCTAATGTG GGCTCTGTGA
GCCCCCGCAG TAATGTTTTT TATTTCGTCT CTAGCAGAAA CAAACAGAGC CCCCTTTGAT
CTAACAGAAG GAGAATCTGA GTTAGTGTCA GGATTTAACG TAGAGTATGC CTCTATGTCT
TTTGCCTTAT TTTTCCTGGC AGAGTATGGC CATATAATAC TATCGTGTGT TCTAATTACG
GTGTTGTTTG TGGGGGGTGC TACTAAAAGT CAGCGGATTT ATCGCCCTAT TTGTATGAAT
AAGGGCATCC TACCCTAGAA TCAGATACGA CCAACTTATG GCTTTACTAT GAAAGGGGTA
TCTCCCTATC AGTCTTGCAC TGGTTATGTG TGTAAGTGGA ATAGTTTGGT CACTGTCGGG
GTTACCTGTG GTTGTTTGTT TTATTAGGAA CTCTTCTTAT ATTATCCAGT GATCACTGGC
TGTTAGTCTA TTTAGGTTTA GAGCTTCAGA CCCTTTCTCT CTTTGTGATA GTTGTTTACC
CGGGAGTTAC CGTGAAGACA ACAGAGGCTG GCCTTAAATT CTTTGTACTA GGCGCTCTTT
CTTCTGGTTT GTTCTTATTT GGTATTCTAG GGGTATTTAT GGAAACGGGT ACCCTCTGAA
TTCCTTATTT GTTCCGTTTT TTTCAAGCTG GGGGTTGCTC CTTTTCACTT TTGGTTACCT
GATGTTTACC AGGGTGTTTC CCTGAACAAT ATAATGCTAC TTTCCACAGT CCCCAAGATT
GGAGCTTGGG GTGTTCTCTG TAAATTGGAT AGTAATAGGA GCTCTTGCCT CCATGATCAT
AGGCGCTGTA GGGGCTATCA ATCAGTCGTC TCTTTTTAGG TTGGTTGCTT ACAGTGGAAT
TGTCCATATG GGCTTCATAA TCTGGCCCTT GGCTTACTGC TCGTCTTATG GTTTGCTAAT
TTCTTCAGTC TACTTAATGA TTTACTCTTT ATCTGTAGTA CTGTGGATGG GTCCTCTTTC
TTCC---CTC TCTTTCCATA AGTGAAATTT GATTGAATTT CGGCTTAACT CAGGTTTTTA
CACTGTTTTC TCTGGCCGGG GTTCCCCCCT TGCTGGGGTT TTTTGTTAAG TGGTGGGTTA
TTCAGCAGGC AATATCCGAG TCGTATCTTT TCTTGGCTCT TTTCTCTATA GTGGTAACTG
TTATTGGGGC TATTTATTAT TTGAGGGTAA TCAAAATATT AATCTTCCAG AGGGGTTCTA
ATTTTGTTTC ATGAAAGTTG GCTCTTGGGG GTGATTTTAT ACGCAGTACT GGGTTTCATA
ATAAACCCTT TTCCTGTGTT GTACGTATCT CAGTGGTTTG TAAACTTT-- ----------
---------- -----TTATG TCTAATTATG TTTATTCTTA TTAGCACAAT TCTGTCCTTA
TTAATAGCAG TAGCCGCATG GTTTTTATCG GATAAGGACC CCGACAAGGA AAAGCTTTCT
CCTTACGAGT GTGGATTCGA CCCCTTCGGT CAAACAGGGC ATCCTATTTC TATCAAGTTC
TTCCTTGTAG CCATATTATT TCTAGTATTT GACTTGGAGG TCAGCCTCCT TTTACCATGA
AGTTTTTCCC TATCTCAAAC GGAATGATTT AACCAGATTG TCGTTTGGAT CTTCTTAATA
ATACTAGCGT GGGGCCTTCT TTATGAATGG GTAGCCGGTG GATTGGAGTG AGAA------
ATGACTAGTC TTCTCTTCTT TCTTCTCTTA CTAGCTATAG CCAGTATC-- -CTTTGAGTA
GAAGACTCAC GTATCTCTAA GATCTGGCTG ACTTCCCTGT TTTATGGGTT CTTGAGTTTT
GGGGGTTGTT CGGTTTATCC TGGGATAGTC TGTCTCTATC TATGGTTTTA CTCACTGCCC
TCCTGACTCC CAGTTGTTTA ATAATCAGTA TGGGTAGACT AAAGATTATG GTAAAGGAGT
TTTGCCTTCT TTTGTTTTTT ACTCATCTTA TATTAGTTTT GGTTTTCTCA GTTGATGACC
TAATCTTATT CTATATTCTT TTCGAGAGTA CTCTTATTCC TTTGTTTATA ATGATAGGGG
TTTGAGGGGG AAGAGAAGAA AAAGTTAAGG CCGCCTTTTA CTTCTTTATC TTTACTTTGG
TTGGGTCCGT GTTTATGCTT TTAGCTGTGC TAAAGACTTA CAGCCTATCT GGAAGTACTA
GCTTAATAAT GATCTTTAGT ATAGGGATTC CCTCTTTTTG ACAATGATGA ATTGCCCTAG
GATTGGTGGT CGGAATGGCA GTGAAAATTC CCATGTTTCC TGCCCACATC TGGTTACCCC
AGGCCCACGT AGAAGCCCCC GTTGCAGGGT CTGTCTTATT GGCAGGTATA ATGCTAAAAT
TGGGGGGATA TGGTCTTATT AAGTTCTGCT GACCCATAGT ACCCGAAGGA ATAACTTTTA
TATCTCCTGT TTTCATTACA TTAAGTATCG TAGCTATAAT TTATGGAGGT CTTATTACTT
GCCGTCAAAG CGATATGAAA AGACTAGTAG CCTACTCGTC AGTGGCCCAT ATGGGGTTAG
TTACTGCGGC CATATTTAGC GGAGATCCTA TCGCCCAACT GGGGAGTATC TTTATTATGC
TGTCCCATGG GATAGTAAGC TCGGCCCTGT TTATAAGCGT AACTCAACTA TACGATAGAA
CGGGTACAAG ATTAATCCGA TATTATAGAG GCGTTGTAAT AACAATGCCC TTATTTTCTG
CCTTATTCGT GGTTCTAAAC TTGGCAAACA TGGCTCTCCC CCTTAGTGCA AACTTCTTAG
CCGAGTTAAT CAGCATAGTA GGAATAATGA GAGAGTTACC CCTAGTCGCC CCCCTTATGG
CAGTTGGAGT GGTATTGTCA GCAGCTTACT CCCTATTTAT GGTTAACAGA ATATCCTTTG
GAGTTCCGTC ACCTTACACC TTAAAAATTA GGGATTTAGG GAGGAAAGAG GTCTATCCGG
TTACCCTTCT AGCCGTTCTT ACTTATCAAT TAGGTGTATG CCCTAACTGG GT--ATAAGC
CTAGGTTTTA CCTTGTTTTT AATAGCTTTG CTAGGCATAA TAATTAATAG GACTAATTTA
ATCTTAATGA TTATGTGCTT AGAGTTGCTT TTGCTGGCCG TCTCCCTCCT CTTCGTAATA
ATATCCTCTC TCAATGGATT ACTAGACGGA CAAGTAGCCG TCATCTTTAT TTTGACCGTA
GCAGCGTGCG AATCAGCTCT TGGCTTAACT ATAATGGTCT CTTACTATAG AATCACAGGA
CACATTTCAA TACGATTATT AAATCTCTTA AAAGGAATGT CTTTAATCCT TCTATGGTTC
CCCCTTATTA GTTTTATGTC GTGTGTGGGG TTAGGAAGAT ACCTTGGACA AGAGGGTTCT
TCTTTGATTT CTTGTCTGTT GTTATTCTTG GGTTTCCTAT TTTCATGGTT CGTGGCTTAT
AAATATTTGC TGGTCGGATT GGACTGTGTT ACCTCCTTGT GATCTTGGGT GCCTCTGTCG
AGTCTTTTAA TAAAAGTAAC TCTTACACTA GACAAGCTGT CCATTCTAAT GTTGACAGTT
GTTTTTACAG TTTCTTTCTT AGTTCACTGA TACTCTACTT CTTACATGTG GGGAGATCCA
CATCTACCTC GATTCATGTC CTACTTGTCG TTGTTCACAT TTTTTATGGT CCTTCTTGTT
CAGGCAAACA ATCTTCCTCT ACTCTTTATA GGATGGGAGG GAGTGGGCCT GTGTTCTTAT
TTGCTAGTAA ACTTCTGATA TACTAGAATG TTAGCTAACA CGTCGGCAAT CAAAGCTATG
CTAGTTAATA GGGTTGGAGA CTTAGCCCTT ATTCTAGCTA TGGGCTTGAT ATGGGCTCAG
CTTGGTGGAT TTGAGTGAAC CACTATTACT TTTATTAGTG GGAGCAGCAG GTAAATCAGC
TCAATTAGGG CTCCACACTT GATTACCAGA TGCCATGGAA GGCCCAACTC CCGTATCAGC
TCTTATTCAT GCAGCTACCA TGGTAACTGC AGGAGTGTTT TTAATATTGA GGTGTGCTCC
TCTCTTCGAG TCAACCCCTA CCGGACTCGT AGTAACATTA TTGTTAGGTT CAATAACCGC
CCTTTTTGCA GCTTCAACAG GGCTAGCCCA AACAGACATA AAAAAAGTAA TAGCCTACTC
TACAACTAGC CAACTGGGAT ACATGGTAGC ATCTTGTGGG CTCTATCAAT TTACCTTAGG
GTTTAACCAC TTAATTAATC ACGCCTATTT TAAAGCTCTC TTATTTTTGT CCGCTGGAGC
GATTATTCAC ACAAACATGA ACGAACAAGA TCTAAGGAGA TTTGGAGGTT TATGGGCTAC
CAGCCCCATT ACCTTGGTAG GAATAACCAT AGGTTCCATT TCTCTTATGG GCTTTCCGTT
TATGACGGGG TTTTATTCCA AAGACCTAAT CTTAGAGATT TCCTCAATGG GAAATTATCC
CTATTGAGCA AACTTTCTCC TCCTAGGGGG AGCGGGACTT ACAGCCGCCT ACTCAGTAAA
AATAATAATT CTAACCTTTA TTAACAAGCC CCTTATGGGT AGAAAAAATA ACCTTGATCA
CGATTCGAAC GGCTGATCTA TTCTAAGCCC TCTCATTATG CTCTCTATTG GTAGCATAAG
TGTGGGTTTT ATCATTTTTC CGTGGGTAAA TTTTCCACTA ACTCATCCCC TGTTGGATAG
TTACATAAAG GTTTTACCCC TAGGAATATC CATTCTATCC GTTTCTATA- --ATACTAAG
ATGGTGAAAA ACCCCAACTT CCAGGAGATT AACTCGTTTC TATTTTACGC TTGGCAGTTT
AACTTAATTA TTAACCACTT AGTAGCAAAA ACACTATGGT CTCTCAGTCA CCACCACCTC
TATAAACTAG TTGATAGAGG ATGGATAGAG GAATTATTTC CGAAACTAGC AACTAAGGGA
GGAACCACTT TATCAAAGAA ACTATCCTTA GTTCAATCTG GAGAAATATT GAACTATATA
GCAATACTAA TCGTTTGAGT AGGATGAGCT CCATCTTATA CCTTCTAATA ATCTTATTTT
CTTCCCTCGT CGTATCTAGC TTCAATCCTG TGTTTTCTGT AGTATGGCTG GTTATGAGTT
TTATCGGAGG AGCTGTGCTC TTGTGGAATA TGGGATGTGA TTTCTTAGCC GTCTTAATTA
TCATTGTTTA CGTGGGAGCC ATTGCAGTTC TCTTCTTATT TGTTATTATG ATGCTTCCCA
CTACGCTGAG ACCAGAGAGA ATA---AGGA CAGCAAATTT TATTCCTTTT ATTTTATTCT
CTTTTCTCTT AACTAGAGGG AATATCCTTT TGATTGTACG GGAACGGAAT TATGTGGGTT
ATTCTTGCCG GGATAATTCT TCTAGTAGCA CTGGTGGGGG CCCTAGTTTT CAAGAAGGCA
AGAGGTTTTT TCTCAGATTA CCAG
>JN700934
ATGGCTAGTT ACTTTGACCA ATTTGTTATA GTTAATATTG TTCCTGGG-- -ATTACTAAT
AGCTCATTAA TGTTATTAAT TAGTATT--- GTTTTTATAT TTGTAATATT TAGAAATGAT
AATTTAATTC CCAGGAGATG GCAGGTTGTA TTGGAAATAT TGTATGATCA TTGAGTAAAT
TTAATTAAAG ATAGTTTAAC TAGTAAAGGA TTAAAGTATT TCCCATTTAT AATTTCCACT
TTTTTCTTAG TAGCTTCTTT AAATTTGTTC GGTCTTTTTC CTTATGTATT TACAGTAGGT
ACTCATATAG TTATAACTTT TGGTATTTCT TTATCTATAT TGATTGCTGT AACTATATTA
GGAATCAAGA ATTTTAAACT AAATTTTTTT AGTATGTTAA TGCCTCAAGG AGCCCCTATG
GTTTTAGGGC CTCTATTAGT TTTAATTGAA ACAGCTAGTT ATTTGTCCAG AGCTCTTTCT
TTAGGAATTA GATTGGCTGC AAATCTATCT GCAGGACATT TACTATTTAT AATATTGGCT
AGTTTTAGCT ACAAAATGTT GGAGTCTAAT TTAATAATGT TAAGTTTATT TCCTATTTTA
ATAATGGTAT TTATAACCGT TTTAGAGATT GCTGTTGCTT TGATTCAAGC CTATGTTTTT
TGTTTATTAA TTACTATATA CTTAGAAGAT ACACTAAAAT CACATATG-- -CCTCAATTA
GATGTTATCA CATTTATTAA TCAGTATATT TGATTGATTG GGTCGATGAC TTTGTTGATA
GTTATGTTAG TTTCATTAGT GTTGCCAAAT ACTAAAAAAT TAATGGAAGC TAGTA---AG
AAAATTAATA TGAGAACAAG AAAATACAAC CCTCTCGCAA CAATCATCAA TGATTTAGTA
GTAGATTTAC CTTCCCCCTC AAACATAAGT TATCTATGAA ATTTTGGTTC ACTATTAGGA
CTATGTCTAA TAATTCAAAT AATAACCGGG GTTTTTTTAT CTATGCACTA CTGCTCCGAT
ACTAATATAG CCTTTTCATC AGTAGCTCAT ATTATGAGGG ATGTAAATTA CGGATTTATA
TTAAAATACA CTCATGCAAA CGGGGCCTCA CTATTTTTTT TATGCGTATA CATACACATA
GGAAGAGGCC TATATTATGG GAGCTACATG AAAAAAGAAT TATGGTTTTC AGGAGTAACA
ATATATATAT TAATGATGGC TACAGCCTTC ATAGGTTACG TATTACCT-- -TGAGGACAA
ATGTCATTCT GAGGTGCTAC AGTAATAACC AACCTAGTAT CAGCAATACC ATATGTAGGA
AATGACATAG TACAATGATT ATGAGGAGGG TTTAGTGTCT CTAACGCCAC TCTTAATAGG
TTTTTTAGCT TACATTACCT ACTCCCTTTT GTATTAGCAG GATTAGGAGC CGCTCATATG
ATTCTACTAC ACCATAACGG TTCATCTAAT CCCGTAGGGC TACGCTCTGA TATAGACAAA
ATACCCTTTC ATTCCTATTT TTCATACAAA GATATATATG GCATTTTTTT ACTAAGCCTA
TTGTTATCAA CTCTAATATT TTTCACACCA AATTTATTAG GTGACACAGA AAACTATATA
CAAGCAAACC CACTAGTAAC ACCAGTACAT ATACAACCTG AATGATATTT CTTATTTGCG
TATGAATACA TATTTATCAA GATGATTATT TTCAACTAAC CACAAAGACA TTGGAACATT
ATATTTAATA TATGGAATTT TATCAGGTGT ATTAGGAGCA GGATTCAGTA TGATAATAAG
ATTAGAATTA TCAGGCCCTG GCTCAATGCT AGGAGACGAC CATTTATATA ACGTCACGGT
AACTGCTCAT GGATTAATAA TGATTTTCTT CTTTGTAATG CCTGTACTTT TAGGAGGGTT
TGGTAATTGA TTTGTACCAT TATATATAGG AGCCCCTGAT ATGGCATTCC CGAGATTAAA
CAATATTAGT TTTTGGTTAT TACCGCCAGC CTTATTATTG TTATTAGGAT CTGCCTTAGT
AGAACAGGGT GTAGGAACGG GTTGGACTAT ATATCCCCCC TTAAGTTCGA TTCAAGTTCA
TTCCGGAGGT TCAGTAGACA TGGCAATATT CAGTTTACAT TTATCAGGTG TGTCTTCAAT
ATTAGCCTCA ATCAATTTCA TTACTACTAT TTTGAACATG AGGGCTCCAG GAATGACCAT
GGATAAAATG CCGCTATACG TATGATCTGT ACTAGTTACT GCTGTGTTAT TAGTTTTATC
ACTACCTGTA TTTGCAGGAG CGATCACAAT GTTATTAACT GATAGAAATT TTAATACCTC
ATTCTTTGAC CCAGCAGGTG GGGGAGATCC TATTTTGTAT CAACATTTAT TATAATGATG
TCCCCACTGA TTGACAATTG TCTTTCCAAG ATGCTGCTAG TCCAATAATG GAAGAAATTC
ATTTTTTGCA TGATTATATA ATGGTTATTG CTCCTGCTAT TTGTATTACT ATTTTTTGAT
TTATACTTAA GTCAATTTTG AGTAAATTTA AGTATAAATA TTGAACAGAA GGTACTGTTA
TTGAAATAAT TTGAACTATA ATACCTGCTG TGATATTAGT ATTTATAGCT TTCCCTTCAT
TAAAATTACT ATATTTAATT GATGAGACTA TGGAGCCTAG CATTACAGTT AAGGCGGTAG
GTCATCAATG GTATTGGAGT TATGAATACT CTGACTATAC TGATGTAGAT TTAGAATTTG
ATTCTTACAT GATACCTACT TCTGATTTGG AACTAGGCGA TAACAGGTTA CTTGAGGTTG
ATAATTCCTT AGTATTACCT ATTCAGTCTC ATGTAAGATT GATGGTTACT TCTGCTGATG
TTATTCATTC TTTTGCAGTT CCTTCACTAG GAATTAAAGT TGACGCCATA CCAGGTAGGT
TGAACCAATC AGATCTATTT ATGAAAAGAC CTGGCTTGTT TTATGGACAG TGCTCTGAAA
TTTGTGGTAG CAACCACAGT TTTATGCCAA TAGCAATTAG GGGCGTATCA CTCGAAACTT
TTGTAGATTG GGTTGAATCT AAACAACTTT CATCCTTATC ATTTAGTTGA TCCTAGTCCT
TGACCATACA CGGCAGCTTG TGGGGTATTT TTAATTACCT TAGGAGGTGT TATATATTTT
CATTATAGTT TTGCCTGAGT ATTATTGTTA GGATTTCTGG TTTTGAGTAT AACATTTGTT
GTTTGGTGCC GTGATGTGGT CAGAGAAGCG ACTTTTCAAG GACATCATAC AGAAGTAGTT
AAAAAAGGAT TGAAGATAGG AATGATAATA TTCATATTAT CAGAAATTTG CTTCTTTGTG
GCTTTTTTCT GGGCT---TT TTTCCATAGT AGTTTGGCCC CTGCTATTGA ATTAGGTGCA
TTATGACCTC CAGTAGGAAT TCAAATACTA AACCCTTTTT CTGTACCATT ACTAAATACT
GCAATACTAC TTAGTTCGGG GGCAACAGTT ACCTGATCAC ACCACGCTAT TATTAATGGT
AAACGTGAAC AATCTCTGTT GAGCTTATTG CTAACAGTAG TTTTAGGAAT AATTTTTACT
TCTCTTCAAA TTATGGAATA TAATGAAGCT CCATTCGCTA TTTCCGACTC TGTTTATGGG
TCTGTGTTTT ATATGGCAAC AGGATTTCAT GGTTTTCATG TTTTAGTGGG AACTACGTTC
TTATTAGTTT GCTTAATTAG GTTAGTATAT CACCAGTTTA CCAGACACCA CCATTTCGGA
TTTGAAGCTG CTAGTTGATA TTGACATTTC GTAGATGTAG TATGACTATT TCTTTATGTC
TGTGTATATT GGTGAGGATC T--------- ------ATGA GCACAATAAT TAATATTATT
AAAATATTTG TAATAATCAT TCCCGTACTA ATATCGTTAG CCTATTTAAC ATTAGCTGAA
CGTAAAGTAT TAGGGTATAT G---CAGTCA AGAAAAGGGC CAAACGTAGT AGGAATATAT
GGGTTGTTAC AGCCTTTAGC AGATGGTGCC AAACTATTTA CTAAAGAAAT GGTATTACCA
AACCATACAA ATTTATTAAT TTAT---TTT ATATCACCTA TTTTATTTCT AACATTAGCA
TTATTAATAT GGGGTGTATT CCCATATTCT GTAAACAATA TTTATATAAA TATAGATTTA
ACCATATTAC TAATACTTGC TATTTCCTCA GTTAGCGTTT ACGCAGTACT AATGTCAGGT
TGATCTAGTA TGTCAAAATA TGCCTACTTG GGATCTTTAA GAGCAGCTGC CCAAATGATT
AGCTATGAGG TAAGTATGGG TCTTATACTA CTATCGACTA TACTCTGTGT TGGCTCATTA
GACATAACAA AAATAGTTTG ACTACAAAAC AATACTTCAT TTTTTTCAAT GGCTTTATTA
CCATGTTCAA TAATGTTTCT AATCTCCCTG GTAGCAGAAA CCAATAGAGC CCCATTCGAC
TTAACAGAAG GAGAATCTGA ACTAGTTTCT GGTTACAACG TAGAGTATTC TTCAATGTCT
TTTGCATTAT TATTCTTAGC TGAATATGCC AATATAATAT TTATGTCTGG TCTATTTTCA
CTACTTTTTT TAGGAGGTAG GAATAAAAAC TAGCTTCATA GCTATGTTTT TCGTATGAAT
AAGAGCATCA TTTCCTAGAA TCAGGTATGA CCAATTAATG ACGTTACTAT GAAAATCCTA
TCTACCTTTA AGTTTGGGAG TACTTATCGT CTCGGGAAGT GTAATTATAG CTTGTGGTGG
GCTACCTGAT TTTTTGCGTT ATAATAGCTT CATCAATAAT GGTTTCTACT AACAACTTAT
TAGCTTTGTA TTTATGTTTG GAATTACAAA GTTTGTCAAT ATTCATAATA ATAGCAAGAA
AAAGGAATAG TTTGGCTAAA ATAGAAGCAT CACTTAAATA TTTTATTCTG AGTTCCATTT
CTACTGGGTT GTATTTATTA GGAGCTTCCG TAATTTTTGT GAATTTAGGA GTTTGTGATT
ATAATAATGA TAGCCTTATT ATTTAAACTA GGAGCTAGTC CTCTTCATTT TTGAATACCG
GACGTTTATC AGGGTTCTGA CAATAAAGCT TTGTTAGTAC TAGCTACTTT ACCAAAGTTA
AGTGTATTTG GTGTATTGGT ATTATTTAAT TCTTGTTTGT ACATTATTGT CATTAATAAC
AGGATCAGTA GGAGCAATAA ATCAATCACA CTTAAACAGA TTATTGGCTT ACAGTGGTAT
ATTAGCCACA GGATTTATAC TATTCGGATT AAATTCAGAA GTTTTTTGGG GAATTGAAGG
AAGTCTTATT TATTTGGTAC TATATACTGC AACTTTCTTA ATAATAGTAG TAGGTTCTAA
TTCT---GGT CTTAACAATA ATTCATTAAT AATTGAATTT TATGATAGTT TTAACTTTAT
CGGTTTTGTC GATAGCAGGG ATTCCTCCTT TAGGTGGGTT TTTAGCTAAA TGAGTTGTAA
TATCTTCCAT GATCTCAACC GGCTTTGTTC TATCCTCTAT ACTATCAATA ATATGTGCAA
TGATTGGTGG AGCTTATTAT TTAAGATTAG TAAAGATTAT ATATTTTCAG CAAGACAAAC
ACTTTCTTTT GTGGAAAAAA ATATTTAGGT CTTACATCTT ATTTTGTTAT TTTTATATTA
GTTTTTCCTC AAGCATTATC TCAAATTATT TACTGAGCTA CTATTTCTTC ATTT---GTG
ATTTTCATAA CATATCAAAA ACTACTAATA ATTTTAATAA TTAGCCTATT ACTGTCATCC
TTAATAGGAT TAGCCTCTCT ATTACTAGGT GATACGTCTC CCGATAAAGA AAAAACATCA
GTATATGAGT GCGGCTTTTC TCCATATGAT AACTTAGGAT CACCTATCTC TATTAGATTT
TTTTTAATAG GTATATTGTT TTTAATATTT GACCTAGAAA TATCATTATT ATTTCCGTGG
TCAATATCAT CTTATTTAAT AACTATATTA GGGTTCTGAA TAGTTATATT ATTCTTAGCT
ATATTAACTT GAGGATTAAT TTATGAATGA ATAAAGGGAG GCTTAGAATG GGAA------
ATGATAATAT TAATTATTAT AATAACTGTA TTAACCATTA TATTAATA-- -ATATTATTA
AACAAAAACA AACATTTCTT AATAAAAAAA ATAGGGTTAA TCTCATCTTT TATAAGTTTT
GAGGGCCTAT AAATTTCGGT GTTGATGAAA TATCCTTACC TTTCATAATA TTAACTAATT
TGTTAATTCC AATATGTATA TTAATAAGCT GAAATAGTAT TAATTTTTTA GTCAAAGAAT
TTATAATAGC TATATTATCT ATACAACTAC TATTAATAAT AGTATTTACT TCATTAAACA
TATTAATATT TTACATAGCA TTTGAAAGTA TTTTAATACC TATGTTTTTA ATAATTGGAG
TTTGAGGCTC AAGAAAAGAG AAAGAGAGAG CAGCTTACTA CTTTTTCTTT TACACATTAG
TTGGATCCTT ATTTATGCTT CTTGGTATAT TTATTTTATA CAATCTACAT GGTTCATTAG
ACTATCAAAC ATTGTTCATG AAAAAAACCC CCGAGTCAAT ACAAATATGA GTATTTTTAG
GTTTTTTTCT TAGTTTAGCA GTAAAAATAC CTAAGATACC CTTCCATATA TGATTACCTC
AAGCACATGT TGAAGCTCCT GTAGCAGGTT CAGTCTTACT AGCTGGTGTT TTATTAAAAT
TAGGGGGTTA CGGGTTTCTA AGGTTCTCTT GAACTTTGTT TCCGTATGCT TCACAATTCT
TTTTGCCCAT TATAATAACT CTCAGTGCAA TAGGGATAAT ATACGCAAGT TTAACTACAT
GCCGTCAAAC AGATGCAAAG AAATTAGTCG CATACTCTTC AGTAGCCCAT ATGGGGTTAG
TGGTAATAGC TATATTCTCA AAAACGTATG AAGGGTTAAT AGCTAGTATA ATATTAATGA
TAGCACATGG ATTTGTTAGC TCAGGTTTAT TTATTGTAGT AACCAACTTA TATGATAGAT
TCCACACTAG AACAATTAAA TATTACAAAG GAATAGTTTA TACCATGCCA ATATTTACAA
CAGCATTTTT TTTATTAATA CTAGGCAACA TAGCATTTCC TATATTCATA AATTTTATAG
GTGAATTCAT GTCAACACTA TCAATAGCAC AACTCACATG AATAGGGATA ATACCTCCAT
TATCAGGAAT GTTCCTTGCA GGAGTTTATA GCCTATTATT ATTTAATAAA ATATCATTTG
GACAACCATC ACACTTTACC TTATTCTCGA GAGATTTAAC AAGAAGAGAG TTTCAAACAC
CATTACTACT TATAATATTT ACAATAATAT TGGGTATAAA ACCCTTATTG ATTCATCACT
TCTTCATTTA TTATATTCTT ACTGGGGGTA TTAGGAATTT CACTAAATAA ATCTAATTTA
ATAATAATGT TGATGTCTAT CGAATTAATG TTATTATCAA CTTCAATAAT ATTTATAGTA
ACTACTATGT TTTATGAACA AATTATAGGA CAAATATTTA CTTTATTTAT ATTAACAATA
GCAGCAGCAG AATCGGCTAT TGGACTAGCA ATTATAGTTG CCTACTTTAG ATTAAGAGGA
AAAATATCGA TAAAATTACT AAATACATTA AAAGGGATGT TTACGTTAAT TTTGTTTTTT
CCTTTTTTTA ACTCCGTGTT GTTATTGTTA TTTGGAAGAA AAATAGGTAT TAAAGGTAGC
AATGTTATTT CCTGTATAAA TATGTTAGTT ATTACATTAA TTTCTATTAT ATTTTTTTAT
GAAATAATTG TTACTGAATC AAATATTACC GTAAAATATG TGGAATGGAT AAATTGTGTT
TTATTAAATA CTAATTTGTC TTTTTTCATA GATCAAATTT CTATAAGTAT GGTTGTGATA
GTCAATATTA TTTCTTTATT GGTACATATT TATTCCACAT CTTATATGTC AGGAGATCCC
CATGCCATCA GATTTATGGG ATATTTATCT TTATTTACAT TTTTTATGTT AATATTAGTA
ACATCTCAAA ACTATCTCCA ATTATTTATA GGATGAGAAG GGGTAGGTTT ATGCTCTTAC
TTGTTAATAA ACTTTTGATA TAGTAGAATA CAAGCTAATA AGGCTGCTAT AAAAGCAATG
CTTATAAATA GAGTTGGAGA CGCTTGCCTA ATTGCCAGTA TAATATTAAT ATGAATAAAT
TTTGGGTCTT TAAATTTTAT GGTTATTACT TCTACTATTA GGGGCTGTAG GTAAATCTGC
TCAAATAGGG CTACATACTT GACTTCCTGA CGCCATGGAA GGGCCCACTC CAGTCTCCGC
TTTAATTCAT GCTGCAACCA TGGTTACGGC TGGTGTGTAT TTAATTATTA GATCTTCTTC
CATTTTCGAG GGATCATCTT CTATTTTAAT CATTACTGTA ATCATAGGTT CATTAACTGC
ATTATTTGCT GCAACAGTTG GGTTAGCTCA AAATGATATA AAAAAAATCA TAGCATACTC
TACATGTAGT CAACTTGGTT TTATGGTGCT CTCTTGTGGG TTATCTTATT ATTCATTAGC
ATTATTTCAC TTAATAAACC ATGCTTTTTT TAAAGCCTTA TTATTTTTAG CTGCCGGATC
TGTTATCCAC AGCCTTCTGG ACGAACAAGA TACAAGAAAA ATGGGGGGTA ATATAATATC
ACAGCCATTA TCCTACAGTT TCATATTTAT AGGCTCACTT GCATTAGCTG GTTTTCCTTT
TTTGTCAGGA TATTATTCAA AAGACCTATT ACTTGAATTA TCATTTCAAC AATATTATAT
TATATATGCT TCGTGATTAG GGTTATTAGC AACATTTATT ACTGCTTTTT ATTCTTTCAA
GTTAATAAGC AGGACATTCT TATTATTTAA TAATTCACCT TACTATCATT GACATAAATC
TGAAGAGAGT GATTCAATTA TAACAACTCC ACTTATAGTA CTTAGTCTGT GCAGTATATT
ATCCGGCTTC GTCTTTAATT ATTTAATAAT TGAAGATATA ATTCATCCCA TTATCAATCT
AAAACTTAAA ATGGCACCCC TAATAGTTTC ATTAATAGGA ATTGTTACAG GNATTGAAAA
TTATTTTTTA AGTTCAGAAT TAACTTTTTG TACCAATTTT TAACATCAGC TTGAGATTTT
GACAAAATCA TATATAAATT TATAATAAGT TTTATATTAA GTAAGGGGTA TAGAGTTACA
TTTAAAACAT TTGATGCTGG AATTTTAGAA AAATTAGGTC CGTCAGGACT GATATATTTA
ATATCTAATA AATCGAAAAA TTTAACTTCA CTACAAACAG GTTACTTATT TAATTATGCA
ATGTTAATAA TATTATG--- ---ATCTCCC CTATTTTTAT AATTTTAACC ATCATATCCG
CTACTATGGT TATTACATCT ATTAATCCTG TACATTCAAT AATATGGTTA GTAATGGCTT
TTATAGGCTC ATCTATAGTG TTTATACAAA TGGAAGCTAA CTTTATAGCC TTAACTGTAT
TAATAGTATA TGTAGGAGCT ATTGCAATAT TATTCGTATT TGTATTAATG ATGTTAAACT
TTTACCTTCC AAACCCAGAT TTA---AGCT TAGAAACAGT CTTACCTATT AGCTTGATAT
TGGTTATTAA TTTTACAAAC TATAGGCTTA GAATTATATT CGTTTTATGG GTATTATCTT
ATATTAGCAA GTATAATATT ACTAGTTGGC ATGATAGGGG GAATATTACT CTAAACGGCA
AAACCCTTTT TTACAAATAA ACCG
>JN700937
TGTGCCTCAT ATTTTGATCA ATTTAATATC ATTAATATAC TTTTTGGTTT ATTTACTAAT
TCTTCTTTAA TGTTGATAGT AGCCATA--- TTTTTAACTT TTCTGTTTTT CAAAAATGAA
TGATTAATTC CCTCAAGATG ACAAGTTATT ACTGAATTGA TTTATAGTCA TTGAACTAAT
TTAATTAAAG ATAGCTTAGG TACTAAAGGG ATAAAATATT TTCCTTTTAT TTTAGGTTTA
TTCTCAATTT TAGTGTGGTT AAATATATTA GGCTTATTCC CTTACGTTTT TACAGTAGGA
ACTCATATTA TAATAACTTT TGGTCTTTCA TTTTCTATTA TATTAAGTGT TACTATTTTG
GGAATAAAGA ATTTTAAAAG TAATTTTTTT AGTTTACTTA TGCCTCAAGG AGCTCCCATG
ATTTTAGCTC CTTTATTAGT TTTAATAGAA ACAGCGAGTT ATCTTTCAAG GGCTCTTTCT
TTAGGGTTAC GACTAGCTGC TAACCTATCT GCCGGACACT TATTGTTTTC AATACTAGCA
AGTTTTGGGT TTCAAATGAT TGTAAATAAT TATTTAATGT TAAGTTTATT TCCTATCTTC
ATAATGGTTT TTATTACTAT TTTAGAAATT GCTGTCGCTA TGATTCAAGC TTATGTATTT
TGTTTATTAA CTTCTATATA TTTAGAAGAT ACAGTTAAAA TGCACATG-- -CCTCAACTT
GATTTCGTTA TTTATTTTAA TCAATATATT TGACTAATAG CTATTTTGTC TTTATGTATT
ATAATGATGT TAAAAACAAT ATTACCTAAT ATTAAAGCCA ATTTAAGTTC TAGTT---AA
AAAATTATTA TGAGAATTAG AAAATACAAT CCAATTGCTC TAATCATTAA TGAAGTTGTA
GTCGACCTAC CTTCTCCTTC AAACATAAGT TATCTTTGAA ATTTTGGTTC CTTATTAGGT
TTATGTTTGA TATTACAAAT AATTACGGGA GTCTTTTTAT CTATGCATTA TTGTAGTGAT
ACCAGTTTAG CTTTTTCTTC AGTAGCTCAT ATTATGAGAG ATGTAAATTA TGGTTTTATA
TTAAAATATG CCCACGCTAA TGGCGCCTCA TTATTTTTCC TTTGTGTATA TATACACATT
GCTAGAAGCT TATATTATGG AGGATTTTTA AAAAAAGAAC TGTGGTTTTC AGGAGTAACA
ATATACATAC TAATGATGGG AACAGCCTTC ATAGGGTATG TATTGCCT-- -TGAGGACAA
ATGTCTTTTT GAGGAGCTAC TGTAATTACT AATTTAGTGT CTGCCGTTCC TTATATAGGA
AATGACATAG TTCAATGATT ATGGGGAGGC TTTAGTATCT CTAATGCAAC ATTGAATAGA
TTTTTTAGTT TACATTATTT ACTACCCTTT GTTTTAGCTG CTTTAGGAGC CGTACATATT
ATATTACTTC ATAATGAAGG ATCTTCTAAC CCCTTAGGAA TAAAATCTAG TATAGATAAA
ATATCTTTTC ATTCGTATTT TTCTTTTAAA GACATATATG GAATACTACT ACTTCTATCT
ATACTAATAA TGTTAGTTTT CTTCTTTCCT AAGATATTGG GAGACACTGA AAACTATATA
CAAGCTAATC CTTTAGTAAC GCCAGTCCAC ATTCAACCTG AATGGTACTT TCTGTTTGCA
TATGAACACA TATTTATCAA GATGATTATT CTCAACTAAC CATAAAGACA TTGGTACATT
ATATTTAATA TTTGGTGCTT TTTCAGCTAT GATTGGAACA GCTTTTAGTA TGATAATAAG
ATTAGAATTA TCTGGACCAG GATCAATGCT AGGGGATGAT CAAATATATA ATGTTATAGT
AACAGCTCAT GCTCTTGTTA TGATATTTTT CTTTGTAATG CCTGTATTAA TTGGGGGATT
TGGAAATTGA TTTGTACCCC TATATATCGG TAGCCCTGAT ATGGCTTTTC CGAGATTAAA
TAATATTAGT TTTTGGCTTT TACCTCCTGC TCTTCTTTTA CTTTTAGGGT CTTCTCTTAT
TGAACAAGGA GCGGGAACAG GGTGGACTAT TTATCCCCCA TTATCTTCAA TACAATTTCA
TTCAGGAGGA TCTGTAGATA TGGCTATTTT TAGTCTTCAT CTTGCAGGAG CTTCTTCTAT
AATGGGAGCA ATAAATTTTA TTACAACTAT TCTAAATATG AGGGCCCCAG GAATGTCAAT
GGACAGAATT CCCTTATTCG TATGATCTGT TTTAGTAACC GCTATACTTT TATTACTATC
ACTGCCTGTT TTAGCTGGAG CAATTACAAT GTTATTAACA GATAGAAATT TTAATACCTC
TTTTTTTGAT CCCGCTGGAG GAGGAGATCC AATTTTATTT CAACATTTAT TACAAAGATG
TAGCTGGGGA CTGACAAGTA TCTTTTCAAG ATGGTGCTAG TCCTGTAATG GAAGAAATAT
CTTTTCTTCA TGATCAAATA ATGTTTATTG GGCCCGTTAT TTCTATTCTC ATTTTATGGT
TAATGGGCAG ATCTGTAGTT AATAAGTATA AATATAAATT ATTAGTTGAA GGTACTGTAA
TAGAAATAGT TTGAACTTTA ATACCGGCTG TAATTTTAGT TTTTATTGCA TTTCCTTCTT
TAAGACTACT TTATTTAATG GATGAAATAA TGGAACCTGC CATAACTATA AAAGCTGTTG
GGCATCAATG GTATTGAAGT TATGAATATT CTGATTATGA TGTAAAAAAT TTAGAGTTTG
ATTCCTATAT GATTCCTACT TCTGACTTAG AACAAGGTGA TAATAGGTTA ATGGAAGTGG
ATAATTGTTT GATGTTACCC ATACAAACAC ATATAAGAGT TCTAGTAACT GGAGCTGATG
TAATTCATTC ATTTGCAGTA CCTGCTTTAG GTATAAAAAC AGATGCTATC CCTGGTAGGT
TAAATCAAAC TAATATGTTT ATAAAAAGAC CAGGTTTATT TTATGGACAA TGTTCAGAAA
TTTGTGGTAG TAATCATAGT TTTATGCCTA TAGTAGTAAG AGGTGTATCT TTAGATAAAT
TTGTAAACTG AGTAGAAACT AAATGTTTAT CACCCATATC ATTTAGTAGA TCCTAGCCCT
TGGCCTTACG TAGCTGCTTG TGGTGCTTTT TTTTTGACTT TTGGAAGTGT AATATATTTT
CATTATAGTT TTATTTGGAT AATGTTGATA GGACTGTCTA TGTTTACAGT TACTTTTATA
GTATGATGTA GAGATATAAT TAGAGAAGCT ACCTTTCAAG GTCATCATAC AGAATATGTA
AAAAGAGGTT TAAAGATAGG AATGATATTA TTTATAGTTT CCGAAATTTG TTTTTTTGTA
TCTTTTTTCT GGGCT---TT TTTCCATAGC AGCTTAGCTC CTGCTATAGA ATTAGGGGCT
TTATGGCCTC CTGTAGGAAT ACAAATACTT AATCCCTTTT CTGTACCCCT CTTAAATACT
GCAATTTTGT TAAGTTCAGG AGCTACAGTT ACTTGGGCCC ACCACGCTAT AGTAAATGGT
AATAGAAAAC AAGCTATTCA AGGCTTATTG GTTACTGTTA TTTTAGGGGT AATATTTACA
GCTCTTCAAG GAATGGAATA CTACGAAGCT CCTTTTGCTA TCTCAGATTC TGTATATGGA
TCAACATTTT TTATGGCTAC AGGATTTCAT GGGTTTCATG TGTTGGTAGG AACTACTTTT
TTACTTGTTT GTTTATCAAG ATTAGTATCC CATCAATTCA CTAGACACCA TCATTTTGGA
TTTGAAGCAG CAAGCTGATA TTGACATTTT GTAGATGTTG TCTGGTTATT TTTATATGTT
TGTATATACT GGTGAGGTTC T--------- ---ATGATAT ATATTTTAAC ATACTCAATA
AAATTTTTTT TAATTATACT ACCTGTATTA ATAGCAGTAG CTTTTTTAAC TTTAGCGGAA
AGAAAGATAT TAGGATATAT G---CAATCA AGAAAAGGCC CTAATATCGT AGGAATTTAT
GGCTTACTTC AACCATTAGC TGACGGAGCA AAGTTATTTT CAAAAGAAAT GACAATTCCC
AATCACACTA ATTTGATCCT ATAT---TTT TTATCGCCTA TATTATTTTT AGTACTAGCT
TTAGTAATAT GAACTGTCCT ACCTTATGAT TTAGGGATTT CTTTAAGTGA TATTGATTTA
GGTATATTAT TTATATTTGT AATATCCTCA ATTAGCATTT ATGCTGTTTT AATGTCAGGT
TGAGCGAGTA CTTCTAAATA TGCTTTTTTA GGTTCTCTTA GAGCAGCTGC TCAAATGATT
AGTTATGAAG TATCAATAGG TTTAATATTA ATAACAATAA TATTATGTTC AGGAACTTTA
AACTTATCTA AAATAATATT AATCCAAGAG AATTCCATAT GATTTATAAT TCCAATGTTT
CCTGCTGCTA TTATGTTTTT AATATCAGCA TTGGCGGAAA CTAATAGAGC CCCTTTTGAT
CTAACAGAAG GGGAATCTGA ACTTGTTTCA GGTTACAATG TTGAATATTC TTCAATGTCT
TTCGCTTTAT TATTTCTTGC TGAATATGCA AACATCATAT TCATGTCAGC TCTATTCTCA
ATATTATTTC TGGGGGGTAG GGATAAAAAC AGCTTTTATT ACATTAGTAT TTGTATGGGT
AAGAGCTTCT TACCCTAGAA TAAGATATGA TCAATTAATG ACATTATTAT GGAAATCTTA
TTTACCTTTA AGTTTAACTT TGGTAATAAT TACTTCAGGA ATTTTATGAT CATGTAATGG
TCTCCCTAAT ATTATCAGTT ATATTAGCTG CAATTTTAAT TATTTCATGT AATAATTTAT
TGGCTCTTTA TATATGTTTA GAGTTACAAA GCTTATCTCT ATTTATTTTA ATAGCTAGAA
AACGAAATGA GCTAGAAAAA GTAGAGGCTG CGTTAAAATA TTTTGTTTTA AGCTCCTTAT
CTTCAGGGCT ATTTTTACTT GGATCAGCTT TATGTTTTAT TATTAATGGT TCATGTGATA
TTAATTATTG TAGCTTTATT ATTTAAATTA GCGTCTGCTC CTTTCCATAT TTGAACACCA
GATATTTACC AAGGATGCGA TAATAAATCA TTGTTAATTT TAGGAATTTT ACCTAAAATT
AGTATTTTTA CAATATTAAT AACAATTTGT ATTGATATCA ACTATTCTTT CTTTATTGGT
TGGTTCAATA GGAGCTTTAA ATCAAACCAA AATTAAAAAA TTACTAGCTT ATAGTGGAAT
AATAAACATG GGATTCATTT TTTTGGGTTT AGTTACTAAT TCCTATAGTG GTTTAGAAGC
CAGTTTATTA TATTTAATAA TCTATTCTAT ATCCTTTCTT TTATTTTTAT TATTAATAGA
TATA---GTG GATTCGAAAC AAAATAATAT TATTGGACTT TTTAATAACA TTAGTTTTAT
TAATTTTATC AATAGCAGGA ATTCCACCTT TTGCGGGATT TTTTGTAAAA TGGGTAATTT
TGGAAGCAGC AATTTCCCAT AATTTTTTAT TAACTAGTAT TATATCTATT TTGTGTGCAG
TTGTTGCTGG GGTCTATTAT TTAAGATTAG TAAAAATCAG TTACTTTCAA GAAGATAAAT
CTTTCCTTAC CTGAAAAAAA GCTTTCAAGT TTATTGTTTT TTTTGATTTG TTTTATATTG
TTATGCCCTC ATGTGTTGAA AGAGCTGGCA CATTTAAGCA TTTTATCTAT ATTT---GTG
ATAAATATAG TTTACCCACA AATCTTAATA GCAATAATTA TTAGTATAGC ATTAGCTAGC
ATAATTTGTG TAGCTTCTTA TACATTGGGT GATACAGCCC CAGACAAAGA GAAAGTTTCA
GTATATGAGT GTGGCTTTAC TCCATTTGAT AATCCAGGAA ACCCTATTTC AATAAGATTT
TTTATTATAG GAATATTATT TTTAGTATTT GATTTAGAAA TTTCACTAAT ATTTCCTTGG
TCTGTATCTT CATATTTTTC TTCACTATAT GGTAATTGAG TGATTTATTT ATTTTTATTA
ATATTAACCT GAGGGTTAAT ATATGAATGA ATTAAAGGAG GCTTAGAATG GGAA------
ATGATATTCT TACTTGTTAC AATCTTAATA TTATCAATAT TAACACTA-- -TCTATAATA
CCTAGAAATA GATATAGGTT ATTAAAACTT ACAGGCTTAT CATCTTCTTT TTTAATACTT
GAGGCCCACT TCATTTTGGG ATTGATGAGA TATCTATACC ATTTATAATA TTAACTGGAA
TATTAACACC TATATGCTTA TTAATAAGTT GAACATCTAT AAAACATTTA GTAAAAGAAT
TTATAATTTT TATATTATTT ATCCATTTAT TATTAGTGGG AGTTTTTACT TCTTTAAATA
TACTATTGTT TTATATATTG TTTGAAATTA TATTGATTCC TATGTTTTTA ATAATAGGAA
TTTGGGGTTC TAGAAAAGAA AAAGAAAGAG CTGCCTATTA TTTTTTTTTC TATACGTTAA
TAGGATCTTT ACTGATGTTA TTAGCAATAT TTGCAATATA TAGCACGTTA GGAACCCTTG
ATTATCAACT TCTATTAAAT AGTAATTTAC CAAAAAATTT ACAATTTTGA GCTTTCTTGG
GTTTCTTCTC AAGCTTGGCT GTAAAAATTC CTAAAGTCCC ATTTCATATT TGATTACCTC
AAGCTCATGT AGAAGCTCCT GTAGCAGGTT CTGTTCTATT AGCAGGAATT TTATTAAAGC
TTGGAGGGTA CGGATTCATT AGATTTTCAT GAAATTTATT TCCAGAGGCT TCTAATTATT
TTGCGCCCAT AATTATTATG TTAAGCTCCA TAGCTATAAT ATATGCAAGT TTATCAACAT
GTAGGCAAAC TGACGCTAAA AGATTAGTTG CTTACTCTTC AGTTGCTCAT ATGGGAATAG
TTACAATTGC TATTTTTTCA AAAAGTATTG AAGGAATAAT TGCAGCAATA TTACTAATGA
TAGCTCATGG GCTAATAAGT TCAGGACTAT TTATTATGGT AACAAACCTA TATGACAGAT
TCCACACTAG ATTAATTAGA TATTATAGGG GTACTGCTTT TACAATGCCT ATTTATAGTA
CTATACTTTT TATATTTATA TTAGCAAACA TTGCTTTCCC AATAAGTTTA AACTTTGTCG
CAGAATTTTT ATCTATTATT GCCGCTATTC AACTAAGTTG AATAGCAATA ATTCCAATGT
TAATAGGAAT CGTATTATCT GCTTCCTATA GCTTATTTTT TTATAATAAA ATATCTTTTG
GGACTTCCTC AAAATTTTTA TTATTTTCCA GAGATTTAAA TAGAAAAGAA TTTAATTCAC
TAATTCCTTT AGGATTGCTT GCTGTGGTTT TTGGGTTAAC TCCTCTAACT TTATATTTTA
ACTTGTTTTA TAATCTTTAT CTTGGGAATA TTAGGAATTT CTTTAAATAG AACAAATCTA
ATAATTCTTT TAATGTCGAT AGAATTATTA TTATTGGCAG CATCTTTATT ATTTATTGTA
GGAGCTTCAT TTTATAATAT TTTTTTCGGT CAATTATTTA CTATAACTAT TCTCACAATA
GCTGCTGCAG AATCCGCCAT AGGGTTAGCT ATAATAGTAA CCTATTTTAG AATTAGAGGA
AAAATATCTA TAAAATTATT AAATACATTA AAAGGAATGT ACTTACTAGT AATATTTTTT
CCTTTAATTA GCGCTACTAT AATATTATTA TTTGGAAGGT TTTTAGGAAC TAAAGGAGCA
AATTTATTTT CTTGTTTTTG TTTAGGTCTA AATGTAGTAA TATCATGTTT TATTTATTAT
GATATTATAG TGTGTAATTC AATTATTATA ATAAACTTAT GAAATTGAGT TTCCTTTAAT
GTTTTTGAAA CTAATATTAC ATTTTTTATT GATTCTTTAT CTGGAGGAAT GATTTTTGTA
GTTAATTTAG TGTCCTTTTT AGTTCATGTC TATTCTACTT CATATATGAA AGGAGACCCC
CACACACCGA GATTTATGGG TTATCTCTCT TTATTTACCT TTTTTATGTT AATTCTGGTC
ACAAGCCAAA ATTATTTACA ATTATTTATT GGTTGAGAGG GTGTAGGCTT ATCTTCTTAT
CTATTAATAA ATTATTGATT TGGAAGAATT CAAGCCAATA AAGCAGCTAT TAAAGCAATG
TTAGTAAATA GGGTTGGAGA TGCTGCTTTA ATAGCGGCAA TAATTTTAAT TTGAATAAAT
TATGGAAATG TAAATTTTTT TACTACTACT TTTATTAATA GGTGCTGTAG GTAAATCGGC
TCAAATTGGA TTACACACCT GACTTCCAGA TGCTATGGAA GGACCTACCC CTGTTTCAGC
TTTAATTCAT GCTGCTACTA TGGTAACAGC TGGAGTTTAT TTAATAATAA GATCTTCTTC
ACTATTTGAA GTTTCTCCTA CCTCTCTTAT TATAACTGTT TTAGTGGGAG GTATAACTGC
CTTATTTGCA GCTACAGTAG GTTTAGCTCA AAATGATATA AAGAAGATAA TCGCCTACTC
TACCTGTAGT CAATTAGGGT TTATGGTTTT AGCTTGCGGA ATTTCTTATT ATTCGCTAAG
TCTGTTTCAT TTAATCAATC ATGCTTTTTT TAAAGCCTTA TTATTTTTAA GTGCAGGTTC
TGTAATTCAT GCTCTTTCAG ATGAACAAGA CATTAGAAAA ATGGGAGGTA CAAGTATAAT
TTTACCTTTA TCCTATATAT TTATATTAAT CGGATCTCTA TCTTTAGCGG GAACACCTTT
TTTAGCCGGA TATTATTCAA AGGATTTATT ATTAGAATTA TCTACTAAAC AATACTATGT
AATTATAGGA GCTTGATTAG GATTAGCAGC AACTTTATTA ACAGCATTTT ATTCTTTTAA
ATTGATTTCA AGAACATTCA TTATGTATCA AAATTCTCCT CGAGTTTATT GAAAATCAGC
ACATGAAGGA GAATTTAATT TATTGTGACC TCTTTTCATA CTATCTTTGG GTAGTTTATT
TTCAGGTTTT TATATGAAAG ATTTAATATT AGGGCCAATA ATTCACCCTA ATATCTTAAT
GGTTATCAAA TTTACCCCCT TAATTTTATC TATAATAGGA GCTTCTATAG CCCTTGATTA
TTATTTATCA ATAAAATAGT AAAAAAATTA TACGGGTTTT TATCTTCAGC TTGAGGATTT
GATAAAATCA TTTCAACTTT TATAGTGAAA CCAATATGAT CATTTGGTTA TAATGTCTCT
TTTAAACTTT TTGATTCCGG ATTTATAGAA ATGTTTGGGC CATTTGGGGT CAGTAAGAAA
ATTATCATAG CTACACAAAG GATTTCTTCT ATCCAATCAG GATTTTTATT TAATTATGCT
TTATTTATAT TAATATG--- TTTATAACGT TATTATTTGC TTTAGGAGCA ATTATCTCAG
GAATCATGGT AATATCAGCA ATTCACCCCG TTCATTCAGT AATATGATTA GTACTGAGTT
TTTTAAACGT AGCCTCTCTT TTTATTGTAC TTAATCTAGA TTTTGTAGGT ATGATTTTAT
TGATTGTTTA TGTAGGAGCA ATTGCTATAC TATTTGTTTT TGTTATTATG ATGTTAAATC
TTTCTAAGCT AGAGACAGAA TTA---AACA TTAATTATAT ACTCCCTTTG GTTTTATTAA
TAATTATTTC GTTTTCAAAC TACAGGTACT AAATTTTATA CTATGTTTGA TTCTTATTTG
ATAATATCAA GCTTAATTTT GTTAGTAGCT ATGGTAGGAA CAATAGTATT CTAAAAAACA
AGATTTATTC AATCAAATTA CTCG
>JN700938
ATGTCTTCTT ATTTCGATCA TTTTATTATA GTGAAATTTT TTAATATCTT CTTTTCGGAT
TCTCTTGTAA TAATGGTGTC CACGATT--- ATATTATATG TCTTAATTTT TAAATCCTCA
ACTCTGGTCC CTAGTGATTA TCAATTTATA TTTAATAAAA TTTATAATCA TTGATCCTCA
GTAGTGATAG AAAATTTAGG TAGAGAATAT AAATTTTTTA TTTTCCCATT ATTAACTCTA
TTTAGCTTCA TTTTAGGAGT TAACTTATTA GGGTTCTTTT TATTCACACT TCCCACTACT
ACCCATATCT CTATTACTTT CGGTATAGCT TTAAGTCTCT GATTAGGCGT AGTGATTTTT
GGGGTGTACA AATTTGGTTT ATCCTATTTT AGTATATTTA TGCCTTCAGG AGCTCCTATC
GGATTAGCGC CTCTACTGAT TATAATAGAA TTAGCTAGTC ATATTTCTAG GCCTATAGCC
TTAGGGATGC GTTTAGCTGC TAATTTAACT GCTGGTCATA TTCTATTATC CATATTAGGG
GATTTTAGTA TTAAACTTCT TTTAATATCA CCATCTTTAC CTAGTTTTTT TCCTATTTTA
ATAATAATTT TTATGGTAGT TCTAGAGATT GGAGTTTTAA TTATTCAAGC TTATGTATTT
ACTTTATTAT TACTCATATA CTTAAAAGAT AGTCTTATAC TCCACATG-- -TCGCAACTT
GATTTATCAA TCTATTTTAA TCAATTTCTA CCAACTCTTA TATTAATAAT CTTATTTCTT
TATTTAATG- --AGGGGTAT TATTATTTCT TTTTTAAGGA ATAAAACTAT C--TT---AG
AGATATCTTA TGAGAATAAG AAAAAATAAT CCTATCTTAT CTCCTATAAA CTCAACTTTA
ATTGATCTCC CTTCACCCTC AAGTTTATCT TATTTATGAA ATTTTGGGTC ATTATTAGGA
TTTTGTCTAT TAATTCAAAT TTTAACAGGA ATATTTTTAG CTATGCATTA TTGTAGTGAT
GTAAGCTTAG CTTTTTCTTC TATTATTCAT ATAACTAGAG ATGTGAATTA CGGTTTCCTA
TTAAAAAACC TTCATTCCAA TGGTGCATCA TTATTCTTCA TTTGTGTTTA TATACATATA
GGAAAAGGAT TGTTTTATGG GGGTTATTTG AAATCTCACC TTTGATTTTC TGGGGTTTCA
ATTTTTGGAG TAATGATGTT GACAGCTTTT ATTGGATATG TATTACCT-- -TGGGGTCAA
ATGTCTTTTT GAGGCGCTAC TGTAATCACT AACTTTGTTT CAGCTATTCC TTATATTGGT
AATGACATAG TACAATGAAT ATGAGGTGGG TTTAGTATTA GTAACCCAAC TCTTGGTAGA
TTTTTTAGTC TCCATTACTT ATTTCCTTTT TTATTAATAG GCTTAATACT TATTCATTTT
ATTCTTCTCC ACTCATTAGG TTCAAGTAAC CCTCTAGGCA TCAGTAGTAA TTCTGACAAA
ATAAGCTTTC ACTGATATTA TTCTTCAAAA GATCTTTTAG GTGTAATTTT TATTAGTCTT
ATTTTAATAA TCTTAACTTT TTTCTACCCT AACTATCTTG GTGACCCTGA AAACTATATT
AGTGCTAATC CTTTAGTCAC CCCTACTCAT ATAATGCCAG AGTGGTATTT TTTATTTGCT
TATGTACAAT TGAGTAACAC GTTGAATATT TTCAACAAAT CATAAAGACA TTGGAACTTT
ATATATAATT TTTGGTTTAT TCTCGGGTAT GGTAGGTACA GCTTTAAGTA TGATTATTAG
ATTAGAATTA TCTGGTCCTG GGTCACTTCT AGGCGATGAT CACTTATATA ATGTAATAGT
TACCGCACAT GCTTTTGTAA TGATTTTCTT TTTAGTTATG CCAGTTCTAA TAGGAGGTTT
TGGTAACTGA TTTGTCCCTC TTTATATAGG GGCCCCAGAT ATGGCATTTC CCCGACTTAA
TAACTTAAGT TTTTGATTAC TACCTCCTGC TCTAATCCTT TTATTAGGGT CTTCACTAAT
AGAAGAAGGA GCTGGAACCG GCTGAACAAT CTACCCTCCA CTATCAGGAC CTATAACCCA
TTCCGGTGGT TCAGTAGATA TGGCTATATT TAGTCTTCAT TGTGCAGGAT TCTCTTCTAT
TGCAGGTGCT ATAAATTTTA TTACTACTAT TCTTAATATG AGAGCTCCTG GAATATCTTT
TGACAAACTA CCTTTATTTG TGTGATCAGT TTTAATTACA GCCATTCTTC TTCTTCTTTC
CCTACCAGTT CTAGCTGGGG CTATAACTAT GCTTTTAACC GATAGAAATT TTAATACTAC
ATTTTTTGAT CCTGCAGGAG GAGGAGATCC TGTATTATAT CAGCATTTAT TATTTTGATG
TTCCTGAATT TAATCAAATA GGATTTCAAG ATAGTGGTAG TATTTCTGCA AATGATTTAT
CTACATTTCA TGATAATATA ATGTTCTATT TAATAATAGT TCTAATATTA GTAGGGTGGT
TATTGTTTTC TGCTTTGTTT AATAAGTATT TTAATAAATA TTTATCTGAA CACAGTATTA
TTGAGATAAT TTGAACCTGT ATTCCAGCTA TTATCTTGAC TCTTATAGCC ATACCCTCTT
TATATCTTCT ATACACATTA GATGAAAATA TTGATCCTTC TTTAACTATT AAAGTTTTAG
GTCATCAATG GTATTGATCC TATGAGTTTC CTAATTTTCC T---CATGAA GTTGAGTTTG
ACTCTTATAT GACCCCTACT TCTGATCTCT CCCAGGGAGA ATTTAGACTT TTAGAAGTGG
ATAATAAACT CCTCATCCCA GTCAATGTTA ATATTAGATT AATTATATCT AGTACAGATG
TTATCCATTG TTGAACAATC CCCTCACTAG GGGTGAAAGC TGATGCTATA CCTGGAAGAC
TAAACCAAGT TAATTTCTTG ATTAACAGGC CTGGGAAGTT TTTTGGTCAG TGCTCGGAAA
TCTGTGGTTC TAATCATTCT TTTATGCCTA TAACTATAAT TTCTGTGTCT TTTGAAAAAT
TTATTAATTG AATTTCATCA CTAAATTTAC CACCCCTATC ATTTAGTTAA TCCTAGTCCT
TGACCATTTT GTGTATCTTT ATGTGTACTT TATTTAACTT TGAATACAGT AGCCTATTTT
CATTTAGGGT TTCTAACACC TTTATTACTT AGTTTTAGTT TAATATTGAT ATTTATGGGT
ATCTGATTTA CTGATATTCA TACCGAATCT AACATAGAAG GGTTTCATTC TTCCCCTGTT
CTACTTGGTT TAAAATTAGG TTTCATTTTA TTCATAGTAT CAGAGATCTT ATTCTTTTTC
TCTTTTTTTT GAGCT---TT TTTCCATAGT AGTTTATCAC CCTCTATAGA AATAGGAGTC
AATTGACCTC CAACTGGAAT TAATGCTCTA GACCCATTTT CAATTCCTTT ATTAAATACA
GCTATACTAC TAAGTTCTGG CGCTACCGTT ACTTGAGCTC ATCATAACTT AATCCTTGGT
AATAAAAAAG AAACTCAATT TGGCCTAATT TTGACTGTTC TATTAGGGGT AATTTTTACC
AGTTTACAGG GTTTAGAATA TTATGAATCA CCTTTTTCTA TCGCTGATTC GGTTTACGGG
TCTACATTTT TTGTCGCAAC TGGGTTTCAT GGTATACATG TTCTTATTGG TACTATCTTT
TTAACTATCT GCTTAATAAA AATATTTTTA TCTCATTTTA CTACTAATAG GCATTTTACT
TTTGAATCGG CTTCATGATA TTGACACTTT GTTGATGTAG TTTGATTATT CCTTTATATT
TGTATTTATT GATGGGGTTC T--------- ---ATGTTAA TAGTCATTCT TGAATCAATA
AAATTTGTTC TTATAATTAT ACCTGTCCTA ATTTCAGTAG CCTACCTAAC TCTAGCTGAA
AGAAAAATTC TAGGTTACTC T---CAAAAT AGAAAAGGAC CTAATGTAGT AGGAATTTAT
GGCTTACTTC AACCCTTAGC AGATGGGGTA AAACTTTTTT CTAAAGAAAT AATCATCCCT
AATCATGTTA GCATGTTTCT TTAT---TTT TTCTCACCCA TTTTAGCATT ATCTTTATCC
TTACTAATTT GAATTATATT TCCATTTGGG AAATCAAATA TAATTAGTGA CTTAAATTTA
AGTTTGTTAT TTTTTTTAGC TATTTCTTCA ATCAGTGTTT ATGCTATATT AATCTCAGGT
TGATCAAGTA ATTCTAAATA TGCCTTCCTA GGAAGTCTCA GAGCTGCAGC CCAAATGATT
AGCTATGAAG TATCTATAGG ATTAATCTTA TTTTCAATAA TTCTCCTATC CGGATCCCTA
AATCTTATCT CAATAATAAA TTCACAATAT CAATCAATCA AGTTTTTTTT TCCTTTATGA
CCAATAGCTC TAATGTTTCT TGTATCTTGT TTAGCTGAGA CTAATAGAGC ACCTTTTGAT
CTAACTGAAG GTGAATCGGA AATAGTCTCT GGTTATAATG TTGAATATTC CTCTATGTCT
TTTGCCTTAT TTTTCCTTGC CGAGTATTCA CATATTATTT TTATGAGTAT GATTTTTATT
GTTTTATTCG GGGGGGGTTC ATAAAANTCT TTTTTTTTTA TANTTTTTTT TTATATGAGT
AAGAACTTCT TTCCCTAGAA TAAGATACGA TCAACTTATG GCTTTAATTT GAAAAAATTA
TCTCCCCATT AGTTTAAGTT TCATAATTTT AGTCAATTCT GCTCTTTGAG GATTTTCAAG
TCTTCCTTCT AATTTTAAAC ATATTCTCAA CTCTTTCAAT AATAATAAGT AATAACTTAT
TACTAATCTA TTTTCTTATA GAAATTCAAA CATTTTCCCT ATTTATCTTA ATAGGGAAAA
ATAAAAAATC TTTAAAATCT ATAGAAGCAG CTATAAAATA CTTTTTATTA GGAGGGATCT
CATCTGGGTT ATTTCTCTTA GGATTAATTT TCCTTTACAA GAATAGTATG AGCCTTAAAA
TGTTTAAACC TATCTCTTAT CTTCAAATTA GCTATCTTCC CTTTACATTA CTGAATTAGT
GATATCTATG AAGGAGTGAG ATTAAATATT CTTCTTCTAC TATCTAGTCT CCCTAAGTTA
AGTTTACTAG TGGTGTTATT TAAAATTTTA TCTTATCTTT TCCCTAGCTT CAATAATCAT
AGGTTCTTTA GGTGCATTCA ATCAAACTAA AATAAATAGA CTTATAGCCT ATAGTGGAGT
AGTAAATATT GGTTTTATTC TTTTAGCCAT GAACTTGATT AACTGTTTTG GGTTTGAAAG
TTCTATTACT TATCTAATAG TTTATTTCCT GACTTTATCG TCATTAATTA TTTATTTA--
-------TCC CCCTCTAAAA ATGAGTTTAT TATTCTCTTT TGGTATAGTC ATAACTGTCC
TAATTCTCTC CATTAGTGGG CTTCCTCCTT TCTTAGGGTT TTTCAGTAAA TGAATAATTT
TTTCTAGTTT AATCCAAAAT GAAAAATTTA TGATAAGTTT TATTGTTATA TTATTAACAG
CTATATCAGT GGGATTTTAT TTAAGATTAA TAAAGATTAT TTACTTACAA GATAAGAGCT
CTTTTTTAAA ATTTGAAAAT ATACTTAAAT CTAATTTTTC TCTTAAATTT AATATATCTT
ACTAACCCTA ATTTTTTAAT TTTAATAGCT TCATGAGCTT CTAACCTA-- ----------
ATGAACTCAG AATTAAAAGT AATTATAATA TTTATTTTAA TAAGTTTAAT TTTATGTTTA
GTATTATCTT TAGCTTCCCT TATTTTAAGT AATAAATCAC CGGATAAAGA AAAAGTTACA
GTATATGAGT GTGGATTTAA TCCTTTTCAT ACACCTGGTC AACCTTTTTC AATAAAATTT
TTCCTTATAG CCATATTATT TTTAATTTTT GATTTAGAGG TATCTTTTCT TTTTCCTTGA
TCCATGAGTT CTAATCAAGT TAATATCTTT GGTCAAAACA TAATTATTCT ATTTTTGATA
ATTTTAATCT CAGGGTTAAT TTATGAATGA GTTAAAGGAG GGTTAGATTG AGAA---ATG
AATTTAGTTA ATTTAATAAT TTTNAATTTA CTTCTTGTGA TAATA---AT TACTCCCTTA
AATAGATTTA ATAAATCTCT ACTATTTTTT TTAGGTTTAC TATGATCAAT GATAAATTTT
GAGGAGATTT AATAACAATG GTAGACGGAA TATCTATGGT TTTTATTGGT TTAAGTATAT
TATTAACCCC CATTTGTCTA TTAATAAGTT ATAACACAAT TAAAAACTTT TATAAAGAAT
TTATTATTCT CTTATATTTA AATCTTATTT TTCTTTTGAT AGTTTTTTCA ATTTTTGATA
TCTTAGGATT TTACATATTA TTTGAATCAA TCTTAATCCC AGTCTTTCTT ATGATAGGAT
TATGAGGATC AAGAATTGAA AAAATTAAAG CTGCCCTTTA TTTTTTTTTT TTTACTTTAA
TGGGGTCATT ACTAATGCTT TTAAGCATTT TTAAAATTTA CCATTTATCA GGAAGTTGTA
ATTATGAAAA TTTAATAAAC ATAATCCTAC CAGAAAAGAC TCAATTATGA CTTTTTATTG
GTTTTTTTTT AAGTTTGTCT GTAAAAATTC CTATGATCCC GTTTCATATA TGACTTCCTC
AAGCTCATGT TGAAGCACCA ATAGCAGGAT CAATCTTACT TGCAGGAATT CTTCTTAAAC
TAGGTGGTTA TGGTTTCATA AGATTTTCTT TCCCCTTATT CCCATTAGCC GCAGAATATT
TTACCCCTCT AATATTAATA TTAAGTCTTA TTTCTATAAT TTTTGGAGCC TTGACTACAT
GTAGACAAAT TGACATAAAA AGACTTATAG CTTATTCATC AGTATCTCAT ATGGGTCTAG
TAACTGTATC CATATTTTGT CATTCAATTG AAGGCCTTAT AGCTTCTATT CTTATGATGT
TAGCCCATGG ATTTATAAGC TCTGGATTAT TCATGTCGTC ATCAATTTTA TACTGAAGAT
TTCACTCAAG AATAATAAAA TATTTTAAAG GTATAGTCTA TCTTATGCCT ATACTAAGTC
TAATAGTTTT TATCTTGATT TTAGGAAATA TATCCTTTCC CTTAACATTT AACTTTATAG
CAGAGATATT TTCATTAATA GCAGCAACAA AATACTCTTT AATCTTAGGA ATACTATGTT
GTTTGGGGTC TTTTTTAGGA GTGATTTACT CCTTTTACTT ATATAACAGA ATTTTCTTTG
GTAAAATAGG TAGATATTTA TTTCTTCCTA GGGATATTAA TCTACTAGAA TTTAACTCAT
TTTTACCTTT AATTATTTTA ACTTTCTTTC TAGGTACTTT GCCTAACTAT GTTAATAATT
CTACCAATTT TAGTTTTTAT TATTAGCTTA ATAGGAATAA TTATAAATAG ATCTAATATA
CTCTTAATTC TAATTAACAT AGAATTAATG CTTCTTTCTA TAACCTTAAA CTTATTAATT
TCTTCTTTTC TTTTAAACTC AGTTTCAGGC CAAATCTTAT CTTTATTTAT TATATCATTA
GCAGCAGTTG AATCTGCTAT TGGTCTGTCT TTGATGATCA CTTTTTATAA AATTAAAGGT
TCAATATCTA TAAACTTAAT AAATTTACTA AAATCCATGT TTTTATTAAT AATTTTCTTA
CCATTATTAA GTAGTTTTAT AAGTGGGATG TTTGGGTGAA AAATCGGGTA TAAAGGAGTA
AAATTATTTC CTTTTATA-- -ATTCTTTTA AATTTTGTCT TATCTATAAG CTTAATTATT
GAAATTCAAT TTAATAACTC TATTATCCTC CTCGAATTAG TAAATTGATT TGAGCTAGGA
ATTCTAGAAA ATAAAGTATC TTTTAGATTT GATTTAATCG TGGGTTTTAT GTTAGTACTT
GTTAATTTAG TATCATTTTG TGTTCATCTA TACTCATGTT CTTATATGAG CAATGACCCC
CATCTTCCCA GATTTATCTC TTACCTATCT TTGTTTACTT TTTTTATGAT CGTGCTAATT
ACAAGTTCAA ATTTAATTCA ATTATTTATA GGCTGAGAAG GGGTAGGTTT ATGTTCTTAT
TTATTAATTA ATTTTTGATT TTCTAGAATT CAAGCTAATA AATCCGCTAT TAAAGCTATG
ATTGTTAATA AAATAGGTGA TATAGGATTA CTTATTGGTA TGGTAATTTT ATTTATCTAT
TCCGGTAGTT TCCAATATAA TGAGTTTATT AATTATAATA GGAATCATAG GAAAATCAGC
TCAAATAGGT CTTCATATAT GGTTACCAGA TGCAATGGAA GGTCCGACTC CTGTCTCTGC
TTTGATCCAT GCTGCTACAA TGGTCACTGC TGGAGTATTT CTTCTTATAA GAATCTCACC
TCTTTTTGAA ATTTTACCTG AAATTTTAAT TTTAATAATT TTAATCGGAA GCTTAACTTC
TTTCTTCTCA GCAGTAATTG GTTTAACTCA AAATGACTTT AAAAAAGTTA TTGCTTACTC
TACTTGTAGT CAGCTAGGTT ACATGATTAC AATCTGTGGA TTTTCAGAAT ATGCCTTAGG
CCTATTCCAT TTAATTAATC ACGGATTCTT TAAAGCCTTA TTATTCCTTA GTGCAGGGTC
AATAATACAT GCTCTTTCAG ATAATCAAGA TATGAGAAAA TCGGGGGGGT TAAAAAATAT
TCTACCTTTA TCATTTATTC TAATCTTAGT AGGTTCACTC TCTTTAATGG GATTACCTTT
TTTAACAGGG TTTTACTCTA AAGATCTGAT TCTTGAATTA ATAAAAAATT CTAATATTTT
ATTTTATTCT TTTTTATTAT GCTTATCTTC TGCCTTTCTA ACTGCATTCT ATTCTTTTCG
ATTAATTTAC TTTACTTTTT TAAACTACCC TCAATTAGGT AAAATAAAAA TTAATAATAT
TAGTGAAGGA GACTTAAAAT TGATTTCTCC TTTAATCATA CTATGTTTAT TTTCTTTATA
TTTTGGGTAC TTATCTCATT TTTCAATCCT TGGAAATCCT TTTCCCCCAC TAATTTCAAA
TCAAGTTAAA TTCTTACCTT TATTTTTAAG TTTAATAGGT TTGTTTTTAG CCTTTGATTC
CTAATCTATA ATAAATTAAA TAATTTTTTC TATAATTTGT CAATTAATTT ATGATATTTT
GATTTAAGTA TAAACAAATT TTTAGTCAAA CCATTATTAA ACCTAGGCTA TGATAAAACC
TATAAATTAA TTGATAGCCA AATAATAGAA AAATTTGGGC CTTCATTTTT TTATTCTTTG
ATATCTTTAT CATCTAATAA ATTAAGTAAA TTTCATTCTG GTAAATTATC TTTATACCTA
TTCTTATTAA TTTTATGAAT ATAGTGATTC TCTTTTTTTT TATACTTTTA TTATCCTCTT
GTTTATTAGT CATTAACTCA ATTAATCCGA TACATTCAAT ATTCTGGTTA GTATTAACTT
TTATTTTATC AGCAATAATC CTTATAATCC TTGATTTTAA ATTTATACCT ATAATCCTAG
TTATTATTTA TGTAGGAGCG ATAGCAATAT TATTTATATT TGTAATCATG ATGCTAGATG
TTGTTCAAAT TTCATTAATT ATA---AATA TAAATAACTC TATTCCTATA ATTTTAATTA
TTCTCTCT-- ---TAATTAT CATAAGTAAC ATTTTATATT CAAACTACTG AGAAAGTTTC
ATATATATTA GTGTACTTTT ACTTATAGCT ATGATTGGTA CTATAATCCT CTAAACTTCA
AAATCTTAAT TTTCAACATC ATAG
>JN700939
ATGGGAGCTT ATTTCGATCA ATTTACTTTA ATAGAATTA- -----AGTTA TTGAACTAAT
TCGATGCTTA TAATGGTGGT TGTACTATCA ATACTGATAC TACTTTTTGC TAGAGAAGAT
AGTATTGTTC CTAATAGGTG GAGTCAAATA ATAGAACTTG CTTATGGTCA TTGGCAAACT
GTAGTAAAAG ATAATTTGGG AAAAGAGGGG GTTAAGATAT TTCCTGCTAT TTTTTCCCTC
TTTATAACAT TAGTTTTATT TAATTTGTTG GGGTTATGTC CTTATGTTTT TACCGTTCCT
GTACATATTG CTATTACTTT TGGAATATCC TTTNCCATAA TTATTGCTGT AACAATAATG
GGGGTTTTAA AATTTAAGTG GCAGTTTTTA AGTATGTTAA TGCCAATGGG TGCTCCTATG
GGGTTAGCCC CACTTTTAGT TTTAATTGAA ACAACTAGTT ATGTTTCCAG AGCAATATCA
TTGGGTATTA GGCTTGCTGC AAACCTTACG GCAGGACACC TTTTACTAGC AATAATTGCA
GGATTTTGTT TTACAATGGT AGTTAATGGA ATGGTACTAC TAAGTGTATT CCCCTTATTA
ATATTAATCT TTATTTCTAT ATTAGAAATG GCAGTTGCAG TAATACAGGC TTATGTTTTT
TGTTTGCTTA CAACAATTTA TTTTAGTGAC ACTATTGCTC TA---GTG-- -CCACAATTA
GATGTAGTTA CTTATCTTAG TCAATTTGTC TCTTTGATTT CTATATTGGG TGTAATCTAT
GTTTTTGTTG TTACTTTATT ATTACCCACT TATAAACGTG GTGAATCTGT CAGTA---TC
TAAAATAGTA TGCGAATTAG AAAACATCAC CCCCTATTTT CCATTGCAAA TTCAATTATA
GTGGACCTTC CATCTCCTTC TAACATCTCC TATTTATGAA ATTTCGGCTC ATTACTAGGA
ACCTGTTTAA TACTTCAAAT TGTTACCGGA ATTTTTGTAT CTATGCACTA CTGTGCAGAT
GTAAACCTAG CCTTCTCTTC CGTATCACAC ATATTAAGAG ACGTAAATTA CGGATTTTTA
TTAAAATACA TTCATGCTAA CGGAGCCTCC CTTTTCTTTA TTTGTGTCTA TATTCATATT
GGTAGAGGCT TATACTACGG CGGTTTCACT CAACAACTAG TTTGAAATAT AGGAGTTATA
ATTTACATCC TAATGATGGC AACAGCCTTT ATAGGATACG TTCTACCC-- -TGGGCTCAA
ATGTCTTTTT GAGCAGCAAC TGTAATTACA AACCTAGTTT CAGCTATTCC TTATGTAGGT
AACGAAATAG TCCAATGGGT TTGAGGAGGA TTTAGTGTTT CTAATGCCAC ACTCAATCGC
TTCTTTAGTC TCCACTATCT TTTACCCTTC ATTTTAGCAG CACTTGCTTT AATGCATCTG
ATAGGACTTC AGGTTAATGG TTCTAACAAC CCCCTCGGGG TTAGATCAGA TATTGATAAA
GTCCCATTTC ACAGCTACTT TTCCGCCAAA GACCTTCTCG GAATAGTTGC CTTAATACTT
TCTTTACTTG CCCTTTGCTT TTATCTGCCA AATCTCCTAG GCGACCCAAA AAACTTTATT
GAAGAAAACC CATTAGTTAC CCCCGCCCAT ATTCAACCTG AATGATACTT TTTATTCGCA
--TGTATCCT TATATAACAC GCTGATTATT TTCTACAAAT CATAAAGACA TAGGAACTTT
ATATATAGTT TTCGGTGCTT TTTCTGGGAT GATAGGAACA GCCCTTAGTA TGTTAATTAG
ACTAGAACTA TCCACCCCAG GGTCCATGAT AGGAGACGAT CAAATATACA ACGTTGTCGT
CACGGCTCAC GCTTTAATAA TGATCTTCTT TTTCGTAATG CCCATTATGA TCGGAGGATT
CGGAAATTGG CTTGTCCCTC TTATGATTGG TGCCGCAGAT ATGGCTTTCC CCAGATTAAA
TAATATCAGT TTTTGGTTAT TGCCTCCCTC TTTACTTATG CTCTTAAGTT CTTCACTAGT
TGAACAAGGA GCAGGAACTG GGTGAACAAT CTACCCCCCA CTCTCAGGGA TTCAAGCCCA
TTCTGGAGGC GCAGTAGACA TGGCAATATT TAGCCTCCAT TTAGCTGGAG CAAGTTCGAT
TCTAGGAGCA ATTAATTTCA TTACCACTAT CTTTAATATG AGAGCTCCAG GAATTACTAT
GGATAGGATC CCCCTATTCG TGTGATCAGT GCTTATTACA GCATTCTTAT TATTATTATC
TCTTCCAGTC TTAGCCGGTG CAATTACCAT GCTTCTCACT GATAGAAACT TTAACACTAC
TTTTTTTGAT CCCGCAGGAG GAGGAGATCC AATCCTATTT CAACACCTAT TATTATGATG
CTAGTCAAGC TTGGCAACTA AGTTTTCAAG ATGCTGGTTC TCCAATTATG GAGGAAATTA
CATTTTTTCA TGATGAAGTA ATGTTTATTT TGTCAGTAAT TATTACAGTG GTGTTGTGAT
TAATAGTGAG AGCCTTAATA AATAAGCATT ATTATAGGTT TCTAATTGAA GGCACTCTGG
TAGAAGTAGT GTGAACAATA ATTCCGGCAG TAATACTAAT ATTTATAGCG TTTCCTTCTC
TAAAGTTACT ATACGTGATG GATGAGGTTG TAGAACCTAG TGTAACTATT AAAGTTGTTG
GTCACCAGTG ATATTGGAGT TATGAGTATT CTGATTACTC T---AATCAT GTAGAATTTG
ATTCCTACAT GGTTCCAACT GATGATCTAG CAGATGGTCA ATTTAGACTC CTTGAAGTTG
ATAATAGATT AGTTTTACCT ATAGATACTC ATATAAGGGT TTTAGTAACA GGAGCTGATG
TATTGCATTC TTTTGCCGTT CCTTCCTTAG GGGTAAAAGC TGACGCGGTT CCTGGTCGAC
TAAACCAAAC TAATTTTCTG TTAAAGAGAC CTGGGTTGTT TTACGGGCAA TGTTCAGAAA
TTTGTGGAGC AAATCATAGC TTTATGCCTA TTGTGGTTGA AGGTGTTTCC ACGGAGCGTT
ATGTCCGTTG GGTAATAGAG CAGTCAGTTT CATCCTTACC ATTTAGTCGA TCCAAGTCCT
TGGCCCTTAG GGGGAGGAGT TGCTGCATTA GTAACTGTAG TAGGTGCTGT ACTTTATTTT
CATTTAAGTC TCATGGGACC AATGATCCTT GGGATAACAG GACTTACTGC TGTTATGATA
TTCTGGTGAC GAGATATTAT AAGAGAGGCG ACTTTTCAGG GTCACCACAC TTTAGTCGTT
CAACAAGGAT TAAAAATAGG AATGGTTTTG TTCATAGTTT CCGAAGTTTG CTTTTTCGTA
AGTTTTTTTT GGGCA---TT TTTTCATAGT AGTTTAGCCC CAGCGGTAGA ATTAGGTACC
ATGTGGCCAC CGAGAGGGAT TGAAGTTCTT AACCCCTTTT CAGTACCCCT ACTCAATACG
GCAATTTTGT TAAGTTCTGG AGCTACTGTT ACATGGGCTC ATCATTCAAT TATTAGTTCT
AATCGTCGTG AAGCAATTAT TGGTTTAGCC TTTACAGTTT TATTAGGGGT TACATTTACT
TTGCTTCAAG CTATGGAGTA TTATGAAGCC CCTTTTGCAA TCTCAGATGG AATTTATGGA
TCAACTTTTT TTGTAGCCAC GGGGTTCCAC GGCCTTCATG TAANTATTGG AACTACTTTT
CTAACAGTGT GTTTTGGACG ATTAGTAGCA CATCAANATA CTAGAACTCA TCACTTTGGT
TTTGAAGCAG CGAGTTGATA TTGGCATTTT GTAGATGTTG TCTGGCTCTT TCTCTATATT
TGTATATATT GGTGA----- ---------- ---------A TGTTAATTTA TTATTTATTA
AAACCTTTAG CTATAATTAT ACCCTTACTA ATTGCCGTTG CCTACTTAAC CTTAGCAGAA
AGAAAGGTCC TAGGTTACAT G---CAAGCT AGAAAAGGGC CTAACGTAGT AGGAATACTA
GGTCTCCTTC AACCACTTGC GGATGGTGTT AAATTGTTCT CAAAAGAAGC CATGATCCCA
ACACAAGCAA ATATTACTGT TTAC---GTA TTAGCCCCAG TAATTTCTCT TTCCCTTGCA
ATAATTGCCT GAGCAGTGAT CCCATTTAAT GAAGGAATCC TTATAGGGGA CTTAGACTTA
GCAATACTCT TTTTACTTGC AATTTCCTCG ATTAGTGTAT ACTCAATTTT AATGTCTGGA
TGAGCAAGTA ACTCCAGTTA CGCTTTCCTG GGAGCTTTGA GAGCCGCCGC ACAAATGATA
AGTTATGAAG TCTCAATAGG GTTGATTTTA ATATCGATAA TTTTATGCGG GGGCTCATTG
AGCTTAACAG AAATAGTAAT TTCTCAACGT ATGGGGGTAA TATATTTAAT CCCACTATTA
CCCGCGGGAA TAATGTTCTT AGTATCTGCT CTCGCAGAGA CTAATAGAGC TCCCTTTGAC
CTTACAGAGG GTGAATCAGA ATTAGTTTCT GGGTATAACG TCGAGTATGC ATCCATGCAG
TTTGCCCTTT TTTTCTTAGC AGAGTACGCT CATATCATTT TAATGAGCTG TTTATTTGCT
CTTCTATTTC TAGGGGGTTG CTATTAAGTC CACCCTATTA GTTTTTGTCT TTATCTGAGT
TAGAGCATCT TTTCCAAGAA TTAGATATGA TCAATTAATG GCCCTTTTAT GGAAATCTTA
TCTCCCCCTA AGCCTGGGGT TTGTAGCCTG TGTTAGCGGT TTACTAATTG GATTTAACGG
GTTAAGTGAT TTTATTGGTT CTTTTGGGAT CAATTATCCT AGTTTCGGCG AATAACTTGT
TAAATGTCTA CATTTGTCTT GAGTTGCAAA CATTAGCTAT ATTTATTTTG GTTGCGAAAC
GAAGGGGCTC AATAGTTTCA GCAGAAGGGG GATTAAAGTA TTTTGTGCTT GGGGCCTTAN
CTTCTGGGCT TTACTTGTTT GGGACTGGGG TTATATATGC TTATTCTGGG AGTATAGATT
TTAATAACAG TAGCCTTGTT ATTTANGTTG GCTGTTGCAC CTTTTCATTT TTGAGCCCCA
GACGTTTATG AAGGTGCTTC TTTAAATATA GTAGCTCTAT TAGTAATAGT ACCTAAAATT
GCAATATTCG CAGTTATAGT ACAGTTTTTT AGTATTAGGA TCAATGTTAT CCATGATTAT
AGGAGGAATA GGCGCAATAA ATCAAACCAA GATTAAGCGT CTTTTTGCAT ATAGTGGGAT
ATTAAATATG GGTTTTATAA TAGCAGGCTT GAGTCTAAGT TCTTTTGAAG GGGTGCAAGC
CAGTTTGATA TATTTGATAA TTTATTTAAT TACTGCAGTT TTGGGGTTTT CTGTATTA--
-TCTTTATTC AACAAAGAAC GTTTGACTTT GGAACTTGTT TGCGTATTTA TGGGGGATAA
CGTTCTTCTC TTTCGCAGGG ATACCACCAT TATTAGGATT TTTTGCCAAG TGGATAATAT
TGCTTTCANT CATAAGGGAA AATTATATTT TATTGGCAAT TGTTGCTGTA GTATCCTCAG
TTGTTGCTGG AGTTTACTAT GTTAGGTTAG TTATGCTTGC CTATTTTAAA GGCAAACAAA
GCAACTCTGC TTGGTTT--- GCAGTTAAGT ATTTCTAGCT ATCTAATTCT TCTTGGGATA
ATTTGTCCTA ACTTAATTTT GGAAATTACG AAGTGGGGAG TT-------- ----------
ATGTACATCG ACTATTATAG TACCTTAAGT TTAGCAGTGA TTGGATCCAT AATTTCGGGA
ATAATTTCCA TTGCAGCTTT TTTATTTTCT TCAAAATCTC CAGACAAAGA GAAATTGGCT
AGTTATGAAT GTGGGTTTGA TCCCTTTAGT AGCTCGGGAC AACCATTTTC AATAAAATTT
TTCTTAGTCG CCATTTTATT TTTAATTTTT GATGTTGAAG TAGCTTTGTT ATTTCCATGA
AGTGTA---- --------TT ACCTGTGGTT AACTACTGAG TAGTATTGTT ATTCCTCATA
ATCTTAACCT TAGGTTTGGT TTATGAATGA CTGCAAGGAG GACTAGAGTG AGAA------
ATGCTTTTAA TATTAGGAAT AACCTTAATA GCTGCAATTA TCAACGTG-- -ATTACAATT
AAACCAGATA ATCACTCTTA TCTTAAGAGG GTTTCACTAC AATGATCGTT CTTAATCCTT
GGACACTAAT TCCTTTTGGT GTGGACTCCA TCTCACTATT TTTCATATTC CTATCAACAT
TACTAATCCC AATCTGTATA CTTACTAGTT GAAACTCAAT AAAATTTCTA GTGAAAGAAT
TCTTATTATG TTTACTCATA ATTGAGCTTT TATTAATAGG AGTATTTACT GCATTAGACA
TAATAATATT TTATATACTT TTCGAAGCCA TTCTAATTCC CATGTTCATA ATTATAGGAG
TCTGGGGAGC TAGAGAACAG AAAATAAAAG CAGCATACTA CTTCTTTTTT TATACCTTAT
TTGGTTCAGT TTTTATGCTA CTCGCTATAT TCAAACTTTA TTCAATAACT GGAACTACAC
ACTTTCAGGT TCTTCTCGCT CTAGATCTCC CTAAAAACTC ACAAATCTGG ATTTTCTTAG
GGTTCTTCCT AAGCTTTGCC GTAAAAGTTC CCAAATTACC CTTTCACATA TGGCTCCCAC
AAGCTCATGT CGAAGCCCCA GTAGCTGGTT CAGTATTATT AGCTGGTATA CTATTGAAAT
TAGGAGGGTA CGGATTCCTA AGATTCTCCT TTCCCTTACT CCCAGAAGCT TCTCAATTTT
TCGCTCCCTT TATAATTACC TTAAGCCTTC TAGCCGTAAT TTACGGAAGC CTAACAACTT
GTAGACAAAC TGACATGAAA AGACTCATAG CTTATTCCTC CGTAGCTCAT ATGGGGTTAG
TCACCCTAGC CATATTTAGC GGAAATCTAG AAGGTCTAAC CGCCAGTATT TTCCTAATGG
TTGCCCACGG GTTAGTCTCA TCAGCACTAT TTATATTAGT TACAGTTCCT TATGATAGAG
TGGGAACCAG GCTTATTCGA TATTACAGGG GATTAGCAAT CTCTATGCCT TTATTCGCTT
CTTTATTTAT CTTATTTACA CTTGCTAATA TTGCGCTACC TTTAAGCTGT AACTTTATCG
GAGAATTTTA TGCACTCATT GCTGCTTTTA AATTTAATAA ACTAGCAGGA ACTCTAGCTT
CGGTAGGCAT TGTTCTATCA GCAGCTTACT CTCTTCTGCT GTATAATAGA ATTTCCTTCG
GGGCCCCCTC CAGCTTCACT CATTTAACCA GAGATCTCTC CAGAAGAGAA ACCAACGTAC
TCATAACTCT GGTTCTACCA ACTTATATCT TAGGAATATT TCCTAGCCTA TTATCTTACT
GTTGCAATTA TACTATTTTT ACTAAGCATA CTAGGGATAG TTATTAATCG CAGTCACTTA
ATTCTAATGA TAATGTGTAT TGAACTTATG TTATTGGCCA CATCTCTTTT ATTCCTAATT
TGCTCTATTA CATTAGCAAA TTTAACCGGA GAAATATTTA CCATATCGAT ACTTACAGTC
GCCGCCTCAG AGTCAGCAAT AGGTTTAGCA ATTATGGTGG CTTTCTACCG CATTAGGGGA
AGTATTGCAA TCAAAACAAT AAGTTTACTA AAAGGAATGT ATATATTAAT ATTAGTTTTA
CCTTTAATTA GTGCGATAGT CTCGGGAATT TGGGGAAGAA AAATAGGGAT AAAAGGAGCT
GGAATATTTT CTTGTGTGAC CCTATTTGTT AGTTTTTGTG TCGTATTAAT GTACAACTGA
AAGATAACAA TTTTAGGTGA GTTAGTNTAC ATACCTCTTT GAACTTGATT TAGCTCGGAA
TTACTCAATG TCCACGTAAG CCTTCAGTTT GNCAGTCTCG CTTGTATAAT GTTAATGGTG
GTAATTACTG TGTCACTNCT TGTTCACATC TACTCCACTA GTTATATGAG TGGAGATCCT
CACGTTCAAA GATTTATGAG CTATCTTTCG TTGTTTACAT TCTTTATGGT AGTATTAGTT
ACTNGCAATA ATTTCCTTCA ATTATTCGTA GGTTGAGAGG GAGTAGGTTT ATGTTCTTAT
TTGCTTATTA ATTTTTGGTA CACAGGAATC GATAATAACA AATGTGCTAT AAAAGCTATG
ATAGTCAACA GGATTGGAGA TATGGGATTA TTACTTGCGA TGTTTTGAAT ATGAGTAAAA
GTAGGAAGCC TAGATTTCGC TTCGGTTTTT GATTCTCATA GGGGCAATAG GTAAGTCTGC
ACAATTAGGA TTACATACTT GGTTGCCGGA TGCCATGGCA GGACCTACAC CTGTTTCAGC
ATTAATTCAT GCAGCTACTA TGGTTACCGC TGGGGTTTTT ATAATTATTC GTTCTTCCCC
CATTTTTGAA CAAGCCAATA TTGCATTAGT AGTTGTAACT GTAGTAGGTG CTTTAACAGC
TTTTTTTGCA GCAACAATTG GAGTTTTGCA ACACGATATA AAAAAAATTG TAGCTTACTC
TACTTGTAGT CAATTAGGGT ATATGATACT AGCTTGCGGA TTTTCAGCTT ATTCTATTAG
CCTTTTCCAT TTAGCAAATC ACGCGTTTTT CAAAGCATTG TTATTTCTAA GTGCAGGATC
CGTAATTCAT GCTATTACTG ATACCCAAGA TATTAGGGCT ATGGGAAGTT TGAGAAAACT
GCCCCCAACT ACGTACATTT TAATGGGAAT AGGATCCCTG TCCTTAATGG GTTTACCCTT
CTTAACTGGA TTTTATTCTA AGGATTTAAT TTTAGAATTA GCTTTTAGTT CCCGAGTAAT
TGGTGGAGCA TTTTGGTTAG CAACGATTGC CACTCTTCTT ACGGCCTTCT ATTCATTTAG
GCTTTTGTAC TTAACATTCC TTGATGGAGC TAAATTAAGT CGAATTAATA CTGAGCCTAG
TCATGAAAGT GATTGGAATT TAATAACACC TTTACTTGNT TTAGCTTTGG GAAGTATCTT
CGTTGGGTTC ATCTCTAAAG AAATTGTATT AGGTCCTGTT GTGCCACCAA TGATATCAAC
AGAACTAAAA TGGGTTCCAA CCTGTTTAGC ATTAGTAGGA GCTATAAGCG CAATAAGAAA
TTTATGGAAC ATAGGATTGT AAAGCATATA TATTCTTTTA TTGGAAACGC ATGACAATTT
GACACTCTTA CAAATAGTTA CTTTGTGCTA CGAATTGTTA ATTTTGCTCA TAACATTTCT
TATAAGCTTT TAGATAGAGG AATATTGGAA ATTTTAGGAC CATTAGGATT ACAAACTCAA
ATGATTAAAT TTACCCAAGT AGTATCTAGA CTCCAATCTG GACTAATTTT CAATTATACT
CTCTACATAT TAATATGGAA CCAATAAGTT TTATTTTGAG TTTAGCTATA ATAGTTACCG
CCACAATGGT TATATCGGTT TTTAATCCAG TTCATTCCGT TTTTTGATTA GTACTAAGCT
TTCTATCTTC AGCCTTACTA TTCGTACAGA TAGGGTTGGA TTTTATTGCC CTCTTATTCA
TAATCGTATA TGTTGGCGCC ATCGCAGTTT TATTTCTATT TGTAATTATG ATGCTTCAAG
TTAATTCAAA TGAGATGAAA ATTCCAACAC TCTATGAATT TATTCCTCTC GGAGTACTTT
TAGTAAGTTT ATTTTACGAG TGTCGCTACC ATTCTCTATA CTAATTTTCA ATTCGCATTT
ATCCTACTAA GTCTCATATT ACTAGTAGCC TTGATAGGAG CGATTCTTTT TTAAACGTCA
ATCTTCATTT GTTCAAATTG CAAG
>JN700940
ATGGCTAATT ATTTCGATCA ATTTACAATC GTTAGCTTAT TTCCCGGA-- -TTCACAAAC
AGCTCATTAA TGCTCTTGGT AAGCATT--- ATAATAACTC TATTGTTTTT TAAGGTTGAT
AATCTAATTC CCAAAAGATG ACAAATTCCT ATAGAAATAC TTTACGATCA TTGGGTAAAT
TTAGTAAAAG ATAGTCTAGG TAGTCCGGGC TTAAAATATT TCCCTTTTAT TTTTTCCTTA
TTTTTACTGA TTGCTTGATT AAATGTTTTA GGTCTTTTTC CTTATGTATT TACCGTTGGA
ACACATATAA TTGTTACATT TGGTATTTCT CTATCTATTT TAGTTGTGGT AACAATATTG
GGGATTAAAA ACTTTAAATT CAACTTTTTT AGTATGTTGA TGCCGCAAGG AGCTCCTATG
GCCTTAGCTC CTTTGTTAGT ATTAATAGAA ACTGCTAGCT ACCTTTCTCG AGCCATTTCC
TTGGGGGTAC GACTCGCTGC TAATTTATCG GCAGGGCACT TACTTTTCGC AATACTAGCT
AGCTTCAGTT ACAAAATGAT TGTCAACAAT TTATTATTAT TAAGCCTATT CCCTTTAAGT
ATTATGATAT TCATAACTGT CTTGGAAATA GCGGTAGCAT TAATCCAGGC ATATGTTTTT
TGTCTATTGA CAACAATATA TTTGGAAGAC ACCTTAAAAT CGCATATG-- -CCTCAATTA
GACGTAGTAA CGTTTATAAA TCAGTATGTA TGAACTATAA CTGCCATCAC TATTATGGCT
ATAGTAGTTA TTTTATTAAT TATTCCCTCG ATTAAAATGT TAATTGAAAT AAGTT---AA
AAAGCTTATA TGAGAATAAG AAAATATAAC CCACTAGCAA CAATCGTCAA TGACATATTA
GTAGATTTAC CTTCTCCTTC CAATATAAGC TATTTATGAA ACTTTGGTTC CCTTTTAGGT
CTTTGTTTGG TAATTCAAAT TTTGACAGGA ATATTTTTAT CTATGCACTA TTGTGCTGAT
ACCAATCTAG CTTTTTCTTC TGTTGCGCAC ATTATGAGAG ACGTAAACTA TGGATTTATT
TTAAAATATG CCCACGCAAA TGGAGCCTCC TTATTTTTCT TATGTGTCTA TATCCATATA
GCCAGAGGTC TATATTACGG TAGCTTCATG AAGAAAGAGT TGTGATTTTC AGGAGTAACA
ATTTACCTTC TAATGATGGG TACTGCGTTC ATAGGTTATG TCCTGCCT-- -TGAGGTCAA
ATGTCATTTT GGGGCGCCAC CGTAATTACC AACCTAGTTT CCGCAATTCC TTATATTGGA
AACGACATAG TCCAATGGTT GTGGGGCGGC TTCAGTGTCT CTAATGCAAC TTTGAATCGG
TTTTTTAGCT TACATTATCT TTTGCCTTTC GTAATTGCTG GTTTAGGAGC AGCCCACTTG
ATTTTACTTC ACCATAATGG GTCCTCAAAC CCAATTGGTT TACGTTCAGA TGTTGATAAA
ATTCCTTTTC ATTCTTATTT TTCCTATAAG GATATATATG GAATTGTATT GCTAACTATA
TTACTTTCCA TATTAATTTT CTTCACCCCC AATATGTTGG GCGATACGGA AAACTACATC
CAGGCAAATC CTTTAGTTAC ACCTGTCCAC ATACAACCTG AA-------- ----------
--TGAACACA TATTTATCAA GATGATTATT CTCAACTAAC CATAAAGACA TAGGAACTTT
ATATTTAATA TTCGGTGCCT TTTCCGCAAT GATAGGTACA GCCTTTAGTA TGATCATAAG
ACTTGAATTA TCTGGACCAG GATCTATGTT AGGTGATGAT CAACTCTACA ACGTGGTTGT
AACTGCTCAC GCCCTAATTA TGATATTTTT CTTTGTAATG CCTGTGTTAA TAGGTGGATT
TGGAAATTGA TTTGTGCCTC TATATATTGG GGCCCCCGAT ATGGCTTTCC CCAGACTAAA
CAACATTAGT TTTTGGTTGT TACCCCCAGC ACTATTGTTA CTGTTAGGTT CATCTTTAGT
TGAACAAGGG GTAGGAACAG GTTGAACCAT CTATCCTCCA CTAAGCTCCA TACAAGCTCA
TTCTGGGGGT GCAGTAGATA TGGGAATATT CAGTTTACAT TTAGCGGGAG CATCTTCTAT
TATGGGAGCT ATTAATTTTA TTACTACAAT TCTAAATATG AGAGCCCCAG GAATGACGAT
GGACAAAATT CCCTTATTTG TATGGTCTGT TTTAGTAACA GCAGTATTGT TACTTTTATC
CCTGCCAGTC CTAGCTGGAG CTATTACAAT GTTATTAACC GATAGAAATT TTAATACATC
TTTCTTTGAT CCTGCTGGAG GAGGAGACCC TATTCTATTT CAGCACTTGT TATAATGATG
TGGCAACAGA TTGGCAACTG TCTTTTCAGA ATGGTGGTAG CCCAATAATG GAAGAAATAG
AATTCTTGCA CGACCAAATT ATGTTTATTG CTCCTTTAAT ATCAGTTATG ATTTTTTGGT
TGATGGTTAG GTCGGTGTAT AGTAGATACA AATATAAATT TTTAGTAGAA GGAACTCTAA
TAGAGATAAT ATGAACAATA ATACCTGCAA TAATATTAGT GTTTATAGCC TTCCCTTCTT
TAAAGTTATT GTACTTGATG GACGAGACTA TGGAACCTGC AATAACCATT AAAGCAGTTG
GACACCAATG ATATTGAAGC TATGAATATT CAGATTATGA TGTAAGTGAA TTAGAATTTG
ATTCCTATAT GATTCCTACA TCAGATCTGG AAGAAGGGGA TAATAGGTTA CTTGAAGTGG
ATAATTGCCT GGTTCTACCT ATTCAGTCTC ACATTAGAGT ATTAGTTACT GGAGCCGATG
TTATACATTC ATTCGCAGTT CCTTCTTTGG GTATCAAATC AGATGCTGTT CCTGGGAGAT
TGAATCAATC TAATATATTT TTGAAGAGAT CTGGATTATT TTATGGCCAG TGTTCTGAAA
TATGTGGTAG TAACCATAGC TTTATGCCAA TAGCAATAAG GGGAGTTTCA TTAGAAAGCT
TTGTAAATTG AGTAGAATCT AAATGTATTT CATCCATATC ATTTAGTTGA TCCCAGTCCT
TGACCCTATG TAGCTTCTTG TGGTGCATTT TTATTAACTT TGGGTAGTGT TATTTACTTT
CACTATAGTT TTATTTGAAT AATGTTATTA GGTTTATTGA TGTTCGTAAT GACTTTTATA
GTCTGATGTA GGGATGTTGT AAGAGAATCT ACATTCCAAG GTCATCATAC AGAGATTGTA
AAAAGAGGGT TAAAGATCGG TATGTTATTA TTTATAGTCT CGGAAGTCTG TTTTTTTGTT
TCTTTCTTTT GGGCT---TT CTTCCATAGT AGTTTAGCTC CGGCAATTGA GTTAGGGGCA
CTATGGCCTC CTATAGGGAT CCAGATATTA AATCCATTTT CAGTGCCTTT ACTGAATACT
GCTATACTGT TGAGTTCGGG CGCTACTGTA ACCTGAGCTC ACCATGCGAT CATTAACGGA
CAACGTGAGC AAGCAATTAC CGGTCTAATG TTTACCATAT TTTTAGGTGT TATATTCACC
GGATTACAAG GAATGGAGTA CTATGAGGCA CCTTTTGCAA TATCCGACTC AGTTTACGGG
TCAACATTTT TTATGGCCAC AGGTTTTCAC GGATTTCACG TATTAATTGG AACAACTTTC
TTATCGGTAT GTATATTAAG ACTGATATTT CATCAGTTCA CTAGACATCA TCATTTTGGA
TTTGAAGCAG CAAGTTGATA TTGACATTTT GTAGATGTTG TATGGTTATT TTTATATGTA
TGTATATATT GATGAGGATC C--------- ---ATGATAA GCTTATTAAT TGACGTAATA
AAAATTCTTA TAATAGTTTT ACCGGTTCTT ATATCTGTAG CCTACCTTAC ATTAGCGGAA
CGTAAAATAT TAGGTTATAT G---CAAGCC CGTAAAGGCC CAAATGTAGT AGGAGTCTAT
GGATTGTTTC AACCTCTGGC TGATGGCGTT AAACTATTCA CTAAGGAAAT GACAATACCT
AACCATTCGA ATATAGTTAT TTAT---TTC ATATCCCCGA TATTATTTTT AACCCTTGCA
CTTATACTTT GAGGCCTACT ACCTTATTCA TTAAATTCTT CTTATAGCCC TATTAACTTA
GGTGTACTGT TAGTCTTGGC CATTTCTTCG GTAAGTGTAT ATGCAGTTTT GATGTCGGGT
TGGGCAAGCA CTTCTAAATA TGCCTACCTA GGTTCTTTGC GAGCAGCAGC GCAAATGATT
AGCTATGAAG TATCAATGGG ATTGATTTTG TTATCTACCG TAATATGTAT AGGTTCCTTA
GATCTAGCTA AAATATCATG ATTTCAGACT AATTCTTCCT TATTAATAAT TACGTTACTA
CCCTGTGCCG TTATGTTTTT AGTTTCTTTG GTTGCTGAAA CTAACAGAGC ACCCTTTGAT
TTGACCGAAG GTGAATCGGA GCTTGTCTCC GGATATAACG TTGAATATTC TTCGATGTCT
TTTGCTCTAC TATTTCTAGC GGAATATGCC AATATTATAT TCATGTCCGC TCTATTTTCA
ATAATCTTTT TGGGGGGTAG GACTAAAAAC TAGCTTAGTA TCAATGTTCT TTATATGGAT
TAGAGCTTCT TTCCCTCGAA TCAGGTATGA TCAGTTAATG TCCTTATTAT GAAAATCTTA
CCTTCCCTTA AGTTTAGGAA TACTACTCTT AACGGGAGGA TTGTTGTGAG CGTTTGGAGG
TCTACCTGAT AATGTGCATA GTTTTAGCCT CTATGGTAAT GATATCATGT ACTAACCTGT
TAGGTCTATA TTTATGTTTA GAACTGCAAA GTTTATCGAT ATTTATATTA TTAGCCAGAA
AAAGACAAAA TGTAGATAAA GTAGAAGCTT CTTTGAAATA CTTTGTTTTA AGTTCAATAT
CCTCGGGACT ATTTTTGTTA GGAGCATCAT TAATATTTAT TAATACAGGT TCTTGCGACT
ATATTAGTGA TAGCCTTATT ATTTAAATTA GCTGCTAGTC CTTTTCATTT TTGAGCTCCA
GATGTATATC AAGGCGCTGA CAATAAAGCT CTTATAGTTT TGGGGACGCT CCCTAAAATT
AGTATATTTG GAATATTCAT AATATTTAGT AATGCTAGCT ACAATCCTGT CTTTGTTAAT
TGGAGCTATA GGGGCTATTA ATCAAACTAA CATTAAAAGA TTATTGGCAT ATAGTAGTAT
TTTAGGGATG GGATTCGTAC TGTTCGGTCT AAATACTATG TGCTACCAAG GCTTGGAGGG
AGGATTAATT TACTTAACAA TTTATATAGT AACATTTTCA GGCATAATAT TCGTCTCAGA
AATG---ATT ATTAAAGAAA ATTCTCTAAT AATAGAATTT ACTCTTATTA TTCGGATTAT
TAGTTTTTTC ATTAGCAGGG ATTCCTCCTT TAGGTGGTTT TATAGCTAAG TGATTTGTCA
TATCATCAGC CGTCACTCAA GGGTTTATTA ATTCCTCAAT TATATCAATA GTTTGCGCAA
TGATTGCTGG TGTTTACTAT TTGAGGTTAA TAAAGATAGC TTATTTTGAA TATGATAAGT
CCTTTTTAAT GTGGAGAAAA ATTCTTAGGT TGTATTGTTT ATTTTATTAG TTTTCTATTG
TTATCTCCCC AAATATTATA CGAAATAACA CATTATAGTG TAGTATCAAT TTTC---GTG
ATTCTCATAA CCTTCCAAAA GATATTAATA ATATTAATTA TTAGCCTATT ATTATCTATA
GTAATAGCTG CCGCGTCATA TTTGTTAGGT GACACTTCTC CCGATAAGGA GAAAGTATCT
GTATATGAGT GTGGGTTTTC ACCCTACGAT AATCCGGGTA ATCCCATATC TATACGATTT
TTCTTAATTG GAATATTATT TCTGATATTT GATCTAGAGA TTTCTCTTTT ATTTCCATGA
TCTATCTCTT CCTACTTAAC GTCAATAGTT GGAATATGGG TCATATTTAT GTTTTTATTT
ATACTAACAT GAGGATTAGT ATATGAATGA ATAAAGGGAG GTCTAGAGTG GGAA------
ATGATACAAA CAATTCTATT AGCCCTAACA ATCGCTATTT TGCTAATT-- -ATATTCACT
GATGAAAAAG ATTTTTCTCG TATCAAAAGA ATAGGCTTAT TATTTTCCTT CATAGCACTT
GGGGCCCACT ACATTTTGGG GTAGATAAAA TATCACTTCC TTTTATTGTT TTGACAGGTT
TACTGACTCC AATTTGTATA CTTATAAGTT GAAACACTAT CAATTATTTA GTAAAAGAAT
TTATATTGCT TCTTCTTATC ATACACTTGT TATTAATTCT TGTGTTTACT TCTCTCAATA
TATTATTATT TTATATAGCT TTTGAAGGGA TTTTAATTCC TATGTTTTTG ATTATAGGTA
TTTGAGGGTC AAGAAGAGAG AAAGAAAGGG CCGCGTATTA CTTTTTCTTC TTTACTTTAG
TTGGATCCTT ATTTATGTTA TTAGGAATAT TTACTTTGTA CAAAAACTAT GGAACGTTAG
ATTATCATAT ATTATCTATA TGTGAAATCC CTAAAAGCCT ACAACCATGA ATATTCATGG
GCTTTTTTTT AAGTTTAGCG GTAAAAATTC CTAAAATTCC CGCACACATA TGATTACCGC
AGGCCCATGT AGAGGCTCCA GTTGCCGGTT CTGTACTATT AGCTGGAATC TTGTTGAAAT
TAGGAGGATA TGGTTTCCTC AGATTTTCTT GAACCCTATT TCCCTACGCC GCAGAATTTT
ATTCCCCTTT AGTAATGTTA TTAGGTTCTA TAGCCGTAAT TTATGCGAGT TTATGTACTT
GTAGGCAAGT AGACGCAAAA AAATTAGTTG CCTACTCTTC AGTGGCCCAC ATGGGACTGG
TCACCATAGC GATATTTTCT AAAACCCCGG AAGGTTTAGT AGCTAGTATA ATCTTAATGG
TTGCCCACGG TTTTGTAAGT TCGGGTTTAT TTATAGTAGT TACGAATTTG TACGACAGAT
TCCACACAAG AATAATAAGA TATTATAAAG GTTTAGTATA TTCGATGCCT ATATTCAGTA
CTTTATTCTT TATACTAATT TTAGGTAACA TTGCCTTTCC TATTACCATG AATTTTGTAG
GAGAATTTGT CTGTATAGTA TCGGCGGCGC AGTTTAGTTT AGTAGCTATA ATAGCCCCTT
TAATAGGTAT GGTCTTATCA GGAGCTTATA GTCTTCTGCT ATTTAATAAA TCTTCCTTTG
GGTTTCCTTC ACAGTTTACC ATATTTAGTA GAGACTTGAC TAGAAGAGAA TTCCAGGCAC
CCATAACTCT AATTTTATTT ACCTTTTTCT TGGGCCTTAA CCCTACAATT CTTTACTATT
TATTCCTTTA CATTATTCTT GTTGGGGCTA TTAGGTATTT CGATTAATAG GTCTAATTTG
ATTTTATTAT TAATGTCGGT AGAACTGATG TTATTATCAA CTTCTATTTT GTTCGTTATT
TCATCTTCAT TCTATGGACA AGTAACGGGG CAACTATTCA CTTTGTTTAT ATTTACCGTT
GCTGCTGCGG AATCAGCAAT CGGTCTTGCT ATAATTGTTT CTTATTTTAG GCTCAGAGGG
AAAATTTCGA TAAAACTGTT GAATATATTA AAAGGAATGA TTACTTTAAT TATATTTTTT
CCTTTATTAA GCTTTTTTGT CTTATTATTA TTTGGTAGAA GATTAGGGGT CGAAGGAAGT
AATTTATTTT CTTGTACGGC GATGTTTTGC AGTCTTGCCT TATCTTTCAT ATTATTTTAT
GATTTAGCTC AAACCAATAG TGTTGCTCAT GTTTACTATT GGACATGGAT TAGTTTTATT
CTACTTAATA ACAATCTCTC TTTTTTTGTA GATACTATGT CCGGAACAAT GATATTGGTA
GTTAATTCAG TTTCCTTTTT AGTTCACATA TACTCTGTTT CCTATATGAG AGGAGATCCT
CATACCCCTA GGTTTATGGG TTATTTATCA ATGTTTACAT TTTTTATGTT AGTTCTCGTC
GCGTCTCAAA ACTACTTACA ATTGTTTATT GGTTGAGAGG GAGTAGGACT TTGTTCATAT
TTACTAATAA ATTTTTGATA TGGGCGAATT CAAGCTAATA AAGCGGCGAT TAAAGCCATG
TTAGTTAATA GGATCGGTGA TGCCTCTCTT ATTGCTGGAA TAATATTCAT TTGATTGAAT
TACGGGTCGA TAAATTTTCT TGCTATTGTT GCTCCTAATA GGTGCTGTGG GTAAGTCCGC
TCAAATAGGT CTTCATACTT GACTACCCGA TGCGATGGAA GGGCCAACTC CTGTTTCAGC
CCTTATTCAT GCGGCTACTA TGGTGACCGC CGGAGTGTAT TTAATTATAA GGTCCTCAAC
TTTATTTGAA AATTCACCAT CAGCCTTAAT AGTTACAGTT ATAATAGGAT CCATTACTGC
TTTATTTGCG GCAACTGTAG GCCTGGCACA AAATGATATA AAGAAGATTA TTGCATATTC
GACTTGTAGT CAATTGGGAT TTATGGTGTT ATCCTGCGGA CTTTCTTATT ATTCTTTGGC
CCTATTTCAT TTAGTGAACC ATGCTTTTTT CAAGGCATTA CTATTTTTAA GTGCTGGCTC
AATAATTCAT GGTCTGTTTG ACGAACAGGA TATTAGGAGA ATGGGAAGTA TAATTATGGT
TCAACCTCTA TCATACCTAT TTATATTAGT AGGTTCATTA GCTTTGGCAG GATTTCCTTT
TTTGTCAGGG TATTATTCTA AAGATCTTTT ATTAGAGCTT TCTTCCAAAG AATATTTCAT
AATTTTTGGT TGTTGAATGG GCTTATCAGC AACCTTATTA ACTGCTTTTT ATTCATTCAA
ATTGATTTCC AGAACCTTTT TACTATTCCA AAACACCCCC CGTACCCAAT GGTTGAAAGC
ACATGAAGGA GATTGGTATT TATTAACTCC ATTAATCCTT TTGACTTTAG GTAGTATTTT
TTCCGGCTAC TTATTGAATG ATTCTGTACT TGATATTATG GTACACCCAA TAATTTCTTT
CAACATCAAA ATGTTTCCCT TAATGTTGTC TGTGATAGGT GCTCTTTTAG GTATTGAAAA
TTATTTTTTA CTACCAAATT GAAATTGATT TACCAGTTTT TATCATCTGC ATGAGATTTT
GATAAAGTGT TTAACAACTT CATGATAATT CCGCTTCTTA GATTTGGTTA CGTGATATCC
TTTAAGAATT TTGACACGGG TATTTTAGAA AAACTTGGTC CGATAGGAAT TTCCAATTAT
GGTATAAAAC TTTCAAGAAA AATTTCTGAA GTTCAGTCGG GGTATTTGTT TAATTATGCT
ATTTTGATCA TTTTATG--- ---ATTTCTC CTGTCTTTGC CATATTAACC GTTATCTCTG
CCGTTATGGT TATTACATCT ATTAATCCCG TTCATTCCAT AATATGGTTG GTTTTATCTT
TTATAGGGTC AGCCATGATT TTTTTACAGC TGCAGGCGGA TTTTATAGCT TTAGCAACAC
TCATTATTTA TGTTGGAGCA ATAGCTATAT TATTTGTGTT TGTTATAATG ATGCTGAATC
TTTCATTATT AGATATAGAT TAT---AATG TGTCTCTAGT TCTACCTCTG GGTATAATTT
CCGTAACTAG TATTTCAGGT TATTGGTGCC GAACTTTACT CACACTACGC AAGCTTTTTA
ATATTAGCCA GTATTATTTT GTTAGTTGGA ATGATAGGTG CCATAGTTTT CAAAGAGACA
AAATAATTTT ATACAAATCA GCCG
>JN700941
ACAGCATCTT ACTTTGACCA ATTTACTATT ATAAATGTTT TTTTAGGAAT ATTAACTAGT
TCCTCTGTCA TGTTATTATT CTCTTTA--- TTTTTTGTGG GCCTATTTTT TAATAATAGT
TGATTAATAC CTACTAGATG GCAAGTAATA ATAGAATTAG TATATACTCA CTGATCTAAT
CTTTTGAAAG ATAGTTTAGG ATTAAAAGGG ATGAAATATT TTCCGTTTAT TGTGGGGTTA
TTTTCTCTTT TTGTTTGATT AAATGTGTTA GGTTTATTTC CTTATGTATT TACTGTAGGC
ACTCATATAG TAGTTACATT TGGTATTTCT TTTTCTATAT TAACTGTTGT TACTATATTA
GGGATTAAGA ATTTTAAGGC TGATTTTTTC AGCTTGTTAA TGCCTCAAGG AGCTCCTTTA
TTAATGGCTC CTTTATTAGT CTTAATAGAA ACTGCTAGTT ACTTATCTAG GGCGATATCT
CTAGGTGTTA GATTAGCTGC TAATTTGTCT GCTGGTCATT TATTATTTGC TATACTTGCT
AGTTTTGGGT TTCAAATGAT AGTGAATAAC TATTTTATGT TAAGTTTGTT TCCTATAGCC
ATTATGGTTT TTATAACTAT TTTAGAGATG GCTGTTGCTG TTATTCAAGC TTATGTTTTT
TGTTTATTAA CTTCTATATA CTTAGAAGAT ACCCTAAAAT CACATATG-- -CCTCAATTA
GATTTTATAA CTTATTTAAA TCAATATATA TGAACTATTA CTATATTATC AGCATGTATT
ATAATTATGT GTGTGACGCT ATTACCAAGC TTAAAGTATT GTCTAGAGTC TAGAT---AA
AAAGTTGTTA TGAGACTCAG AAAATACAAC CCTATTACCA CAATCATTAA TGAAGTAGTA
GTTGATTTAC CTTCCCCATC AAATATTAGT TACTTATGAA ATTTTGGGTC ATTATTAGGT
ATAACTTTAA TACTACAAAT AATTACAGGC ATATTCTTAT CTATGCATTA TTGTGCAGAC
ACTTCACTAG CATTCTCTTC TATCACTCAT ATTATGAGAG ATGTAAATTA CGGATTCTTA
CTAAAATATG CTCACGCAAA TGGCGCTTCA CTATTCTTCC TGTGTGTTTA TATACATATA
GCTAGAAGCT TATATTATGG AGGATTTTTA AAAAAAGAAT TATGATTTTC AGGGGTAACA
ATTTATATTA TAATGATGGC TACCGCTTTT ATAGGTTATG TACTACCT-- -TGGGGTCAG
ATGTCTTTTT GAGGAGCCAC AGTTATTACC AACTTAGTTT CAGCAGTTCC CTACATTGGA
AATGATATAG TACAATGATT ATGGGGAGGT TTTAGTGTAT CCAATGCCAC TTTAAACAGA
TTTTTTAGTC TACATTACTT ACTCCCCTTT GTTCTAGCAG CTCTAGGAGC CGTCCATATA
ATATTACTCC ACACAGAAGG TTCATCAAAC CCTATAGGTA TAAAGTCAAA TATTGATAAA
GTCCCATTTC ACACCTATTT TTCATTTAAA GACCTATATG GTATATCCCT ACTTATAATT
TTACTAATAA TATTAATATT TTTCTTACCT AATATATTAG GCGACACTGA AAATTATATA
CAAGCAAACC CCCTGGTTAC ACCTGTGCAT ATACAACCGG AATGGTACTT CCTATTTGCT
TATGAGCGCA TATTTATCAA GATGATTATT TTCAACTAAC CATAAAGACA TAGGTACTTT
ATATATAATT TTTGGTGCTT TTTCTGCCAT GATTGGTACA GCTTTTAGTA TGATTATAAG
ATTAGAATTA TCTGGTCCCG GATCCATGTT GGGAGATGAC CAAATATACA ATGTAGTAGT
AACTGCTCAC GCCCTAATTA TGATATTCTT TTTTGTGATG CCTGTGTTAA TAGGGGGCTT
TGGAAATTGA TTTGTCCCCT TATATATAGG CAGCCCCGAT ATGGCTTTTC CTAGATTAAA
TAACATAAGC TTTTGACTTT TACCTCCAGC TCTTTTACTA TTACTAGGAT CCTCTTTAAT
TGAACAGGGA GCGGGAACAG GTTGAACCAT ATATCCTCCC CTATCTGCCA TTCAAGCTCA
TTCTGGAGGA TCTGTAGATA TGGCTATATT TAGCTTACAT TTAGCAGGAG CCTCCTCTAT
AATGGGAGCT ATTAATTTTA TTACCACAAT TCTTAATATG AGAGCACCTG GAATGACAAT
GGATAGATTA CCTTTATTTG TTTGATCGGT GCTAATTACA GCAATACTAT TACTTTTATC
ACTTCCAGTT TTGGCTGGAG CTATCACTAT GTTATTAACA GATAGAAATT TTAACACTTC
TTTTTTTGAC CCTGCTGGAG GTGGAGACCC AATTTTATTT CAACACCTAT TATAAAGATG
TGGCTGAAGA TTGACAGCTA TCCTTTCAAG ACAGTGCTAG CCCTGTGATG GAAGAAATAA
CTTTTCTTCA TGATCAAGTA ATGTTTATTG CCCCTACTAT TTCTATACTT ATTTTATGGT
TAATGTTTAG ATCTATAATT AATAAATATA AATATAAATT TTTAGTGGAG GGTACTTTGA
TTGAAATAGT TTGAACACTT ATACCAGCAG TAATATTAGT TTTTATAGCA TTTCCCTCTT
TAAGATTACT ATATTTGATG GATGAAATTA TGGAGCCTGC TATTACTATA AAAATTGTGG
GTCATCAGTG ATACTGAAGC TATGAATACT CTGATTATGA AAGCGAGAAC CTTGATTTTG
ATTCCTATAT GGTTCCTACT ACAGATTTGG AAGACGGGGA TAATAGATTA CTGGAAGTTG
ATAATTCTTT AATTCTTCCT ATACAAACTC ACATAAGAAT TCTTATAACT GGTGCTGATG
TGATCCATTC TTTTGCAGTA CCCACTTTAG GGGTAAAAAT AGATGCTATA CCAGGTAGAT
TAAATCAAAC TAATATGTTT ATAAAGAGAT CCGGCTTATT TTTTGGACAA TGTTCTGAGA
TATGCGGTAC AAACCATAGT TTTATGCCTA TAGTTGTTAG GGGTGTTTCT TTAGATAAGT
TTATTAATTG AATTGAAACT AAATGTTTTT CACCCCTATC ATTTAGTTGA TCCCAGCCCT
TGACCATATG TAACTGCCTG CGGGGCTTTT TTCTTAACTT TTGGAGGTGT TATATACTTT
CATTACAGCT TTTTATGGAT TATGATTCTC GGGTTAAGCA TGTTTATTAT TACTTTTATT
GTTTGATGTA GAGATGTAAT AAGAGAAGCT ACTTTTCAAG GACATCACAC AGAATTAGTA
AAGAAAGGCT TAAAATTAGG GATGGTATTA TTTATAGTGT CAGAAATTTG TTTTTTTGTA
TCTTTTTTTT GGGCT---TT TTTTCACAGT AGTTTAGCCC CTACTATAGA GTTAGGAGCC
GTATGGCCTC CTGTTGGAAT ACAGATATTA AACCCTTTTT CAGTTCCCCT GTTAAATACC
GCAATTTTAT TAAGTTCAGG TGCTACCGTA ACTTGAGCAC ACCATGCTAT TGTTAACGGT
AATAGAGGGC AAGCTATTAT AGGATTAATG ATGACTGTGG TATTAGGAAT TTTATTTACA
GCTTTACAAG GAATTGAATA TTATGAAGCA CCTTTTGCTA TCTCTGACTC TGTTTATGGC
TCTACATTTT TTATGGCTAC AGGATTTCAT GGGTTTCATG TGTTAATAGG AACAACATTT
TTAACTGTTT GTTTTGTAAG ATTAGTGTTT CATCAATTTA CAAGACATCA CCATTTTGGG
TTTGAAGCTG CTAGTTGATA TTGACACTTT GTTGATGTTG TTTGATTGTT CTTGTATGTG
TGTATTTATT GGTGAGGATC T--------- ---ATGACAA ATTTAATTAT TAGCACTATT
AAATTTCTCT CAATAATTAT TCCTGTACTC ATCTCTGTAG CTTACCTTAC TCTTGCGGAA
AGAAAAATTT TAGGCTATAT G---CAAATA AGAAAAGGTC CTAATATAGT CGGAATATAT
GGGCTCCTCC AACCCCTAGC TGACGGGGCC AAGCTATTTA TGAAAGAAAT GACTACACCC
AACCACTCCA ACCTTATCCT ATAT---TTT TTTTCTCCTG TTTTATTTTT AACCCTAGCC
TTAATACTAT GGACTACACT ACCCTATAGT TCAACAGAGG TATTTGCACC TTTTAATCTA
GGGTTGTTAT TTATATTTGT TATTTCATCT ATAAGTGTTT ATGCTGTATT AATGTCTGGG
TGAGCCAGCA CTTCAAAATA TGCATTTTTA GGGTCTTTAA GAGCTGCTGC TCAAATGATC
AGTTATGAGG TAGCATTAGG CTTGATACTT ATATCAATCC TCTTAATAAC GGGATCGCTA
AGCTTAACAA AAATCACTTT CTTACAAAAT AATACCATCA TGTTTATGAT TCCACTTTTT
CCTGCAGCAT TGATGTTTTT TGTATCAATA GTAGCGGAGA CCAATAGAGC CCCGTTTGAT
TTAACAGAAG GTGAATCCGA ATTAGTATCT GGTTATAATG TTGAATACTC CTCCATGTCT
TTTGCTTTAC TATTTTTAGC TGAATATGCA AGCATCATTT TTATGTCTGC TTTATTTTCT
ATTCTATTTC TAGGAGGTAG GAACAAAAAC AATATTATTA GCCTTCTTTT TTGTTTGGAT
AAGAGCTTCA TATCCTAGAA TTAGGTATGA CCAATTAATG ATGTTGTTAT GAAAATCTTA
TTTACCTGTC ACCATTGCTA TAGTAACTAT AACAGCGGGT TTAGTATGAG CACTACAAGG
ATTGCCTATT ACTATCCGTA ATTTTAGCTT CTTTACTAAT TGTTTCTACT AACAATTTAT
TAGCTTTATA TATAGCTATA GAATTACAGA GTTTATCTTT GTTTATTATA ATAGCTAAAG
AAAGGAGTTC AATAAATAAA GTAGAAGCTG CCCTAAAGTA CTTTGTGTTA AGTTCTATTT
CATCTGGGAT ATTTTTAATG GGAACAGCTA TATTTTTTTG TAATTATGGT ACTTGTAATA
TTAATTATTG CAGCTCTATT GTTTAAACTA GCTGCTGCAC CTCTTCATGT TTGGGTCCCA
GATGTATACC AAGGATGTGA CTATAATTCG CTAATAATTT TGGGAACTCT CCCAAAGATA
AGTATATTAG TTGCACTTAT CAATTTTAGT ACTAATAACC GTGATTTTTT CTTTAATAGT
AGGGTGCATA GGAGCTATTA ATCAAACTAA TATAAAAAAA TTATTAGCTT ATAGTGGTAT
TATAAACATG GGGTTTATAC TTCTAGGGGT TTCTACAAAT TCTTTTGTGG GAATAGAATC
TAGCATGATA TATTTATTAA TTTATTCTGT TACCTTCTTA TGTTTTATTA TCTTAGTAGA
CCTA---TTT ACATCTAAAA AAGACAGTAT ATCAGAATTT TTTAATAACT ATAGTGTTCT
TAATGTTCTC TTTTGCGGGA ATCCCTCCAT TTGCAGGGTT TTTTATAAAG TGGATGGTTT
TAGCTAATGC AATATCTTCA CAATTTATAT TTACTAGTTT AGTATCTATC CTATGTGCAA
TAATTGCTGG TGTGTATTAT ATTAGAATAG TAAAAATTAG TTATTTTCAA GTAGACAGAT
CATATTATAT GTGAAAAGAA GCTCTTAGGA TTAATAGTAT TTTTAATTAT TAGTTTGACA
ATTTACCCGA ATTTAATTCT AAGTATAGTT CATTTGGGAA CTTTATCAAT ATAT---GTG
ATAAATTTTA TTAATTATAA CATCGTAGTA GCAATTATTT TAAGCTTATT ACTATCCAGC
GTAATATGCT TAGGGTCTTA TTTATTAGGG TCTTCTTCCC CCGATAAAGA AAAAGTATCG
GTGTATGAGT GCGGTTTTAA CCCTTTTGAT AATCCCGGAA ACCCTATTAG TATAAGATTT
TTTATTATAG GAATTTTATT TTTGGTATTT GATTTAGAAA TATCTCTCCT ATTCCCTTGA
GCAGTATCAT CACACTTACC TTCCCTACAG GGATTATGAA TAGTTATATT ATTTTTATTT
ATACTAACCT GAGGGTTAAT CTATGAATGG TTTAAAGGAG GACTAGAATG AGAA------
ATGTTAATCG GATTAGTAGT TATATTATCA CTATCTTCTT TAATAATT-- -TGTGCTGTA
CCTAATAATA AAACCTCGCT TGTAAAAAAA TTAGGTCTTA GCTCTTCTCT TATAGCTCTT
GAGGGTTATT ACATTTTGGG CTAGATCAAA TATCTATTCC ATTTATACTA TTAACTTCTT
TACTAACTCC TATATGTATT CTAATTAGCT GAAGATCTAT AAAACATTTG GTAAAAGAAT
TTGTAGTTTG TTTACTGATA ATACATATAT TACTAATAGG GGTTTTCACT TCCTTAAACA
TACTATTATT TTACATTTTA TTTGAAATTA TTCTAATACC CATGTTTATA ATTATAGGAG
TTTGAGGTTC AAGAAAAGAA AAAGAAAGAG CAGCTTACTA CTTTTTCTTT TACACCCTTG
TGGGCTCCTT ATTTATGTTA CTATCTATTT TTGCTATCTA CAATTTTACG GGAACATTAG
ATTACCAGTC CCTTATATAT CTAAAACTCC CCTTACATTT ACAACTCTGG TGTTTTTTAG
GGTTCTTTCT AAGCTTAGCT GTAAAAATTC CCATGATACC TTTTCATATT TGATTGCCTC
AAGCCCATGT TGAAGCTCCT GTAGCAGGAT CTGTAATACT AGCTGGTATT TTATTAAAAT
TAGGAGGCTA TGGCTTTATT AGATTTTCTT GAACCCTGTT TCCCCAAGCT TCAGAATATG
CTTCTCCAAT AATTATGCTA CTGAGCGCTA TTGCCATAGT ATATGCGAGC TTATCAACAT
GTAGACAAAC AGACGCAAAA AGATTAGTTG CTTACTCATC TGTAGCACAT ATGGGGATTG
TAACTTTAGG AATATTTTCA AAAACCGTAG AAGGTATTAT AGCTGCCATT ATTTTAATGT
TAGCACACGG TTTGGTAAGC TCGGGCCTAT TTATTGTAGT AACTAATTTA TATGACAGAT
TTCACACCAA GCTTATCAGA TATTACAAAG GAGTATCCCT CACAATGCCT TTATTTTCAA
CTTTATTTTT CATTCTAATA TTAGCAAATA TAGCATTTCC TATTAGTTTG AATTTTATTG
GAGAATTTAT TTCAATATAT TCCGCTCTGC AATATAGTTG AATATTAATA TTACCTCCTC
TAATTGGTAT GGTTCTCTCA GCAAGTTATA GTCTTACATT TTATAATAAA ATATCTTTTG
GGCAACCCTC TTATCACACA ATATTATCAA GAGACTTAAA TAGGCAAGAA ATATTTAGCC
CCTTTTTATT AATAGTATTC ACAATAATAT TAGGTCTTGC CCCTATTACT ACTTATTATT
ACTTCATTTA TTTTATTTAT ATTAGGTATT TTGGGAATTT CCCTTAATAG AACTAATTTA
ATATTATTAA TTATGTCCGT AGAGCTAACT CTTTTAGCTG CCTCTTTACT CTTTATTATA
GGATCATCCT TTTTTGATAT ATTATTCGGA CAAATATTTA CTATAATTAT ATTGACTATT
GCGGCAGCAG AATCTGCTAT AGGCTTGGCA ATTATAATAA CCTATTTTAG AATAAGAGGT
AAAATATCCA TAAAGCTCCT AAATACTTTA AAAGGAGTGT ATTTACTAAT AATAATTTTA
CCCCTCATTA GTTCTCTAAT TATATTAATA TCAGGAAGAA ATATAGGTAT TAAAGGAGCA
AATTATTTTT CTGTAATTTG TATGGTTATT GCTTCCATAA TTTCCTGCTT GCTATATTAT
GAGACAACAT TCTTAAAATC CACCATAACA TTTTCTCTTT TTAATTGATT ATCTTTAAGT
ATATTTGAAG AATCAATTAA TTTTTATGTG GATTCCATAT CAGGAGGTAT GATATTAATA
GTAAACATTG TATCTTCTCT TGTACATTTG TATTCTACCG GTTATATGAA AGGAGACCCT
CATAGCCCTA GATTTATGGG GTATTTATCT TTGTTTACTT TCTTTATGTT AGTGTTAGTA
TCCAGTCAAA ATTATTTACA ACTTTTTATT GGATGAGAAG GGGTTGGCTT ATGTTCTTAT
TTATTGATTA ACTATTGGTT TGGCAGGCTT CAAGCCAACA AAGCAGCTAT TAAAGCAATG
TTAGTAAACA GAGTAGGTGA TGCAGCATTA ATAGCTAGCA TAGTTCTTAT ATGATTTAAC
TATGGAACAA TTAATTTTTA TTCAATTACT TTTACTTATA GGAGCTATAG GAAAATCAGC
TCAAATAGGA CTACATACCT GGCTTCCAGA TGCAATGGAA GGTCCAACTC CTGTTTCAGC
TCTAATACAC GCAGCAACAA TGGTAACTGC AGGGGTTTAT TTAATTATTA GATCTTCTCC
AATTTTTGAA ATGTCTAATA TTGCTTTAAT AGCAACTGGT TTAGTAGGGG CTATAACAGC
ACTTTTTGCT GCTACAGTTG GTTTAGCTCA GAATGATATA AAGAAAATTA TTGCATATTC
AACTTGTAGC CAATTGGGAT TTATGGTTTT AGTTTGTGGT ATATCCTATT ATTCTGTTGG
ACTGTTTCAT TTAATTAATC ATGCATTTTT TAAAGCTTTG TTATTCTTAG GGGCAGGGTC
TGTAATTCAT GCTTTAACAG ATGAACAGGA TATAAGAAAA ATGGGCTCAT CGATTTTATC
TCTGCCTCTA TCTTACACTT TTATACTAAT AGGATCTTTG GCTTTAGCAG GTACTCCTTT
TTTAACAGGT TATTATTCTA AAGATTTACT TTTAGAATTA ACCACAAAAG AGTACCATTT
GATAATAGTT TGTTGACTAG GTTTAACAGC TACCTTTTTA ACAGCATTTT ATTCTTTCAA
ACTAATTACT AGAACTTTCC TACTTTATCA AAATTATTAT AAAAACACCT GAATTTCTGC
GCACGAAGGG GAATTAAATA TTATAATTCC GTTAATCATA CTATCTTTGG GAAGTATATT
TTTCGGATTT TTTTCTAAAG GAGCAATTTT AGACCCTCTA GCACACCCTA ATATTACTTC
GTTTATAAAA CTAACTCCTT TATTTTTATC TGCCCTAGGC ACAATACTTG GTCTTGAAAT
CTATTTTTTA AAAACCCTCC TCTTAAACTT TATGATTTTT TAGTGACTGC TTGGGGGTTT
GATAAAATAA TAGGAGCTTT TTTGGTATCA CCCATTTGAG CTTTTGGTTA CAATACTACT
GTAAAATTAT TTGATGCTGG AATTATAGAG GCGATCGGCC CTTTTGGGTT ATCAAATAAG
ATTATTGCAA TAAGCCAAAG TATGTCAAGA CTACAGTCCG GTTATCTATT TAATTATGCT
CTTATAATTA TTCTATG--- ATTATACAAT TTTTACTATC AATAAGTGCG ATTATTTCAG
GAACTATGGT TGTTTCTTCC ATACACCCAG TTTATTCGGT AATATGATTG GTAATGACCT
TTATTTCTAC AGGAGCATTA TTTATGTTAT TGAATATTAA CTTTGTTGGC ATGATATTAT
TAATAATATA TGTAGGAGCA ATCGCTATCT TATTTGTGTT TATAATAATG ATGTTAAATC
TAATATCTTT AGATTTGGAA ATA---ACAA ACACCCATAT TTTACCCTTA AGTTTATTGG
TTGTACTGTC ATTTTCAAAC TATAGGTCAA AAATTATACA CTACTTTTGG GTCATATCTG
ATCATATCTA GTTTAGTTTT ACTTGTAGCT ATGGTTGGTG CTATAGTCTT CAAAAAAACA
AGATTCATTC ATACAAATCA ACCG
>JN700942
ATGGCTTCCT ATTTTGATCA ATTTAATATA ATCGGAATAC TTTCATCATA TTTTACTAAT
TCTTCTTTAG TTATGATTTC GACTATT--- ATAGCATCTT GAATTTTATT TTCTCGCCAG
CAATTAATTC CTGGAAGATG ACAAACTATA CTTGAAATTA TTTATGATCA TTTTGTAGGG
GTTGTAAGAG ATAGCTTGGG ACCATCAGGT TATAAATTTT TGCCCTTCAT ATTTAGTTTA
TTCTTGTTTT TAGCCTGACT TAATGTATTA GGTTTATTTC CTTATATATT TACTCCTACC
GTTCATATAA TTGTAACCTT TGGTTTATCT CTTACAATAG TAATAAGTGT AACTATTATG
GGGATTTTAA AATTTAGATC CAATTATTTA AGTATGTTAA TGCCTAGTGG AGCCCCTTTA
GTACTAGCTC CCTTACTTGT TTTAATCGAG ACAGTAAGCT ATGTAGCTAG GGCAATATCT
TTAGGTGTTC GATTGGCAGC AAATCTATCA GCAGGTCATT TATTATTTGC TATATTGGCA
AGCTTTGGTT TTCAAATGTT AATGAGTGAT TTATATTGAT TAAGTTTTTT CCCTATTTTA
ATTATGATTT TTATTACTTT ATTAGAAATG GCTGTAGCTT TAATTCAGGC TTATGTCTTT
TGTTTACTTA CAACTATCTA CTTAGGGGAT ACTTTAGCTT TACACATG-- -CCTCAATTA
GACGTAGTAA CATTTTGAAG TCAATATTGT TGAACTCTTT TTAGTTTATT CACTATGTTT
GTTTTTGTTA TGATTTATTT AATGCCAAAA TTAAAATCTA ATTTTAAAAT TAGTA---AA
ACGTATTTTA TGAGAATTCG AAAAGAAAAC TCTCTATTAT CAATTATAAA TGGGGTAGTC
ATAGATTTAC CATCCCCCTC TAATATTAGT TATTTTTGAA ACTTCGGATC TTTATTAGGT
CTATGTCTAG TGATTCAAAT ACTGACAGGA ATATTTCTGG CAATGCATTA TTGTTCAGAT
GCTAATTTAG CTTTTTCCTC AGTAATGCAT ATTACTAGAG ATGTAAATTA CGGATATTTG
TTAAGATATT TACATGCAAA TGGAGCTTCA GCTTTTTTTA TTTGTGTTTA TATTCATATT
GCTAGAGGAT TATATTACGG AAGTTATTTA AGAATTCCTT TATGAAATAC AGGTGTAGTA
ATCTTTGGCG TAATGATGTT AACAGCTTTT ATTGGGTATG TCCTACCT-- -TGAGGTCAA
ATGTCATTTT GGGGAGCGAC AGTCATTACT AATTTTGTCT CAGCTGTCCC TTACATTGGA
AACGACATAG TACAATGAAT ATGAGGTGGA TTTAGCGTTA GTGGAGCTAC ATTAAACAGA
TTTTATAGTT TCCACTATTT ATTTCCTTTT GCCCTGGCAG GAATAATTAT AGTTCACATA
ATTCTACTTC ATGATACTGG GTCAAATAAT CCTGTTGGTT TGAGAAGCGA TGTAGACAAA
GTAACTTTCC ATGTTTATTA CTCAGCAAAA GATGCCTATG GGTTTATTTT ATTAGGAATA
CTCTTAAGTT TATTGATTTT CTATGCACCT AACTACCTAG GAGACGCAGA AAATTTTATC
CCAGCAAACC CCTTAGTTAC GCCGGTTCAT ATTATGCCGG AATGGTACTT CTTATTTGCG
TATGAACAAC TATTTAATTC GTTGAGTTTT TTCCACTAAT CACAAAGATA TCGGAACTTT
ATATTTAGTA TTCGGTATTT TTTCAGCTAT GGTAGGTACA GCTTTAAGTA TGTTAATTCG
TCTAGAATTA TCAGGACCAG GAGCTATGCT TGGTGATGAT CAAATTTATA ATGTTATAGT
CACCGCCCAT GCATTTGTAA TGATATTTTT CTTAGTAATG CCTGTTCTTA TTGGAGGATT
TGGTAATTGA TTTGTTCCTT TATATATTGG AGCCCCTGAT ATGGCTTTCC CTAGATTAAA
TAATTTAAGT TTTTGATTAT TACCTCCTGC TTTATTTCTA TTATTAGGAT CTTCTTTAGT
AGAACAAGGA GCTGGAACCG GATGAACTGT TTACCCTCCT TTATCGGGAG TACAAGCTCA
CTCAGGCCCT TCAGTAGATA TGGCTATTTT TAGTTTACAT GCCGCTGGTG CTTCATCAAT
TATGGGAGCT ATGAATTTTA TTACCACAAT CTTTAATATG AGAGCCCCCG GTATGACCAT
GGATAAATTA CCTCTATTTG TTTGATCTGT TCTAATTACA GCATTTTTAT TACTATTGTC
TTTACCAGTA TTAGCAGGAG CTATAACCAT GTTATTGACA GATAGAAATT TTAATACTAC
TTTTTTTGAC CCCGCTGGGG GAGGAGATCC AATTCTTTAC CAGCATTTAT TATCAAGATG
GTGTAGAACA TTGGCAATTA TCTTTTCAAG ACAGTGCTAG CCCCATTAGT GAGCAATTAG
TTTTCTTTCA TGATTATATC ATGTTTATTT TAACTGTAAT TTTAGTAGTG GTTTCTTGAT
TAATTTTAAA ATCTTTAATT AATCGCCATT ATTACAAATT TTTAGTAGAG GGGACGGTAA
TAGAAATTGT TTGGACTACT ATTCCAGCTG TAATTTTAAT ATTTATTGCT TTCCCTTCAT
TACAAATCTT ATATACTATG GATGAAGTTA TTGACCCTGC TTTAACTATA AAAGCTGTTG
GACATCAATG GTATTGAAGC TATGAATATT CAGATTATGA AGCAGAGCCT TTAGAATTTG
ATTCTTACAT GGTTCCTACT AGTGATTTGA ATGACGGGGA TTTAAGACTA CTAGAGGTTG
ATAACCGTAT TGTAGTACCT ATTCACACTC ATGTTCGTGT AATGGTTACT GGGGCTGATG
TAATTCACAG TTTTACAGTA CCTTCCTTAG GAGTGAAAGC AGATGCAGTA CCAGGAAGAT
TAAATCAAGT AAGCTTCTTC TTAAAAAGAC CTGGTGTATT TTACGGGCAA TGTTCTGAAA
TTTGTGGGTC TGAGCACTCT TTCATGCCTA TCGTAGTCGA AGGAGTTTCT TTAGATAAAT
TTGTTCATTG AATTTCTTCG AAACACTTAT CACCCATATC ATTTAGTTGA CCCCAGTCCT
TGACCATATG TAACCGCTTG CGGAGCGATG TTTACTACTC TAGGTGCTGT AATTTATTTT
CATTACAGCC AACCTTGATT ACTTATGTTA GGATTATCCG TATTAGTTTT TATTTTTTTA
GTTTGATGTC GCGATGTAAT TAGAGAATCC ACTTTTCAAG GGCATCACAC TCATATGGTA
AAAAGAGGAC TAAAACTAGG AATGTTACTG TTTATTGTTT CTGAAATTTG TTTCTTCTTT
TCTTTCTTTT GAGCT---TT TTTTCACAGT AGTTTGGCTC CTGCTATTGA ATTAGGAACA
ATGTGACCTC CAAGAGGAAT TGAAGTATTA AACCCATTTT CTGTTCCTTT ACTTAATACA
GCCATCTTAT TAAGTTCTGG GGCTACTGTA ACATGGGCTC ATCATGCAAT TATTTCTGGT
AGAAGAGATG AAGCTATTCG TGGATTAGCA CTCACAATTT TATTAGGTTT TATATTTACA
ATGTTACAAG CTATGGAATA CATTGAAGCC TCATTTTGTA TAGCAGACTC AGTCTATGGG
TCAACATTTT TTGTGGCAAC TGGTTTTCAT GGTTTACATG TAATCATCGG GACTACTTTT
TTAGCAGTGT GTTTTGGTCG TTTAGTAGTT CATCAATTTA CTAGACATCA TCATTTTGGT
TTTGAAGCTG CAAGTTGATA TTGACATTTT GTTGATGTAG TTTGATTATT TCTTTATGTT
TGTATTTATT GATGAGGTTC T---ATGTAT TTGTTATGAA AAATATGTAT TGAACTAATT
AAAATTTTAC TAATTTTAGT GCCAGTATTA ATTTCGGTAG CTTATTTAAC TTTAGCTGAG
AGAAAAGTTT TAGGATATAT G---CAAACA AGGAAAGGAC CAAATGTTGT TGGTGTTTAT
GGTTTATTAC AACCTTTAGC TGATGGAGTA AAATTATTTA CTAAAGAAAC TATAATCCCT
AATCATGTAA GCTTAGCTAT TTAT---TTT TTAGCCCCGG TATTAGCTCT AACTTTAGCT
TTCATGGCTT GAGGCTTACT ACCTTTAGGG GAACATTGAG TGTTGAGTGA CTTAGCTTTG
GGGATATTAC TTATATTTGC GATATCATCA GTGGGAGTTT ACGCAATTCT TATGTCTGGG
TGAGCTAGTA ACTCTAAATA TGCTTTTATG GGGGCTTTAA GAGCAGCTGC TCAAATGATT
AGTTATGAAG TCTCTCTAGG ACTGATAGTA ATAACAACCA TTTTAGTATC AGGTTCTTTG
AATCTCACCC AAATTGTTCA AACTCAAAAT CAAAGCCTTT GATTTTTATT ACCTTTATGA
CCAGCCGCCC TAATGTTTTT CGTTTCAGCC TTAGCTGAAA CCAATAGAGC TCCTTTTGAT
TTAACAGAGG GGGAATCAGA ATTAGTTTCG GGGTATAATG TAGAATACCC AGCAATGTCT
TTTGCCCTCT TCTTTTTAGC AGAATATGCA CATATTATAT TTATGAGTTA TCTTTTTACG
GTTTTGTTTT TAGGGGGTGC ATATAAAGGC TAGTTTTATA ATATTTTCCT TCCTTTGAGT
AAGAGCGTCA TTTCCTAGAA TTAGATATGA CCAGTTAATG CATTTGTTAT GAAAAACCTA
CTTACCAATA AGCCTAGGAT TAGTAACATG AACAGGATGT TGTTTAGCTT TGTTTAATGC
ATGACCTATG ATTATTGACA TTGACAGCTT CTTTTTTATT GATAGCTTGT GAACACTTAT
TAGCTATATA TTTAATTTTA GAGCTTCAAA CCTTTAGTTT GTTTGTTTTA ATTGCTCGTA
ATCGTAACTC GATGCTTAGT ACTGAAGCTG GTTTGAAATA CTTCATACTA GGGGCCATAT
CATCAGCATT GTTTTTATTA GGGGTATCTT TGCGTTATGG GGTAGGTATA ACTCTTCAAC
TTAATACTTA TGGCTTTATT ATTTAAATTA ACTGCTGTCC CTTTTCATAT GTGAGCCCCT
GATGTTTATG AAGGAGCTAC AGTACCCATA GTTGTTTTAA TTGCTACTGT CCCAAAAATT
AGTGTGTTAT CTCTTTTTAT TCACATTTAT TTTATGGACG GCTAGTTTAT CGATGATTAT
AGGAACGTTA GGAGCTATAA ATCAGACTAA ATTAAAAAGA TTTGTTGCAT ATAGTGGAAT
TAGTCATATG GGATTTCTTT TGTTTGGGAT TGCTTTGTAC CAACAGATAG GTCTTACTGC
AACTTATTTA TATTTATTGA TTTATGTAGT AATGGTAGTG ATTACTTTTG GTTTAATTTG
AATT---TCC CCTAGACGTC CTCAATTATT AGTAGAGACT AGGTTTAAGT TGAGCCGTAT
TATTTTTATC TTTGGCTGGA ATTCCTCCGC TAGCGGGGTT TATTAGTAAA TGAATGGTTT
TGTGAATGGG GTTACAACTT CAATATTATT TATTAGCGAT AATTGGAATA GTCTGTTCAA
TGGTAGCCGG TGCTTATTAT TTAAGAGTTG TAAAATTTCT CTATTTTCAA AAAAATACTT
CTTATTTGAT TTGAGAACAA ATTTTTAGGA ATTGGTCTTT TTTTACTAAC TGCTTTAATT
ATTCACCCAA CTCCACTAGT TTTACTTTGT CATTGAAGCA CGCTATCTTT ATTT------
ATGAATTTAG AATTTAGTTC TATGTTAATA CTATTAATTT TTGGGGCTTT ATTAGCAAGT
GTAATTTCTA TGGCTTCTTT TATTTTAGGA GATAAGAGTC CAGATAAAGA AAAGGTTTCT
GTTTATGAAT GTGGTTTTGA CCCTGTTCAC AACCCAGGAG AGCCATTCTC TATAAAATTT
TTTCTGATAG CTATATTGTT TTTAGTTTTC GATTTAGAGA TTTCTTTTCT TTTTCCGTGA
AGTTCAATAG CTAGTAAATT ACCCTTAATA GGTCATATTT TAGTATTTTT GTTTTTGATA
ATTTTAACAC TAGGCTTAGT TTACGAATGA ATTCAAGGAG GACTAGAATG AGAA---ATG
TATTTAACAC CTCTTTTTTT ATTTCCTCTA ATAGGAATAA TAAACGTG-- -ATATTTATT
TCCCGTAAAA ATCCTTCGCT ATTGAAAAAA TCTGCCCTTG GTTGAAGTTT ATTAACTCTT
GAGGGCCTGT GTTATTTGCT ATTGATGGTA TTTCTTGCTA TTTCATAGCA TTAACCCTTT
TATTAACCCC AGTATGTATC TTAGTCAGTT GGTCTTCAAT AAGATTTTTA ATAAAAGAAT
TTTTAATAGG ATTATTATTT ATAGAAATCT TACTAATAGG AGTATTTACA ACTTTAGACC
TGTTATTGTT TTATATTTTA TTTGAAGGAA TATTAATACC GATGTTTATA ATTATTGGAG
TTTGAGGATC CAGAGAAGAG AAAATAAGAG CTGCATTCTA CTTTTTTTTC TACACGTTGG
TAGGTTCTTT ATTTATGCTC TTGTGTATTT TTCAAATATA CTCTTTAACC GGGACTACAC
ATTATTTAAC TCTTCTTTCA ATTGAACTTC CTTTGAATTT ACAATGATGA TTGTTTTTAG
GATTTTTTTT CAGTTTGTCT GTAAAGATCC CGATGATCCC ATTTCATATT TGATTGCCTC
AAGCTCATGT AGAAGCTCCT GTAGCCGGAT CGGTGTTACT AGCAGGGATT CTATTAAAAT
TAGGGGGGTA TGGATTTGTC AGATTTTCAT TTCCTTTATT CCCTCAAGCC TCTGAATTTT
TAAGCCCGAT ATTGATATTG CTCAGCCTAA TAGCTGTGCT TTACGGGAGT TTGACAACTT
GTCGTCAAAA TGATATGAAA CGATTAATAG CCTATTCTTC GGTAGCACAT ATGGGGTTAG
TAACGCTTGC TATATTTACT CATTCCGTAG AAGGTTTATT AGCTTCCCTC TTTTTAATGA
TTGCTCATGG ATTTGTGAGT TCAGGTTTGT TTATGGGGGT GACTGTGCTA TACGATAGAC
ATCACACAAG GGCAATTAGA TATTATAGAG GAGTAGCTGC AAGTATGCCT ATATTTGCTT
GTATTACTTT GTTTTTAACA CTCGCAAACA TTGCTTTCCC CAGCACCTGT AATTTTATCG
GGGAATTTTT TTCGTTATTA GCAGCTTTGC AATATAGCAC ATGGTCTGGA ATTGTTGCTT
GTAGTGGAGT TATACTTTCA GCCGTTTATG CTTTATATTT TTATAATCGT GTGTTCTTTG
GAAGTTTGAG CCCTCTAATA AAGTTTAATA GAGATCTAAA CAGAAGAGAA TTTCAATCCT
TATCTCCACT AATTACTTTA ACTTTGGGGT TAGGACTATT TCCGAATATA ATTAAATTTT
ATTTCTTTAA TGTTATTCAT TTTAGGATTA TTAGGTATAT TGTTTAATAG AACAAATTTA
ATACTAGTAT TAATGTCTAT TGAAGTTTTA CTATTAGCTA TATCCCTCAA CTTAATAATT
TTCTCATTTC TACTTCAAAC TACTATAGGA CAAATATTTA CAATATTCAT CTTAACAGTG
GCAGCAGCTG AATCCGCCAT AGGATTATCT ATTATGGTTG CATTTTATAA AGTAAAAGGA
TCACTATCAA TAAGAAGCTT AAATTTGTTA AAAGGAATGT ATAGTTTAGT AGTTATTCTG
CCTTTGATTA GCGCAATAAT TGTAGGAGGG AAAGGGCGTT CCCTAGGAGA AAAAGGGAGT
GCAATTTTAT CCACAACTTT ACTAGTATTT ACTTGAATAA TAGCTATAGT ATTATTTTTG
GAGATTCAAT TAGAAAACAG TTGTTTAGAT TTACCTCTTT GAGTTTGATT TGATTTAGGA
TTTCTTTATA ATCCGTTAGG GTTTTATTTT GACGAAATTA CTGTGAGTAT GTTAGTTGTA
GTTAGTTCCA TTTCTACTCT TGTTCATTTA TACTCAACTT CTTATATGGC AGGAGATCCT
CACTTGCCTC GTTTTATGAG TTATTTGTCA CTATTTACTT TTTTTATGTT AGTGTTAGTT
ACTAGTACAA ATTTAGTTCA ACTTTTTATA GGATGAGAAG GGGTTGGTTT ATGTTCTTAT
TTGTTAATAA ATTTTTGATT TACTCGTATA CAAGCAAATA AAGCAGCCAT AAAAGCTATG
GTTGTAAATA GAGTGGGTGA TGTAGGATTA ATTTTAGCAA TGATTTTAAC ATGAAGTTAT
TTTGGTAGCT TAGAATTTAG TGTTATTTTG TCTTTTGATA GGGGCCGTAG GAAAATCAGC
GCAACTAGGT CTTCATACTT GACTTCCAGA TGCTATGGAA GGTCCAACAC CTGTTTCTGC
TTTAATTCAT GCTGCAACTA TGGTAACCGC AGGTGTATTT TTAGTAATCA GAATGTCACC
TCTGTTTGAA TTATCTGAAC AAGGATTATT GTTAACCGCA CTTATAGGAA GTTTAACAGC
TTTTTTCGCA GCGACAATAG GATTGGCTCA AAACGATGTA AAAAAAGTTA TTGCTTATTC
TACATGTAGT CAACTTGGCT ATATGATTTT AATCTGTGGC TTATCACATT ATAACACTGG
ACTTTTTCAT TTATTTAATC ATGCTTTTTT CAAAGCTTTA TTATTTCTTA GTGCGGGGTC
AATAATTCAT GCATTGTTAG ATGAACAAGA TATGAGAAGA ATGGGGGCAC TCCAAAAAAT
AACACCATTC TCTGCTCTGT CTATATTAAT AGGAAGCTTA TCATTAATGG GGCTGCCTTT
TCTTACTGGA TTCTATTCCA AAGATTTAAT TTTAGAATTA GCTAAAGATA AGCAGATTTG
AATGTTTGCT TTCTGATTAG GTTTATCTGC AGCCGTTTTG ACTGCTTATT ACTCATTTCG
TCTAATATTT TGAACATTTT TACAATACCC TACTGTGTCT AGACAAACTT GACAGAAAGC
TCACGAAGGG AATTGGAATT TATGAACACC CTTATTAATT TTATTAATAA CCAGTTTAAG
TATAGGATAT TTATTTCAAA GCACAATATT AAAAGATTTA CCATCCCCAA TGATTACTAC
ATCTATTAAA TGACTCCCCA CTATTCTAAG TTTAACGGGA GCTTTAGCAG CCTTTGATTT
TTTACCCAAA CTAGTCTCTA TCAAATAATA TATTCTTTTT TAAATGCTGC TTGACAATTC
AATTTAGTTT TCAATCATTT TTTAGTTAAA CCTATATGAA GTATTGGGCT AAATATCACT
TATAATCAAA TAGACAGACA GTTACTAGAA AAACAAGGCC CCGAAGGTTT ATATCAGGTC
TTAACTAAGA CAGCATCTAA TTCTTCATGA TATCAAGCCG GTTGACTAAT GAATTACTTG
TTAATTTTCT TAGTATGGAA CAATTGTTTC TTTTATTTTC TGGATTGATT TTATTAGCCG
GTTTAATGGT AATTACTTCT TTAAACCCTA TTCATTCTGT TTTTTGGTTA ACATTGACAT
TTATTTTAGC TGCAAGTTTA TTTATAACTA TTCAAGTGAA CTTTGTTGCG CTAATGCTGA
TAATTGTTTA TGTAGGAGCT ATAGCAATTC TCTTTCTTTT CGTTATAATG ATGATAGATA
TACTAAAATT TAGGGAATTT GTA---GATT TGAGTCATTT ATTGCCAATG ACTTTAATCT
TAGGTTTATC TTTTAGCTCA AATTGGCGAA CTTTTATATA CTGATTATGG TTTACCTTTT
ATTGGAGCAA GTCTAATTCT ATTGATAGCC ATGGTTGGTG CGATTGTCTT CTAAACGTCA
AAGTCTTAGT TTTCAACATC AAAG
>JN700943
ATGACATCTT ATTTTGATCA TTTTATAGTT ATTGAAGTAA TAAATCATTA TGGTACTGAT
TTGTTTTTTA TTCTTTTGAG TGTATTA--- ATGTTGTATG TAATTACTAA TAATTGGGTA
AGAGTTATTC CAAATCGTTT TCAGCTTGTC TTAGAAAAAG TAATAATTCA TTGAGAAGGG
GTGATACTAG AGAATTTGGA AAAAAAAGAG TTTAGATTCT TTATTCCTTT ATTCTGTTTG
TTCCTTTTTA TTTTTGGGGT GAATCTATTA GGATTTTTTA CTTATACATT TCCAGTAACT
ACTCATGTTT TTGTAACTTT GGGTGTTTCT TTTGGAATGT GATTAGGTGT AATAGTATTT
GGATTTTATA ATTTCAAAGT TTTGTTTTTG AGTTCTCTTA TGCCTTCTGG GGCTCCTTTG
TTACTATCTC CTCTTTTAAT TATAATAGAA ATTGCTAGTA ACATTTCGAG ACCAGTTGCT
TTGGGTATGA GATTGGCAGC AAACTTAACA GCAGGTCACA TTTTAATGAC TATTTTAGCA
GATTTTGGGT GTAAACTGTT GTTTATTACT TATGGGGGAT TTCCTTTGTT TCCTATGTTA
ATAATATTAT TTATGACAGT ATTAGAGATT GGTGTTTTAG TTATACAAGC TTATGTTTTT
TGTCTTCTTA TAGTAATTTA CCTTAAAGAT AGCGTAATTT TGCACATG-- -TCTCAGCTA
GATACAAGTA TATTTTTTAG TAATTTGATA GAAGTCTTAA TATGTTGTTA TATTTTGGTG
TTTTATGTT- --TATGTAAT TTTGAATTTA CAGTATTATA ATAAGAATTT AAGTA---AA
GAGAATTATA TGAGAACTAG AAAAGAAAAT CCAATATTTT CACCTATAAA CGCTGCCATC
ATAGATCTCC CATCTCCTGC AAGTTTAAGT TATTTCTGAA ATTTCGGTTC ATTATTAGGA
CTATGTCTAG CTATACAAAT TATTACTGGA ATATTCTTAG CGATGCATTA TTGTCCAGAT
ATTACACTTG CTTTTTCTTC TATTGCTCAT ATTACCAGAG ACGTAAATTA CGGTTTTACG
TTAAAATACC TTCATACAAA TGGGGCTTCC GCTTTTTTTC TTTGCGTGTA TGTTCATATT
GCGAGAGGAT TATATTATGG AAGTTACCTA AGACATCATT TATGATTTTC TGGAATTTCA
ATATTTCTAA TAATGATGTT AACAGCTTTC ATTGGGTATG TTTTACCA-- -TGAGGTCAA
ATGTCATTCT GAGGTGCGAC AGTCATCACT AACTTTCTTT CGGCCATCCC TTATATAGGA
ACAGACATTG TACAATGGGT TTGAGGGGGT TTTAGTGTAA ATAACGCAAC TTTAAATAGA
TTTTTTAGCT TACATTATTT ATTTCCATTT ATTCTAGCCG GACTAATTTT AATTCATTTA
GTATTATTAC ATTCAACAGG TTCGAATAGT CCCATTGGTT TGAATACTAA CACCGACAAA
GTACCATTTC ACACCTATTT TATTACTAAA GATTTCTTTG GGTTTATTTT ATTAGGAATT
ATACTATCAC TATTCATTTT TTATATTCCA AATTTCTTAG GGGATCCTGA AAACTTTATT
AATGCTAATC CACTAGTAAC ACCAGTTCAC ATTATGCCCG AATGGTACTT TTTATTTGCT
TATGGATAAA TACATTACTA GATGACTCTT TTCGACCAAT CACAAAGACA TAGGTACTTT
ATACATTGTC TTCGGGATGT TTTCAGGTAT GATAGGAACT GCACTTAGTA TGCTAATTAG
ACTGGAATTA GCTGGACCAG GAACAATGTT TGGAGATGAT CACCTTTACA ACGTTATTGT
AACAGCTCAT GCTTTTGTAA TGATCTTCTT CTTAGTTATG CCAGTTCTCA TAGGGGGGTT
CGGTAATTGA TTCGTACCTC TTTATATAGG AGCCCCTGAT ATGGCCTTTC CAAGGTTAAA
TAATTTAAGT TTTTGATTAC TACCACCGGC CTTACTTCTT TTATTAGCTT CTTCCTTAGT
AGAACAAGGA GCAGGGACAG GATGAACAGT ATACCCTCCC CTATCTGGAC CTCAAACTCA
CTCAGGTGGG TCCGTAGACC TAGCTATCTT TAGTTTACAC TGCGCAGGAG CTTCTTCCAT
TATGGGAGCT ATAAACTTTA TTACAACCAT ATTTAATATG AGAGCGCCTG GTATGACCAT
GGATAAGATG CCCTTGTTTG TGTGATCTGT CTTAATTACT GCTATATTGT TATTACTTTC
TCTTCCTGTA CTTGCAGGAG CAATTACCAT GTTACTCACA GATAGAAATT TTAACACCAC
TTTCTTTGAC CCAGCAGGTG GAGGAGACCC TATACTTTAT CAACACTTAT TATGGAGATA
GCGCAGAGTG GAGTCAATTA GACTTTCAAG ATGCTGCAAG TCCTATTAGT GAACAACTAA
TATTTTTTCA TGATAATATA TTATTTATTT TAAGTGTAGT ATTGGTGCTA GTAGGTTGAA
TGATTGTTTC AGGGGTTTTA AATAAGCATT ATTATAAATA CTTGATAGAA GGAACAACAA
TAGAAATTGT ATGAACAATT ATACCTGCTG TTATTTTGAT TTTTATTGCT TTTCCTTCTT
TACAATTACT TTATTCTATG GATGAAGTAG TAGATCCTTC TTTAACTGTT AAGGTAATAG
GTCATCAGTG GTATTGGTCT TATGAGTATT CTGATGTTGA GGGTGAGGCC ATAGAATTTG
ATTCTTATAT GGTTTTAACT TCAGATTTAG AACCGGGAGA CTTGAGATTA TTAGAAGTTG
ATAATAGAGT AGTTTTACCG GTAAATACTC ATATTAGGGT AATTGTTACT GGGGCTGATG
TTATTCACAG TTTTGCGTTA CCATCTTTAG GGATTAAAGT GGATGCAATT CCAGGGAGAC
TCAATCAAAC TCCTTTGTTA ATAAAGAGAC CAGGAGTTTT TCATGGTCAG TGTTCGGAGA
TCTGTGGGTC TGACCATTCT TTTATGCCCA TCGTGGTAGA GGGAGTGTCT CAAGAGAAAT
TTATTAGGTG AATAGAAAAA AAAGATTTAT CACCCATATC ATTTAGTAGA CCCTAGTCCT
TGACCCTATG TTATGGGGTG TGGGGTATTA CTTACTACTT TAGGGGCTGT AGTATATTTT
CACTATAGTC AACTAATTTT ATTATTTTTT GGAATCTTTA CTGTTGTTTC TTGTTTGATT
ATGTGAATTA AGGATGTTGT AAGAGAATCC ACTTTTCAAG GCTCTCATAC AAAGATTACA
GTAAAAGGAT TGAAAATTGG TTTTTTATTG TTTATAATTT CAGAAATTCT GTTTTTTTTT
TCTTTTTTTT GAGCT---TT TTTTCATAGT AGTTTGTCCC CTTCTATTGA AATTGGAGTA
TTTTGACCTC CTTTAGGAAT TGACCCACTT GACCCCTTTT CCGTACCTCT TTTGAATACA
GTTATTCTTT TAAGTTCTGG AGCAACAGTA ACTTGAACCC ATCATAGTAT TATTAGTGGA
CAAAGAAGTG AGGCGATTTT TGGGCTTATT TTAACTGTTT TGCTTGGTGT AATATTTACA
ATTTTACAAG TAGTAGAATA TGTGGAAGCT CCTTTTACAA TAGCAGATTC AGTGTATGGA
ACAACCTTTT TCGTTGCAAC AGGATTTCAT GGCTTACATG TTATTATTGG AACAATTTTT
TTATTAGTAT GCTTAGTTAG ATTGGTGTTT CATCATTTTA CAAGATCTCA TCACTTTGGA
TTTGAAGCTG CTTCTTGATA CTGACACTTT GTAGATGTAG TTTGATTGTT TTTATATGTA
TGTATTTATT GATGAGGATG T---ATGTCT TTAATAGCTT TTCTTCTTTT TGAAATTACA
AAGTTCCTAT TACTTATTGT CCCTGTTCTT ATTTCTGTAG CTTATCTCAC TCTAGCCGAA
AGAAAAGTTT TAGGTTATAC T---CAAACT AGGAAAGGGC CTAACGTGGT GGGAGTTTAT
GGTCTGTTAC AACCTCTTGC TGATGGGCTT AAACTATTTT CCAAGGAAAT GATAATACCA
AACCATGTGA ATTTGTTTCT CTAT---TTT TTCTCACCTA TTTTAGCTCT AACTTTAAGT
ATTTTAATTT GATCTATTCT ACCTTTGGGA TCATCTTATG TTTTAAGTGA TGTCTCTCTA
GGAATATTAG TTGTATTAGC ACTTTCTTCG GTAGGAGTTT ATGCAATACT TATATCAGGA
TGATCAAGTA ATTCTAAATA TGCTTTTATA GGAGCTCTTC GTGCAGCAGC TCAAATGATT
AGTTATGAAG TGTCAATTGG TTTGATACTG ATTAGCGTAA TTTTATCTTC TAGTTCCTTA
AACCTACTTA TTATTGTACA TGCCCAGTAT CAAGGAGTTT GGTTTATATT TCCATTATTT
CCAGCAGCAA TTATGTTTTT AGTATCTTGT TTTGCTGAGA CCAATAGAGC ACCCTTTGAT
TTAACCGAAG GTGAGTCGGA ATTAGTATCC GGTTATAACG TAGAATATTC CTCAATGTCT
TTTGCTTTAT TCTTTCTTGC CGAATATTCT CACATAATTT TTATGAGTTT TCTTTTTGCA
ACTCTTTTTT TAGGCGGTCT TCTTTAAAGC AAATCTTATT ATATTCTTAT TTATATGAGT
AAGAACTTCT TTTCCCAGAT TGAGATACGA TCAGTTGATG GCCTTATTAT GAAAAACGTA
TTTACCTCTA AGCTTAAGTT TTGTAATATT AGTTAACACT CTTCTTTATA TAACAAATGC
CCATTCTATT ATGAATGATT TGACTTGGGT CTTCTTTAGT AGTGTTGTCA AATCATTTAG
TTTTGACATA TTTAGCTTTA GAGTTACAAA CGTTTAGTGT GTTTGTGTTG ATTGCTTCAC
GAAACTTTTC AATTAAAAGC GGAGAAGGGG CTCTTAAATA TTTTGTATTA GGAGCAATAT
CATCAGGATT GTTTTTATTG TCTTTAGTAA TTATCTATTA TACTTGTGGA AACCTTTTAG
TTATTACTAT TGTCTATGTT TTTTAAGTTG TCTTTCTTTC CAGTTCATTT TTGGGTGCCT
GATATTTATG AAGCAAGTAC TAATCGTATT ATAGGAATAA TAGGAACTCT TCCTAAAATA
AGTGTAATAG GTTTTTTGGT AGAACTTAAT TTTATGGTGT GCTTTAGGAT CAATGTTAGT
TGGTACTTTT GGTGCAATGA ATCAAACTAA GTTAAAGCGT CTATTAGCTT ATAGTGGCAT
TACTCATATG GGTATGGCTC TGATAACCTT AGGTTTATTC TCTAAGCAAC ATGTAGAACC
TACTTTACTT TACATAACTA TTTATATAGT AGGATTTTTG GGGGTGGTAT TACTAATGAT
GTTTTATAAT AGGGAAAAGT TTATTTATTT GTATGATTTT GGCAATCTCT TGATCCTTAG
TCTTACTTTC TGCAGGGGGT ATTCCCCCTC TGTCAGGTTT CTTAGGAAAG TGATGGATAA
TGTGAACTAT GCTTTTAAGT AATTACACAA TAGTAATGTT ATTTTCTGTT TTTTTATCTG
TGATAAGTGT TATTTATTAT TTAAGAGTTA CTCAATTATG CTATTTTCAA AAGAGTCACT
CTTATATCGT TTGAGAAAGG GTGTTTAGGC TTAATTTTTT ATTTTATTTG TTTTTTGATT
ATTAGTCCGG AGTGATTAAT AGTTCTTGTA GATTATTTAT TTATTTCTTT TTTT------
ATGAATTTAG AACTATTTTC CTTATTTATA TTCTTAATGT TATCTTTTCT AATATCTATT
ATTATATCTT CAGTATCTTT TCTTCTAAGT CAAAGAAATC CTAACAAAGA AAAAGTATCT
GTTTATGAGT GTGGATTTGA TCCTTTTCAC AATCCAGGAG AGCCTTTTTC TATTAGATTT
TTTCTAATTG CTATTCTTTT TTTAGTTTTC GATTTAGAAA TATCTTATTT GTTTCCTTGA
TCCTTAAGTA GTTTCTTAAT CGATTACGTA GGTCAAGCTT TTCTCATTTT ATTTTTGTTA
ATATTAATCT GAGGATTAGT TTATGAATGA ATGAAAGGAG GCTTAGAGTG AGAA---ATG
ATATACTTTG CATTAATAAT AATCCCCATA ATCACAATTC TACATATT-- -ATTATGGTA
CCAAGAGAAA AACATAATGA ACTAAATAAA TGTGCTTTGT TCTGATCTTT AACTTTATTT
GAGGAAATAT TACATTTGTT TTAGATACTC TTAGCCTACT ATTTATTGGA TTAAGTATAC
TCTTAACTCC CATATGTGTA TTAATTAGTT GAAATACAAT AAGAATCTTT AAGAAAGAGT
TTTTATTGGT TATTTTCTTA ATACTAATAC TACTAATACA TGTTTTTGCA ATAATGGACT
TACTAGGATT CTATATTTTA TTTGAAACAA TTCTCATTCC CATGTTCGTA ATAATAGGAG
TTTGAGGTTC TAGAGAGGAA AAAATAAGAG CTGCCTACTA TTTCTTTTTT TATACCCTTA
TAGGATCTCT CTTGATGTTA TTAAGTATTT TTAAAATATA TGCTTTAACC GGAACTACTC
ATTATTATGC TTTATTGCAC TTAGAAATCC CTAAAAATAA TCAGTATTGA TTATTTTTAG
GATTTTTTGC TAGTCTAGCT GTGAAAATAC CTATGTTTCC ATGTCATATT TGACTTCCTC
AAGCCCACGT TGAAGCCCCT ATAGCTGGAT CAGTATTACT TGCTGGTATT TTATTAAAGT
TAGGAGGTTA TGGTTTTATT CGCTTTTCTT TACCATTATT TCCAATAGCA TCTGAAATTT
TTAGTCCTTG CATTATAATT ATTAGTATTA TTGCAATTGT ATATGGTGCT TTTACAACTT
GTCGTCAATC TGACATTAAA AGGCTTATTG CGTACTCATC AATATCTCAT ATGGGATTAG
TTACTGTAAG TCTTTTTACT AACTCCCTAG AAGGGTATAT TGCTTCCATA ATTATGATGC
TAGCTCACGG GTTAGTAAGT TCGGGTTTAT TTATGATTTC CTTCACTTTG TATAATAGAT
TCCACACACG TATTATAAAA TATTTCAAAG GATTAGTAAC TCCTGCCCCT TTGCTTTCCT
CTCTTACATT TATTTTAGTA TTAGGTAATA TTTCTTTTCC TGGAACTATA AATTTCATAG
CAGAATTCTC CTCTATAGTA GCGGCTACCA AGTACTCTAT TTTTATAGGG ATAAGTGTTT
GTGTTGGAAT TTTTCTGGGA ACAGTATACT CTCTTTCCGT TTATAATAAA ATTTACTTTG
GAACTTTGTC GAATTTTACA TATTATACAA GAGACTTAAA TGCTTTAGAA TACCACAGCT
TTATCCCTTT AATAGGATTA ATACTAATTC TAGGAATAAT ACCGAACTTT ATTAACCGTA
TTTCCGTATA TTCTTTTTAC AATTAGCATA TTAGGTATAA TTATTAATAG ATCAAATATC
ATTTTGCTTT TAATATCAAT TGAAGTAATG CTTATTTCAA TTTCTTTAAA TTTTTTGGTT
TTAAGCTCAT CAACTAACGA TTTTACAGGA TTAATAGTAG CTGTCTTTGT TATTACTGTT
GCTGCTGTAG AATCCGCCAT TGGGCTATCT ATTATGATTT CTTTTTACAA AGTTAAAGGG
TCTGTCAGTA TTCGATTTTT AAATCTGTTG AAAGGAATGC ATCTATTAAT TTTAGTATTC
CCTTTATTAA GTTTTTTAAT TTGCTTAGGG TTTGGTAGAA AAATAGGAGA AGTAGGTTCA
AGCTACTTAT CCTCTACCTT AATTTTATTT TCATTTGTTC TTTCTATTTA TGGATTTAGT
AAAAGTTTGG TCTATAATAG TTTAGAATAT ATAAATTTAG GAGATTGATT TTCTGGGGGA
CTCCTTTTTT GTAAGTTTTC ACTAAATTAT GATAATATTA CCTGGTCTAT GTTAGTGCTA
ATATTGGGTG TTTCCTGTTT AATACACCTA TTTTCGATAG GATATATGGA AGGAGATCCG
CATATTCCTA GATTTATGGG TTATTTGTCT TTATTTACAT TTTTTATGGT AATATTAGTA
AGCGCAGGAA ATTTAATTCA GTTATTTATA GGATGAGAAG GAGTAGGTTT ATGTTCTTAT
TTACTTATTA ATTTCTGATA CACTAGAATT CAAGCAAATA AAGCAGCTAT AAAAGCGATG
TTAGTGAATA AAGTAGGAGA CTTGAGTTTA TTGTTAGGTG TAACCTTTTT GTGAGTGAAT
TATGGTTCGT GAGAATATTC TGGTCTTCTT GCTGTTAATA GCAGTTGTTG GAAAATCAGC
CCAATTTGGA TTACATACTT GACTTCCAGA TGCCATGGAA GGACCTACGC CAGTTTCCGC
TTTGATTCAT GCTGCTACAA TGGTTACAGC TGGTGTATTC TTAGTAATCA GGTTGTCCCC
TTTGTTTGAG AAAGTTCCAC TTGTATTAAT TTTAATAGTT TTAGTTGGTA GTATCACAGC
TTTTTTTTCA TCAACAATAG GATTAGCTCA AAACGACTTT AAAAAAGTTA TTGCTTATTC
TACTTGTAGT CAATTAGGGT ATATGGTTTT AATTTGTGGA TTTTCTCATT ATGAGTTAGG
TTTGTATCAT CTCATTAATC ATGGATTTTT TAAAGCTTTA TTATTCTTAA GTGCAGGTTC
AATGATCCAT GCGCTTAAAG ATGAGCAGGA TCTTAGAAGA GGAGGAAATT TATTGAAGGT
CATTCCCATT TCTTTTATTT GTATGTTAAC GGGTTCTGTT TCTTTAATGG GATTACCATT
TTTAACTGGA TTTTACTCTA AAGATTTAAT AGTAGAAGTT TCATATGGTT CTCAAGTATT
AGCCTTTGGA TTTTGGTTAG CAGTTTTCTC AGCTTTTTTG ACTGCTATAT ATTCTTTTAG
ATTAATCTAT TTTTGTTTTA TTTCCGAATT TCAAGAATCT AAAAAAGTAC TTAAAAAAAT
TCATGAAGGA AACTGATTGC TTATTGGTCC TTTGTTAGGA TTGTTAATTT TAGCAGTTTT
GGGTGGATTT TTATTGCAAA CATATATATT AAAAGACCAA TTTCCAGTTA TTCTTCCTAA
TACTATGAAA TCAATAACTT TATTAGTAAC ATGTTTAGGT TCTATATTAG CTTTTGAAAG
TTTATCAAAG TAAAAATGTT TCATTTTGCT TATAAATTTA CTTCTTGGGC GTGGTACATA
GACAAAATTC TTTCTCATTA TTTTATTTGT TTTACTTTAA AATTAGGATT TAATATAACA
TATAAATTAA TAGATAATCA AGTACTTGAA AATTTGGGCC CTTATAGAAT TTCTCACTAC
TTAACAAAT- --AAGGCTAG TCTTTCGAGT TACTATAAGG GGTACATACA TTCTTATCTC
TTTCTATTCG TAATATGTAT CAAGCCTGTT TATTTTTCTC TATTTTAATA TTATTTTCAG
CATTTAACTC GATACTAAGC CATAATCCTA TTCATTCGGT ATTTTGACTT GTTTTACTTT
TCATTCAAAG CGCAATCCTT TCTATCATGC TAGCCTATGA GTATTTAGGA TTTGTTATTG
TAATTATATA CATAGGAGCG ATTGCTATAT TGTTTTTATT TGTAATAATG ATGTTGGATA
TATTTCAACT AAAAGTCGTT ACC---CAAT TTAACAATAT GATTCCCATT ATTATTTTGG
TCTGTTGAGA ATTCCCTATT ATTGGGAAAA ACAATATATA ATGATTTGGG GTTTCTATTG
GTTATTACTA GTTTTTTGTT GTTAGTTTCC ATGATAGGGG CAATTATAAT CCAAAAAACA
AAATTTAAGT TCTCAACATT ATCG
>JN700944
CTAAGCTCCT TTTTTGACCA ATTTATTATT ATCCCATTAC TTTCTGGGTG GTGGAATAAC
AGCTACTTGA TGGTTATGGT AGTTGTT--- TTGTTGGCTT ACTTACTTTT TTTCCAAGTT
TTTTTGGTTC CTCGACGATG GCAAGTTTTG TTGGAGGGAC TCTATCAACA TTGGTGGGAA
ACTCTTCAAA CAGGGTTAGG AGCTCATGCT GGGCTATACT TTCCTTTTAT TTTTGCTTTA
TTTTTCCTTA TTGGGTTACT TAACCTAATG GGGTTGTTTC CTTATGTGTT TACAGTAGCT
ACTCATATAG CAATTACTTT TGGATTCTCT TTTAGTATTC TTATGGCCGT GACTATTCTA
AGCCTACGTA AATTTGGGTG GGATTTTTTC AGCTTATGAA TGCCCGCTGG AGCACCTTTA
GCTTTAGCCC CCCTACTAGT TCTTATTGAA ACTGCTAGTT ATTTTTCTCG AGCTATTTCT
TTAGGGATCC GACTGGCAGC TAATTTATCA GCCGGCCATC TCCTTTTTGC TATTTTGGCA
AGTTTTGGCT TTCAAATGGT TTTAGCTGGT TGGTGAGGAT TGAGCTTAAT CCCTATAGGG
ATCATGGTTT TTATTACTCT TTTAGAGTTG GCTGTAGCGT TAATTCAAGC ATATGTATTT
TGTCTTTTAA CCTCTATTTA TTTAGCAGAT ACTGTTGCTT TACACATG-- -CCACAATTA
GATTTAATTA CCTTTTTTTT CCAATTTAGT GGAATTTTAA TTGGGTTAGG CCTCTTAATG
GGCTTACTTT TATGGAGTAC TCTGCCTGGC CTTAAAATTT CTCTTAGAGC CCGAT---AA
ACAAACATTA TGCGCCTCCG CAAAGAACAC CCCTTACTAT CTATCGTGAA CCAAGTATTG
GTCGATTTAC CTAGCCCTGC TAGCCTTTCT TACTTTTGAA ATTTTGGTTC TCTTCTAGGC
CTTTGTTTAG GGCTACAAAT TGTTACCGGA ATATTTTTAG CTATGCATTA CACCTCAGAT
ATAAATACGG CTTTTCAATC AATGGCTCAT ATCATGAGAG ATGTAAATTA TGGTTTCCTT
CTCCGGTATG CCCACGCTAA CGGGGCCTCC CTGTTCTTTA TTTGTGTGTA CTTACACATT
GGAAGAGGAA TTTATTATGG TAGCTACCAA AAAGTTCCCG TTTGAGGCAT AGGCGTCCTC
ATTTACGGGA TTATGATGCT TACCGCTTTT ATAGGATATG TCCTGCCC-- -TGAGGGCAA
ATGTCTTTTT GAGGGGCCAC AGTAATCACT AACCTAGTAT CCGCTGTTCC CTATTTAGGG
GACTCCTTAG TCCAATGGAT TTGGGGAGGG TTCAGTATTT CTGGGGCCAC TCTAAGTCGG
TTTTTTAGCC TTCATTACCT GATGCCTTTT GTTTTAGCCG GGCTTGCTCT GGCCCATATA
GTCCTTCTCC ATGAAAGCGG CTCAAACAAC CCCTTAGGGT TGAGGTCAGA CGTCGATAAA
GTTTTTTTCC ACCCCTATTT CACATATAAA GATATATTTG GTTTTGCAGT AGCTTTAGGA
GGACTCTTCA TGATTGTTTT CTTTGCCCCC AATTTATTAG GGGATGTAGA AAACTTTAGC
GAAGCTAACC CTTTAGTAAC TCCAGTCCAC ATTCAACCAG AATGGTATTT TTTATTTGCT
TATGAATTAC TTCTTATCTC GCTGACTCTT CTCAACTAAC CACAAAGATA TTGGAACTCT
TTACTTGGTT TTTGGTGCTT TTTCAGGAAT GGTGGGTACA GCCTTTAGTA TGCTTATCCG
TCTTGAATTA TCTGCTCCCG GTACTATGCT AGGAGACGAC CAACTTTACA ACGTTTTGGT
CACTGCTCAT GCTTTTGTTA TGATTTTTTT CTTAGTAATG CCTGTTATGA TTGGAGGATT
TGGAAATTGA TTGGTCCCTC TTTATATTGG TGCCCCTGAT ATGGCTTTCC CCCGTCTTAA
CAACATTAGT TTTTGGTTAC TCCCCCCTGC CCTTATTTTA CTTTTAGGGT CTTCTCTAAT
TGAACAAGGG GTAGGAACAG GGTGAACTGT TTACCCTCCC TTATCTGGTA TTCAAGCTCA
TTCTGGTGGA GCTGTAGATA TGGGTATTTT TAGCCTTCAT TTGGCAGGAG CCTCCTCTAT
TCTAGGAGCT ATGAACTTTA TTACTACCAT CTTTAACATG CGAGCCCCTG GTGTCACTTG
GGACAAACTC CCTCTTTTTG TATGATCTGT TCTTATTACT GCTTTTTTAT TACTTTTATC
CCTCCCTGTA TTAGCTGGAG CTATCACTAT GCTTCTAACA GATCGAAATT TTAATACCTC
TTTCTTTGAC CCTGCTGGAG GGGGTGACCC CATTCTTTTT CAACATCTTT TACCATGATA
GCCCTGAATT TGGGCAATTG AGTTTTCAGG ACGCTGGAAG CCCTGTAATG GAAGAAATTA
TTTTTTTCCA TGATCAAGTC ATGTTCATTA TCCCAGTTAT TGCTGTACTA GTATTATGAT
TAATTTACCG TTCATTAAGC TCCGCTTATT ATTATAAATA TTTAACTGAA GGAACAGTTA
TTGAAATCGT CTGAACTGTG ATTCCTGCTG TTATTTTGGT CTTTATTGCA TTCCCTTCTC
TAAAGTTGCT TTATCTAATG GATGAAGTTT TAGACCCAGC CTTAACTATA AAAGCTGTAG
GACATCAGTG GTATTGGTCT TATGAATATG CTGACTATGA AAGTCGAGCT TTAGAGTTTG
ATTCTTATAT GATTCCAACA AATGATCTTA ATTCCGGGGA TTTACGGCTT TTAGAAGCCG
ATCACCATTT AGTAGTCCCG GTTCAGACTC ATGTCCGTTT ATTAGTAACA GGAGCAGATG
TTATCCATGC ATTTGCTCTA CCTGCCCTAG GGTTAAAAAT AGATGCCATT CCCGGGCGGC
TCAACCAACT TAACTTTTTA GTAAAAAGAC CTGGGGTTTA TTATGGACAA TGTTCAGAAA
TTTGTGGTGC TAACCATTCT TTTATGCCTA TTGTTTTAGA AGCAGTCTCC TTAGATTACT
ACATTCAATG AATAGCTACT CGCTCATTAC CACCCTTTTC ATTTAGTTGA TCCCAGCCCT
TGGCCTTATA TAGGGGCTTC AGGCGCCTTA GCGACTACTT TCGGATCTGT TATTTATTTC
CATTATAGTC AGATGAGTCT TTTAATTGTA GGGTTGATAC TCCTTACTGT CACTTTTATC
TTCTGATGAA GAGATGTTAT TAGAGAAGCT ACTTTCCAAG GGCATCACAC AGCCATTGTT
CGTCAAGGAT TAAAATACGG AATGTTACTT TTCATTCTTT CAGAAGTTTG TTTCTTTGTT
TCTTTCTTTT GGGCT---TT TTTTCACAGT AGTTTAGCTC CTGCTGTTGA ATTAGGGGCT
GTTTGACCTC CAACAGGAAT TGATGTTTTA AACCCTTTTG CTGTTCCTTT ACTGAATACA
GCAATTTTAC TAAGTTCTGG GGCTACAGTA ACTTGAGCCC ATCATGCAAT TATTAGTGGG
CAGCGCAAAT CTGCTCTTTT AGGGCTTTTA GTCACAGTCT TTTTAGGGAT GATTTTTTCA
GCTTTACAAG GAATGGAATA CTATGAGGCC CCTTTTGCTA TTGCAGATTC TGTTTATGGC
TCTACTTTTT TTGTAGCTAC AGGGTTTCAT GGGTTTCACG TTCTTATTGG GACTACTTTT
TTAGCTGTTT GTTTAGTTCG GTTAATTAAC CACCAATTTA CTAAACACCA TCATTTTGGT
TTTGAAGCTG CTAGTTGGTA TTGACATTTT GTTGATGTTG TCTGGCTTTT CCTTTATGTT
TGTATCTACT GATGAGGAGC AATGCCTACT TGAATTTTAT GATTTACATC TATCGTGATC
AAAGGGCTTA TTATTTTAAT CCCCTTACTT ATTAGTGTCG CTTACCTCAC CCTAGCAGAA
AGAAAGGTTT TAGGGTATAT G---CAATCT AGGAAAGGCC CTAATATTGT CGGAATCTAT
GGGTTGCTCC AACCTCTAGC TGATGGAGTA AAATTATTTG GGAAAGAATT TGTATGGCCT
ACCCAAGCTA ACCGTACAAT TTAT---ATT TTAGCTCCCA TTGTGGCCCT TTTCTTAGCC
TTTACTGTTT GGGCTGTTTT AAGCTTTGAT GGGTTTACAG GGTTAGCTGA CATCCCTTTA
GGCTTACTTT TAATTCTAGC CCTTTCCTCT ATCGGAGTTT ACACGACCCT CATGTCAGGT
TGGGCTAGCA CTTCTCGCTA TGCTTTTTTA GGTGCTTTGA GAGCTGCTGC TCAAATGATT
AGTTATGAAG TGGCTATAGG TCTTTTAGTT TTAACTGTTA TTGCTGTTAC AAGCTCTTTT
CATCTAGGAG TTATAATTGA TCATCAATAC CAATCAGGTT GATTCTGACT TCCCCTTCTA
CCTGCCGCCC TTATGTTTTA CGTATCCGGA TTAGCCGAAA CCAACCGAGC CCCCTTTGAC
CTTACTGAAG GGGAATCCGA ATTAGTGTCG GGGTATAACG TGGAATATGC TTCTATGCCT
TTTGCTTTAT TCTTTTTGGG AGAATATGGG CATATACTTT TTATGAGCAC ACTTATTAGT
GTTCTATTCC TAGGGGGTAG GGTTGAAAGT AGGCTTGGTT TCTTTTTCTA TGCTCTGAGT
AAGAGCTTCA TACCCTCGAA TCAGGTATGA CCAATTAATG GCCCTTTTAT GAAAATCTTA
CCTACCTCTT AGTTTAGCTT GTGTAATTAG TTACCCCTGT CTTTTAGTAG CCTGACAAGG
AACTTGTAAT TGCCTTAACT GGGTGAACCA GTGCTTTGAT GTGTTTAACA ACTGAATTCA
TGACCTTTTT TGTGTTAATG GAGATTCAAA CTCTTTGTTT ATTTGTTTTA ATTTCCTACC
AAACTTATTC AGCTTTAAGT ACAGAAGCTG CTGTAAAATA TTTTGTACTA GGGGCATTTG
TTTCTGGTTT ATTCCTTCTT GGTTTAGCTT TATTCTACCA AACTCGAGGG CATCTAAGCT
TTAATTACAG GGACTTTATT CTTTAAAATG ACAGTTGCCC CCTTTCACCA ATGAGCCCCC
GATGTTTACG AAGGAAGCCC TTGAGTGACC CTACTCGTTT TAAGCTCTCT TCCCAAACTG
GGGGTCTTTT CAGTATTGGC CCAGTTTGCT TTGGGCAGGG GGTTTAATCT CAATTTTTTG
AGGGGTTTGA GGAGCTTTTA ACCAAAGTAA ATTAAAACGG TTATTAGCGT ATAGTGCCAT
AGGCCACGCA GGATTTATAA TTATGGGGTT ATCTTTAGGA ACTCTAATGG GGTACCAAAT
GGCCGGACTT TATTTAATTT TTTACATTAT TACTTTTTTA ACGTTAGTGT GAACTTTAGA
AACC---CTC CCCTTTCTAG GAAGCCATTG GGCCTATTGA GACTTGAATT CTAGTTGCTT
TACTTTTTAG TATGGCAGGG ATTCCCCCAC TTGTGGGGTT TTTAATAAAA TGAGGAATTC
TAACAGCTTT AATAGAAGCC CAGCATTTTA TTACAGCTTT GGTTGTTTTA TTATTAGCTA
CTTGAGCAGT AGGTTACTAT CTACGGCTAA TTAAACAATT AACTTTTGAA CCCAGTTCTT
CTTGAACCCG ATGATTTGTT TTACTTGAGC CTAGGGACTT TTGTTTCTAT CACATCTCTT
GTTTGGCCTT TTTGATATAT AGGGGGCTTA CATTACTTAA CCTGATGTAT TGTT------
ATGTTAACCC AATATTCTAA CCTTCTCCTA TTTTTTATAA TCTGTGTTGC TTTAGCCATA
ATTCTGGTAG GCTTATCTCT TGTTCTTCAA GGAAGAAGCC CAGATAGGGA AAAGAATTCC
GTCTATGAAT GCGGATTTAG TCCTTTCCAA TCACCAGGCC AACCTTTCTC CATCCGGTTT
TTTTTGATCG CCTTATTATT TTTAGTGTTT GATCTGGAGG TTTCTTTTCT TTTCCCTTGA
TGTAAAACCT TATTTCAAGA TACTTCAGTC AGC---TGAC TAGCCTTATT TTTCCTTATT
TTACTTACTT GGGGGCTGGT ATATGAATGG GTGAAAGGTG CCCTAGAATG AGAA---ATG
TGAATAATTA TTAACTTACT AATCACGAGT CTAGCTATTC TTCATCTC-- -TTAAATACC
CCCCGTTTTC AGAAAGAGTT ACTTAAAAAA CGAGGATTAG AATGAACCAC TGCTTTATTG
CTAACTTTTC TTTTTGGGCC TTAGATGGCA TAAGCGCCCC ACTAATTGTC CTCTCCACTG
GACTTATCCC TATTTGTTTA CTAGCTAGCT GAAAATCATT ACAATTCTTA ATAAAAGAAT
TTATTTTATG TCTTATAATT TTAGATATCC TCCTTATTTT AAGTTTTGCT AGTCTAGATT
TAATATGGTT TTACATTCTT TTTGAAGGAC TATTAATCCC TATGTTTATA ATTATTGGAG
TCTGGGGGTC ACGGGCTGAT AAAGTATCTG CCGCCTTTTA TTTTTTCTTC TTTACATTGG
CAGGCTCTTT AACCTTCTTA ATAAGTATTT TCGGCCTTTA TCATTTAACC GGTTCCACCC
AATGAATTGT TTTATACCAA CATCCCATAC CTGATACATT ACAATACCTC TTCTTCTTAG
GCTTCGCTTT AAGTTTTGCT GTAAAAATTC CTCAATTCCC AGCCCACATT TGACTTCCTC
AAGCCCATGT CGAAGCCCCT GTAGCAGGGT CTGTCCTTCT AGCAGGAATT CTTCTAAAAT
TGGGGGGATA CGGCTATTTA AGATTCTGTT TACCTCTCTT TCCTAAAGCA GTAATTTTCT
TTACTCCTTT AATGATTACC CTAGGAATTC TTGGGGTCTT TTGAGGAAGT GTTAACACCC
TTAGACAAGC AGATATGAAA CGTTTAGTCG CCTATTCTTC CGTAGCCCAT ATGGGATTAG
TTACCCTAAC ACTATTTTCT CAACAGCCAG AAGCACCTCT AGCTGCACTT TTAATGATGG
TTGCTCATGG CTTAGTTAGC CCTGCGCTAT TTATCATGGT CACTCTTCTA TATGATAGGT
TTCACACACG GCTCATCCGT TATTATCGAG GGGTAGCCTT AGGGGCCCCC TTACTAGCTA
CAGCTCTGGT GATACTGAGC CTCATGAATA TGAGTTTACC CCCTACCAGT AATTTTGTAG
CTGAATTTAT TTCTCTCTGA ACAGTATTCC AACTATCCCC TTTAGCAGCC CTTCTAGCCG
GGACCGGAGT TATCCTTTCC GCTGGGTATT CCCTATGATT CTGTAACAGA ATTTGCTTCG
GGACTTTGAG CCCACATCTT AGAGCTTTAA GGGACCTTTC TCGACGAGAG GCATTACTTG
TAATTCCTTT AATTATTCTC CCCACAGGGT TAGGGGTTTA CCCCCATATT TTTACAATTC
ACCATCCTAT TCTTGTTCAC TTTAGGAACT ACAGGTTTAG TCATTAACAG AACTAACCTT
ATTTTGACAA TTATGTCCAT TGAACTAATG TTTTTAGCCA GTGCTTTTTT ACTATTAATG
GGAGGGGCTC AACAACTTTC CGTTGAAGGA CAACTCTTAA CCCTCTTTAT TTTAACAGTA
GCAGCTGCAG AATCTGCCTT AGGGTTAGCT ATACTAATAG CTTATTACCG GCTTAAAGGA
ACCATTGTTA TTCATAGTTT TACGCTATTA AGAGGTATGT ATTGTTTAAT TCTTTTCCTT
CCTTTATTAG CGACTCTTTG AATATTTTTA GGAGGGAGAT GATGAGGTGA ACAAGGGTCT
AGTTTTTTAA CTATAGCCCA TTTGTTTATG GCTTGATGTC TAACACTAGC TCTTGTTTGA
GAGGTTTGGG TTAACCAAAG TATCCTATTA TTAGTGGGTG CTAATTGGCT CCCTCTCTTA
CCTTTTCAAG TCTCCTGGGG ACTATTATTT GATCCTTTAA CCGCTTGTAT GAGTTTGGTT
GTTTGTTCTG TCTCCGGACT AGTACATCTT TATTCTTACA ATTACATGGC AGGAGACCCT
CATCGCCCCC GATTTATGGC TTATTTATCT TTTTTCACAT TTTTTATGCT AATTTTAGTC
TTCAGCTCAA ATCTTTTACA AATGTTTGTA GGTTGAGAAG GAGTTGGGCT GTGCTCTTAT
CTCCTTATCG GGTTTTGGTA CACCCGTTTA GAAGCTAACA AATCTGCTAT TAAAGCTATG
GTGGTTAACA GGATAGGGGA TTTAGGTCTT TTATTAGGAA TATTTGGAAT TTGGTTTTAT
TATGGAACTC TCCAATACCT CCCCTTTAGG GTTAGTTATT GGAGCTGTAG GGAAATCTGC
CCAATTAGGA CTCCACACAT GGCTCCCTGA CGCAATGGAA GGCCCTACTC CTGTATCCGC
TTTAATTCAT GCGGCTACAA TGGTTACAGC TGGTGTCTTC CTTTTAATCC GTATGAGTGC
TCTTTTAGAG TTAAGCTCTT GAGGGCTTTT AGTAGTTGTT TGAGTGGGAA GCCTGACTGC
TTTTTTTGCA GGGACTATCG GAGTTTTCCA ACAAGATTTA AAAAAGATAA TTGCCTATTC
AACTTGTAGT CAACTAGGGT ATATGGTAGC AGCTTGTGGT CTTTCTTGGT ATTCAGTAGC
CCTATTTCAT TTAACTACCC ATGCTTTTTT TAAAGCCCTT CTTTTTTTAG GGGCTGGTTC
AATTATTCAT GCTTTAATGG ATGAGCAAGA TGTCAGAGTT GCTGGGGGAT TACGTCATAG
ACTCCCTTTT TCTTATGCTG TAATGGTTAT AGGATCTCTG GCTCTCGTAG GATTCCCTTT
TTTAGCAGGC TACTTTTCTA AAGACTTACT TTTAGAACTA GCTTATGGCT GTTACTGAAA
GCAAGCTGTT TATGGACTTT TAATAGCCGC TGCTTTTTGT ACAGCATATT ACTCATGGAG
ATTAGCTTGA TATACTTTTG CAGGAACTTT TAGAGGTCCC AGTTACATAT GGCCTTCTAT
TCAAGAGAGT ACTTGAAGTT TATGGGCCCC TTTACTCTTT TTAGGGGTAG GAAGTTTAAT
TGTAGGTTTT ATGTTGCAAA CTCTGTTTAA TGAGGCTTTG CCTCCTTTAT GACTATTAAC
TCAAGTTAAG GTCACTCCTC TTTTAGGGCT TATATGTGCC CTAGGGTTAG GAAGTTAAAA
AGTTACTTAA CACGGGTATG GCTAACCCCT TATAGATTTT TTAATCAAGC ATGAGGGTTT
AATGCATTCT GAAATTCTTT ACTTACATAC CCTTGTTTAA CTCTGAGCTA CAAAATTGCC
TACAAAGTTA TAGACAGAGG GTTACTTGAG ACTTGGGGGC CTACAGGCCT TTACCGAACC
CTTGGTAACT GAAGTCAAAA AGCTAGTTCT TTTCAATCAG GATATTTATT CCATTACACC
TTAACTGTAA TTATATGGTT TATTTTTTAA CCCCCCTCCT TTTAGGTATT TTACTGACGG
GGAGTCAGGT TATTACCTCC CGTAATCCCG TTCACTCTGT TTTTTGGTTA GTTTTAACTT
TTATCCAAAC CGCTTTTATC TTTATAACTT GGGGATTAGA CTTTATTGCT CTTATGACTG
TTATTGTTTA TGTTGGGGCT ATAGCTATTC TTTTTCTTTT TGTTATTTTA ATGCTACAAC
TAGCTAACAC TCCCCCATCT ------AATT TAGCTCAAAC TTGACCCACC TTATTTTTTA
TTGCAACTGG AGTTGGAAGC AATTGGCCAA ACCCTTTATT CTACTTACCC CCTTCTTTTT
GTAGCTGCTG GCTTTACCCT TCTAGTTGCT ATGGTTGGGG CAATGGTTTT TAAAAAAACA
ACTCCCCTTC CAACAACTTC AATG
>JN700946
TTAACCTCTT TTTTTGATCA ATTTATTATT GTCCCTTTAA TGTATGGTTG ATGAAATAAT
GCTTGACTTA TGCTCTTAAT AGCCCCC--- CTTTTAATGT ATCTGTTCTT TGACCGTATT
TATATGGTTC CTCGTCGATG ACAAGTTTTA GTGGAGGGTC TCTATGGGCA TTGAATGGAA
ACCTTAAAAA CCAACTTAGG AGTTCAAGCA GGTACTTATT TCCCTTTTTT ATTCAGTCTC
TTTTTTATGG TAGCGATACT TAATGTGTTA GGACTTTTCC CCTATGTGTT TACAGTAATG
ACTCACATTG CTATTACATT TGGGTTTTCT TTTAGTATAC TTATCGCTGT GACTGTTTTA
AGTATTCAAC GTTTCGGAAA AGACTTTTTA AGCCTTTTTA TGCCTGGGGG AGCCCCCTTA
GCTTTAGCTC CCTTATTAGT TATAATTGAA ACAGCTAGTT ATCTTTCTAG GGCTATTTCT
TTGGGTATTC GATTAGCAGC CAATTTATCT GCCGGTCACC TTCTTTTCGC CATTTTAGCT
AGTTTCGGAT TTCAAATGAT GGCTGCCGGA TGGTGAGGGT TAAGCTTAAT TCCTATTTCT
ATTATGGTCT TTATTACTTT ATTGGAGCTA GCTGTTGCTA TGATTCAAGC TTATGTATTC
TGCCTTTTAA CGTCTATTTA TCTAGCTGAT ACAGTTGCCT TACATATG-- -CCCCAATTG
GACTTTGTAA CCTTTTTATT TCAATTTAGT GGTGCTCTGT TGGGCTTAAG TTTTATGGTA
GCTGTTCTTA TTAGAACAGT ACTGCCCGGC CTTAAAGTGT CCCTTCGTCT GCGTT---CG
CCAAATCCTA TGCGACTACG TAAGGAACAT ACCCTTCTAT CTATCGTGAA TCAAGTCATG
GTGGACTTAC CCTCCCCCAT TAATCTCTCC TACGCTTGGA ATTTTGGTTC CCTTTTAGGT
TTATGTTTAG GCCTTCAAAT AATAACTGGA ATATTTCTAG CCATGCATTA CAGTTCTGAT
ATTAACTCAG CTTTTCAATC TATGGATCAC CTAATAAGAG ACGTCAACTA TGGATTTATT
CTTCGTTATG CCCATGCCAA TGGAGCTTCC CTATTTTTTA TTTGTGTTTA CTTACATATA
GGTAGAGGAA TCTACTATGG AAGTTATTTA AAAACCCCCA TCTGAGTAGG GGGAGTTATT
ATTTACCTTC TTATGATGCT AACCGCTTTT ATTGGTTATG TCTTACCT-- -TGGGGTCAA
ATGTCTTTCT GGGGAGCCAC AGTCATTACA AATCTGGTCT CCGCTGTTCC CTACTTAGGA
GATTTTCTAG TCCAATGAAT TTGAGGGGGG TTCAGTGTTT CTGGGGCCAC CTTAAGTCGA
TTTTTTAGTT TACACTACTT ACTGCCCTTT GCTATAGTAG GTTTAGCCTT AGCTCATATT
ATTCTTCTCC ATGACCTAGG TTCTAATAAC CCCTTAGGAC TTCGTTCTGA TGTAGATAAG
ATCCTTTTTC ACCCCTATTT CTCCTATAAA GATCTATTAG GCTTTGGACT AGCTTTAACA
GGACTTATAA CCATTATGTT CTTCTGACCC AATGCCTTAG GGGATGTAGA AAACTTCACA
GAAGCCAACC CCTTAGTAAC CCCTGTTCAT ATTCAACCTG AATGATACTT TTTATTTGCA
TATGAATTAT TTTTTAACAC GCTGACTTTT TTCAACGAAC CATAAAGATA TAGGTACCTT
ATATCTAATC TTTGGTGCCT TTGCCGGAAT GGTAGGAACC GCCTTTAGTA TGCTTATCCG
TTTAGAACTC TCCTGTCCAG GATCTATGTT AGGAGACGAC CAACTTTATA ACGTTTTAGT
AACAGCCCAT GCCTTTGTTA TGATTTTCTT TTTAGTGATG CCTGTTATGA TTGGAGGGTT
TGGTAATTGA CTTGTACCCC TTTACATTGG GGCTCCTGAT ATGGCCTTTC CTCGATTAAA
TAACGTTAGT TTTTGATTGT TACCTCCAGC CCTAATCCTT TTATTAGGCT CTTCTTTGGT
AGAGCAGGGT GTAGGGACAG GTTGAACCGT CTATCCCCCC CTTTCAGGTA TTCAAGCCCA
CTCAGGTGGG GCTGTTGACA TGGGAATTTT TAGCCTTCAC CTAGCTGGAG CTTCTTCTAT
TTTAGGGGCA ATGAATTTTA TTACCACTAT TTTTAATATG AGGGCACCAG GACTAGGCTG
GGATAAACTC CCCCTTTTTG TGTGATCCGT TTTAATTACA GCCTTCCTTC TCCTGCTCTC
TTTACCTGTT TTAGCAGGTG CTATTACTAT GTTATTAACA GATCGGAACT TCAATACCTC
CTTTTTTGAT CCAGCCGGGG GTGGGGATCC TATCCTATTT CAACACCTCT TACGGGGATG
CCCCCGAATT TGGTCAACTC AGCTTTCAAG ATGCTGGCAG CCCCGTTATG GAGGAAATTA
TCTTCTTTCA TGATGATATT ATGTTTCTTT TGCCCGTTAT TACAGTACTG GTCTTATGGT
TAATGCTTCG TTCTATGAGT TCCGTCTATT ATTATAGATA TTTAACTGAG GGTACAATTA
TTGAAATTGT TTGAACTGTT ATCCCAGCTA TTATTTTAGT ATTTATTGCT TTTCCTTCTC
TTAAATTATT GTATTTAATG GACGAAGTAC TTGATCCAGC TCTTACCATT AAAGCTGTTG
GTCACCAGTG ATATTGATCT TATGAGTATG CCGATTACCA AACAACAGCC TTAGAATTTG
ATTCTTATAT GATTCCTACG GCTGATTTAG TGTCAGGTGA CCTCCGTCTA TTAGAAGCCG
ACCATCACTT AGTAGTTCCT GTACAAACCC ATGTTAGATT ATTAGTGACT GGGGCTGATG
TGATCCATTC TTTTGCTCTT CCCGCTCTAG GTTTAAAAAT AGATGCTGTT CCTGGCCGTT
TAAATCAACT TAATTTCCTT GTTAAACGTC CTGGTGTGTA TTACGGGCAA TGCTCTGAAA
TTTGTGGGGC TAACCACTCT TTTATGCCCA TTGTTTTGGA GGCCGTTTCT TTAGACCATT
ATATTCAATG AATAGCCCAA CGCTCACTAC CACCCTTTTC ATTTAGTAGA CCCTAGTCCC
TGGCCCTATG TAGGGGCTTC TGGAGCTTTA GCAACTACCT TTGGGTCTGT CCTTTATTTT
CACTATAGCC AAAGTGGGCT TATGACATTA GGGCTTATTC TTATTTTAAC CACCTTTGTG
GTTTGATGGA GAGATATTAT TAGAGAGGCT ACTTTTCAAG GACATCATAC TGCTATTGTT
CGTCAAGGCT TAAAGTATGG TATGCTTCTT TTTATTGTTT CCGAAATTTG TTTTTTTGTC
TCCTTTTTCT GAGCC---TT TTTCCATAGT AGCTTAGCTC CGGCCATTGA ATTAGGAGCT
GTTTGACCCC CTACTGGGAT AGATGTTTTA AACCCCTTTG CTGTACCCTT ACTTAATACA
GCTATACTTT TAAGCTCTGG GGCCACTGTT ACTTGAGCTC ATCATGCCAT TATTAGTGGA
CAACGCGCCT CTGCTTTAGC TGGTTTGGGG TGAACTGTTA TTCTAGGGGT TATATTTAGT
TCTTTACAGG CCATGGAGTA TTATGAAGCT CCCTTTGCTA TTGCTGATTC CGTTTATGGC
TCTACTTTCT TTGTAGCCAC TGGATTTCAC GGGTTTCATG TTTTAATTGG AACAACCTTT
TTAGCTATTT GTTTAATTCG CCTTATTGTC CACCAATTTA CACGCCACCA CCATTTTGGT
TTTGAAGCTG CCAGTTGGTA TTGACACTTT GTCGATGTTG TTTGGCTTTT CCTTTATGTT
TGTATTTATT GATGGGGAGC TATGTCCCCC CTTTTATGAA CTTGTTTCCT CAGCGTGATT
AAAGCCCTAT GAATTTTAAT TCCCCTTCTC CTAAGTGTAG CCTATTTAAC CTTAGCTGAA
AGGAAAGTGT TAGGCTATAT G---CAAGCC CGGAAAGGCC CCAATATCGT AGGTCTCTAC
GGCCTCTTAC AACCTATAGC CGATGGAATT AAATTATTTA CTAAAGAGTT TGTTTGGCCC
TATCAAGCCA ATATGGTTAT TTAT---ATC CTGGCCCCTA TGATTGCTTT ACTATTAGCC
TTTACGGTAT GAGGGGTATT AAGTGTATCC CCTCACAGTC AATTAGCGGA TATTCCATTA
GGAATCCTTT TAATTTTAAC TCTTTCTTCC ATAGGTGTCT ATACCACCCT CATGTCTGGG
TGGGCCAGTA CATCTCGTTA CGCTTTTTTA GGCGCATTAA GAGCTGCTGC CCAAATGATT
AGCTACGAAG TAGCCATCGG GCTTCTTATA CTAACAGTTG TAGGTTGTGT TTCTACCTTT
CATATAGGCC AACTAGTAGC TCAACAACAA GAAACTGGGT GACTGTGGTT ACCCCTATTC
CCTGCCTTTA TTATGTTCTT TATATCAGGT TTGGCTGAAA CAAATAGAGC CCCTTTTGAT
TTAACAGAAG GGGAATCTGA ACTAGTGTCT GGGTATAACG TAGAATATGC CTCCATGCCT
TTTGCCCTCT TTTTCTTAGG AGAATATGGA CATATATTAT TTGTGAGTGC CCTCATTAGC
TTCTTATTTT TAGGGGGTTG GGTTAAAAGT AGGCTTAGTA GCCTTTTTAA TACTTTGGGT
CAGAGCCTCT TTCCCTAGAA TAAGGTATGA CCAACTTATG GCTCTACTAT GAAAATCTTA
CCTGCCCCTA AGCTTAGCCT GTATTATAAC TTTTCCTTGT CTTTTGATAG CCCTTAACGG
AACGTATTAT TGCCGTGGTT GGTTGAACAA GCGCTCTTAT GTGTCTTAGC CAAAGCTACT
TATCATTCTT TCTTTGAATG GAATTACAGA CGCTCTCCCT CTTTGTGTTG GTGTCTCGAC
GAACTCATTC TCTTCTTAGT ACTGAAGCGG GCTTAAAATA TTTTGTTATG GGGGCCTTTG
TATCAGGCCT TTTTCTTTTT GGAATTAGTT TACATTTTCA TCTTTGAGGT GACTTAACCT
TTAATAGGTT CCGCACTCCT TTTTAAAATG GCAGCCGCAC CCTTTCATCA GTGGGTGCCA
GATATATATG AAGGCGCTAA CTTTAGTACT CTTCTCGTGC TGGGGACTCT CCCTAAGTTA
GCTGTGTTTT CGGTGCTAGT GCAATTTTCT TTGAGGGGCA GGCTTCCTAT CTTTAGGGGT
AGGAGCAATA GGAGCTTTAA ATCAAACCAA AATCAAGCGG TTCCTAGCGT ACAGCACCAT
TGGCCATACT GGTTTTTTGA TGCTGGGTTT GTCCTTGGGC TCATTAGTCG GCTATCAATG
AGGAGCAATG TATTTGTTAG TGTATAGTTG GACTCTAGTT GCCTTCGTGG CGGCCCTCAC
TAGT---TTA CCCTATCATT GATCTCATTT AGGGTATTTT AGCTTTTATC ATGTCTCTGC
TCTTATTAAG CATGGCCGGT ATTCCGCCCC TCACTGGGTT CTTAGTAAAG TGAGGTATTC
TTTCCACCCT AATTTCCCAA CAAGCCCCTT TAACAGCTTT AGGCGCTTTT TTAATGGCTA
CCTTAGCTGT TGTTTATTAC ATTCGCGTTG TCAAAATTAT TTATTTCCAA CCTGCTGCCT
CTTGAGTGGG GTGACTCACT ATCTTTAGCT TTTAGCTTCT ATATGGTAGT TACGTGTCTT
GTCTGTCCAA GTTGACTATT AGATAGTCTC CATTGAGCGA CCTGATGTAT AGTT------
ATGCTCTTAA GTTATGGTGC CCTTTTAATT TTCTTAGGGT TGTGTAGTGC CTTGGCTTTA
CTTTTAGTAG GCCTTTCCCT CTTCCTGCAA AGCCGAAACC CCGATCCCCA AAAGACGTCC
ATTTATGAGT GCGGATTTAA CCCATTTCAA AATCCGGGAC AACCCTTTTC TATTCGATTT
TTCTTAATTG CTATTCTATT TCTTATTTTT GACTTAGAGA TTTCTTTTCT TTTCCCCTGA
ATTATTACCT TATTTCAACA CAGTTTAACC AGC---GGGT TAGTTTGTTT CTTTTTAGCT
GTTCTTACTT GGGGTCTTGT TTACGAGTGA CTTCAAGGAG CCTTAGACTG AGAG---ATG
TGATTGATTT TAAATTTTCT TATTTTTAGC TTAGCCTGTT CTCACCTG-- -TGAAGTCTA
CCTCGTTTTG GTAATTACCG CCTAAAGAGA GTAGGACTTC AGTGGTCATT GGCTTGACTC
AAGGTCCCTC TCTTTTTGCT ATGGATGGAA TAGCAGCCCC ACTTATTATT CTATCCACTG
CTCTAATTCC TCTCTCTTTA TTGGCCAGTT GAGACTCTAT CCGCTTTTTA GTAAAAGAGT
TTATACTTTG TCTTTTAATT ATTGATTTAC TGTTAGTACT CACCTTTTCC GTATGAGACC
TAATGTGGTT TTATGTTCTC TTTGAGGGAA TTCTTATCCC TATGTTTTTA ATCATAGGGG
TATGAGGCTC CCGAGTAGAT AAGGTAACAG CCGCCTTCTA TTTCTTCTTT TTCACCCTTA
TTGGATCCCT TCTATTTTTA TTAAGCCTTT TTTTCCTTTA CCAAACCGTA GGTTCAACCC
AATGAAGTAC TCTTTCAGCT ACCCCCTTAG ATCCCACTCT TCAATATGCA CTTTTTGGGG
GGTTTATGGT TAGCTTTGCT GTTAAAATCC CTCAATTCCC CTGTCATATA TGATTACCCC
AGGCCCATGT AGAAGCTCCC GTAGCAGGAT CTATCTTATT AGCCGGAATT CTGTTGAAAT
TAGGGGGTTA TGGTTACTTA AGGTTTTGTT TACCTCTCTT TCCAGCAGCC ACTCAACACT
TTGGTCCTGG TATGTGTTTA CTAGGTGTTT TAGCTGTACT CTGGGGGAGC ATTAATACCC
TTCGTCAAGC AGATATGAAA CGTTTAGTAG CTTATTCTTC AGTAGCCCAT ATGGGATTAG
TGACGGTGGC TCTATTCTCG GGTAGCCCCG AGGGTTTGGC TGCTGGTCTT CTTATGATGG
TAGCTCACGG TTTAGTAAGT CCAGCCCTTT TTGCCATGGT TACCTGCCTT TATGATAGAT
TTCATACTCG ACTTATCCGT TACTACCGAG GGTTAACCTT AGGTGCCCCT CTATTTAGTG
TATTTTTTGT GAGCTTTAGC CTTATGAACA TGAGTCTCCC TCCCTCCGGT AACTTTATAG
CTGAATGAAC TTCTTTAGTA GCCCTCTTCC AAGCCAGCCC CTTAACAGCC TTAATAGCAG
GAACAGGAGT TATACTGTCT GCAGGCTATT CCCTATGATT CTGTAATAGA ATTTGTTTTG
GCACATTAAG CCCCCATCTC TATACACTAA GAGATCTTAA CCGTAGAGAA GTCTATCTTT
TATTTCCCCT TTTACTTTTA CCTTTTATAT TAGGTCTTTA TCCAGCCAGT CTTTTTTCTT
CTCGCTTTAG CCCTTTTTAC CTTAGGTAGC ACAGGTATTG TTCTTAACCG GGGTAACCTT
ATACTCACTA TTATGTCTAT TGAACTTATG TTTTTAGCCA GTGCCTTTTT ACTTCTTTTA
GGGTCAAATT GAATGGACAC TTTAGAGACC CAAATATTTA CCTTGCTTAT CTTAACAGTA
GCAGCAGCTG AATCAGCCAT TGGTTTAGCT ATATTAATTG CCTTTTTTAG GTTAAAAGGG
ACTATTGCTA TTCAAGCCTT TTCACTTCTT CGCGGTATGT ATAGTTTAAT TCTGGTGTTC
CCTTTATTAA CTTTAGTCCT TTTGGGACTG GGGGGTCGTT GGTTGGGAGA AAAGGGGAGT
CGAGGTTTGG CTACCCTCCA TATGGGGTTT ATTTGACTGT TAAGTCTTTT ACTATTCTGA
GAGGTAATTA TTCAACAAAG TACTGTTTGG ATTCCCGGGG GATCTTGAAT CCCCCTATCC
TGAGGACCCT TCTCTTGAGG ACTTTTAGGA GATCCTCTTA GTGCGTGTAT GGTCTTAGTC
GTTTCTACTG TCTCAGGTTT AGTTCACCTC TACTCTATTC AGTATATGAA CGGGGATCCC
CATCAACCTC GATTTATGGC CTATCTCTCC TTTTTTACTT TTTTTATGCT CCTTTTGGTG
CTTAGTGATA ATCTTTTCCA AATGTTTGTG GGGTGAGAGG GCGTTGGTCT CTGCTCCTAC
CTCCTGATTG GTTTCTGGCA TACACGCTTA GAGGCTAATA AAGCTGCCAT AAAGGCTATG
GTGGTTAACA GGGTAGGAGA TCTTGGTTTG CTCTTAGGGA TGCTGGGGCT CTGATGAGGG
TTTGGCACGG TACTCTACCT ACCCCTTGGG CCTTTTAATA GGTGCCATAG GGAAGTCAGC
TCAACTAGGC CTTCATACCT GGTTGCCCGA TGCTATGGAA GGACCCACCC CAGTGTCTGC
TTTAATTCAT GCAGCCACTA TGGTAACAGC TGGCGTTTTT TTATTAATTA GAATGAGTGC
CTTATTAGAG GTTACTTCTT GAGCCCTAAT TTTAGTAGCC TGGGTAGGAG GACTCACTGC
CTTTTTCGCA GGAACCGTCG GTATATTTCA ACAAGATTTA AAAAAGATTA TAGCTTATTC
TACCTGTAGT CAATTAGGCT ATATGATAGC CGCTTGCGGT CTTTCTCTCT ATTCAGCTAG
TCTCTTCCAT TTAACGACAC ATGCTTTCTT TAAGGCCCTT CTTTTTTTGG GAGCAGGATC
TATTATTCAT GCTTTACAGG ACGAACAGGA TATACGCCGA ATGGGTCAAT TGGTAGCTAG
GTTACCTATC TCCTATTTGG CTATGTCTAT AGGTTCCTTT GCTTTAGTAG GGTTTCCCTT
TTTAGCTGGT TATTTCTCAA AAGATCTTAT TTTAGAAATG GCCTTTGGTG TTTATTGAAA
ACAGGGAGTT TATGCTCTCC TGCTTATGGC AGCTTTTTGT ACTGCTTTTT ACTCCTTTAG
GTTGGCTTGA TATACCTTTG GGGGAGACTT TAGAGGTACC CCCCTAGGAT GAAAGAGCGT
GGCTGAAGGG CAACCTGCCT TATGGCTTCC CCTGTTGATA TTAAGTATTG GTAGTATAAT
AGTAGGTTAT ATATTACACT ATAGTTTAGT GGGGCCCATC TGTGTTCCTC CTATAATCAC
TGTATGGAAG AATCTCCCCT TACTTTTATT ATTTTTAGCT ATAGCCTTAG GATCTTTTCA
GGAGTTCTTA CTTATTTTTG AAGAATTCCT TTTACTTTTG GAAATCAAGC GTGACTTTTT
AACACCCTTA TTAATACCTT CTTAGTCTTC CCCTTTTTAA GGTTAAGCCA CCATATAGCT
TACAAATTAC TGGATCGAGG GGTATTAGAA GTATGAGGGC CCCAAGGGGC TTATCACTTT
TTTACCTCCC TTAGTGGCCA GTTTTCAAGC TGACAATCAG GCCAACTCTT CCATTATACA
TCAACCCTTG TTTTATGCTA TATTTATTGC CCTTTCTCCT TGTCGGCATC CTACTGACCG
GTTGCCAAGT GATCGGGGCC CGTAACCCTA TTCATTCGGT CTTTTGGCTT GTTATCACTT
TTATTCAAAC GGCTTTAATC TTAGTTTTAC TAGGCCTAGA TTTTATTGCT TTTATGACAA
TTATTGTTTA TGTGGGGGCT ATTGCCATTT TATTTCTTTT TGTTATCCTA ATGCTTCAAC
TAACAACCCA CTATCAAGAG ------AGTT GGTGAGTTTA TGGTCCCAGT CTTCTTTTTA
TTAGTAGCTT ACTTTGTTAC ATTAGGGTCT TTTTTTTACC AACAGTACTC CCTTATTTTT
GTGGGCGTGG CTATGATACT ATTAGTAGCT ATGGTGGGAG CTATGGCATT TTAGACAACA
GAGTTTGTTT AATCAAGCCC AACG
>JN700947
ATGGCCTCAT ATTTTGATCA TTTTATAGTA ACAAAGATTA TATCTAGTTA TATAACAGAT
TCTTTTTTTA TACTTTTATT TGTAATT--- GTTCTTTACA TGGTTATTTG TAGAAATTTT
TTTATAGTTC CTGGGAGAAT ACAAAGTTTA GTAGAAATTA TATTAGAACA CTGAGTAACT
GTAGTTAGAG AAAATTTAGG AGAAAAAACT GATTACTATA TTCTTCCTTT AAGTGCTTTA
TTTATGTTTT TACTAGGAAT CAATCTTTTA GGTTTTTTCT TGTATACTTT CCCTTCTACA
ACCCATATTT CAATAACTTT TGGGGCTGCA TTGAGTGTTT GATTAGGAGT TATAATTTTA
GGATTTAAAA ATTTTAGATC TTCTTTTTTC AGTATGTTTA TGCCTACTGG GGCTCCTCTA
GCTTTATCTC CTCTTTTAGT AGTGATTGAA ATCGTTAGTA ATTTATCAAG ACCTGTTGCA
TTAGGAATGC GTCTTGCTGC TAATTTAACT GCAGGTCATA TTTTATTAGC AATCTTAGCT
GATTTTGGTT GTAAACTATT ATTTTATTCT TGAAGTTTAT TTAATTTATT CCCAATATTT
ATTATTATCT TTATGACTAC TCTAGAGATT GCTGTTCTTG TTATTCAAGC TTATGTTTTT
ACCTTATTAT CAATGATTTA TCTAAGAGAT AGTATCACTT TACATATG-- -TCACAATTA
GATGTTTCTA TAACTTTTAG TCATTTTTTT GTATTTGCTT TTTGTTTTTA TGTATTTTTA
CATTATATA- --ACAGTTTT TTTAATTAAA TTTTGATATA ACCAAAAATT ACGTA---AA
AAGAATTTTA TGAGAATAAG AAAAGAAAAT CCTATTTTTT CACCTATTAA TTCTACTTTA
ATAGATCTTC CAAGCCCTTC TAGTATAAGT TATTTCTGGA ATTTTGGTTC TTTACTAGGT
CTCTGTCTAG TAATACAAAT TCTTACAGGA ATTTTTTTAG CTATGCACTA CTGTGCTGAT
GTATCATTAG CGTTTTCATC AGTAGCTCAT ATATCTAGAG ATATTAATTA TGGGTTTTTA
TTAAAATATC TTCATGCTAA TGGAGCTTCC GCATTTTTTT TATGTGTATA TATTCATATA
GCTAGAGGAT TATATTATGG CAGTTATTTA AGATGGCACT TATGAAGTTC TGGGGTTGTA
ATATTCCTGA TAATGATGCT AACAGCTTTT ATAGGGTATG TTTTACCT-- -TGGGGGCAA
ATGTCATTTT GGGGGGCAAC AGTAATTACT AATTTTGTTT CAGCAGTACC TTATATTGGT
AACGATATAG TACAATGAAT ATGAGGCGGA TTTAGTGTAG GTAATGCAAC TTTAAATAGA
TTTTTTAGTT TACATTATTT ATTTCCATTT TTATTAGCAG GCTTGATAGT AGTTCATTTA
GTTCTTTTAC ATACAACAGG ATCAAATAGC CCAACAGGCT TAAACCCAAA TTCAGACAAA
ATTCCTTTTC ATATATACTT TACAACTAAA GATGTTTATG GATTTATATT ATTATTTATA
TTATTATCAA CACTAGTATT CTATATGCCA AATATTTTAG GAGACCCAGA AAATTTTATA
AATGCAAACC CCTTAGTAAC TCCTGTTCAT ATAATGCCAG AGTGATATTT CTTATTTGCC
TATGAATAAT TACATAACAC GTTGAATATT TTCCACTAAT CACAAAGACA TAGGAACATT
ATATTTAGTA TTTGGGGCAT TTTCCGGTAT GGTAGGAACA GCCTTAAGTA TGTTAATTAG
ACTTGAACTA GCTGCCCCAG GAGCAATGTT TGGAGATGAT CACTTATATA ATGTTATAGT
TACAGCCCAT GCTTTCGTTA TGATTTTCTT TTTAGTAATG CCAGTCCTAA TTGGTGGGTT
TGGTAATTGA TTTGTACCTT TATATATTGG GGCACCAGAT ATGGCTTTCC CAAGATTAAA
TAATCTAAGT TTTTGATTAC TACCACCAGC TTTATTGTTA CTATTAGGAT CTTCATTGGT
AGAACAAGGA GCAGGAACAG GATGAACAGT ATATCCCCCA TTATCTGCTG CCCAAGCTCA
TTCAGGACCT TCAGTAGATA TGGCAATTTT TAGTTTACAT TGTGCGGGAG CTTCATCAAT
AATGGGAGCT ATAAATTTTA TAACTACTAT TATAAATATG AGAGCCCCTG GTATGACATT
TGATAAATTA CCTTTATTTG TATGATCAGT TTTTATAACA GCCTTTCTAT TATTACTATC
TTTACCTGTG TTAGCTGGAG CTATAACAAT GTTGTTAACA GATAGAAATT TTAATACAAC
CTTTTTTGAC CCAGCTGGAG GAGGAGACCC AGTCCTTTAT CAACACTTAT TACAATGATA
GCATGGAGCC TAGTCAACTA CACTTCCCTG ACGCTGCTTC ACCTATTGCT GAACGTTTAA
TGTTTTTTCA TGATAATGTT ATGTTTATAA TTATATTAAT TGTCGTTTTA GTAGGTTGAA
TAATGATTTC TTCTATTACT AACAAACATT TTTACAAATA TTTAGTGGAA GGAACTGTAA
TAGAAATAGT TTGGACAGTA GTTCCTGCTA TAATTTTAGT TTTTATAGCT TTACCTTCTC
TTCAATTGCT TTACTCTATG GATGAAGTAA TAGACCCTTC TTTAACTATA AAAGCTATTG
GACATCAATG ATATTGGTCA TATGAGTATT CTGATACTGA GGGGGATTCA ATAGAATTTG
ATTCTTATAT GGTTCCTACT TCTGATTTAG AAGAAGGAGA ATTAAGATTA TTAGAAGTTG
ATAATAGAGT AGTAGTTCCT GTTAATACAC AAGTTAGAGT TGTAATAACT GGTGCTGATG
TTATACATTG TTTTGCTGTC CCTTCTTTAG GAGTTAAAGC TGATGCTATA CCTGGCAGAT
TAAATCAAGT TAGTTTTTTA GTAAAAAGAC CTGGATTATA TTATGGTCAA TGTTCTGAAA
TTTGTGGTTC CGACCACTCT TTTATGCCTA TAGTTATAGA GGGAGTTTCC CAAGAAAAAT
TTGTTAATTG AATTTCTGTT AAAAGTTTAT CATCCTTACC ATTTAGTAGA TCCTAGCCCT
TGACCATATG TTATGTCTTG TGGTGCTTTT TTAACTACTT TGGGCGCAGT AATCTATTTT
CATTATAGCC ACATGGTTTT AATGGTTTTA GGTTTACTAA CTGTAATTTT ATGTATGTTA
TCTTGGTTTA AAGATGTTGT TAGAGAGGCA ACATTCCAAG GATTTCATAC AAAAGCAACT
GTCTTAGGTC TTAAATTAGG GTTTTTATTA TTTATAGTTT CTGAAGTTTT ATTTTTCTTC
AGTTTTTTTT GAGCT---TT CTTTCACAGT AGTTTATCCC CTTCTGTTGA AATAGGAGTA
ATGTGACCTC CTATTGGAAT AGATCCTCTT AATCCTTTTT CAGTTCCTTT ATTAAATACA
GCTATTTTAC TAAGTTCTGG AGCTACAGTA ACTTGGGCTC ATCATAGTAT TGTTAGTGGA
AGAAGAACTG AAGCCATAAG AGGGCTAAGT TTGACTGTAT TTTTAGGTTT AATATTTACA
GCTTTACAAG CTTTTGAATA TGTTGAAGCT CCATTTTGTA TAGCTGATTC TGTCTACGGA
TCAACTTTTT TTGTAGCTAC AGGATTTCAT GGTCTTCATG TTATAATTGG AACAATCTTT
TTAACTGTAT GTTTAGTAAG ATTATATAAT TCTCATTTTA CAAGATCTCA TCATTTTGGA
TTTGAAGCAG CATCTTGATA TTGACATTTT GTTGATGTTG TTTGATTATT CTTATATGTT
TGTATTTACT GATGAGGTTG T---ATGAAT TTAATTATAA ATTCTATATT TGATATTATA
AAGTTTTTAA TCATAATAGT ACCAGTTCTA ATATCAGTTG CTTACTTAAC TTTAGCCGAA
AGAAAAGTTA TAGGTTATAT G---CAAGCC AGGAAAGGCC CTAATGTAGT TGGGTTATTT
GGCTTATTAC AACCTTTAGC AGATGGTGTA AAACTATTTG CTAAAGAGAT GATTATCCCA
AATCATGTGA GTATATTCTT ATAT---TTT TTTGCTCCTA TCTTAGCGCT AACTTTAGGA
TTAGTAGTTT GAGGGGTTAT GCCTTTTGGA TCTAATGTAG TTCTTAGCGA CTTAAGCTTA
GGAATGTTAT TAATTTTTGC TTTATCTTCA GTAGGTGTTT ATGCAATTTT AATGTCTGGG
TGATCAAGTA ATTCTAAATA TGCTTTTTTA GGGGCTTTAA GAGCCGCAGC TCAAATGATA
AGTTATGAAG TTTCCATTGG ATTAATAATC ATAACAACCA TTTTATGTAC AGGTTCTTTA
AATTTATCAA CAATTATTTT CACTCAAAAT AAATGTATAT GGTTTATATT TCCTCTACTA
CCTGCTGCAA TAATGTTTTT TATTTCTTGT CTTGCTGAAA CAAATAGAGC TCCCTTTGAT
CTAACTGAAG GAGAATCAGA ATTAGTCTCA GGATTTAATG TAGAATATTC TTCAATGTCT
TTTGCCCTTT TTTTTCTAGC CGAATATTCA CACATTATTT TTATGAGTTT CCTATTTTGT
TTGATATTCT TAGGAGGTTT TTATAAAATC CATGATCATT GTTCTATTAT TTATTTGAGT
CAGAGCATCT TACCCTAGAC TTAGATATGA TCAACTTATG CATTTATTAT GAAAGACATA
CCTTCCTTTG AGTTTATCTT TAGTTTTGCT AGTAAATTGT TTAATTTGAA GTATAAACGC
TCTCCCTTAA TATTATGGTT TTAATGGGGT CAATGATGAT AATAACTTGT GATAATTTAA
TAGTAATTTA TCTGGGTTTA GAATTACAAA CATTTTCTTT ATTTATACTT ATATCAAAGA
ATAGGGTTTC ATTAAAAGGA TCAGAAGCTG CCTTAAAGTA TTTTATTCTT GGAGCATTAT
CCTCTGGGCT TTTTCTTTTG GGTATTTCAT TCATATTTTC AAATGGCTCT TCATTAAATT
TTGATTTGTT TATCTTTATT TTTTAAATTA GCACTCTTTC CTTTACATTT TTGAGTAGCT
GATATATATG AAGGATCTTC TTGAGATGTG ATATCTCTAC TATCTACAAT ACCTAAAATT
AGTGTTCTTT CCATTGTTTT ACAAATTTTT TATTATTTGT GGTGTAATTT CTATTATTTT
AGGAACAATT GGGGCAATGA ATCAAACAAA AGTTAAAAGA TTATTAGCAT ATAGTGGTAT
TGGTCATATG GGTTTTATAA TTTTAGGTTT TGGTTTATTA ACTAATCAAG GATTAGAAGC
AAGTTTTATT TATTTGTTTA TTTATATTTT TACAATTTTA GGAATTTTTT CTCTTATATA
TGGTACTTTA TTTACAAAAA ATTATTTTAT AGTAGAGTTT AGCATTTTCT TGATTAGTAT
TTTTTCTGTC TATAGCCGGA ATTCCACCTT TTGCTGGATT TATAAATAAA TGACTAATTC
TTTTAGCCTT AGTAAACTCT AATTATTTAG TACCTGTTTT AATAGGAGTA TTATTTTCTG
CTATTGCAGC TGGTTACTAT CTAAGGGTAG TTAAAATAAC TTATTTTCAA AAAACTTCTT
CTTATATAAG TTGAGAAAAT ATTTTCAGGT ATTTCTATAT ATTTAAGTGT ATTTTTAATA
ATTCATCCTT CTAGTATTTT TATACCTTTT TACATGGGCT TTAATTATTT TTTT------
ATGAACATAG AATTTATTAC TATTTTTACT GTTTTAATTA TAGGTTTAGC ATTATCTAGT
GTAATATCTG GAGCCTCTTA TTTCTTAGGT GAAAAATCAC CCGATAAAGA AAAAGTCTCT
GTTTATGAGT GTGGATTTGA TCCTTTTCAT TCACCAGGGG AACCATTTTC TATAAGATTT
TTTCTTATAG CTATATTATT TCTGGTATTT GACTTAGAAA TATCCTATCT TTTCCCATGG
TCTAGCAGCA CTGGACATAT TACTTTAAGT GCTCAATTAA TAATTATTCT TTTTCTAATA
ATTTTAACCT TAGGTTTAGT TTATGAATGA TTAAAAGGAG GACTAGAATG AGAA---ATG
TTTATAAAAA TATTATTTTT TATTCCTTTT ATAGCAATAA TTAATATA-- -ATTTTTACT
AGTAGATTTA ATATAAAAAA ATTAGAAAAA ATTTCTTTAT TTTGATCTAC ACTATTATTT
GAGGTTCAGT ATTTTTCGCC CTTGATGGGA TTTCTCTTTT TTTTATAGGC CTAAGTATAA
TTTTAATACC TATATCTATA TTAATGAGTT GAAAAGCAAT TACACACCTA AAAAAAGAGT
TCATTCTATC CTTATTTGTA ATAGTATTTT TATTAATTGG TGTATTTTCT ATATTAGATA
TATTAGGGTT TTATATTTTA TTCGAAGCTA TATTAATACC AATGTTTTTA GTAATAGGAA
TATGAGGATC TAGAGAAGAA AAAGTAAAAG CTGCTTTTTA TTTTTTCTTT TATACTTTAA
TTGGAAGTTT GTTAATGTTA ATTAGTATTT TTAAAATTTA TTCTGCATTA GGAACAACTA
ACTATCAAAG TCTTATAATA CTAGAATTAC CTACTCAAAT ACAATTTTGA TTATTTTTAG
GTTTTTTTGC TAGTTTAGCT GTTAAAATAC CAATGATCCC ATTTCACATT TGATTACCTC
AAGCACATGT AGAAGCCCCT GTTGCAGGGT CAGTATTATT AGCTGGAATT TTATTAAAAC
TAGGAGGATA TGGATTTATA AGATTTTCTT ACCCCTTATT CCCTATCGCT AGTGAATATT
TCACTCCAGT AATATTATTA CTTAGTCTAT TAGCTTTGAT TTACGGTAGT TTAACAACTT
GTAGACAAAC AGATATTAAA AGATTAATTG CTTATTCATC AGTAGCTCAT ATGGGGTTGG
TAACTTTATC TATATTTGTT CATTCAATGG AAGGTTTGAT TGCATCAATT ACAATGATGG
TCGCACATGG ATTAGTGAGC TCAGGTCTTT TTATGACTTC TGCTGTAATC TATGTAAGAC
ACCATTCTAG GGCTATTAGA TATTTTAGAG GATTAACCCT AACAATGCCA ATTTTTTCAA
CTATAACCTT AATTTTAATT TTAGCTAATA TAGGATTCCC TTTAACATTT AATTTTATAG
CAGAACTATT TTCGATTTTA GCAGGTTTAA ACTATTCTTT TATAATTGGG GCTTTATCTT
GTATAGGAGC ATTACTATCA ACAGTATACG CCCTTTACTA CTATAATAGA ATTTACTTTG
GTGTTTTATC GAGTCATCTA AAATTTTCTA GAGAAATGAT GGCTTTCGAA TTTCAAAGTT
TCATGCCTTT AATTCTTTTA ACAATAATTT TAGGGGTATT TCCAAATTTA ATTAACATTT
TTACCCATAG TACTTTTTAT CTTAAGTGTA ATAGGGGTAG TTATAAATAG GTCCAATATA
ATACTTGTTT TAATTTGTAT AGAAATGATG TTACTATCTG TTTCTTTAAA TTTTATGATT
AATGCTTTTT TTTTAGATTC TATACTAGGT CAAATATCTT CGATATATAT TATTACTGTT
GCTGCAGTAG AATCTGCGAT AGGTCTATCT ATAATGATCG CATTCTATAA AATAAAAGGG
TCAATCGCAA TAAGATTTTT AAATCTTTTG AAAGGAATGT ATTTTTTAAT TATATTTTTA
CCTTTATTAA GTTTTTTAGT ATGTAGTACA TTTGGAAGAA AAATTGGAGA AAAAGGAGTA
AAATTATTTT CTTCTTCTTT ATTGATTTTT ACTTTTTTAC TATCTTTTTT TGCTTGAATA
GAAGTTGTTA TTTTTAACTC AAATGTAGAT TTAATTTTAT GAAGTTGATT TAATTTAGGT
TTATTAAGTG TTGATTTAGG TTTACAATAT GATGGTGTTG TTTGTTCAAT GCTTTTATTG
ATAACCGGTA TTTCTTCACT AGTACATTTA TATTCAACTT CTTATATGGA TGGTGACCCC
CATTTACCTA GATTTATGTC TTACTTATCT TTATTTACTT TTTTTATGAT TATATTAGTA
ACGAGTACAA CTTTACCACA GTTATTCATT GGTTGAGAAG GAGTAGGTTT ATGTTCATAT
CTATTAATAG GTTTTTGATT TACAAGAATT CAAGCTAATA AAGCAGCAAT AAAAGCCATG
ATAGTAAATA AAGTTGGAGA TATAGGAGTA CTTTTAGGAA TGATTCTAAT TTGGATGACC
TTTGGGGGAT TAGATTATAA TGTTTTTCTT ATTACTAATT GGAGTAATTG GTAAATCAGC
ACAAATAGGA TTACATATGT GATTACCTGA TGCCATGGAA GGCCCTACTC CAGTTTCTGC
TCTTATTCAT GCAGCTACAA TGGTTACAGC TGGTGTTTTT CTAATAATTA GATTATCTCC
ATTTTTTGAA GAAACACCTT TAATTTTAAT AGTTATTGTT CTTTTAGGAA GTTTGACTGC
TTTTTTTACT TCAACAATAG GGTTAACACA AAATGATTTA AAAAAGGTTA TAGCTTATTC
TACTTGTAGT CAATTAGGAT ATATGGTTAT GATTTGTGGG TTTTCACAGT ATAATGCTGG
CTTATTTCAT TTGGTAAATC ACGGGTTTTT CAAGGCTTTA CTCTTTTTAA GTGCTGGTTC
TATGATTCAT GCTTTAAGGG ACGAACAAGA CTTAAGAAAA ATGGGGGCAA TGAGAAGCAT
AACTCCTTTA ACTTTTATAT GTATATTTAT TGGGTCTATA TCTTTAATGG GTTTACCATT
TTTAACTGGG TTTTATTCTA AAGACTTAAT TTTAGAATTA GCATACGGAG AAAACTTTTT
AACTTTTGCA TTATGATTAG GTTTATTAGC CGCTTCTTTG ACAGCTTTTT ATTCTTTTAG
GTTAATTTAC AATACCTTTA TAAATAGACC CCAATCTTCG ATATTATCAT TTAATCATTC
TCATGAAGGT TATTGAAATT TATGATTACC TTTATTAATT TTACTAATTT TGAGTGTAAT
AGTTGGTTAT TTTTTACAAT TTACAATATT AAAAGACGAA TTTCCTATTA TGTTACCTAA
CTTTAATAAA TTCTTGCCTG GTTATCTAAG TGTAGGGGGT GCTTTATTAT CAATTGACAA
TCAAGTTTAT CTAGTATTTT TGTAAAAGCT TATAGTTTTA CAAATGGGGC ATGATATTTT
GATACCTTTT TTAATCATTA TATAGTTAAA CCAATCTTAA AGATTGGATT TTCTTCAACC
TATAAATTAA TTGATAACCA AATTCTTGAA GCTTTAGGGC CGACAAAAAT ATCAGCTGAA
ATTTATAAAA CTTCCAATAG TTTAAGTAAA TTTCATTCGG GAAAAATATC AACTTATGCT
TTTATATTAA TAATATGGAA CAATTATTTT TTTTATTTTC AATTTTGTTA TTAAGCTCTG
TAACTATGGC TATTACTTCA TCAAATCCTG TTCACTCAGT GTTTTGATTA GTATTAGTAT
TTATATATAG TTCAGGATTT TTAATATCTT TAAGTTTTGA ATTTTTAGCT TTAATGATGA
TTATAATTTA TGTTGGAGCT ATAGCAATAC TATTTTTATT TGTAATAATG ATGTTAGATA
TAGCTCAACT AAAAAAAGTT ACC---TCAA TTTTTAATAT TATCCCCATA GTATTTATTG
TATTTATAAA TATTAAACAA TCTAGGGCTA AATCTTTATA CAGAATATGC TTATCCTTTA
TTAATTTTAA GTCTTTTATT ATTAGTAGCA ATGGTAGGGG CAATTGTTTT CTAGAAAACA
AAGTTTAGTA GACCAACATC ACAG
>JN700949
TTTGCCTCAT ATTTCGATCA ATTCACTTTA GTCAATATAG CTTTAGAGCT AGTAACAAAT
TCTTCTTTAA TGCTTCTCTC AGCCTTA--- GTCCTATCCT ACGTTTTTTT TAGTAATAAA
TGACTAGTAC CCACTAGGTG GCAGATGGTT ATAGAAGCAA TTTATACCCA CTGATCAGGG
CTAATAAAAG ACAGCCTAGG CCAAAAAGGT CTTGTTTACT TCCCGTGGTT GGTGGGTCTT
TTCTCTTTAC TATTATGGCT AAATGTTCTC GGCCTGTTTC CTTATGTCTT CACCGTAGGT
ACACATATTG TGGTGACTTT TGGACTGTCA CTATCTATAA TTACATGTGT TACAATAATG
GGAATAAAAA ATTTTAAAGG GGATTTTTTC AGTCTACTTA TGCCTCAGGG AGCTCCATTG
GCTCTGGCCC CACTGCTGGT GCTTATAGAG ACCGCTAGCT ACGTTTCCAG AGCGCTATCC
TTGGGAATAA GATTAGCTGC AAACCTGTCC GCAGGACACC TGTTATTTGC TATCCTTGCG
AGTTTTGGTT TCCAGATGAT TATGAACAAC TATTTTATGC TTAGCCTCTT TCCTATCGCC
ATAATGGTTT TTATTACTGT ACTTGAAATA GCAGTAGCGG TCATACAAGC CTATGTTTTT
TGCTTGCTTA CCTCAATATA TCTAGAGGAT ACACTTAAAT CACACATG-- -CCTCAGCTA
GATTTCGTTA CCTATTTAAA TCAATACTTA TGGGCAATAG GTGTCCTCAC AACCATCGTG
ACTATAATGG TCTCCACAAT TCTACCTCCT ATAAAGCGTT CTTTGGAGTG CAGTC---AA
AAAATTGCTA TGAGAGTAAG AAAATATAAC CCTTTAGCAA CAATCGTTAA TGACATACTT
GTCGATTTGC CTTCCCCCTC TAACATAAGT TACCTTTGGA ACTTTGGCTC CCTTTTAGGG
ACGACCCTAA TAATACAAAT ACTAACCGGA GTGTTTTTGT CTATGCACTA CTGTGCTGAC
ACATCTTTGG CTTTTTCTTC GATCTCCCAT ATAATGAGGG ATGTTAATTA TGGATTCGTC
CTGAAATATG CGCATGCTAA TGGTGCCTCG ATATTTTTTT TGTGTGTGTA CACACACATA
GCTAGAAGCC TTTATTATGG TGGCTTTCTC AAGGTAGAAC TGTGGTTCTC GGGGGTTACT
ATACTACTGA TAATGATGGG CACTGCCTTC TTAGGATACG TCCTGCCT-- -TGAGGCCAG
ATGTCGTTTT GGGGAGCGAC CGTAATCACT AATCTTGTTT CGGCTATACC CTATATAGGT
AATGACATCG TTCAGTGGCT ATGAGGCGGC TTTAGTGTGT CTAATGCTAC CCTTAACAGA
TTCTTTAGTC TCCACTATTT GTTGCCATTT GTTCTTGCCG CCTTGAGTGT TGTCCATTTG
ATACTACTCC ACACCGACGG GTCCTCTAAT CCTGTAGGGG TTAAATCTAG CATAGATAAA
GTCCCTTTCC ACCAGTACTT TTCCTTTAAG GACATTTATG GTATAATGCT GTTATTGTTT
GTACTGATGT TTTTAGTATT CTTTGCACCA AATATACTAG GGGACACGGA AAACTATATA
CAAGCTAATC CCCTAGTCAC CCCGGTCCAT ATTCAACCTG AATGGTACTT CCTATTTGCT
TATGAGTACA TATTTATCAA GATGATTATT TTCAACAAAC CATAAAGACA TAGGAACACT
TTATTTAATA TTCGGGGCTT TCTCCGCTAT GGTTGGGACA GCCTTCAGCA TGATTATAAG
ACTAGAATTG TCTGGACCAG GGTCAATGCT TGGAGATGAC CAAATATATA ATGTTGTGGT
CACGGCTCAC GCCCTAATAA TGATTTTCTT CTTCGTAATG CCTGTACTAA TAGGAGGTTT
TGGCAATTGG TTTGTACCAT TGTATATCGG AGCCCCAGAC ATGGCGTTCC CGAGGCTTAA
CAACATTAGC TTCTGGTTAC TTCCTCCCGC CCTACTTTTG TTGTTAGGGT CATCTCTGAT
AGAGCAAGGG GCCGGAACCG GCTGAACAAT ATACCCTCCC CTCTCGTCGA TTCAATCACA
TTCAGGGGGG TCTGTTGATA TGGCCATATT TAGCTTGCAC CTGGCTGGAG CTTCATCGAT
AATGGGTGCT ATAAATTTCA TTACGACTAT TATAAATATG AGGGCACCAG GTATGACTAT
GGACAGGATA CCTCTGTTTG TTTGGTCTGT TCTCGTTACT GCTATTTTAC TACTACTGTC
TCTCCCAGTT CTAGCAGGTG CTATAACCAT GCTATTGACT GATAGGAACT TTAACACCTC
TTTCTTCGAT CCTGCTGGGG GAGGAGATCC TATACTATTC CAGCATTTAT TATAAAGACG
CTGCAGGCGA CTGACAGTTG TCTTTTCAGG ATGCAGCAAG CCCTGTAATG GAAGAAATAA
CTTTCCTCCA TGACCAGGTT ATGTTCATCG GACCTGTGAT TTCCATTTTG ATACTTTGGT
TAATGATAAG GTCGGCTGTC AACAAGTACA AGTACAAATT TTTGGTAGAA GGAACCGTAA
TAGAGATCGT TTGAACCCTT ATACCGGCAG TAATACTGGT ATTCATAGCA TTCCCTTCGT
TGAGATTATT GTATCTTATG GATGAGATAA TGGAACCGGC AATTACCATT AAGGTTGTAG
GGCACCAGTG ATATTGAAGC TATGAGTACT CGGATTATGA TGTAAGAGAC CTGGAGTTTG
ACTCCTATAT GGTCCCCACT ACGGACTTGG ATGAGGGCGC AAGCAGGTTA TTGGAGGTAG
ATAACTGCCT TGTGCTACCA ATTCATACTC ATGTAAGGAT ACTAATTACA GGGGCTGACG
TCATCCATTC TTTTGCAGTA CCTGCTTTGG GTGTAAAAAC AGACGCAATA CCAGGGAGAC
TAAACCAGAC AAATATGTTT ATAAAGAGAC CGGGATTATT TTATGGGCAA TGTTCAGAGA
TTTGTGGCAC CAACCACAGT TTTATGCCAA TTGCCATAAG GGCGGTATCC TTGGACAAGT
TTATAGGCTG GATAGAAGAT AAAGGTCTAT CACCCTTATC ATTTAGTAGA TCCCAGCCCC
TGGCCCTACT TAGCTGCTTG TGGGGCCTTT CTTTTAACCT TTGGTGGAGT GATCTATTTT
CACTATAGTT TTATGTGGTT GATGATTGCA GGGCTTGCAA TGTTCACTCT GACTTTTGTA
GTTTGATGTA GAGATGTTGT GAGAGAATCG ACCTTCCAAG GATTGCACAC AGACTTAGTT
AAGAAAGGTT TAAAGCTTGG TATGATACTT TTTATCGTGT CCGAAATATG TTTTTTTGTA
TCTTTCTTCT GAGCA---TT CTTCCACAGC AGTTTGGCCC CGGCCATAGA GCTAGGGGCC
CTCTGACCTC CCAGGGGTAT ACAAATATTA AACCCATTCT CTGTCCCACT GCTAAACACC
GCTATATTAT TGAGCTCGGG AGCAACTGTT ACCTGGGCAC ACCATGCCAT AATCAATGGT
AATAGGGGGC AATCCGTAAA AGGACTCTTA TTTACTGTCG CCTTGGGTGT AATATTCACG
GGGTTGCAAG GGGCTGAGTA TTACGAGGCC CCCTTCGCCA TCTCTGATTC TGTTTACGGA
TCAACTTTCT TTATGGCAAC AGGGTTCCAC GGGTTCCACG TTCTTATAGG AACCACATTC
CTCGGAGTAT GTCTCGGCCG ACTAGCCTTC CACCAGTTCA CAAGACATCA TCATTTCGGA
TTTGAAGCTG CCAGCTGGTA CTGGCACTTC GTAGATGTTG TTTGATTGTT CCTATATGTT
TGTATATACT GATGAGGATC T--------- ------GTGA CCATATTTTT AGCATTACTT
AAGTTCTTGT CAGTAATCAT TCCAGTACTG GTTTCAGTGG CTTATTTAAC ACTTGCCGAG
AGAAAAATAC TCGGTTACAT G---CAATCT AGAAAGGGGC CTAATATTGT GGGCATCTAT
GGCCTATTGC AGCCGCTAGC AGATGGTGCT AAGCTATTCG CCAAGGAGAT GATTATCCCC
AATCACTCTA ATTTGGTAGT ATAC---TTC TTTTCCCCTG TCTTATTTTT GATGTTGGCA
CTTCTAATTT GATCTGTGCT CCCCTATAGC GCAGGCGCTT GGTATATAAA CCTTGATTTG
AGCCTTCTTT TTGTGTTGGT CATATCCTCC ATTAGTGTCT ATGCAATATT AATGTCCGGA
TGGGCAAGTA GCTCTAAGTA TGCTTTTTTA GGCTCACTTA GAGCGGCAGC CCAAATGATA
AGCTACGAAG TCTCTATGGG GTTGATACTC ATAACCGTAA TATTTTCTGC GGGAACATTG
AATGTAGCTA AAATAGATAT TGCGCAAGGC AACTCTATAC CATTCGTGTT ACCGCTTTTG
CCCGCTGCAG TAATGTTTTT GGTGTCAATA TTTGCGGAGA CTAATCGTGC CCCATTCGAT
CTTACTGAAG GGGAGTCGGA GCTAGTCTCT GGTTATAACG TTGAGTACTC CTCCATGTCC
TTTGCCTTAC TATTTTTGGC TGAGTATGCT AATATAATAT TCATGTCCGC TCTTTTCTCT
GTCCTATTTC TGGGTGGTTG GTATTAAAAC CTCTGTAATT ACATTCTTGT TTGTGTGAGT
AAGGGCATCC TACCCTAGAA TCAGGTACGA TCAATTAATG ATGCTGTTAT GAAAGTCCTA
TCTTCCAGCA AGTGTTGGTT TTGTTATGGC AGTTACAGCT ATTATTTGGG CTTTTAATGG
CCTTCCTAGT CATGTCTGTT GTCTTATCGT CATTGTTTCT CGTATCTTCC GACAATCTTC
TTGCTGTATA TATAGCCCTG GAGCTTCAAA GTTTATCACT CTTCATATTT ATATCCCGCA
AAAAAAACTC CCCATCTAAG GTTGAAGCTG GGCTCAAATA TTTTGTTCTT AGTTCTATAT
CTTCAGGAAT ATTATTGCTT GGTGCAGCCT TGCACTTTTG TTTCACAGGC TCTTGTGATA
TTGGTAATAG CAGCTTTGTT ATTCAAACTG GCAGTAGCTC CTTTTCACAT ATGGTCTCCC
GATGTTTATC AAGGAGCAGA CAATCAGTCC TTGGTGCTGC TGGGTACACT ACCTAAGATC
AGTGTCATAG CCGTACTAGT GTCCATTATT GCTAACTGCG GCAGTTCTTT CCCTGATCAT
AGGCTGTGTT GGGGCTCTGA ACCAAATAAA TGTGAGAAAA CTACTTGCTT ATAGCGGAAT
AATGAACATG GGGTTTGTAT TACTAGGCCT TGGAGCCAAC TCCCACTATG GCCTGGAGGC
TAGCATATTT TATGTTTTTG TATATATGTT ATCATTCGTG TTCCTTGTGT CAATTTCCGA
TATG---GCA GTTAGTAAAG ATGCAAGCCT TCCTGAATTT GCTTGTGTCA GTAGTGTTAA
TAGCCTTCTC GTTTGCAGGT ATTCCTCCTT TTGCAGGGTT CCTAATTAAA TGGTTCGTCT
TATCTAGTAC CATGGCTGCA AAGCTAATAT TTGGTAGTAT ATTATCAGTC ACTTGTGCGA
TAATTGCCGG AGTCTACTAT TTAAGGATAG TCAAGATAGG GTACTTTCAG GTGGACAAAG
CATTTTATGC CTGAAAATCC CTGACTCGGC TCTATATTTT TCTTTACGGC CTTTCTCATA
TTTTGTCCTC AAGTATTTAT GCAAGCAATG CATTTTGCTG CCCTAGCTGT CTTT------
------ATGA CTTTTAATAA CCTAATAATT GCTATAATAG TAACAGTCTT ACTATCCTTG
GTTATATCGT CGGCATCCTT CTTCTTAGGA ACTACTTCCC CTGACAAAGA GAAAGCTTCG
GCCTACGAAT GTGGCTTCAA CCCTTTCGAT AACCCCGGGA ATCCTATTTC TGTTAAGTTT
TTCCTTATTG GCATACTGTT TCTGGTCTTC GACCTAGAAA TATCTTTACT ATTTCCTTGG
TGCGCTTCTT CCCATTTGTC TGGAGAATAT GGTCTCTGAG TGGTGATAGC CTTCATCTAT
ATACTTGTCT GGGGTTTGAT ATACGAGTGG ATAAAGGGAG GCTTGGAATG AGAA------
ATGCTTCTGG CCATAGTATT TGTTTTATTA TTGTCCTTAC TAATAGTG-- -CTTTTTGTG
CCTGCTTGTA ACCCCACATT GGTCAAGAAG ATTGGTCTCT TTTCCTCTTT CTTAGTTTTT
GAGGTCCGGT CCAATTTGGG CTAGACGAAA TATCTACCCC CTTTGTGCTT TTGACAGCCC
TCCTTACACC TGTATGCATA ATTGTAAGTT GAACAACGGT CCGACACCTA GTTAGGGAAT
TTGTGTTTTG TTTGCTCGCT ATTCATTTAC TTCTTATAGG GGTCTTTACT TCCTTAAATG
TTCTTGTTTT TTATATACTT TTTGAGGTCA TACTAATACC CATGTTCATA ATAATTGGGG
TTTGAGGTTC CAGGAAAGAG AGGGAGAGGG CCGCATATTA CTTTTTTTTC TTTACCCTTG
CGGGCTCTCT TCTTATGTTA CTCTCGATCT TTGTATTGTA TGTGGTTACA GGTACATTGG
ACTATCAGCT GCTTGTGGAC ACTAATATAC CGCCCTCTAT ACAGATTTGA TGTTTCCTTG
GCTTTTTTTT TAGTTTGGCT GTTAAGGTTC CCAAGATTCC TTTCCACATT TGACTACCCC
AGGCCCATGT TGAAGCGCCA GTTGCCGGAT CTGTCATCCT GGCCGGAATA CTTCTTAAAC
TTGGAGGCTA TGGGTTTATA AGGTTCTCTT GAGGGTTATT TCCAGATGCC TCCCAGTACT
TTTCTCCTAT GATTATGACA CTGAGCGCCC TTGCTGTCAT CTACGCAAGT TTGTCAACAT
GTAGGCAAAC TGATGCTAAA AGGCTTGTTG CTTACTCCTC TGTTGCACAT ATGGGCATAG
TTACTATTGG CATATTTTCC AAAACCATTG AGGGCATAAT GGCTGCTGTG ATACTAATGA
TAGCTCACGG ACTAGTCAGT TCGGGTCTGT TCATAATGGT GACGAACCTC TATGACAGAT
TCCACACCAA ACTTATTAGA TATTATAGAG GAGCTACATA TACTATGCCT ATATTCTCTC
TTTTGTTTTT TGCTCTTATT CTTGCTAATA TTGCGTTCCC CATTAGTTTG AATTTTATAG
GTGAGTTCTT CTCTATAGTG TCTGCCATCC AATTTAGCTG GGTCGCAATA GTTGGTCCCT
TGTTTGGTAT AGTATTGTCT GCCGCATACA GCTTAGCCTT CTATAATAAG GTGGTCTTTG
GGCACCCCTC TCAGTTTACC CTTGTAACAA GGGACCTGAC CAGAAGAGAA TTTGTCTCTC
CTATCTTACT TATTGCTTTA ACCGTAGTTT TGGGCCTAGC CCCCGTATCT ATTTATACTG
ACTTCCTTAG TCATATTTAT ATTAGGGGCC ATGGGTATAT GTCTCAATAG AACCAACCTC
ATACTCCTCA TTATGTCTAT AGAGCTTATG CTGTTAGCTG CTTCTCTTCT GTTTATAGTA
GGTTCCTCAT TCTTTAATGT TCTTGTAGGT CAGGCCTTTA CTATACTTAT ACTGACTGTA
GCCGCAGCAG AGTCTGCCAT AGGTCTAGCT ATAATAATAT CCTACTTCAG GATAAGAGGG
AAGATAACCA TTAAACTACT AAACATACTT AAAGGTATGT ATATATTAAT AGCTGTCTTA
CCCCTACTAA GTGCAGTAGT CCTCCTATCC TCTGGTAGGA GGGTAGGAAT GTCCGGTAGC
AATATTTTCT CAATATTTTG TATGGGGGGA GCAACCTTGC TATCTTACTT CCTGTATTAT
GAAACTGCGG TAATAAAGTC TTCCCTCTAT ATACCTGTGC TTAACTGAAT ACACCTTGGT
TCTGTCAGCA CAGAAATCTC TTTTTTTATT GACTCAATAT CGGGGGGTAT GGTCCTGATA
GTTACCACAG TATCTTTCCT CGTACACGTA TATTCGTCAT CATACATGGA TGGCGACCCT
CATACTCCGA GATTTATGGG TTACCTGTCT TTGTTTACAT TTTTTATGCT AGTCTTGGTT
TCTAGTCAGA ATTTTCTCCA ACTATTTATA GGCTGGGAAG GAGTGGGGTT GTGCTCCTAC
CTGCTAGTAA ATTACTGGTT CGGGAGAATG CAGGCTAACA AGGCTGCAAT AAAGGCTATG
TTGGTTAATA GAGTTGGAGA CGCGGCCCTT GTGGCAGCAA TAGTGCTTTT GTGGATGGAG
TATGGTAGTA TTAACTTCTT CACAGTTACT TTTGCTTGTC GGTGCTGTAG GTAAGTCAGC
TCAAGTAGGC CTGCACACAT GACTACCAGA TGCAATGGAA GGGCCAACTC CTGTATCGGC
TCTAATACAT GCTGCCACAA TGGTTACTGC CGGAGTGTAC TTAATAATAA GGTCATCCAC
CTTATTCGAG GCCTCCAGTA CAGCCCTAGT AGCCACAGCC CTCATAGGAT CTATGACAGC
ACTTTTTGCG GCCACAGTAG GTTTAGCTCA AAATGATATA AAAAAGATCA TTGCCTATTC
GACCTGCAGT CAATTGGGCT TTATGACTTT AGCATGCGGC CTTTCCTACT ACTCTGTGGG
CCTATTTCAC CTTATTAATC ATGCCTTTTT TAAAGCTCTG CTGTTTTTGA CTGCAGGCTC
AGTAATTCAT GCTCTCAAAG ACGAGCAGGA CTTGAGGAGA ATGGGATCTG CAATAATATC
ACTTCCCCTG TCTTATGTAT TTATGTTGGT AGGCTCTCTA GCACTAGCGG GGACTCCGTT
CTTAGCGGGC TTCTACTCTA AAGACTTGCT TTTGGAACTC TCTACCCAAC AATTCTACTT
ACTGATAAGC TGTTGGTTTG GGTTACTTGC TACGTTCTTT ACGGCATTCT ACTCCTTCAA
GCTAATATCA AGAACTTTTT TCCTGTACAA AAATTCGACC AAGAAAGGTT TTTTACTATC
TCATGAAGGC GAACCGAGCC TGTGGGCTCC CTTAGTTTTT TTGTCTATAG GTAGCTTGTT
TTCTGGGTAT ATTTTGAAAG GGTCCTTGCT GGGACCAATG ATTCACCCTC CCTTATGTTT
TAGTGATAAG CTGGTTCCCT TAAACATATC CGTCGCGGGG TCAGTTTTGG GTCTTGGTCG
CACCTATTGA GGAGCTCTAT CATAACCTCC TACGGTTTTC TTGCGTCAGC CTGAGGTTTT
GATAAGGTAA TATCACACTA CATAGCAATC CCGGTCTGGA GGTTTGGTCA TGCAGTCCCT
TATAAGCTAT TTGATGCGGG CATCATAGAG TCTTTCGGAC CTAAAGGGAT GTCAGGGAAG
GCTATTAGCG CTAGTCAGAG GTTATCACTA GTTCAATCTG GTTACTTATA TAATTATGCC
ACTATACTAT TGCTATG--- GTTTCGTTTT TACTATTGTC AACAACTGCT GTTTTATCAG
GTACTATGGT TATTTCCGCG ACTCATCCTG TATACTCCAT CATATGATTG GTTCTTAGTT
TTGTGAGCGT TGGTGGCTTG TTCGTACTGC TTAACATGGA TTTCATGGGT ATGATACTTC
TAGTAGTCTA TGTAGGAGCA ATAGCAATAC TGTTTGTCTT CGTACTGATG ATGCTAAATC
TAACCTCCTT CGATATAGAG GAT---AGGG TGTCACAAGT CTTGCCCTCG GTAGGTTTTA
TATCGATATT TGTTACAGAT TTTTGGGGAG AAGTTTTATA CTTCCTTCGA TGTTTATTTT
ATATTATCAA GCTTAGTTTT GCTTGTGGCT ATGGTTGGGA CCATAGTTTT CGAAAAAACA
GCATTCTTTT GCTCAAACCG TTAG
>JN700950
ATGAGTTCTT ATTTTGATCA TTTTATATTA ACACAAATTT TATCTAATTA TATTACAGAT
TCATTTATTA TATTAATTTT AACTATA--- AGTTTATATT TAATAATAAA AAATAATATA
TATATAATAC CATTTAGATA TCAATATATT TTTGAAATAG TATTAAATCA TTGAAAAACA
GTAATATTAG AAAATTTAAA TAAAAATAAT ATTTATTATT TTTTACCTTT ATGTACTTTA
TTTTTATTTT TATTTGGTGT AAATTTATTA GGTTTTTTTA CTTATACTTT TCCTACTACT
ACTCATATTT TTATAACTTT TGGTTTAGCT TTTTCTATAT GATTAGGAGT AATAATTTTT
GGATTTTATA ATTATAAATT ATCTTTTTTT AGTATTTTCT TGCCAAATGG CTCTCCATTA
GGATTAGCTC CATTATTAAT TACTATAGAA ATTGCTAGTA ATATATCTAG ACCTATAGCA
CTTGGGATGA GATTAGCTGC TAATTTAACT GCTGGTCATA TTTTAATGGC TATATTATCT
GATTTTAGTT CAAAATTATT ATATTTTACT TATGGTTTAT CAATTATATT TCCATTTTTA
ATTATAATAT TTATGACTAT TTTAGAAATA GGTGTATTGG TAATTCAAGC TTATGTATTT
TGTTTATTAT CTATGATTTA TATAAAAGAT AGTATAGAAC TTCATATG-- -TCTCAATTA
GATTTAAGTT TAGCATTAAG TCAATTATTA GGTTTATTTC TAATATTATA TATATATTAT
ATTTTTATT- --AATGATAT TATAATAAAA TATTTTTATA TAGAACAATT TAGTA---AA
AAAAATATTA TGAGAATAAG AAAAGAAAAT CCAATTTTTT CAAGTTTAAA TTCAGTTTTA
ATAGATTTAC CATCACCTTC AAATATAAGT TATTTTTGAA ATTTTGGTTC TTTATTAGGA
TTATGTTTAA TAATTCAAAT ATTAACAGGA ATATTTTTAG CAATGCATTA TTGTGCTGAT
GTTAATCTAG CATTTTTATC AATAGCTCAT ATATTAAGAG ATGTTAATTA CGGTTTTTTT
TTGAAATATT TACATGCTAA TGGAGCCTCT GCTTTTTTCT TTTGTGTATA TATACATATT
GCTAGAGGAT TATATTATAG TAGTTATTTA AAATATCATT TATGATTTTC AGGTATTTCA
ATTTTTTTAA TAATGATGAT TACAGCTTTT ATAGGTTATG TATTACCT-- -TGAGGTCAA
ATGTCATTTT GAGGAGCAAC TGTAATAACT AATTTTTTAT CTGCTATACC TTATATAGGA
CTAGATATAG TACAATGAGT ATGAGGAGGA TTTAGTGTTA ATAATGCAAC ATTAAATAGA
TTTTTTAGTT TACATTATTT ATTTCCTTTT ATTTTAACAG GATTAATTAT AATTCATTTA
GTATTATTAC ATACTGCTAC TTCTAATAAT CCTTTAGGAA TAAATTCTAA TTCAGATAAA
ATACCTTTTC ATAATTATTT TATATGAAAA GATTTATATG GGTTTTTATT TTTATTTATA
TTAATTTCAA TATTTGTATT TTATTACCCT AATATTTTAG GTGACCCTGA AAATTTTATA
AATGCTAATC CATTAGTAAC TCCTGTTCAT ATAATGCCAG AATGATATTT TTTATTTGCT
TATGAATCAA TATTTAAATA GATGAATATT TTCAACTAAT CATAAAGATA TAGGTACTTT
ATATATAGTT TTTGGAATTT TTTCAGGAAT GATTGGAACA TCATTAAGTA TGTTAATAAG
GTTAGAATTA GCTGGACCTG GTTCAATGTT AAATGATAAT CATTTATATA ATGTTATAGT
ATCTGCTCAT GCTTTAATAA TGATATTTTT CTTAGTAATG CCAGTAATGT TAGGAGGTTT
TGGAAATTGA TTTGTTCCTT TATATATAGG AGCTCCAGAT ATGGCATTTC CTAGATTAAA
TAATTTAAGT TTTTGATTAT TACCCCCAGC TTTATTACTA TTATTAGGAT CTTCTTTAAT
AGAACAAGGT GCAGGAACTG GATGAACAGT TTACCCTCCT TTATCAGGAC CACAAGCACA
TTCAGGAGGT TCAGTAGATT TAGCTATATT TAGTTTACAT TGTGCAGGTG CTTCTTCTAT
AATGGGAGCT ATAAATTTTA TAACTACTAT TATTAATATG AGAGCTCCTG GAATGACATT
CGATAAATTA CCTTTATTTG TATGATCAAT ATTAATTACA ACAATATTAT TATTATTATC
ATTACCTGTT CTAGCAGGAG CAATAACTAT GTTATTAACT GATAGAAATT TTAATACAAC
ATTTTTCGAT CCAGCTGGTG GAGGTGATCC AATATTATAT CAACATCTGT TATAAAGATG
GAGCTGAAAT TAATCAAATT GATTTTCAAG ATGTTGCTTC ACCTGTAAGT GAAAAATTAA
TTTTTTTTCA TGATAATATA ATGTTTATAT TAATTTTAAT AACAGTATTA GTAGGATGAA
TGATGTTATT TTCTTTTTTA AATAAACAAT ATTATAAATA TTTAATTGAA GGAACTTTAA
TAGAAATAAT ATGAACTATA ATTCCAGCTA TTATTCTTAT TTGTATTGCT TTTCCTTCTT
TACAATTATT ATATTCTATG GATGAAGTAA TTGATCCTTC ATTAACTATA AAATCTATAG
GTCATCAATG ATATTGATCT TATGAATATT CTGATATAGA TGAAGATTCT ATAGAATTTG
ATTCTTATAT GGTACCTACA TTAGATTTAG AATTAGGTGA TTTAAGATTA TTAGAAGTTG
ATAATAGAAT AGTTGTTCCT GTAAATACAC AAGTTAGAAT TGTTGTAAGT AGTAGTGATG
TTATTCATTG TTTTGCTATA CCTTCTCTAG GTGTTAAAGC TGATGCAGTT CCTGGTAGAT
TAAATCAAGT TAGTTTTTTA ATAAAAAGAC CTGGTGTTTA TTATGGACAA TGTTCAGAAT
TATGTGGTTC AGAACATTCT TTTATGCCTA TTGTTATTGA AGGGGTTTCT CAAGAAAAAT
TTACTAATTG AATATTAGAA AAAATATTAT CATCCATATC ATTTAGTTGA TCCAAGTCCT
TGACCTTATG TAATGTCATG TGCGGCTTTA TTAACAACAA CTGGTGCAGT TGTTTATTTT
CATTATAGTT ATTTTTTTTT ATTATTTTTA GGTTTAATAT CAATAAGTTT ATGTTTATTT
ATATGATTAA AAGATGTTAT AAGAGAAGCA ACATTTCAAG GTCATCATAC TAAAATCACA
GTTTTAGGTT TAAAAATTGG TTTTTTATTG TTTATTATTT CAGAAATTTT ATTTTTTTTT
TCTTTTTTTT GAGCT---TT CTTTCATAGT AGTTTATCAC CTTCTATTGA AATAGGTGTT
TGTTGACCTC CTATAGGTAT AAATGCTTTA AATCCTTTTT CTGTACCTTT ATTAAATACA
ATAATTTTAT TAAGTTCTGG GGCTACTGTT ACTTGAGCTC ATCATAGTAT AGTTAAAGGT
GATAGATATA ATTCTTTACA AGGTTTAATA TTAACTGTTA TTTTAGGTTT AATATTTACT
TTATTACAAG TTATTGAATA TTTTGAAGCT CCATTTAGTA TAGCAGATTC TGTTTATGGA
TCAACTTTTT TTGTAGCTAC AGGTTTCCAT GGATTTCATG TAATAATAGG TACAATATTT
TTATTTATAT GTTTATTAAG ATTAAATAAT TTTCATTTTA CTAGAACACA TCATTTTGGT
TTTGAAGCAG CATCATGGTA TTGACATTTT GTAGATGTTG TTTGATTATT TTTATATGTT
TGTATTTATT GATGAGGATG T---ATGAGT TTTATTATAA ATATTATTTT TGAAATTATA
AAGTTTATTA TAATAATAGT ACCGGTTTTA ATATCAGTAG CTTATTTAAC ATTAGCTGAG
AGAAAAATTT TAGGTTATTC T---CAAACT AGAAAAGGTC CTAATATTGT AGGTATATAT
GGGTTATTAC AACCATTAGC AGATGGAGTA AAATTATTTT CTAAAGAAAT AATAATACCA
AATCACGTTA ATTTATTTTT ATAT---TTT TTTGCTCCTA TTTTATCTTT ATCTTTAGCT
TTATTAATAT GATCAATTTT ACCTTTAGGT TATTCTTTAA TATTAATTGA TTTAGAATTA
GGAATATTAT TTATATTAGC AATTTCTTCT ATAGGAGTTT ATGCTATATT AATGTCAGGT
TGATCTAGTA ATTCAAAATA TGCTTTTATA GGAGCTTTAA GAGCAACAGC TCAAATGATA
AGTTATGAAG TATCTATAGG ATTAATATTA ATATGTGTAA TATTATGTTC TGGATCTTTT
AATTTAAATA TTATAATTAA TTCTCAATTT CATTCTATTT GATATATTAT ACCTCTTTTA
CCAATAGCTT TAATGTTTCT TATTTCATGT TTAGCAGAAA CTAATAGAGC ACCTTTTGAT
TTAACAGAAG GAGAATCAGA ATTAGTTTCA GGATATAATA TTGAATATTC TTCAATGTCT
TTTGCTTTAT TTTTTTTAGC TGAATATTCA CATATTATAT TTATGAGTTT TTTATTTACT
TTATTATTTT TAGGAGGTAT TTATAAAAAC ATTTTTAATT ATATTCTTTT TTATATGAGT
AAGAACTTCA TTTCCTAGAT TAAGATATGA TCAATTAATG TCTTTATTAT GAAAAACATA
TCTACCTTTA AGTTTATCTT TTATAATAAT AATAAATTCA ATTTTATGAT CAATAAATTC
ATCTTCTATT AATATTTATA ATATTAGGAT CTATAATCAT AATTTTAAGT AATAATTTAA
TTTATATTTA TATTAGTTTA GAATTACAAA CTTTTAGTAT ATTTATTTTA CTATCTAGTA
ATAATGAATC TATGAAAAGT TCTGAAAGTG GATTAAAATA TTTTATATTA GGATCTATAT
CATCTGGTTT TTTTCTTTTA TCATTAATGT TAATATATTT ATTTAATGGT AATTTTATAA
TTAATAATTT TATCTATTTT ATTTAAATTA AGTCTATTTC CTTTTCATTT CTGAATTCCA
GATATATTTG AAGGATCAAA TAAATTTTTA ATTTTTTTCA TAGGATCTTT TCCAAAAATA
AGTATATTAT TATTTTTAAT AAAATTTTTT ATTACTATCT TCAATATGTT CAATAATAAT
AGGAACTTTT GGAGCTTTAA ATCAAAGTAA AATAAAAAGA TTAATTGCAT ATAGTGGAGT
ATCTCATATG GGTTTATGTA TATTAACTTT AACTATGATA AATAAAACAG GTATAGAAAT
ATCAATTAAT TATTTTATTT TTTATTTAAT TGGATTTACA TCAATAATTA TGATTATGAT
TAATTTATCG AATAAAGAAA ATATATTTAT TTATGAATTT AGCTTTATCA TGAGGATTAA
TATTTTTATC TTTAGGAGGA CTTCCTCCTT TTTCTGGATT TTTAGCTAAA TGATGAACTA
TTATTTTCAT AATAAAATAT AAGTTTATTA TTATATCTTT AATAATAATA TTGTTTTCTT
CTATAAGTAT GTTTTATTAT TTAAATATTT TAAAAATTTC TTATTTACAA AAATTATCTT
CATTTAAAAT TTGAGAAAAT ATATTTTGGT TTAAATTTAT ATATTATTTT ATTTATAATA
ATTAATCCTT ATTTTTTTAT AAATTTATTT ATTTTA---- ---------- ----------
ATGAATTTAG AATTATTACT AATAATTTTT CCATTAATAA TAAGTATATT TTTATCAACT
ATAATATCAA TATTATCTTA TTTATTATCT GAAAAATCTC CTGATAAAGA AAAAGTTTCA
GTTTATGAAT GTGGATTTGA TCCTTTTCAT AATCCTGGTG AACCTTTTTC TATAAGATTT
TTTTTAATAG CTATATTATT TTTAATTTTT GATTTAGAAA TTTCATTTTT ATTTCCATGA
TCTAATTCAT CTTTTATAAT TGATTTAAAA GCCCAAATAT ACATATATTT ATTTATTTTA
ATATTAGTTA TAGGATTAAT TTATGAATGA ATAAAAGGAG GTTTAGAATG AGAA------
ATGATAATAA TTTTAATTAT TATACCTTTT ATATCTATTT TAAATTTA-- -ATATTAATA
AATAGGAATA ATATAAAAAA ACTTTATTTT TCTTCTTTAT TTTGATCTAT TTTTCAAATT
GAGGAAACTT ATTATTTATG ATTGATGGTA TTAGTTTAAT TTTTATAGGA TTAAGTATAA
TATTAATTCC TATTTGTATT ATTATAAGTT TTAAAATTAT AAAATTTTTT ATAAAAGAAT
TTTTAATATG TTTATTTTTT ACATTGATTT TATTAATAAC AGTATTTTCA ATTATGGATA
TATTAGGATT TTATATATTA TTTGAAATTA TTTTAATACC AATGTTTTTT ATTATAGGAA
TATGAGGATC AAGATTAGAA AAAATTAAAG CAGCTTATTA TTTTTTTTTC TATACATTAT
GTGGTTCTTT ATTATTATTA ATAAGTATAT TTAAATTATA TTCTTTAATA GGTTCTACTA
ATTATTTTAA TTTAATTATA TTAGTTTTAC CTGAAAATTT ACAATATTGA TTATTTATAG
GATTTTTTTT TAGTTTAGCT ATAAAAATTC CTATGTTTCC TTTTCATATA TGATTACCTC
AAGCTCATGT CGAAGCTCCA ATAGCAGGTT CAATTTTATT AGCAGGAATT TTATTAAAAT
TGGGGGGATA TGGATTTATA AGATTTTCTT ATCCTATCAT TCCTTTAGCT TCAAATTATT
TTAATCCAAT TATTATTACT TTAAGTTGTA TTGCTATAAT TTATGGGGGT TTAACAACCT
TTAGACAAAA TGATATAAAA AGATTAATTG CTTATAGTAG TGTATCTCAT ATGGGATTAG
TTACTTTATC AATATTTACC CATTCTATAG AAGGAATAAT AGCTTCTATT ATAATGATGG
TTGCACATGG AGTAGTGAGT TCAGGATTAT TTATGACAAC ATCAATATTA TATTCAAGAT
TACATACAAG ACTTATTAAA TATTATAAAG GTTTAACTTC TATTATGCCA ATATTTTCAA
CTATAATGAT AATTTTAATA TTAGGAAATA TATCATTTCC TTTAACTATA AATTTTATAG
CAGAATTTTT ATCCTTATTA TCTATTACTA ATTATAATTT TTTTACAGGA ATAATAGTAG
GAATAGGAAT TTTTATTGGT ACATTATATT CTTTATTTAT TTTCAATAAA ATGTTTTTTG
GTCAATTAAA TAATTTTACA ATAAAATTAA GAGATTTATT ATATTTTGAA TATCAAAGTT
TTTTACCAAT AATATTTTTT ACTATTTTTT TAGGTATATA CCCAAATATT TTATTTAATT
ATATCAATAA TAATGTTTAT ATTAAGTATA ATAGGAATGA TCATTAATAA AAAAAATATA
TTAATTATAT TAATTTGCTT AGAATTAATG TTATTATCAT TATCATTAAA TTTTTTAATA
ATAGGATTTA TTAATAAAAA TTTATTCGGA TTATTTATTT CTTTATTTAT TATTACTATA
GCAGCTGTTG AATCTGCAAT TGGTTTATCT ATAATAATAT CTTTTTATAA AATAAAAGGT
TCAATATCTT TAAGATTTAT TAATTTATTA AAAGGAATGA TTCTAATTTT AATATTTTTA
CCTTTATTAA ATTTTTTTAA TTGTTTATTG TTTGGTAGAT TAATAGGAAT TAAAGGTTCT
AAAATAATTT CTTGTTTAAT TTTATTTTTA ACATTTTTTT TATCATTAAT AATTTTTAAA
GAAATTTTTA CTTATAATAT AGAAATAAAT ATAATTGGTT TTAATTGATT TAATTTAGGT
TTATTAAATT GTTTATTTTG TTTTAAAATT GATAAAATTG TTATATCAAT GTTAATATTA
GTTAATTCAA TATCTTTTTT AGTTCATTTA TATTCAATTT CTTATATGGA TGGTGATCCT
CATTTATGTA GATTTATGTC ATATTTATCT TTATTTACAT TTTTTATGAT AATATTAGTA
ACTTCAAATA ATATTTTACA ATTATTTATA GGATGAGAAG GAGTAGGTTT GTGTTCTTAT
TTATTAATAA ATTTTTGATT TACAAGAATA CAAGCTAATA AATCAGCAAT AAAAGCAATG
TTAATTAATA AAATTGGTGA TATAGGTTTA TTATTAGGAA TTATAATTTT ATGAGATAAA
ATTGGTAATT TTAATTATCA AACAATTATT GTTATTAATA GGTGTTATGG GTAAGTCAGC
TCAAATAGGA TTACATATGT GATTACCTGA TGCTATGGAA GGTCCTACAC CTGTATCAGC
TTTAATTCAT GCAGCTACAA TGGTTACTGC AGGAGTATTT TTAATTATAA GATTATCTCC
TTTATTTGAA TGTTTACCTT CTATTTTAAT TTTAATAATT TTATTAGGAA GTTTAACTGC
ATTTTTTTCA TCAACTATAG GTTTAATGCA AAATGATTTA AAAAAAGTTA TAGCTTATTC
AACTTGTAGT CAATTAGGAT ATATGATTTT AATTTGTGGA TTTTCTTATT ATAATTTATC
TTTATTTCAT TTAATTAATC ATGGTTTTTT TAAAGCATTA TTATTTTTAA GTGCTGGATC
TATAATTCAT TCAATAATTG ATGAGCAAGA TATGAGAAAA TTTGGAGGAT TAATAAATTT
TAACCCTATA ACTTATGTAT GCTTATTAAT AGGATCTTTA TCATTAATGG GATTACCATT
TTTAACTGGA TTTTATTCTA AAGATTTAAT TATAGAATTA GTTTATGGTT CTTTTAAAAT
AAAATTTGCT TTTATTTTAA GTATAATATC TGCATTTTTT ACTGCATTTT ATTCTTTTAG
ATTAATTCAT TATTCTTTTA ATTCTGATAT ACAAGGAAAT AAAAATAATT ATAAATTTAT
TCATGAAAGT AATAATATAA TTTTATTATC ATTGTTAATA TTATTAATAA TGAGTATTAT
AAGTGGATAT TTATTTCAAA ATTTACTTTT AAATAATTTT AAACCACCTA TAATTCCACA
ATTTTATAAA CTATTAACTT TAATTTTAAC TATAATTGGT TTATTTTATG CAATTTTAAT
ATTATTAAAA TATCATTATG ACATAAATTT TATAATTTTA TTAATTATTC TTGATATTTT
GATTATATAA TAAATTATTT TATAATTAAA CCTTTAATTG TAATAGGTTT TAATATAACC
TATAAATTTA TTGATAATCA AATATTAGAA AAATTTGGTC CTAATAATAT AAAAGATAAA
TTAATAATTA TTATTAATAA TATAAGTAAA ATTCATAATG GTAAATTATT TATATATATT
TATATTATTA TCATATGAAT CAATTATTTA TTTTTTTATC AATATTAATA ATAATTACTA
CTTTTATGAC AATTATATCA TTTAATCCAA TGCATTCTAT ATTTTGATTA GTAATAGTAT
TTTTATTTTC TTCAATATTA CTATTAATAT TAAATTATGA ATTTTTAGGT TTTATGATTA
TAATTATTTA TATTGGTGCT ATATCAATAT TATTTTTATT TGTAATAATG ATGTTAGATA
TTTTTCAAAT TAGTAAAATT ATA---AATT TTAACAATAT TTTACCTTTA TTATTTTTTT
TACTTATTCA ATTTAAATTT AATAAGTAAT ATTTTATATA ATGATTTTGG GTTAGTTTTT
ATTTTATTAA GTTTAATTTT ATTAATTGCT TTAATAGGAG CAATATTATT CAAAGAAACA
AATTTTATTA ACTCAACATC AAAG
>JN700959
GTGGCTTCTT ATTTTGATCA ATTTAGTGTT ATCTCACTTC TAAGCTCTTG GTTTACTAAT
GTAAGTGTTG GATTTATTAT CTTCTTT--- GTTTGTATCT TGATGTTGAA ACCATCTCCT
AAGTTGGTCC CCAATAGGAT TGATGTTATT TGGTCGGCTA TAGCAACACA CTGAAAAGAA
GTTGTTAAGG ATAATGTAGG CAAGGATGGC TACGTGTTTA TTCCCTCTCT TATGGGCCTA
TTCAGCCTTC TTTTTATAGT CAACTTGTTA GGGTTCTTTC CTTACGTGTA TACAATTGCA
GCACAAGTAG TAATTACATT TACTTTGTCT TTTACTATTG TCCTATCTAT TACAGTATTA
GGGATTATTA AGTTTAGGGC TTCTTTCTTT AGTATGTGGG TTCCCTCTGG GGCGCCTATG
ATTCTAGCTC CTCTACTAGT AGTTATCGAA ACGCTAAGTT ATTTCTCTAG AGCCCTATCC
CTAGGGTTGA GACTTGCGGC CAACCTATCT GCTGGTCATT TGCTAATGGT TATTCTAGGT
AGCTTTACGT TTCAACTGGC CTGTGCCCAA GTGTGATCTC TCACTTCAGT GGCTCTATTT
ATTTCTCTAT TTGTGGTTGT ACTGGAAATA GCTGTGGCTG CTATCCAGGC TTATGTGTTT
TGTTTATTGA CGGCTGTGTA TATATCAGAC GCTTATAACC TTCACATG-- -CCCCAACTA
GAGGTAATTA CTTTTGTATC TCAGTATCTG TGGTTAACTA TTTCTCTTCT GTTTTCTTTT
GTTGTTCTGG GGGGATTCAT TTATCCTCTT ATAGTAAAAT CAATAATTCT TAGTA---AA
GAAAATGTG- ---------- ---------- ---------- ---------- ----------
---------- ---------- ---------- ---------- ---------- ----------
---------- ---------- ---------- ---------- ---------- ----------
---------- ---------- ---------- ---------- ---------- ----------
---------- ---------- ---------- ---------- ---------- ----------
---------- ---------- ---------- ---------- ---------- ----------
---------- ---------- ---------- ---------- -----CCA-- -TGGGGTCAG
ATGTCCTTTT GGGGGGCGAC CGTTATTACC AACCTTGTAT CTGCTGTTCC CTACATCGGA
GATTTTATTG TACAATGAAT TTGGGGAGGA TTCTCTGTAT CTAATGCTAC GCTCAATAGA
TTCTTCAGCC TTCACTACCT GTTCCCCTTT GTTCTCGCAG CTCTTGCTCT TGTTCATTTA
ATAGGGTTAC ATCAGGATGG ATCGAACAAC CCGGTCGGTT TGCGGTCCGA TATAGACAAG
CTCCCTTTTC ATATATACTT TTCTACAAAG GATATCTTTG GTTTTGTAGC GCTAGGTGCT
ATTCTAGTTG GAATAGTTCA TTTTGCCCCT AATATACTTA ACGACCCAGA AAACTTTATC
TCTGCTAATC CATTAGTAAC GCCTAAGCAT ATCCAGCCTG AATGATAC-- ----------
---------- ---------- ---------- ---------- ---------- ----------
---------- ---------- ---------- ---------- ---------- ----------
---------- ---------- ---------- ---------- ---------- ----------
---------- ---------- ---------- ---------- ---------- ----------
---------- ---------- ---------- ---------- ---------C CAAGACTTAA
CAATATTTCT TTTTGGCTTC TTCCTCCGTC TCTGTTCCTT CTTCTTTCTT CTTCCCTAGT
AGAGCAGGGA GCTGGTACAG GCTGAACCGT CTACCCTCCT CTCTCTTCCA TTCAATTTCA
CTCGGGTGGC TCTGTTGATT TGGCTATATT TAGCCTCCAT TTGGNTGGTG CTTCTTCACT
TCTAGGTGCT ATGAACTTTA TTACAACCAT ATTCAATATG AGGGCACCAG GTGTTACTCT
GGATAGAATG CCTCTGTTTG TGTGGTCGGT ATTAATAACG GCTTTCCTCC TCTTACTCTC
TTTACCCGTA CTAGCAGGTG CGATAACGAT GTTGCTTACA GATAGGAACT TCAATACAAC
CTTCTTTGAT CCAGCTGGGG GTGGAGACCC TATTCTATTT CAACACTTGT T---------
---------- ---------- ---------- ---------- ---------- ----------
---------- ---------- ---------- ---------- ---------- ----------
---------- ---------- ---------- ---------- ---------- ----------
---------- ---------- ---------- ---------- ---------- ----------
---------- ---------- ---------- ---------- ---------- ------ATAG
GGCATCANTG NTATTGGAGT TACGAGTACT CTGATTATGG TGAGGATTCT ATAGAATTTG
ACTCCTATAT GATTCCTACA GATGACTTAA AGGAGGGGGA TTTGAGGCTT CTTGAAGTTG
ATAATCGCTT AGTTGTTCCT GCTCAATCTA ATATTAGAGT ATTGGTTACA GGAGCTGACG
TTCTTCATTC TTTTGCTGTT CCTTCTCTAG GCGTTAAAAT AGACGCTGTT CCTGGTCGAT
TAAATCAGAC GAGCTTTTTC TCCAAGAGAG CAGGTGTTTT TTACGGCCAA TGTTCTGAAA
TATGTGGTGC TAATCACTCC TTTATGCCCA TTGTAGTAGA GGCGGTATCT TTAGAGAGAT
ACTTAAGCTG ACTTTCATTA AAAATACTAT CACCCTTACC ACTTAGTAGA CCCTAGCCCT
TGACCTTACT TTGGAGGAAC ATCAGCCCTC CTTCTCACTA CGGGATCTGT CCTCTATTTT
CACTACAGCC AAGGTTGGCT TCTTGGGTTA GGATTAGTTG GCTTAATCCT AACGATGATT
GTCTGGTGGA GAGATATAAT AAGGGAAGCA TCCTACTTAG GACTTCATAC AAGAATAGTA
CAGAGAGGGT TAAAGTATGG CATGCTATTG TTTATTCTCT CTGAAATATG CTTCTTCTTC
TCCTTCTTCT GGGCT---TT CTTCCATAGT AGCCTATCCC CCACCGTAGA AATAGGCGCT
GTATGGCCCC CCACGGGCAT ATTTGTGCTT AATCCCTTTG CGGTTCCTCT ACTAAACACA
GCTATTCTTC TCAGTTCGGG AGCTACCGTA ACCTGAGCAC ACCATGCCAT CATCAGCGGA
CAGAGAAGAG AATCAGTGCT AGGGTTATCC CTAACTGTAG GGTTAGGCCT TATCTTTACG
GGGTTGCAAG CTATGGAGTA CTTCGAAGCC CCATTCTCTA TTGCAGATTC AGTTTATGGG
TCAACCTTCT TTATGGCTAC CGGATTTCAT GGCTTTCATG TGATAATAGG GACATCTTTT
CTCGCTGTAT GCCTATGAAG GCTGGTCGGC CATCAATTTA CTAGGTTGCA CCACCTAGGC
TTTGAAGCTG CTAGTTGATA CTGACATTTT ---------- ---------- ----------
---------- ---------- ---------- ---------- ---------- ----------
---------- ---------- ---------- ---------- ---------- ----------
---------- ---------- ---------- ---------- ---------- ----------
---------- ---------- ---------- ---------- ---------- ----------
---------- ---------- ---------- ---------- ---------- ----------
---------- ---------- ---------- ---------- ---------- ----------
---------- ---------- ---------- ---------- ---------- ----------
---------- ---------- ---------- ---------- ---------- ----------
---------- ---------- ---------- ---------- ---------- ----------
---------- ---------- ---------- ---------- ---------- ----------
---------- ---------- ---------- ---------- ---------- ----------
---------- ---------- ---------- ---------- ---------- ----------
---------- ---------- ---------- ---------- ---------- ----------
---------- ---------- ---------- ---------- ---------- ----------
---------- ---------- ---------- ---------- ---------- ----------
---------- ---------- ---------- ---------- ---------- ----------
---------- ---------- ---------- ---------- ---------- ----------
---------- ---------- ---------- ---------- ---------- ----------
---------- ---------- ---------- ---------- ---------- ----------
---------- ---------- ---------- ---------- ---------- ----------
---------- ---------- ---------- ---------- ---------- ----------
---------- ---------- ---------- ---------- ---------- ----------
---------- ---------- ---------- ---------- ---------- ----------
---------- ---------- ---------- ---------- ---------- ----------
---------- ---------- ---------- ---------- ---------- ----------
---------- ---------- ---------- ---------- ---------- ----------
---------- ---------- ---------- ---------- ---------- ----------
---------- ---------- ---------- ---------- ---------- ----------
---------- ---------- ---------- ---------- ---------- ----------
---------- ---------- ---------- ---------- ---------- ----------
---------- ---------- ---------- ---------- ---------- ----------
---------- ---------- ---------- ---------- ---------- ----------
---------- ---------- ---------- ---------- ---------- ----------
---------- ---------- ---------- ---------- ---------- ----------
---------- ---------- ---------- ---------- ---------- ----------
---------- ---------- ---------- ---------- ---------- ----------
---------- ---------- ---------- ---------- ---------- ----------
---------- ---------- ---------- ---------- ---------- ----------
---------- ---------- ---------- ---------- ---------- ----------
---------- ---------- ---------- ---------- ---------- ----------
---------- ---------- ---------- ---------- ---------- ----------
---------- ---------- ---------- ---------- ---------- ----------
---------- ---------- ---------- ---------- ---------- ----------
---------- ---------- ---------- ---------- ---------- ----------
---------- ---------- ---------- ---------- ---------- ----------
---------- ---------- ---------- ---------- ---------- ----------
---------- ---------- ---------- ---------- ---------- ----------
---------- ---------- ---------- ---------- ---------- ----------
---------- ---------- ---------- ---------- ---------- ----------
---------- ---------- ---------- ---------- ---------- ----------
---------- ---------- ---------- ---------- ---------- ----------
---------- ---------- ---------- ---------- ---------- ----------
---------- ---------- ---------- ---------- ---------- ----------
---------- ---------- ---------- ---------- ---------- ----------
---------- ---------- ---------- ---------- ---------- ----------
---------- ---------- ---------- ---------- ---------- ----------
---------- ---------- ---------- ---------- ---------- ----------
---------- ---------- ---------- ---------- ---------- ----------
---------- ---------- ---------- ---------- ---------- ----------
---------- ---------- ---------- ---------- ---------- ----------
---------- ---------- ---------- ---------- ---------- ----------
---------- ---------- ---------- ---------- ---------- ----------
---------- ---------- ---------- ---------- ---------- ----------
---------- ---------- ---------- ---------- ---------- ----------
---------- ---------- ---------- ---------- ---------- ----------
---------- ---------- ---------- ---------- ---------- ----------
---------- ---------- ---------- ---------- ---------- ----------
---------- ---------- ---------- ---------- ---------- ----------
---------- ---------- ---------- ---------- ---------- ----------
---------- ---------- ---------- ---------- ---------- ----------
---------- ---------- ---------- ---------- ---------- ----------
---------- ---------- ---------- ---------- --GTAGGGTT ATGTTCTTAT
CTCCTTATAA ATTTCTGATT TACGAGACTG TTAGCTAACA CTTCAGCAAT AAAAGCAATG
GTAGTTAATA GAGTGGGTGA CTTTGGGCTG ATTCTAGCTA TGGCTCTTAT ATGGTCCTTA
TCAGGGTCAC TCTACTGGAC TTCT--TTCT CTTACTTGTA GGAGCTATGG GAAAATCAGC
ACAGATAGGT CTTCACACTT GGCTCCCTGA TGCTATGGAA GGCCCAACAC CA--------
---------- ---------- ---------- ---------- ---------- ----------
---------- ---------- ---------- ---------- ---------- ----------
---------- ---------- ---------- ---------- ---------- ----------
---------- ---------- ---------- ---------- ---------- ----------
---------- ---------- ---------- ---------- ---------- ----------
---------- ---------- ---------- ---------- ---------- ----------
---------- ---------- ---------- ---------- ---------- ----------
---------- ---------- ---------- ---------- ---------- ----------
---------- ---------- ---------- ---------- ---------- ----------
---------- ---------- ---------- ---------- ---------- ----------
---------- ---------- ---------- ---------- ---------- ----------
---------- ---------- ---------- ---------- ---------- ----------
---------- ---------- ---------- ---------- ---------- ----------
---------- ---------- ---------- ---------- ---------- ----------
---------- ---------- ---------- ---------- ---------- ----------
---------- ---------- ---------- ---------- ---------- ----------
---------- ---------- ---------- ---------- ---------- ----------
---------- ---------- ---------- ---------- ---------- ----------
---------- ---------- ---------- ---------- ---------- ----------
---------- ---------- ---------- ---------- ---------- ----------
---------- ---------- ---------- ---------- ---------- ----------
---------- ---------- ---------- ---------- ---------- ----------
---------- ---------- ---------- ---------- ---------- ----------
---------- ---------- ---------- ---------- ---------- ----------
---------- ---------- ----
>JN700963
ATGAGTTCTT ATTTTGACCA GTTTAACGTA ATATTATTAG CGGGTGAATT TGTCACTAAC
GTAACAGTAG GGGTAATTCT AGGATTT--- ATATTTATAG TTTCCCTATC TCCTACCTTT
AAAATAATTC CAAGCAGGGT AGATATAATT TGATCTGGTT TAATTGAGCA TTGATATGGG
TTAATCAGAG ACAATGTGGG AAAGGGAGGA GTTAAATATT TACCTGGTAT TTTAAGTCTA
TTTATATTTC TACTGTCTAT GAATATCATA GGGTTCTTTC CTTATACCTA TACCGTGACA
GCTCAAGTTT TAGTGACGTT TTCTTTATCA TTTACTATAG TTTTATCTGT TACAGTGTTG
GGAATACTCC GTTTCAGGTT AGATTTCTTT AGTATGTGAA TGCCCCAGGG GGCTCCTATG
GTATTGTCCC CACTATTAGT GCTTATAGAG ACCGTGAGCT ACTTTTCTAG GGCACTGTCG
TTAGGTTTAA GGCTTGCAGC TAACCTATCA GCTGGGCATT TATTAATGAT AATACTAGGG
AGCTTTACTT TCAAGTTAGG GTGCGCCGGG GTCTTGTCGT TAACTTCTAT TGCCCTATTA
ATAACTTTGT TTGTCATAGT GCTAGAGGTA GCTGTGGCAG CTATTCAAGC CTATGTTTTT
TGCTTACTAA CTTGTGTTTA CCTAGCAGAT ACAACGCACT TGCACATG-- -CCTCAGTTA
GATCTCGTTA CATTTATGTC TCAGTATCTT TGATTGTTGA TAGGAGGAAG TCTATTCTTT
ATCTATTTTA GCTCCGTTTT GATGTTTAAC CTAGTTGCCT CCTGGCAACT CAGTG---AG
GAAAATGTTT TACGTTTGAG GAAAAATCAT CCACTAGTCT CCATTGTTAA TGGTTTAGTG
GTTGATCTCC CTTCTCCCAG TAATATTAGT TACTTTTGAA ACTTCGGTTC TTTGCTGGGT
TTATGTCTAG TACTCCAAAT AGTCACTGGA GTCTTTTTAT CCATGCACTA TTGTGCGGAC
GTAAGCTTGG CTTTTTCTTC AATTGCCCAC ATACTAAGAG ATGTTAACTA TGGGTATCTG
CTTAAATTTT TCCATGCAAA TGGTGCCTCC TTGTTTTTTC TATGCGTATA TGCACACATA
GCAAGGGGAC TGTACTATGG GGGGTACAGT AGAGCAGCTG TTTGAAATGT AGGTGTTGTA
ATCTACTTAA TAATGATGTT AACAGCTTTT ATAGGGTATG TACTACCA-- -TGGGGGCAG
ATGTCTTTCT GAGGTGCAAC AGTAATCACT AACCTAGTTT CTGCAGTACC TTATATAGGG
GATTCCATTG TACAATGGGT ATGGGGAGGA TTCTCGGTAT CAAATGCAAC GCTAAATAGG
TTCTTTAGTT TACACTACTT GTTTCCCTTT GTGTTAGCTG CATTAGCAAT GGTTCATCTA
ATTAGTTTAC ATGAGGACGG ATCTAATAAC CCAATAGGAC TGAGGTCAGA TATCGATAAG
GTTCCTTTCC ATATCTATTA CTCTACTAAG GATATCTACG GGTTTGTCGT ATTGGGGTTA
ATAATCACGG GTTTAATTTA CTTATTGCCT AACATATTGA ATGACCCTGA TAATTTTATC
AAAACTAACC CCCTAATTAC TCCTGTCCAC ATTCAACCTG ATTGACATTT TATAGTGGCA
TA-------- ---------- ---------- ---------- ---------- ----------
---------- ---------- ---------- ---------- ---------- ----------
---------- ---------- ---------- ---------- ---------- ----------
---------- ---------- ---------- ---------- ---------- ----------
---------- ---------- ---------- ---------- ------TTTC CAAGGTTAAA
TAATATATCC TTTTGGTTAT TACCTCCCTC CCTGTTCCTA CTGCTAGCTT CTTCTTTGGT
AGAACAAGGT GCCGGCACAG GGTGAACGGT GTATCCCCCC CTATCAGCAA TTCAAGCTCA
CTCTGGAGGA GCTGTTGATT TAGCTATATT CAGCCTGCAC CTGGCTGGCG CCTCCTCCAT
CCTAGGGGCA ATGAATTTTA TTACAACTAT TTTTAATATG AGGGCCCCTG GAGTTACCTT
AGACAAGATG CCCCTATTTG TTTGATCGGT TCTTATAACA GCCTTCTTGT TGCTGCTCTC
ACTACCTGTC CTGGCGGGTG CCATAACTAT GCTTCTTACT GACAGGAATT TCAACACTAC
TTTCTTTGAC CCTGCAGGGG GAGGAGACCC AATCTTATTT CAACACCTAT T---------
---------- ---------- ---------- ---------- ---------- ----------
---------- ---------- ---------- ---------- ---------- ----------
---------- ---------- ---------- ---------- ---------- ----------
---------- ---------- ---------- ---------- ---------- ----------
---------- ---------- ---------- ---------- ---------- ----------
---------- -TATTGGAGC TACGAGTATT CAGACTATGG TGGGGACACT TTAGAGTTCG
ACTCTTATAT GGTACCCACG GATGACCTAG ATGTTGGAGA TTTTAGGTTG CTTGAAGTAG
ACAACAGGGT TGTAGTTCCT CTTAACACCC ATGTGAGGGT TTTAGTAACA GGAGCAGACG
TACTTCACTC TTTTGCTGTC CCATCTTTGG CTGTAAAGAT GGATGCTGTT CCCGGCAGAC
TTAATCAAAC CAGTTTTCTT ATAAAGAGGG CTGGTGTTTA TTACGGGCAG TGTTCTGAGA
TATGTGGTGC TAATCACTCT TTTATGCCCA TAGTTATAGA AGCGGTATCT TTAAATAGGT
ATCTAGATTG GATCTCTAAC TTAATATTAT CACCCTTACC ACTTAGTTGA CCCCAGTCCC
TGGCCTTATT TAGGGGGGGT GGCTGCCTTA TTAACAACTA CAGGATCAGT GCTTTACTTT
CATTATAGCT ATATATGGTT GCTGTCAATA GGATTGTTGA TGCTATCCCT GACCATGGTT
GTATGATGGA GGGATGTTAT TAGGGAAGCC ACTTATCTCG GCCTCCACAC AAAGATAGTA
CAAAGGGGGC TAAAATACGG TATGCTATTA TTTATACTAT CAGAAGTGTG CTTCTTCTTC
TCTTTCTTTT GGGCG---TT CTTTCACAGC AGTTTAAGCC CAGCTGTAGA TATAGGAGCA
GTGTGGCCCC CCACGGGGGT TGAGGTACTA AACCCCTTTG CGGTTCCCCT ATTAAACACA
GCCATACTTT TGAGCTCGGG GGCTACCGTT ACTTGGTGTC ATCATTCAAT CATAAGTGGG
GACAGAAGAG AATCAATATT AGGGCTCTCC CTAACTATTC TGTTAGGGGC CATATTCACC
TTCCTCCAGG CGGTTGAATA CTATGAAGCA CCTTTCTCCA TTGCAGATTC AGTGTACGGG
TCCACATTCT TTGTAGCTAC TGGATTTCAT GGTCTCCACG TAATTATCGG CACAACTTTT
CTTATGGTTT GTTGGTTTAG ATTAGTAAAC CATCAGTTTA CTAGATTTCA T---------
---------- ---------- ---------- ---------- ---------- ----------
---------- ---------- ----GTGGAA CTACTTCTAT GAGTACTTCT AGGGGTAGTT
AAGTGGCTAT TACTGGTTAT CCCTGTCTTA ATTTCAGTGG CTTACCTTAC TTTAGCTGAA
AGGAAGGTTT TAGGGTATAT G---CAAACG AGAAAGGGCC CTAATGTTGT CGGGGTCTAT
GGGTTGCTTC AACCTTTGGC TGATGGCCTT AAGTTATTTT CCAAGGAAAG TATTGTTCCC
TCTCAATCGA ACATCCTTAT TTAT---TTA TTCTCCCCTA TATTAGCTTT AACAATAGGA
TTAGCTAGTT GATCTGTAAT TCCATTAAAC CCAAGATCTT GCTTATCTAA CGTTAGTTTG
GGGATCCTGA TAATAGTAAT CCTATCTTCT ATTAGCGTT- ---------- ----------
---------- ---------- ---------- ---------- ---------- ----------
---------- ---------- ---------- ---------- ---------- ----------
---------- ---------- ---------- ---------- ---------- ----------
---------- ---------- ---------- ---------- ---------- ----------
---------- ---------- ---------- ---------- ---------- ----------
---------- ---------- ---------- ---------- ---------- ----------
---------- ---------- ---------- ---------- ---------- ----------
---------- ---------- ---------- ---------- ---------- ----------
---------- ---------- ---------- ---------- ---------- ----------
---------- ---------- ---------- ---------- ---------- ----------
---------- ---------- ---------- ---------- ---------- ----------
---------- ---------- ---------- ---------- ---------- ----------
---------- ---------- ---------- ---------- ---------- ----------
---------- ---------- ---------- ---------- ---------- ----------
---------- ---------- ---------- ---------- ---------- ----------
---------- ---------- ---------- ---------- ---------- ----------
---------- ---------- ---------- ---------- ---------- ----------
---------- ---------- ---------- ---------- ---------- ----------
---------- ---------- ---------- ---------- ---------- ----------
---------- ---------- ---------- ---------- ---------- ----------
---------- ---------- ---------- ---------- ---------- ----------
---------- ---------- ---------- ---------- ---------- ----------
---------- ---------- ---------- ---------- ---------- ----------
---------- ---------- ---------- ---------- ---------- ----------
---------- ---------- ---------- ---------- ---------- ----------
------GTGG AGGGATTGGT TTTAGTTTTG AGTATAACCT TTAGTGCTCT GCTGTCTGTG
GTAATTGGGT TCGCTGCTTG GTTCTTTTCT ACCAAAACCC CGGATAAAGA GAAACTGTCC
CCCTATGAGT GTGGTTTTGA CCCTATAGAC CAATTAGGTA ACCCAGTGTC TGTAAAATTT
TTCTTAATAG CTATCCTGTT TTTGGTATTT GACTTGGAAG TGGCACTACT GCTGCCCTGG
AGTAGAACTG TAGGGGCGAT TCCTCTTTAC AATCAAGGTC TAGTCTGGGT GTTTATATTA
TTTCTAGTTT GGGGGTTAGT ATACGAGTGA GTAGCGGGGG GACTTGATTG GGAG------
---------- ---------- ---------- ---------- ---------- ----------
---------- ---------- ---------- ---------- ---------- ----------
---------- ---------- ---------- ---------- ---------- ----------
---------- ---------- ---------- ---------- ---------- ----------
---------- ---------- ---------- ---------- ---------- ----------
---------- ---------- ---------- ---------- ---------- ----------
---------- ---------- ---------- ---------- ---------- ----------
---------- ---------- ---------- ---------- ---------- ----------
---------- ---------- ---------- ---------- ---------- ----------
---------- ---------- ---------- ---------- ---------- ----------
---------- ---------- ---------- ---------- ---------- ----------
---------- ---------- ---------- ---------- ---------- ----------
---------- ---------- ---------- ---------- ---------- ----------
---------- ---------- ---------- ---------- ---------- ----------
---------- ---------- ---------- ---------- ---------- ----------
---------- ---------- ---------- ---------- ---------- ----------
---------- ---------- ---------- ---------- ---------- ----------
---------- ---------- ---------- ---------- ---------- ----------
---------- ---------- ---------- ---------- ---------- ----------
---------- ---------- ---------- ---------- ---------- ----------
---------- ---------- ---------- ---------- ---------- ----------
---------- ---------- ---------- ---------- ---------- --TGTCTTTT
ATATTCACAG TGTTATTTTC AATAGCTATC TTAGGAATAA TAATAAATAG AGCCAGCTTA
ATCCTGGTCT TAATATGTGT AGAATTGATG CTTCTATCTA TTTCATTGAT GTTTGCATTT
TGTTCCCACT ATGTTGGTGA GGCTCTTCCT AGCTTTATTA TCATTGTGAT TATAACTATT
GCCGCTTCGG AATCAGCCAT AGGCCTGACC TTGATGGTAG CGTACTACAG AGTATCAGGA
CATATAACTG TTAAACTTAT GAATTTACTC AGAGGC---- ---------- ----------
---------- ---------- ---------- ---------- ---------- ----------
---------- ---------- ---------- ---------- ---------- ----------
---------- ---------- ---------- ---------- ---------- ----------
---------- ---------- ---------- ---------- ---------- ----------
---------- ---------- ---------- ---------- ---------- ----------
---------- ---------- ---------- ---------- ---------- ----------
---------- ---------- ---------- ------GAGG GAGTAGGGTT ATGTTCATAC
CTGCTTGTAA ACTTCTGGTT CTCTAGGATA CAAGCTAACA CTTCAGCCAT CAAAGCCATG
CTAGTCAACA GGGTTGGAGA TCTTGCTTTA ATAATTTGCA TGGGAATTCT GTGGGTGAAT
ATAGGTTCCC TAAGTTGGAG TGCCTTTCCT TTTACTAATA GGGGCTGCTG GGAAGTCGGC
TCAGCTAGGG TTGCACACAT GACTTCCGGA TGCTATGGAA GGCCACACAC CA--------
---------- ---------- ---------- ---------- ---------- ----------
---------- ---------- ---------- ---------- ---------- ----------
---------- ---------- ---------- ---------- ---------- ----------
---------- ---------- ---------- ---------- ---------- ----------
---------- ---------- ---------- ---------- ---------- ----------
---------- ---------- ---------- ---------- ---------- ----------
---------- ---------- ---------- ---------- ---------- ----------
---------- ---------- ---------- ---------- ---------- ----------
---------- ---------- ---------- ---------- ---------- ----------
---------- ---------- ---------- ---------- ---------- ----------
---------- ---------- ---------- ---------- ---------- ----------
---------- ---------- ---------- ---------- ---------- ----------
---------- ---------- ---------- ---------- ---------- ----------
---------- ---------- ---------- ---------- ---------- ----------
---------- ---------- ---------- ---------- ---------- ----------
---------- ---------- ---------- ---------- ---------- ----------
---------- ---------- ---------- ---------- ---------- ----------
---------- ----ATG--- TGGGTAGATA CTGTTTTGGG TTCAATTGTT TTAATTTCTG
GGGTCATGGT GATTTATAGT TTTAATCCGG TGTATAGTGT TGTGTGATTA GTTCTATCCT
TTTTGTTCTC CTCTGTATGG CTCTGGTGCT TCGGGTTAGA TTTTTTGTGT TTGGTTTTGA
TAATGGTTTA TGTAGGAGCC ATAGCAGTTT TGTTCGTGTT CGTGCTTATG ATGCTACCCA
CTAGCAAGAC CCCTTCAAGA GAG---GATT TAACCATGTT TGTGCCCTTA ATTGTTTTTC
TTCCTGTGAG TATTGACCAG TATATCTACT TTATTATATG GGCCTTTTGT TTCAGTTTTA
TTTATAGTAG GGTTGATCTT ACTGGTTTCT CTAGTAGCAG CCCTTATATT GTAAAAAACA
AGATAGTTTT GTTCAGGTTA GTAG
>JN700969
GTGGCTTCCT ATTTTGATCA ATTTAATGTT ATATTAGTAG TAGGGGAATA CTTTACTAAT
GTGAGCATTA GTATATTGTT TGGGGTT--- TTTTGTCTAT TGGCTGTTTC CCCGTCTCCT
CATTTGGTTC CTAATAGGGT GGACACTGTT TGGTCCATGC TGTTATATCA CTGAAGGGAA
CTTATTCTTG ATAATGTAGG TAAAGATGGA ATCAGGTATC TACCCGGTAT ACTGTCTTTG
TTTATTCTAC TTCTGATCTT AAACTTATTA GGGTTTTTCC CGTATACATA TACAGTAACA
GCCCAGGTAG TGGTAACCTT TGCTCTGTCT TTCACCATAG TAATGGCTGT TACAGTGGAA
GGAATATTAA AATTTAAGAT GGATTTTTTT AGTATGTGGA TGCCTCAAGG TGCTCCTATG
ATGTTAGCCC CCTTATTGGT AGTTATTGAA ACAGTAAGCT ATTTTTCCAG GGCTCTGTCT
CTAGGATTAA GGCTGGCTGC CAATATCTCT GCAGGCCATT TACTAATGCT GATATTAGGT
AGCTTTACTC TAAAGTTAGC CCTTGCTGGA GTTCTATCAT TAACCCTTAT TGCTCTAATT
ATTACAGTAT GTGTAGTCCT TTTAGAAGTT GCTGTTGCTG TTATTCAGGC TTACGTCTTT
TGCTTGTTAG TGTGTGTTTA CTTATCTGAT ACTACTAATC TACACGTG-- -CCCCAATTA
GATGTTGTTA CATATTTATC TCAGTATGTG TGGTTACTTT TAGGTATGCT TCTTATACTA
GTGTATGTGG GAAGCGGAAT GATTATAAGG CTGATAATTG CAAGTAAATT GAGTA---AG
AAAGTTGTTT TACGTCTAAG GAAAGAGCAT CCCATTGTAT CTATAGCTAA TGGGCTGATT
GTAGATCTAC CGTCACCTAG CAATATTAGT TACTTTTGAA ACTTCGGGTC TTTACTGGGG
CTATGTTTAG TAATTCAAAT AGCCACAGGT GTGTTTTTGT CCATGCACTA CTGTGCTGAT
GTTTCCTTAG CATTTGCTTC TATTTCTCAT ATCATGAGGG ATGTAAATTA CGGTTATCTT
TTAAAGTTTT TCCACGCTAA TGGTGCTTCT TTATTTTTCC TGTGTGTTTA TATTCATATA
GCTAGAGGGC TATATTATGG TAGTTATAGA AAACAAGCTG TTTGAAATAT TGGAGTTGTA
ATTTATTTGG TGATGATGAT CACTGCGTTT ATTGGCTATG TATTGCCC-- -TGGGGGCAA
ATGTCATTTT GGGGGGCAAC TGTAATCACA AACTTAGTGT CTGCAGTACC CTACTTAGGG
GACTCCATAG TTCAGTGGAT TTGAGGAGGA TTTTCGGTGT CAAACGCCAC GCTTAATAGA
TTCTTTAGTC TCCATTATCT ATTCCCTTTT ATATTAGCAG CTCTGGCTTT CACCCATCTT
ATTTCACTCC ATGAGGGGGG ATCTAACAAT CCGACTGGGG TTAGGTCTGA TATTGATAAA
GTTCCCTTTC ACACTTATTT TACTTATAAA GATTTATACG GGTTTATAGT GTTGGCTGTA
GTTATTACCT TGTTGGTATA TTTAGCACCT AATATACTAA ATGACCCAGA AAACTTTATC
AAGGCAAACC CTTTAGTAAC CCCCATCCAT ATCCAACCAG AATGATAT-- ----------
---------- ---------- ---------- ---------- ---------- ----------
---------- ---------- ---------- ---------- ---------- ----------
---------- ---------- ---------- ---------- ---------- ----------
---------- ---------- ---------- ---------- ---------- ----------
---------- ---------- --------GG TGCTCCCGAT ATGGCGTTTC CCAGGTTAAA
TAACATCTCT TTCTGGTTAC TACCCCCCTC TTTGTTTCTT TTACTGGCTT CTTCTCTTGT
TGAGCAAGGG GCTGGTACTG GGTGAACTGT ATACCCTCCT CTATCTTCAA TTCAGTCTCA
TTCGGGAGGA GCTGTGGATT TAGCTATCTT TAGTTTACAT CTAGCTGGCG CCTCTTCTAT
CCTAGGAGCT ATGAACTTTA TTACGACTAT TTTTAATATG AGAGCACCAG GAATAACGTT
TGACAAGATG CCTCTATTTG TGTGGTCTGT ATTAATAACG GCATTTTTAC TTCTTTTATC
TTTACCTGTT TTGGCAGGAG CTATCACCAT GCTTCTTACT GATAGAAATT TTAATACTAC
CTTTTTTGAC CCTGCAGGAG GGGGGGACCC AATCCTCTTC CAACACCTTT TTAGGCGATA
GCCCACAGCC TTGGCAACTA TCATTTCAGG ATGGGGCTTC CCCTGTTTCT GAAGAAATAA
TGTTTTTTCA TGACAAAGTT ATGTTTATAT TAACAATTAT TATTGTAGTT GTTCTTTGGT
TAATTGTCAA AGCCCTTTCT AATAGGTATT ATTATAAATA CTTGGTGGAG GGAACTACAA
TAGAGGTGGT TTGAACTTTA ATTCCCGCTG TTATATTAGT CTTTATTGCC TTTCCTTCTT
TAAAATTGTT GTACTTAATG GACGAGGTGA TAGAACCTTC AATAACTATT AAAGCTGTTG
GCCATCAATG ATATTGGAGT TATGAGTACT CTGATTATGG AGGAGAATCC GTTGAATTTG
ATTCCTATAT GATTCCTACA GACGAGCTTG CTTTAGGGGA CACAAGGCTA CTTGAGGTTG
ACAATAGGGT AGTAGTTCCT GTTTCCTCTC ATGTTAGAGT GTTAGTAACT GGGGCTGATG
TTCTCCACTC CTTTGCTGTC CCATCGCTTG CTATAAAGAT GGATGCTGTT CCTGGAAGAC
TTAATCAAAC TGGGTTCTTT ATAAAAAGAG CAGGAGTATA TTATGGTCAA TGTTCTGAAA
TATGCGGAGC TAATCACTCC TTTATGCCCA TAGTTATCGA AGCTGTCTCC TTAGGGCAGT
ATTTAACTTG GGTTAGTAAT TTAATATTAT CACCCTTACC ACTTAGTAGA TCCCAGCCCT
TGGCCATATT TTGGAGGAGT AGCAGCACTT CTCACTACTA CAGGATCCGT ACTCTATTTT
CACTACAGTT ATATATGATT ACTAAACGTA GGCTTATCTA TGTTGGTAAT AACGATGGTT
GTTTGATGGA GAGATGTTCT TAGAGAAGCC ACCTACCTAG GGCTTCACAC AAGAATAGTT
CAAAGAGGAT TAAAATACGG AATGCTATTA TTTATTTTAT CTGAGGTTTG TTTCTTTGTA
TCATTTTTCT GAGCA---TT CTTTCACAGT AGTTTAAGCC CTGCTATTGA TATAGGAGCG
GTGTGGCCTC CTACAGGCAT TAATGTACTA AACCCTTTTG CTGTTCCTCT TCTCAATACA
GCTATTCTTC TAAGCTCAGG AGCTACAGTC ACTTGAGCCC ACCACGCAAT AATTAGCGGA
GAACGAAAAG AGTCAATTGT AGCCCTAGCT ACAACTGTTT TACTAGGGGG AGTATTTACT
TTGCTTCAAG CAGCTGAATA CTACGAAGCT CCATTTTCTA TTGCAGATTC TGTTTATGGG
TCCACATTTT TTGTGGCAAC AGGATTTCAT GGTCTCCATG TTATTATAGG GACTACGTTC
TTAGTTGTAT GTTTAGTAAG GCTTATAAAT CACCAATTCA CTAGACACCA CCACTTAGGC
TTCGAGGCAG CTAGCTGGTA TTGGCACTTT GTGGATGTGG TTTGACTTTT TCTTTATGTA
TGTATATATT GGTGAGGTTC TATGATAGAG GGACTTAAGA TTATTTTATT ATTAGCAGTA
AAATGGGTTT CTTTAGTTGT TGCAGTACTA ATTGGAGTAG CTTTTTTAAC ACTGGCAGAG
AGGAAGGTAC TAGGGTATAT G---CAATCT AGGAGAGGTC CAAATGTTGT AGGGGTTTAT
GGTTTACTGC AGCCTCTGGC TGACGGTTTA AAGCTCTTCT CTAAAGAGAG TATAATCCCA
TCTCAAGCAA ATCTACTACT ATAT---TTT CTATCCCCGG TCTTAGGATT GACCTTAGCT
TTGATTTCTT GGAGTGTAAT TCCTTTAAGT AAATATTCCT CACTAGCTGA CATTAACTTA
AGTTTATTAA TAATCTTGGT TATTTCCTCC GTGGGAGTTT ACTCCATCTT AATGTCTGGT
TGATCTAGCC ACTCAAAGTA CTCCTTTATC GGAGCTTTAA GAGCAGCAGC TCAGATGATT
AGCTATGAAA TATCACTTGG TTTAATAATG ATGGGAATTA TAATTATAGT AGGGTCATTT
TCTTTATCTA AAATAGTGTT TTACCAACAA CTTCAATGTT ACTATCTCTG GCCCTTGTGG
CCAATATTTT TAATGATGGT AGTCTCGTCT CTAGCAGAAA CTAATAGAGC TCCCTTTGAT
CTGACTGAGG GAGAATCTGA GCTGGTATCA GGATTTAATG TTGAATATGC TTCCATGTCT
TTTGCCTTGT TTTTCCTTGC TGAATACAGC CATATAATAT TGTCCTGCGT ATTAATAGTA
CTGTTGTTTG GAGGAGGTCT TAGTAAAAGT AGCTATGTTA GTGTTCCTAT TTTTATGGGT
GAGAGCCTCG TTCCCTAGAA TAAGATATGA CCAGCTAATG CATCTTTTAT GGAAAGCCTA
CTTACCCTTA AGCATCTCCT TCGTAGTGTT AATAAGTTGT ATATGTTGGT CTCTAAACGC
TTTATC---- ---------- ---------- ---------- ---------- ----------
---------- ---------- ---------- ---------- ---------- ----------
---------- ---------- ---------- ---------- ---------- ----------
---------- ---------- ---------- ---------- ---------- ----------
---------- ---------- ---------- ---------- ---------- ----------
---------- ---------- ---------- ---------- ---------- ----------
---------T TAGTAGTAGC TAAGGTGATT ATTGCTGTTC ACGTCTCTGT CTATACTTGT
GGGATCAATA GGAGCTATAA ATCAATCTTC TTTGCTTAGG TTTATAGCTT ATAGCGGTAT
TTCTCATATA GGGTTTGTTT TATGACCTTT AAGTTATATG TCTTCCGGAT CTTGGTCTGT
GTCTATTTTT TATTTAGTAA TTTACTTACC CTCAGTTGTT GTAATTGCTG GAATTACTAG
TTAT---TTA AATCTTAAAT CTCCTCTTAT TGTGAGCTTT TGCTTTTACT CTGGGAGCAG
CTTTTCTTTC TCTAGGAGGT ATTCCTCCTT TATCGGGGTT CTTGGGAAAA TGGTTTGTTA
TCCAACAAGG AATAAACTAT CACACTTACT GAGTGGTGTT TATAGCTGTT GTTTTTAGTG
TTTTGACTGT TTCTTATTAT TTAAGAATAG TAAAGTTGAT CTATTTCCAA GATAGAGGGG
ATATTTTAAC TTGGTCTAGT AGTCTTAGGA GTTAATGTTT TTATAATGGT GGCTGTTATT
ACTAATCCTT TTCCTCTAAT AAATATAATT AATTGATTTT GTTATAGT-- ----------
------GTGA ATCAATTATC GATGTTGATT AGTATTTTAT TAAGTTCTTT TTTATGCTCC
ATTATAGCAG GGGCGGCTTG ATTATTAACT AATAAGTCTC CTGATAAGGA AAAGTTGTCT
CCTTATGAAT GTGGGTTTAA CCCATTTAAT CAGTCTGGTC ACCCAGTTTC TATAAAATTC
TTCCTTATAG CTATCCTATT TTTAGTGTTT GACCTAGAGG TTGTTTTAAT TCTACCATGA
AGCGTAACTA CGGGCCTTAA TTTTGTTTTA AGTCAAACTA TGGTTTGGGG GTTTATAATA
TTTCTGGCTT GGGGGCTTGT GTACGAATGA CTGGCAGGGG GTCTTGAATG GGAA------
---------- ---------- ---------- ---------- ---------- ----------
---------- ---------- ---------- ---------- ---------- ----------
---------- ---------- ---------- ---------- ---------- ----------
---------- ---------- ---------- ---------- ---------- ----------
---------- ---------- ---------- ---------- ---------- ----------
---------- ---------- ---------- ---------- ---------- ----------
---------- ---------- ---------- ---------- ---------- ----------
---------- ---------- ---------- ---------- ---------- ----------
---------- ---------- ---------- ---------- ---------- ----------
---------- ---------- ---------- ---------- ---------- ----------
---------- ---------- ---------- ---------- ---------- ----------
---------- ---------- ---------- ---------- ---------- ----------
---------- ---------- ---------- ---------- ---------- ----------
---------- ---------- ---------- ---------- ---------- ----------
---------- ---------- ---------- ---------- ---------- ----------
---------- ---------- ---------- ---------- ---------- ----------
---------- ---------- ---------- ---------- ---------- ----------
---------- ---------- ---------- ---------- ---------- ----------
---------- ---------- ---------- ---------- ---------- ----------
---------- ---------- ---------- ---------- ---------- ----------
---------- ---------- ---------- ---------- ---------- ----------
---------- ---------- ---------- ---------- ---------- --GAGTATCA
CTTTCTATAA CCTTGTTCTT AGTAGCTTTG TTGGGAGTAA TTGTTAATAG GTCTAGCCTT
ATTTTAGTTC TTATGTGTAT AGAGTTGATG CTTCTGTCCA TAAGCATTAT GTTCATGTAT
TCCTTTTGTG TTAATAGTAC TCACTTATCA TTGGTATCTA TAGTTATGAT TATATCTGTG
GCTGCTTCTG AGTCTGCAAT AGGGTTAGCT TTGATGGTCT CTTACTTTAG GGTTTCTGGA
CATATAACTG TTAAAAATAT GAATTTATTA AGAGGCGTGG CTTTATTGTT AGTGTCTTTA
CCTCTTATTA GCTTTTGTAC CTGTATAATC CTAGGAAGAT TAATAGGAAA ATATGGAAGT
AGTTGAGTGT CAACTCTATC CATCGGCTTA GGATGTATAT TAAGTTGAAT AAACTTTTTA
TTTTATGGGT TATTGGAACA AGAGTTGGTG ATAAATATGT GGGATTGAGT CTCTAGTTTA
AGTCTTAACT TTCAAGTGAG CTTAGTCTTG GATAGTCTCT CTTCCTCAAT GTTAACAATA
GTTTTTAGTA TATCCTTTTT GGTTCATCTG TATTCTACTT CTTATATGTC TGAGGACCCT
CATATCCCGA GGTTTATGGC ATACTTGTCT TTGTTTACTT TCTTTATGGT CCTATTAGTA
ATGGCTGATA ACTTAGCCTT AATGTTTATA GGATGGGAAG GTGTAGGGCT GTGCTCCTTT
TTACTAATAA GCTTCTGGTT TACTAGATAT CAAGCCAACT CCTCAGCCAC CAAGGCTATG
CTAGTTAATA GAATAGGGGA TTTAGCTCTC ATTATCTGTA TGGGAGTTAT ATGAATAAAT
ATAGGATCCT TAAAGTGGAG TTCTCTTTTT GATAGTTGTG GGAGCAACTG GAAAATCAGC
TCAGTTAGGT CTCCACACCT GGTTACCAGA TGCAATGGAG GGTCCTACCC CAGTGTCAGC
TTTAATCCAC GCTGCTACTA TGGTTACAGC TGGGGTGTAC CTTATCATCA GGTGTTCCCC
TCTTTATGAG GGATTATCAA CCAAATATTC TTTTATCTTA CTACTTGGGT CACTAACCTG
TTTATTTGCT GCTAGCACGG GAATAACACA AGTTGATATA AAGAAGGTTA TTGCCTACTC
CACTACCAGC CAATTGGGGT ATATGGTAGC GGCATGTGGT CTTAATAGCT ACGGTCTAAG
TTTATTCCAT CTTCTAAATC ACGCATACTT TAAAGCTCTC CTCTTTCTAT CAGCTGGCTC
TATCATTCAC GCTTGTTTAG ATCAACAAGA TATTAGGAAA ATGGGGTCTT TATACAAGTC
CCTGCCAGTT TCATACTTGG GGGTAGTAGT AGGGTCAATT GCACTTATGG GAGTTCCTTT
TATCACTGGT TACTACTCTA AAGACCTAAT TGTAGAACGA TCTTTCGACT GGTCTTACCC
GTTGGGAGGA GCCATTATGT TAATAACCGC GGTAAGTTTA ACTGCAGCAT ACTCTCTGAG
AATTATTATG AACGTATTTG TTGGCAAACC CACAATACCT TTTTACCCTT CGAAAACTGT
TAAAGAAAGT GACATAAAAA TAATTATTCC TCTAACACTT CTAATAATTG GGAGCACAGT
GATGGGGTAT CTTTTTCAAT TTTCTATTTA TCACCCTACA CCTCACCTGC TTATAAACTC
CCTATGAAAA ACCACACCCT TAATATTTAC CACAGTAGGG GCTGTTACAG CTATAGAGTA
CTTATAGAAT CTTCTTCCGT TAAAGAAGCC TGGTCCTTTA GCTATGCTGC TTGACAGTTC
AATCTAGTAG TAAACTGAAC TCTCTCTAGG TATGTGTGAT TCACCAGCCA CCACATATTT
TATAAGCTTA TAGATAGAGG AATCATAGAT AGCCTAATAC CTAGTCTTCT TTATAATAAA
TCCCTCTCTC TAACCAAAAA GCTATCTTAT ATACAATCAG GTAACGTATA TAACTATATT
CTATTTACAC TCTTATG--- ---GTTGAAG CAGGGGTATT CACTGTAATT TTATTATCAT
CAGTAGGAGT AATTTCAAGC TTTAATCCTG TTTCTAGCGT AGTTTGGTTA GTGTTGGCGT
TTATTTCTTC TTCCTTTCTA TTTTGAACTA ATTCTTGCGG GTTCCTAGGT ATGCTTCTTA
TACTAGTGTA TGTGGGGGCC ATTGCGGTTT TATTTGTGTT TGTAATTATG ATGTTACCTA
CTGTATTATC CCCTAAAAAA CCG---GATG TTACTAAGTT TGTTCCTTTA ATTTTAGGCG
TTGTTGTCCT TGTTTGAGTG TTTATCATTA TCCCTTTATG GAAGTTTTAT TTCTTTGTTA
TTTATTGCTG GTTTAGTACT TCTAGTAGCT TTGGTAACAT CTTTAGTTTT CTAGAAAACA
AGACAGCTTT GAGCAATTAA GTAG
>JN700975
TTAGGATCTT TTTTCGATCA GTTTATTATT ATTCCTTTAA TTTATGGGTG GTTAAGTAAC
TCTTTAATTA TGGTTCTTTT GGTTCCT--- ACCTTAGGTT ATATTTTTTT TCACCAAGTT
CATTTAGTGC CTAGGCGATG GCAGGTTGTT GTAGAGGGAC TTTATTTACA TTGGTGAGAT
AACTTAAAGA TTAGTTTAGG GCCACAAGCA GGGGTGTACT TTCCTTTCTT ATTCTGTTTG
TTTTTTCTTG TTGGGACATT AAACCTCTTG GGTTTGTTTC CTTATGTTTT TACAGTAATG
ACCCATATTG CTATTACCTT TGGTTTTTCT ATAAGTATTT TAGTTGCTGT AACAATTTTA
GGGCTTTACA AGTTTAAGTG GGATTTTTTA AGCCTATTTA TGCCAGGGGG TGCTCCATTA
GCCCTAGCTC CTTTATTAGT TCTAATTGAA ACAGCTAGTT ACCTATCTCG AGCTATCTCA
TTGGGTATTC GGCTTGCAGC CAATTTATCT GCCGGACACT TGTTGTTTGC TATTTTAGCT
AGCTTTGGTT TTCAAATGGC TGCTGCTGGA TGGTGGGGTT TAAGCTTAAT TCCCATTAGT
ATTATGATAT TCATTACTCT TTTGGAGTTG GCTGTCGCTA TGATTCAAGC TTATGTATTT
TGTCTTTTAA CTTCTATTTA TTTGGCAGAT ACAGTAGCTC TTCATATG-- -CCTCAGCTC
GACTTAGTTA CATTTATAAC TCAATTTTCA GGTGCCTTAT TAGGACTTAC TCTTTTAGGG
GGTATTTTTC TATATAAGTT ACTCCCTAGT TTAAAAACCT CCCTAAAAGC TAGAC---AA
AAAAGTTTTA TGCGTCTCCG TAAAGAACAC AGCCTTATTT CTATCGTGAA TCAGGTCTTA
ATCGATCTAC CTAGTCCAGC TAACATATCC TATTTTTGAA ACTTTGGTTC TTTATTAGGG
TTTTGCTTAG GATTACAAAT TATCACTGGC ATATTTTTAG CTATGCATTA TAGTTCAGAC
ATAAATTCAG CTTTCAACTC TATGGCCCAT ATAATGAGAG ATGTCAATTA TGGGTTTCTA
TTACGTTACT GCCATGCTAA TGGCGCCTCC TTATTTTTTA TTTGCGTATA CCTTCATATT
GGGAGAAGCA TGTATTATGG GGGTTACCAA AAAACTCCTG TATGAACCCT AGGTGTATTA
ATTTATGGGT TAATGATGTT AACGGCTTTT ATAGGATATG TTCTTCCC-- -TGGGGGCAA
ATGTCTTTTT GGGGGGCAAC TGTTATCACT AATTTAGTCT CCGCTGTACC TTATTTGGGA
GACTTTCTAG TACAATGGAT ATGAGGAGGA TTTAGCGTTT CTGGGGCCAC CTTAAGTAGA
TTCTTTAGCC TTCACTACCT CATGCCCTTC GTTCTTGTGG GATTAGCCTT CGCCCACATT
ATCCTACTAC ATGAAGAAGG CTCAAGTAAC CCTTTAGGAT TAAGGTCTGA TGTAGACAAA
GTAATGTTTC ACCCTTATTT TAGTTTTAAA GATATTTTTG GGTTTTCAGT TGCAGTCCTA
GGGCTAATGT TAATAGTTTT CTTTTCCCCC AATTTATTAG GGGATGTGGA AAACTTTAGT
GAGGCAAACC CTTTGGTCAC TCCTGTACAC ATACAGCCGG AATGA----- ----------
--TGAATTAC TTTCTCTCTA GATGACTCTT TTCAACGAAT CACAAAGATA TAGGTACACT
TTACCTTATT TTTGGTGCTT TTTCTGGTAT GGTAGGCACA GCCTTTAGTA TGTTAATCAG
GTTGGAACTC TCTTCCCCTG GCTCTATGTT GGGAGACGAT CAACTTTACA ATGTTCTTGT
TACTGCTCAT GCGTTTGTTA TGATTTTCTT TTTAGTTATG CCAGTTATGA TTGGAGGGTT
CGGTAATTGG TTAGTACCTC TATATATTGG AGCTCCTGAT ATGGCTTTTC CTAGACTTAA
CAATATTAGC TTTTGATTGT TACCTCCAGC TCTAATTTTA CTATTAGGTT CCTCTTTAAT
AGAACAAGGT GTAGGAACAG GGTGAACTGT TTATCCCCCC CTTTCTGGTA TTCAAGCACA
TTCGGGTGGG GCTGTAGATA TGGGTATTTT TAGCCTGCAT TTAGCTGGTG CATCTTCTAT
TTTAGGGGCA ATGAATTTCA TAACCACTAT ATTTAATATG AGAGCCCCTG GCCTTAGTTG
AGATAAGCTA CCCCTATTTG TCTGATCTGT TTTAATAACG GCTTTTCTAC TCTTATTATC
TCTTCCTGTG TTAGCCGGGG CTATTACTAT GTTATTGACT GACCGTAATT TTAATACCTC
CTTCTTTGAC CCAGCAGGAG GAGGTGACCC TATTTTATTT CAACATTTGT TATCAGGATG
GTCCTGAATT TGGTCAACTA AGCTTTCAAG ATGCTGGAAG TCCCGTCATG GAAGAGATAA
TCTTCTTACA TGACCAGGTT ATGTTTATTA TTCCCGTAAT AGCTGTACTT GTTTTATGGT
TAATTTACCG TTCTTTGAAC TCAGTTTACT ATTATAAATA TTTAACGGAA GGAACGGTAA
TCGAAATTGT TTGGACTGTA ATTCCTGCAA TTATATTAGT GTTTATTGCT TTTCCCTCTT
TAAAACTCCT TTATCTTATG GACGAAGCTT TAGATCCTGC TTTAACCATT AAAGCTGTGG
GTCACCAATG ATATTGGTCT TATGAATATG CAGACTATCA ATCTACAGCA CTTGAATTTG
ATTCTTATAT GATCCCCACT ACCGACTTAC AAGTAGGAGA TTTTAGATTG TTAGAAGCAG
ACCACCATTT AGTGGTGCCT GTACAAACGC ATGTTCGTCT TTTAGTTACA GGTGCTGATG
TTATTCATGC TTTTGCTCTT CCTGCTTTAG GTTTGAAAGT TGATGCCATT CCTGGAAGAT
TAAACCAGTT AAACTTTTTG GTTAAACGAC CTGGAGTCTA CTATGGACAA TGTTCTGAGA
TTTGTGGAGC CAATCACTCC TTATTGGCCA ATNNGTGCTT GAGCTGTATC TTTAACCATT
ACGTAAGCTG AATTGCTGAA CGCACATTAC CACCCTTATC ATCTAGTTGA TCCTAGTCCT
TGGCCTTATG TTGGAGCCTC TGGTGCTTTA GCCACGACTT TTGGTTCTGT TCTCTACTTT
CACTATAGTC ATAGTTCTTT GCTTATTTTA GGGTTGCTAA TTATATTGGT AACTTTTATA
GTTTGGTGAA GAGATGTTAT CAGAGAAGCC ACATTTCAAG GTCACCATAC TTATATTGTC
AGACAAGGTT TGAAGTATGG TATGCTTTTA TTTATTCTAT CAGAAGTTTG TTTTTTCTTC
TCTTTTTTTT GGGCT---TT CTTTCATAGC AGCTTAGCTC CTGCCGTGGA ATTAGGGGCA
GTATGACCTC CTACAGGTAT TGATGTTCTT AACCCTTTTG CGGTCCCCCT ATTAAACACA
GCTATTCTAT TAAGTTCTGG GGCTACAGTA ACTTGGGCTC ACCATGCAAT AATTAGTGGG
CAAAGATTAA CAGCCATGTC AGGGCTATTC TCCACTGTTA TTCTAGGCAT GGTATTTTCT
TTCCTCCAAG GGATGGAGTA CTATGAGGCC CCTTTTTCAA TAGCAGATTC AGTTTATGGT
TCTACTTTCT TTGTTGCAAC AGGTTTTCAT GGTTTACACG TTCTTATCGG TACTACATTT
TTAGCTGTTT GTTTAATAAG GTTAATTACA CATCAATTTA CTAAACACCA CCACTTTGGG
TTCGAAGCTG CAAGTTGATA C--------- ---------- ---------- ----------
---------- ---------- -ATGGACTCA TTAATTCTAT GATGCTTTCT TATCGTGACC
AAAGCCCTAC TTATACTAAT TCCTTTATTA TTAAGTGTAG CCTATTTAAC CTTAGCTGAA
AGGAAGGTTT TAGGGTATAT G---CAATCT AGAAAAGGGC CTAACGTAGT GGGAATTTAT
GGACTCTTAC AACCTCTAGC AGATGGAGTA AAATTATTTG CTAAAGAATT TATTTGGCCT
TATCAGGCCA ATACTTTAGT TTAT---ATT TTAGCACCAA TTATGGCTTT ATTTTTAGCT
TTTACTGTCT GAGGGGTACT GAGTTTTAGT TTAAACAACC AACTAGCAGA TGTTTCCTTG
GGTTTAATTG TAATTCTTGC ATTATCTTCA GTGGGGGTTT ACACTACCCT TATGTCAGGG
TGGGCTAGCA CCTCTAAGTA CGCTTTCTTG GGAGCTTTAC GAGCCGCAGC CCAAATGATT
AGCTATGAAG TAGCTATTGG ATTACTAATA TTAACAGTAG TTGCCTGTGC AACTTCTTTT
CATTTAGGGA ATATTATCTA TCACCAAGTA CAAGGGGATA TGTACCTATG GGCCCTATTT
CCTGCAGCCA TAATGTTTTT TGTATCCGGC CTAGCTGAAA CTAATCGTGC ACCTTTTGAC
CTTACAGAAG GGGAATCCGA ATTAGTTTCG GGCTACAATG TTGAATATGC TTCGATGCCC
TTCGCTCTCT TCTTCTTAGG GGAATACGGA CACATATTAT TTGTTAGTGC TTTTATTTCA
ACCCTATTCT TAGGTGCTTT CTATAAAAAT AGGGTTTGTG GCCTTTACCA TTCTATGGGT
AAGAGCTTCT TACCCTAGAA TACGCTATGA TCAACTAATG ACCCTTCTAT GAAAATCCTA
CTTACCCCTA AGTTTAGCAT TAATACTATT TGTACCTTGT TTCTTAATTG CTCTCAACGG
TTTGGC---- ---------- ---------- ---------- ---------- ----------
---------- ---------- ---------- ---------- ---------- ----------
---------- ---------- ---------- ---------- ---------- ----------
---------- ---------- ---------- ---------- ---------- ----------
---------- ---------- ---------- ---------- ---------- ----------
---------- ---------- ---------- ---------- ---------- ----------
---------- ---------- ---------- ---------- ---------- ----------
---------- ---------- ---------- ---------- ---------- ----------
---------- ---------- ---------- ---------- ---------- ----------
---------- ---------- ---------- ---------- ---------- ----------
---------- ---------- ---------- ---------- ---------- ----------
---------- ---------- ---------- ---------- ---------- ----------
---------- ---------- ---------- ---------- ---------- ----------
---------- ---------- ---------- ---------- ---------- ----------
---------- ---------- ---------- ---------- ---------- ----------
---------- ---------- ---------- ---------- ---------- ----------
ATGTTAACTA CTTATTCTTC TTTAGCTTTA TTTTTAACCT TATGTGCAGG TCTGGCTGCA
CTATTAGTAA TTTTATCTCT TATACTTCAA GGTAAAAGCC CTGACAAAGA AAAAACATCT
ATTTATGAAT GCGGGTTTAA CCCTTTTCAA AACCCAGGTC AACCTTTTTC TATTCGGTTT
TTTTTGATAG CCTTATTATT TTTAATATTT GACTTAGAAA TATCATTCTT ATTCCCCTGA
GTTTTCACCT TATTTCAGGA TAGTTTAATA ACA---CTCT GGGTCTGTTT ATTTTTAGGC
ATACTTACTT GGGGCCTAGT TTACGAATGG GTTAAGGGCG CCTTAGATTG GGAA---ATG
TGAATTACAG CTAATCTAGT CTTTTTTATT TTTAGTATAG GACATGTA-- -CTTATAACA
CCCCGGTTTA ACACTACTCA AATAAGAAAA GTGGGTCTTC AGTGAAGTTT TATGTTTTTC
CCAATCACTC TTTATTCGCC TTAGATGTTA TAGCTGGACT TTTAGTAGTC TTATCAACAT
GTTTAATCCC TGTTTGCTTA CTAGCTAGTT GAAACTCTAT TAAATTCCTA TGAAAAGAGT
TTGTTATCTG TTTACTTACT ATCGATATCC TTTTGGTACT TACTTTTACA GTATTAGATC
TGATTTGGTT TTATATATTT TTTGAGGGTA TATTAATTCC TGTGTTTATT GTTATTGGAG
TATGGGGCTC CCGTCAAGAC AAAGTAACAG CAGCTTTCTA CTTTTTTTTC TATACTCTTT
TAGGTTCAAT TTTATTTTTA CTAAGTATTT TTTTTATATA TTATAAAACA GGAACAACTA
ACCTCACCCT TCTTCAACTT ATCCCTTTAG AACCTGAATG GCAAAATTAC CTATTTATAG
GTTTTATGCT CAGTTTTGCT GTTAAACTCC CACAATTTCC CTGTCACATA TGACTCCCCC
AAGCCCATGT AGAAGCTCCA GTAGCAGGAT CTATCCTCTT AGCAGGAATA CTACTTAAAT
TAGGGGGGTA TGGCTACATT CGGTTTTGCT TTCCCCTATT TCCTAATGCA ACAGTATATT
TCGGCCCTTT AATGTGTGCC CTCGGCTTCT TAGCTGTTTT TTGGGGAAGT ATTAATACAT
TAAGACAAGC TGACATGAAA AGATTAGTGG CCTACTCTTC TGTAGCCCAC ATGGGCTTAG
TCACCCTCGC CCTATTCTCT AACCACCCAG AAGGGATTCT AGGCGCTATG TTAGTCATGG
TTGCCCATGG GTTTGTAAGT CCAGCCTTAT TTATTATGGT TACCTTCTTG TATGACAGAT
TTCACACTAG GCTCATAAGA TATTATAGAG GTCTTACTTA TGCTACCCCC TTATTTAGTT
TACTATTTCT GATTTTAAGC CTAATGAACA TGGGTTTACC CCCTACAGGC AATTTCATAG
CTGAATTTAT ATGTTTATTA GCCTTATTTA AGGTTAGCCC CCTAACAACG CTATTTGCTG
GATCAGGGGT GATCCTTTCT GCTGCCTATG CCCTATGGTT TTGCAATCGC ATTTGCTTCG
GCTCTCTATC CAACCACTTA TTATGAATTA AAGATATAAA TAGAAGGGAA ACCTTTCTCA
TTGCCCCCCT TATCATCCTC CCCATATTTA TAGGTCTTTT CCCTGCAAGC TTTAATATGA
ATCAGTCTTA TTATATTTAC ATTGGGTACG ACAGGTATAC TGTTAAACAG AAGCAACTTA
ATTTTAACAA TTATGTCAAT TGAATTAATG TTTCTAGCTA GTGCTCTTTT ATTACTTTTA
GGGGTTTCTC TAACAGATTC TTTAGAAGGA CAAATATTTA CCCTCTTTAT TTTAACGGTT
GCTGCAGCAG AATCAGCTAT AGGCCTAGCT ATACTAATAG CCCATTACCG GTTAAAAGGA
AACATTTCTT TAAATTCCTT TACACTCCTT AGAGGT---- ---------- ----------
---------- ---------- ---------- ---------- ---------- ----------
---------- ---------- ---------- ---------- ---------- ----------
---------- ---------- ---------- ---------- ---------- ----------
---------- ---------- ---------- ---------- ---------- ----------
---------- ---------- ---------- ---------- ---------- ----------
---------- ---------- ---------- ---------- ---------- ----------
---------- ---------- ---------- ---------- -----GGGTT ATGTTCATAC
CTTCTTATAG GCTTCTGATT TACAAGGTTA GAAGCAAATA AGTCTGCTAT TAAAGCTATG
GTTGTAAACC GCATAGGGGA TTTAGGCCTT TTATTGGGTA TATTTGCCTT GTGGTCCCAT
TATGGTTCGC TTAATTATAG TATTTTTTTG TTTGTTAATA GGAGCTGTTG GAAAATCAGC
ACAACTAGGA CTTCATACCT GGTTACCAGA TGCTATGGAA GGACCTACCC CCGTATCTGC
TTTAATTCAT GCTGCCACTA TGGTTACTGC AGGGGTATTT TTACTTATTA GAATGAGTTC
CCTATTAGAG ATAGGCTCTT GGGGCCTTGT TCTAGTGGCT TGAATTGGAG GGTTAACTGC
TCTTTTTGCA GGTACTGTAG GTGTTTTCCA ACAAGATCTA AAAAAAGTCA TTGCTTACTC
CACTTGTAGC CAATTAGGAT ATATGGTCGC AGCTTGTGGC CTATCTTTAT ATTCAATTAG
TTTGTTTCAC TTAACAACAC ATGCTTTTTT CAAAGCCCTT CTCTTTTTAG GTGCAGGCTC
TATAATCCAT GCTTTAAAAG ATGAACAAGA TATTAGGGCT ATGGGTAATT TAAATAGTAA
TTTACCCCTT TCTTACATAA GTATCACATT AGGGTCCTTA GCTTTAGTAG GCTTTCCTTT
TTTGGCAGGC TATTTTTCTA AGGACCTAAT TCTTGAATTT ACCTATGGTG TCTATTGACG
TCAGGGAGTC TATACTTTGC TTATTTTAGC TGCTTTATGT ACAGCTTTTT ACTCCTTTAG
GTTGGCCTGG CACACGTTTT TAGCCCCCTA CAAAGGGGGA TTAAATAATT GGCACCAAGT
TCATGAGGGC TCCTTAGCTC TTTGAACACC CCTCTTTTGC TTAAGCTTAG GAAGTATCAC
TGTAGGTTAT CTGATGCAAG AAGTCCTATT AGGTAACGTG AATCCTTTAC CCCTACCTAC
TTGAGTAAAA TTATTACCTT TAATGGGACT ATTAAGCATG GTTTTAATAG GGATAAAAGG
ATTTCTTTAA CTAAATTTAG CATTGCTTGG TTTAGTTTTT TTAACCAGGC TTGGCTATTT
AACACTATTT TTAATCAGTT TCTTAGCTAC CCCCTTCTTC AAATCAGTCA CCATACAGCC
TATCGGCTAT TAGATAGGGG ACTATTAGAA ATGTGAGGTC CTTCGGGCCT TTACCATTTA
GTTCAACGTT CTGCTCAGAC AGNCTCTTTC ACCCAATCAG GAAAGCTTTA CCACTACACT
TTTAGCTTGA TAGTATGGTT TNNACGTTAC CCCTCCTNTC ACTAGGCATT TTAGTAACGG
GAAGCCAAGT CATTGCTGCG CGTAACCCCG TTTATTCCGT GTTTTGGTTA GTAATAACTT
TTATTCAAAC TACACTACTA TTTATTATAT TAGGCTTAGA TTTTATTGCC TTAATGACTA
TTATTGTCTA TGTCGGAGCT ATAGCAATAC CTTTTTTGTT TGTTATACTT ATGCTTCAAT
TAGGGCAAGC TGAATCA--- ---TTCCCTT GATTATCCTT ATTACCTACC TTAATATTTA
CAAGTACCTT GGTTTCAACA GGTAGGACTT AACTTTTACA GCGAGCATAC CTTGCTGTTT
ATAGGTGCCG GATATATATT ATTAGTAGCA ATGGTTGGAG CAATGATTTT TAAAAAAACA
AACCCCTTTT AACCAAATCT CC--
>JN700977
ATTAATTCTT ACTTTGATCA GTTTAATGTA GTTAGCTTAC TTACACCTTG ATTGACTAAC
GTTTCGGTAG GGTTTTTTCT AGCTTTA--- ATTAGCTTCT TTGTTTTGTC TCCCTCTAAC
TTTATTATAC CAAGGAGAGC AGATATAGTC TGGTTGTCTC TCTTTTCTCA CTGAAAGGAA
GTAATTAAGG ATAATATAGG TTCCAAGGGT AACCAGTTTG TTGTCCCTGT TCTTTCTCTT
TTTATTCTAC TATTATGTCT TAACTTATTA GGATTTTTTC CCTATGTTTA TACGGTAACG
GCTCAAGTAG TTATAACTTT TTCTTTATCT TTTTCTATTG TTCTAGCAGT TACTGTTTTA
GGAATAATTA ATTTTAAACA AGACTTCTTT AGTATGTGAA TGCCCATGGG AGCCCCTATG
GCATTAGCTC CATTACTAGT TTTAATTGAA ACTGTTAGTT ACTTTTCCAG AGCCCTCTCT
CTGGGGCTTA GGTTAGCTGC TAATTTATCA GCTGGTCATC TCCTTATGAT TATTCTGGGC
AGTTTTACTC TTCAACTCGC TTGTGCTAAA GTCATCTCTT TAACCTTAAT TGCTACCTTT
ATTTCAGTTT TTGTCGTTAT TTTAGAGATT GCCGTAGCTG CTATCCAAGC TTATGTATTC
TGTTTACTTA CTACTGTGTA TTTATCAGAC ACTACAAATC TACATATG-- -CCCCAATTA
GAAATCACTA CTTTTCTAAC TCAATATCTT TGACTATCTC TAAGTCTATT AGCTTTTATT
GTAATTGTTC ATACTTCTTT TATCCCTAAG TTAATAAAAA GCATGAAAAT CCAGT---AA
AAAACTATG- ---------- ---------- ---------- ---------- ----------
---------- ---------- ---------- ---------- ---------- ----------
---------- ---------- ---------- ---------- ---------- ----------
---------- ---------- ---------- ---------- ---------- ----------
---------- ---------- ---------- ---------- ---------- ----------
---------- ---------- ---------- ---------- ---------- ----------
---------- ---------- ---------- ---------- ---------- ----------
---------- ---------- ---------- ---------- ---------- ----------
---------- ---------- ---------- ---------- ---------- ----------
---------- ---------- ---------- ---------- ---------- ----------
---------- ---------- ---------- ---------- ---------- ----------
---------- ---------- ---------- ---------- ---------- ----------
---------- ---------- ---------- ---------- ---------- ----------
---------- ---------- ---------- ---------- ---------- ----------
---------- ---------- ---------- ---------- ---AAAGATA TTGGAACACT
TTATCTAATA TTTGGCGCTT TTTCAGGAAT GGTAGGCACT GCTTTTTCTA TGCTAATTAG
ATTAGAATTA TCTGCCCCAG GTTCAATGCT AGGAGATGAC CAGCTTTATA ATGTCATTGT
GACTGCACAT GCCTTTGTTA TGATTTTCTT CCTTGTTATG CCAGTTATGA TTGGCGGTTT
TGGTAATTGG TTAGTACCTC TTTACATAGG AGCTCCTGAT ATGGCCTTTC CTAGATTAAA
TAACATTTCG TTTTGGCTTC TTCCTCCTTC TTTGTTTTTA TTATTAGCTT CTTCTTTAGT
AGAACAAGGT GCTGGTACTG GATGAACAGT CTATCCACCC CTTTCTGCTA TACAGTCTCA
TTCCGGAGGA GCAGTTGACC TAGCTATTTT TAGCTTACAC TTAGCTGGTG CTTCTTCAAT
TCTAGGAGCT ATGAATTTTA TTACTACTAT TTTTAATATG AGGGCTCCTG GTTTAACCTT
AGATAAAATG CCACTTTTCG TCTGGTCTGT CTTAGTAACT GCTTTTTTGC TTTTATTGTC
CTTACCCGTT CTGGCTGGGG CTATTACTAT GCTACTTACC GACAGAAACT TTAATACTAC
TTTTCTTGAT CCAGCAGGAG GAGGAGACCC TATTTTGTTT CAACATCTAT T---------
---------- ---------- ---------- ---------- ---------- ----------
---------- ---------- ---------- ---------- ---------- ----------
---------- ---------- ---------- ---------- ---------- ----------
---------- ---------- ---------- ---------- ---------- ----------
---------- ---------- ---------- ---------- ---------- ---CTAATAG
GTCATCAGTG GTATTGAAGT TATGAGTATT CAGATTATGG TCAAGATTCC CTAGAGTTTG
ACTCTTATAT GGTAGCTTCA GAGGATTTAA CTTTGGGAGA CCTAAGGTTA CTGGAAGTTG
ATAATCGCTT AGTAGTACCT GTTCAAACCC CTATTCGTAT CTTAGTTACT GGAGCAGATG
TTCTTCACTC ATTTGCTGTA CCGGCTCTAG GTGTTAAAAT GGATGCTATT CCTGGTAGAC
TTAATCAAAC TAGTTTTCTT TCTAAAAGAG CTGGCGTCTT TTATGGACAG TGCTCTGAAA
TTTGTGGTGC TAATCATTCC TTTATGCCTA TTGTTATAGA ATCAGTATCT TTAGAGAGGT
ATTTAGATTG GTTGTCTACT AAAATATTAT CACCCTTATC ACTTAGTAGA TCCTAGTCCT
TGACCTTATT TTGGGGGAAT TTCTGCCATG CTAACGACTA TCGGTTCAGT TCTTTACTTT
CATTATAGCC AAGGTTGATT ATTAGCTTTG GGGTTAATAG GTCTTTCACT AACTATGTTA
GTATGGTGGA GAGATGTTAT TAGAGAGGCT ACCTTTTTAG GTTTACATAC TAAGATAGTT
CAGAGAGGGT TAAAGTACGG AATGCTTCTC TTTATTTTAT CTGAAGTGTG CTTTTTCTTC
TCCTTTTTCT GGGCT---TT CTTTCATAGC AGTTTGTCTC CTACCATAGA AATAGGAGCA
GTATGGCCAC CCACAGGTAT ATCTGTTCTA AATCCTTTTG CTGTTCCACT ATTGAATACA
GCTATTCTAC TAAGTTCAGG AGCTACCGTT ACCTGGGCTC ACCATGCTAT TATTAGTGGT
CAAAGAAAAG AAGCCGTCTG GGGTCTTAGC TTAACTGTAA TTTTAGGAGC TATTTTTACC
GCTTTACAAG CTATGGAGTA TTATGAAGCT CCTTTCTCAA TTGCTGATTC TGTTTATGGT
TCTACCTTTT TTGTGGCTAC AGGTTTTCAC GGACTTCATG TTTTAATTGG AACTACTTTC
CTACTAGTCT GCTGATGAAG GCTTATTAAC CATCAGTTTA CTAGGTTTCA TCACTTAGGT
TTTGAAGCTG CTAGCTGATA CTGACATTTT GTAGAT---- ---------- ----------
---------- ---------- ----ATGGTT TTCTTTGTTT TTACCCTCTT CTTAATAATT
AAATGATTAA CTATTATAAT TCCAGTTCTC TTAGGAGTAG CTTACCTTAC TCTCGCTGAA
AGAAAGATTC TAGGTTATAT G---CAAGCC CGTAAAGGAC CTAATGTAGT AGGGGTCTAT
GGTTTGCTTC AACCCTTAGC TGATGGGTTA AAGCTTTTTA CTAAAGAAAG TGTAATTCCT
AGCCAATCAG ATATAGTACT ATAT---TTC ATTTCTCCTA TTATGGCTTT ATCTTTAGCT
TTGGGGGTCT GGTCTGTTGT GCCTCTGGGG CCATCTTCAG TTTTTTCTGA TATAAGTTTA
AGTCTCCTTC TGATACTAGC TATATCTTCA GTTAGTGTTT ATGCAATATT AATGTCAGGT
TGAGCTAGCC ATTCTAAATA TTCTTTTATA GGAGCTCTTA GAGCGGCAGC CCAGATGATT
AGTTACGAAG TATCTCTTGG TTTAATTTTA ATTAATGTGA TACTTTGTGT CGGATCTTTT
AATTTGATCC ATATAAATTT TACTCAACAA CTAACTGGAT AT-------- ----------
---------- ---------- ---------- ---------- ---------- ----------
---------- ---------- ---------- ---------- ---------- ----------
---------- ---------- ---------- ---------- ---------- ----------
---------- ---------- ---------- ---------- ---------- ----------
---------- ---------- ---------- ---------- ---------- ----------
---------- ---------- ---------- ---------- ---------- ----------
---------- ---------- ---------- ---------- ---------- ----------
---------- ---------- ---------- ---------- ---------- ----------
---------- ---------- ---------- ---------- ---------- ----------
---------- ---------- ---------- ---------- ---------- ----------
---------- ---------- ---------- ---------- ---------- ----------
---------- ---------- ---------- ---------- ---------- ----------
---------- ---------- ---------- ---------- ---------- ----------
---------- ---------- ---------- ---------- ---------- ----------
---------- ---------- ---------- ---------- ---------- ----------
---------- ---------- ---------- ---------- ---------- ----------
---------- ---------- ---------- ---------- ---------- ----------
---------- ---------- ---------- ---------- ---------- ----------
---------- ---------- ---------- ---------- ---------- ----------
---------- ---------- ---------- ---------- ---------- ----------
---------- ---------- ---------- ---------- ---------- ----------
---------- ---------- ---------- ---------- ---------- ----------
------ATGG AGAGTTTTAT TCTTTTAATA TTCTTAGTAG TAAGCTTTCT TCTTTCTTTA
ATTATTGCTT TTGCTGCCTG ATTTTTATCG GATAAAGCTC CTGACCGAGA AAAACTATCT
CCTTATGAGT GTGGGTTCGA TCCGTTTGGT CAACCCGGAC ACCCTATTTC TATAAAGTTC
TTTCTGATAG CTATTTTATT TCTTATTTTT GATTTAGAAA TTACTTTATT AATTCCTTGG
GGATATTCTT TTGGCGGTTC TTCGTGATTC AATTTTAAAC TAGCACTTAT ATTTATTTTT
TTATTAGTGT GAGGGTTAGT GTACGAATGG TTAGCTGGGG GGCTAGAATG AGAA------
---------- ---------- ---------- ---------- ---------- ----------
---------- ---------- ---------- ---------- ---------- ----------
---------- ---------- ---------- ---------- ---------- ----------
---------- ---------- ---------- ---------- ---------- ----------
---------- ---------- ---------- ---------- ---------- ----------
---------- ---------- ---------- ---------- ---------- ----------
---------- ---------- ---------- ---------- ---------- ----------
---------- ---------- ---------- ---------- ---------- ----------
---------- ---------- ---------- ---------- ---------- ----------
---------- ---------- ---------- ---------- ---------- ------CCTA
AAGCCCACGT GGAGGCCCCA GTTGCTGGTT CTGTTCTTTT AGCTGGAATT ATGTTAAAAT
TGGGAGGGTA CGGCTTATTA AGATTTTGTT GAGTCATAGT CCCTAAGGGA ATGGTATTTA
TAGCTCCAAT TTTTATCACT CTAAGTATAA TAGGAATAAT ATATGGGAGT ATCATTACAT
GCCGTCAGAG TGATATAAAA AGGTTAATAG CATATTCATC CGTGGCTCAT ATGGGTCTT-
---------- ---------- ---------- ---------- ---------- ----------
---------- ---------- ---------- ---------- ---------- ----------
---------- ---------- ---------- ---------- ---------- ----------
---------- ---------- ---------- ---------- ---------- ----------
---------- ---------- ---------- ---------- ---------- ----------
---------- ---------- ---------- ---------- ---------- ----------
---------- ---------- ---------- ---------- ---------- ----------
---------- ---------- ---------- ---------- ---------- --TTGTTCTT
ACTGGTTTAG TTTTATTTTT AATAGCAACT TTAGGTATAA TTATTAATAG ATTGAATCTT
ATCCTAATTT TAATGAGTCT AGAGATTATG CTTCTCTCTA TTTGCATTCT GCTGATTTGA
GTTAGTTCCT TTTATGGGGT AGTGAGCGGC TATTTGTTTA CTTTAATTGT ATTAACAGTA
GCCGCTTGTG AGTCTGCTAT TGGTTTAACA ATGATGATTT CTTACTATAG AATAACTGGT
CATATAAGTA TTAAATTATT AAACTTACTA AGAGGT---- ---------- ----------
---------- ---------- ---------- ---------- ---------- ----------
---------- ---------- ---------- ---------- ---------- ----------
---------- ---------- ---------- ---------- ---------- ----------
---------- ---------- ---------- ---------- ---------- ----------
---------- ---------- ---------- ---------- ---------- ----------
---------- ---------- ---------- ---------- ---------- ----------
---------- ---------- ---------- ---------- -----GGGTT ATGTTCTTAT
CTACTTATTA ATTTTTGATA TAGTAGATTG CTTGCTAATA CTTCAGCTAT TAAGGCTATG
CTAGTAAATA GAGTAGGAGA TTTAGCCTTG ATTATAGCCA TGGCTTTAAT TTGAAATAAG
TGAGGAGTTT TAAGTTGATC TTCTATTTCT TCTATTAATA GGCGCAGCTG GAAAGTCTGC
TCAATTAGGC CTTCATACTT GATTACCAGA TGCTATGGAA GGCCCCACAC CA--------
---------- ---------- ---------- ---------- ---------- ----------
---------- ---------- ---------- ---------- ---------- ----------
---------- ---------- ---------- ---------- ---------- ----------
---------- ---------- ---------- ---------- ---------- ----------
---------- ---------- ---------- ---------- ---------- ----------
---------- ---------- ---------- ---------- ---------- ----------
---------- ---------- ---------- ---------- ---------- ----------
---------- ---------- ---------- ---------- ---------- ----------
---------- ---------- ---------- ---------- ---------- ----------
---------- ---------- ---------- ---------- ---------- ----------
---------- ---------- ---------- ---------- ---------- ----------
---------- ---------- ---------- ---------- ---------- ----------
---------- ---------- ---------- ---------- ---------- ----------
---------- ---------- ---------- ---------- ---------- ----------
---------- ---------- ---------- ---------- ---------- ----------
---------- ---------- ---------- ---------- ---------- ----------
---------- ---------- ---------- ---------- ---------- ----------
---------- ----ATG--- TGAGCTCACT TAGCCTTAAC TGTTTTTATT CTCTTGAGTG
CTTCTCTAGT CGTTTCTAGT TTTAATCCTG TCTTCGGGGT AATTTGACTA GTATTAACTT
TTATAGGAGG ATGTCTAATG TTTTGGAATT TAGGGGCTCA GTTTTTAGCC CTTATATTAA
TTATAGTTTA TGTAGGAGCT ATCGCCGTTA TGTTTTTATT TGTCATTATG ATGCTCCCTA
CTTCCTTAAG ACCTTATTCT TTA---GACT TATCTAAATT AGTACCTATC GCTCTAATTA
TTACAATTCT TTTTACAAGG CATATTCTTA TCACTTTATC AAGATGATCC TATCGTTCTT
TTGTTAGCAG GAGTAGTACT TCTTATTGCT TTAATAGGAG CTCTAATCCT CAAAAAAACA
AAATTCATTT CTTCAAATTT CAAG
>JN700987
ATGGCAAGTT ATTTTGATCA GTTCGCGATA ATTAATATAA TTCCGGGA-- -ATCACTAAC
AGCTCTTTAA TGCTATTGGG TTCTATT--- CTCGTTATAG TAACATTTTT TAGATCAAAT
AATCTAATTC CCAGTAGGTG ACAGCTTATA TTAGAAACAC TATATATTCA CTGGGTGGAG
CTAATAAACG ATAGTCTAGG GTACAAAGGG TCCAGGTACT TCCCTTTTGT TATATCCTTA
TTTCTGCTAA TATCTTGTAT CAACGTGCTA GGATTATTTC CTTATGTGTT TACCGTGGGA
ACCCATATTA TTGTTACATT TGGGTTATCT TTATCAATAT TATTAATTGT AACAATGTTG
GGACTGAAAA ATTTTAGGTT GAACTTTTTC AGTATGTTGA TGCCTCAGGG GGCGCCAATG
GGACTAGCTC CCCTTTTAGT TTTAATAGAA ACAGCCAGCT ATCTCTCGAG AGCAATATCT
TTAGGGGTAA GGTTGGCTGC TAATCTTTCA GCGGGACATT TATTATTTGC TATATTAGCA
AGTTTCGGGT ATCAAATGAT TAGTGGAAAT TTATTATTAC TGAGCATGTT CCCAATAGCT
ATAATGGTTT TTATAACTAT TTTAGAGATT GCGGTAGCCT TAATCCAGGC TTATGTTTTT
TGTTTACTAA CAACCATATA CTTAGAAGAC ACTTTAAAAT CCCATATG-- -CCTCAGCTT
GATGTGATAA CATTTATAAA TCAGTATATT TGAATGATAG GCTCTGTTAC GGCTGTAGTT
ATAGTAAGCA TCATCTCTTT ATTACCTTCA ATTAAGAAAC TAATAGAAAT CAGTT---AA
AAAACTAAT- ---------- ---------- ---------- ---------- ----------
---------- ---------- ---------- TATTTATGAA ATTTGGGATC TTTACTAGGT
TTATGTTTAA TTATACAAAT TCTTACCGGT ATATTTTTAT CAATGCANTA CTGTGCTGAC
ACGAGCTTAG CTTTTTCTTC AATAGCGCAT ATTATGAGAG ACGTTAACTA TGGTTTTGTT
CTAAAGTATG CTCATGCAAA TGGAGCTTCA CTATTTTTTT TATGTGTATA CATTCATATC
GCTAGGGGAC TTTACTACGG AAGTTTTATG AAGAGAGATC TATGATTCTC GGGGGTTACT
ATATATTTAC TGATGATGGC TACTGCCTTC ATAGGATATG TATTA---CC CTGAGGTCAG
ATGTCCTTTT GAGGCGCTAC TGTGATTACA AACCTGGTTT CAGCAATCCC ATATATTGGA
AATGATATAG TTCAATGATT ATGGGGGGGA TTTAGTGTTT CTAACGCAAC ACTTAATAGG
TTTTTTAGCT TACATTATTT GTTACCTTTT CTGCTAGCTG GCCTAGGTCT TGCCCATCTA
ATTCTTCTTC ATTCTAATGG CTCCTCCAAC CCCATAGGGG TGAAATCTGA TGTTGATAAA
GTTCCTTTCC ACTCTTACTT TTCCTATAAA GATATATACG GCATACTCAT CCTTGTAATT
TTACTAACCT TATTGGTTTT TTTTACCCCT AACATATTGG GGGATACTGA AAATTACATC
CAGGCAAACC CTCTTGTTAC TCCGGTACAC ATACAACCTG AATGATACTT TCTATTTGCA
--TGAACACA TATTTATCAA GATGACTATT TTCAACTAAC CATAAAGATA TAGGAACACT
ATATTTAATA TTTGGAGCCT TTTCCGCTAT GATAGGAACT GCTTTCAGTA TGATTATAAG
ATTAGAATTA TCTGGTCCAG GATCCATGTT GGGTGATGAT CAACTATATA ATGTTGTAGT
GACAGCCCAC GCATTGATTA TGATATTTTT CTTTGTTATG CCAGTGTTGA TAGGAGGTTT
TGGAAACTGG TTAGTTCCTT TGTATATAGG GGCACCAGAC ATGGCCTTCC CAAGGTTAAA
TAATATTAGT TTTTGATTAC TTCCTCCTGC ACTACTACTA TTGCTAGGTT CTTCTCTTGT
AGAACAAGGT GCGGGAACAG GTTGGACAAT TTATCCTCCT CTAAGTTCGA TCCAGGCCCA
TTCAGGAGGT TCTGTGGATA TGGCCATCTT CAGTTTACAC TTAGCAGGAG CTTCCTCTAT
AATGGGAGCT ATTAATTTCA TTACTACTAT CTTGAATATG AGGGCTCCCG GTATGACTAT
GGATAAAATT CCTTTGTTTG TATGGTCTGT TCTAGTCACA GCAATATTAT TGTTATTGTC
CTTACCTGTT TTAGCTGGGG CTATTACAAT GCTACTTACA GATAGAAATT TTAATACTTC
TTTCTTCGAC CCAGCGGGAG GAGGAGATCC TATTTTATTT CAGCATTTGT TATAAAGACA
TTGCTCTTGA TTGGCAACTA TCCTTTCAAG ACGGTGCAAG CCCAATTATG GAGGAGATAA
GCTTTTTCCA TGATCAAGTT ATGTTTATAG GCCCTGTTAT TTCCGTGTTA ATTTTATGGC
TAATGTTAAG GTCAGCATTA AGCAAATATA AATACAAATT TCTAGTAGAA GGAACAGTGA
TAGAAATAGT ATGAACAATT ATTCCCGCAA TAATATTAGT TTTTATAGCC TTTCCTTCTT
TAAAACTACT ATATTTAATG GATGAAACAA TGGAGCCAGC CATAACAGTT AAAGCCGTTG
GACACCAATG ATATTGAAGC TATGAATATT CAGATTATGA TGTTAGCGAC CTAGAGTATG
ACTCCTATAT GATCCCTGTA TCTGATTTGG AGGAAGGCGA CAATAGATTG TTGGAAGTTG
ACAATCAGTT GGTTTTACCT ATCCAAGCTC ATGTAAGAAT ATTAGTAACT GGGGCAGATG
TTATTCACTC CTTTGCTGTA CCTTCCTTAG GTGTTAAACT AGATGCTGTT CCCGGTAGAT
TAAACCAATC AAATATATTC CTGAAAAGGT CTGGGTTATT TTACGGACAA TGCTCAGAGA
TTTGCGGCAG TAACCACAGT TTTATGCCAA TAGCAATAAG AGGTGTTTCT TTAGACTCTT
TTATAAATTG GGTTGAATCC AAGCACATAC CACCCTTATC ATTTAGTAGA CCCTAGCCCT
TGGCCTTATG TCTGTTCTTG CGGGGCTTTT TTCTTAACAT TGGGGAGTGT AATTTATTTC
CACTACAGCT TCATATGAAT AATGGCCTTA GGCTTTTCCA TATTTACTAT TACTTTTATA
GTCTGGTGTA GAGATGTAAT AAGAGAAGCA ACTTTTCAGG GACATCATAC AGAAATAGTA
AGGAGAGGAC TAAAAATAGG TATGCTACTA TTTATAATTT CTGAAGTCTG TTTTTTTGTT
TCTTTTTTTT GGGCT---TT TTTCCATAGT AGTTTAGCTC CTGCAATAGA ACTTGGCACG
GTTTGACCTC CGGTGGGTAT CCAAATCCTC AACCCCTTTT CTGTTCCTTT GCTGAACACA
GCTATTCTAT TAAGTTCTGG AGCAACGGTA ACTTGAGCTC ATCATGCCAT AATTAATGGC
AAGAGGGAAC AAGCTGTAGC AGGTCTCGCC TCTACAGTTT TGTTAGGAGT AATATTTACG
ACTCTACAAG GAGTAGAGTA TTACGAGGCT CCTTTTGCTA TATCCGATTC AGTTTATGGT
TCAACTTTTT TTATGGCAAC CGGATTTCAT GGTTTCCATG TCCTAATAGG GACTACGTTT
TTATTTGTCT GCCTCTTTAG GTTGGTTTTT CATCAGTATA CTAGACATCA CCATTTTGGC
TTTGAAGCAG CGAGTTGATA CTGACATTTC GTGGATGTTG TCTGGTTATT TTTGTACGTT
TGTATATATT GATGAGGGTC C--------- ---------- ---------- ----------
---------- ---------- ---------- ---------- ---------- ----------
---------- ---------- ---------- ---------- ---------- ----------
---------- ---------- ---------- ---------- ---------- ----------
---------- ---------- ---------- ---------- ---------- ----------
---------- ---------- ---------- ---------- ---------- ----------
---------- ---------- ---------- ---------- ---------- ----------
---------- ---------- ---------- ---------- ---------- ----------
---------- ---------- ---------- ---------- ---------- ----------
---------- ---------- ---------- ---------- ---------- ----------
---------- ---------- ---------- ---------- ---------- ----------
---------- ---------- ---------- ---------- ---------- ----------
---------- ---------- ---------- ---------- ---------- ----------
---------- ---------- ---------- ---------- ---------- ----------
---------- ---------- ---------- ---------- ---------- ----------
---------- ---------- ---------- ---------- ---------- ----------
------TAGT ACTATGTGTA ACATTGGCTT CAATGGTTAT GGTCTCCAGT ACGAATTTAT
TAACCTTATA TTTGGCTTTG GAGTTACAAA GCTTATCTGT ATTTATACTA ATATCAAGGA
AAAGGGAGAT AATCACCAGG GTGGAGGCTT CACTTAAATA TTTCGTATTA AGCTCAATAT
CCTCAGGATT ATTTTTATTA GGGTCCTCTC TAATTTTTGT GCGTACAGGT AGCTCTGAGC
TTAATAGTTG TTTCGTTGTT GTTTAAGTTG GCAGCAAGCC CTTTTCATTT CTGGTCTCCT
GATGTATATC AAGGGTCAGA TAATAAAGCA TTGATGGTAT TAGGTATTTT ACCTAAAATC
AGTGTTTTTG GTATATTTGT CATTTTTGTT AATAGGGAGT ACTATACTAT CATTAGTAGT
AGGGTCTGTG GGGGCTATTA ATCAAACAGA CACAAAAAGG TTGTTAGCCT ATAGTAGTGT
AGTAGCTATG GGATTTATAC TACTAGGAGT TTCTATTTCT ACATATGAAG GAGTACAGGC
AGGATTTACT TATATGGTTA TATACCTTTT AAGTTTTTTA GGTATTATCT TGATACTGGA
GAAT---GTT ACGAAGGAGA ATTCTAAGCT AATAGAGCTT ATTAGGGGCT TTTTCAATAT
TAGTTCTTTC GATTGCAGGA ATCCCTCCTT TAGGAGGATT TTTAGCTAAA TGGTTTGTTC
TATCTTCAGC AATTGGTTCT GAATTTATTC TGTCTGCTAT ATTATCAATA GTCTGCGCCA
TGGTGGCGGG GGTTTATTAT TTAAGGTTAA TAAAGATTAG TTACTTCCAA CAAGATAAAT
CCTTTTTGAT TTGGAGAAAA ATTCTTTGGT ATGATAGTTT ATTCAATTTT GTTCTTCTTA
GTCTCTCCCC AAACAATTAA TGGTGTGATA CATTTCGGGG TTTTAAGTAC TTTT------
---------- ---------- ---------- ---------- ---------- ----------
---------- ---------- ---------- ---------- ---------- ----------
---------- ---------- ---------- ---------- ---------- ----------
---------- ---------- ---------- ---------- ---------- ----------
---------- ---------- ---------- ---------- ---------- ----------
---------- ---------- ---------- ---------- ---------- ----------
---------- ---------- ---------- ---------- ---------- ----------
---------- ---------- ---------- ---------- ---------- ----------
---------- ---------- ---------- ---------- ---------- ----------
---------- ---------- ---------- ---------- ---------- ----------
---------- ---------- ---------- ---------- ---------- ----------
---------- ---------- ---------- ---------- ---------- ----------
---------- ---------- ---------- ---------- ---------- ----------
---------- ---------- ---------- ---------- ---------- ----------
---------- ---------- ---------- ---------- ---------- ----------
---------- ---------- ---------- ---------- ---------- ----------
---------- ---------- ---------- ---------- ---------- ----------
---------- ---------- ---------- ---------- ---------- ----------
---------- ---------- ---------- ---------- ---------- ----------
---------- ---------- ---------- ---------- ---------- ----------
---------- ---------- ---------- ---------- ---------- ----------
---------- ---------- ---------- ---------- ---------- ----------
---------- ---------- ---------- ---------- ---------- ----------
---------- ---------- ---------- ---------- ---------- ----------
---------- ---------- ---------- ---------- ---------- ----------
---------- ---------- ---------- ---------- ---------- ----------
---------- ---------- ---------- ---------- ---------- ----------
---------- ---------- ---------- ---------- ---------- ----------
---------- ---------- ---------- ---------- ---------- ----------
---------- ---------- ---------- ---------- ---------- ----------
---------- ---------- ---------- ---------- ---------- ----------
---------- ---------- ---------- ---------- ---------- ----------
---------- ---------- ---------- ------GTGT ATTCTTTGAT GATGATACTT
CCTTTAATCA GCTCTATGAC CTTGTTATTG TTTGGTAGAA AATTAGGGAT TTCGGGATCC
AACTTATTTT CCTGTGTTTG TATGGGTCTG TTGTCTGTGT TAAGTATATT ATTGTACTAT
GATATCACAA TACTTGCTTG TTCGGTTTAT ATAAACTACT GATCTTGAAT AGACTTCATA
TTAATTAATT CGAATATTTC TTTTTTTGTC GATTCTGTGT CAGGGGGGAT GATACTTATA
GTGAATATTG TCTCCTTTTT AGTTCACTTA TATTCAACAT CTTATATGCG AGGAGACCCT
CACACCCCTA GATTTATGGG TTACTTATCT CTGTTTACCT TTTTTATGTT GATCTTAGTT
TCCTCTCAAA ATTATATCCA GCTATTTATA GGCTGGGAGG GAGTCGGGCT ATGCTCTTAT
TTGTTAATAA ATTTCTGGTA TAGCAGAATC CAAGCTAATA AAGCAGCCAT CAAGGCAATG
TTAGTTAACA GACTAGGAGA TGCTGCCTTG ATAGCTGCGA TAATTTTAAT ATGAATGGAA
TATGGTTCGG TGAATTTTTT ATCTGTTACT ACTGTTAATA GGAGCAGTGG GACAATCTGC
TCAACTGGGG TTACATATGT GACTTCCCGA TGCAATAGAA GGC------- ----------
---------- ---------- ---------- ---------- ---------- ----------
---------- ---------- ---------- ---------- ---------- ----------
---------- ---------- ---------- ---------- ---------- ----------
---------- ---------- ---------- ---------- ---------- ----------
---------- ---------- ---------- ---------- ---------- ----------
---------- ---------- ---------- ---------- ---------- ----------
---------- ---------- ---------- ---------- ---------- ----------
---------- ---------- ---------- ---------- ---------- ----------
---------- ---------- ---------- ---------- ---------- ----------
---------- ---------- ---------- ---------- ---------- ----------
---------- ---------- ---------- ---------- ---------- ----------
---------- ---------- ---------- ---------- ---------- ----------
---------- ---------- ---------- ---------- ---------- ----------
---------- ---------- ---------- ---------- ---------- ----------
---------- ---------- ---------- ---------- ---------- ----------
---------- ---------- ---------- ---------- ---------- ----------
---------- ---------- ---------- ---------- ---------- ----------
---------- ---------- ---------- ---------- ---------- ----------
---------- ---------- ---------- ---------- ---------- ----------
---------- ---------- ---------- ---------- ---------- ----------
---------- ---------- ---------- ---------- ---------- ----------
---------- ---------- ---------- ---------- ---------- ----------
---------- ---------- ---------- ---------- ---------- ----------
---------- ---------- ---------- ---------- ---------- ----------
---------- ---------- ----
>Leuckartiara_octona_PS487
ATGACTTCTT ATTTTGATCA TTTTATTGTA ACTAAAGTTA TTACAAGTTA TATAACTGAT
TCTTTTATCA TTTTATGTTG TGTTATT--- GTTTTATATA TGGTTATATG TAAACATCAA
TTTATAATAC CTAGTAGATT ACAAAGTATT ATAGAAATAA TTGTAGAACA TTGAGTAACT
GTTGTAAGAG AAAATTTAGG AGAAAAAACT GATTATTATA TATTACCTTT ATCAGCTTTA
TTTATGTTTA TTCTTGGAAT AAATTTATTG GGATTTTTTC TTTATACATT TCCTTCTACC
ACTCACATTT CTTTAACTTT TGGTATGGCT TTGAGTATTT GATTAGGAGT TATGTTTTTA
GGATTTAAAA ATTTTAAATC TTCTTTTTTT AGTATGTTTA TGCCTACTGG AGCTCCTTTA
GCTATGTCTC CTCTTTTAGT AATTATTGAA ATTGCTAGTA ATATTTCTAG ACCTGTAGCT
TTAGGTATGC GTCTTGCAGC TAATTTAACA GCTGGTCATA TTTTATTAGC TATATTAGCT
GATTTTGGTT GTAAACTGTT GTTTTATTCT TTTAGTATAG CTAATTTATT TCCAATTCTT
ATAATAATGT TTATGACAGT TTTAGAAATT GGAGTTTTAG TAATTCAAGC TTATGTTTTC
TGTTTGTTAT CAATGATTTA TTTAAGAGAT AGTATAATTT TACATATG-- -TCTCAACTT
GATGTATCTA TTTCCTTTAG TCATTTGTTT GGCTTACTTT TTTGTTTTTA TATTTTTTTA
CATTATATT- --ACTATTGT TTTAGTACAA TTTTGATATA ATAAAAAGTT ACGTT---AA
AAGGATTTTA TGAGAATAAG AAAAGAAAAT CCTATTTTTT CACCTATTAA TTCTACTTTA
GTAGATTTAC CTTCACCATC TAGTATAAGT TATTTCTGAA ATTTTGGATC ATTACTTGGT
TTATGCTTAG CTATACAAAT ACTAACTGGT ATATTTTTAG CTATGCATTA TTGTGCCGAT
GTATCATTAG CTTTTTCATC AATAGCTCAT ATTTCTAGAG ATGTTAACTA TGGATTTTTA
TTAAAATATC TACATGCTAA TGGAGCATCA GCTTTCTTTC TATGTGTATA TATTCACATT
GCAAGRGGAT TATATTATGG TAGTTATTTA AGAACTCATC TATGAATGTC TGGAGTAGGA
TTATTCCTAG TTATGATGAT AACAGCATTT ATAGGTTATG TTTTACCT-- -TGAGGTCAA
ATGTCATTTT GAGGGGCTAC TGTAATAACA AACTTCTTAT CAGCTGTGCC ATACATAGGG
AATGATATTG TACAATGAGT ATGAGGAGGG TTTAGTGTTA GTAATTCTAC TCTAAACAGA
TTCTTTAGTT TACATTATTT ATTTCCTTTT GTAATAATAG GATTAATAAT AGTTCACTTA
GTTTTACTAC ATGTTACAGG ATCTAATAGT CCTACAGGAT TAAACCCAAA TTCAGATAAA
GTACCTTTTC ATATATATTT TACAGTAAAA GATGCTTATG GATTTATTCT TATACTAATA
TTAATTTCAT TATTAGTATT TTATATCCCT AATTATTTGG GAGATCCTGA AAATTTTATA
AATGCTAATC CTCTAGTAAC CCCAGTTCAT ATAATGCCAG AGTGATATTT TCTTTTTGCT
TATGAATAAT TATATAACAC GTTGAATATT TTCCACTAAT CATAAAGATA TCGGAACTCT
ATATATTGTA TTTGGAGCTT TCTCCGGAAT GGTAGGAACA GCCCTAAGTA TGCTAATAAG
ATTTGAATTA GCAGCCCCTG GTGCAATGTT TGGTGATGAT CACCTTTATA ATGTAATTGT
TACAGCACAC GCATTTGTAA TGATATTTTT CTTAGTAATG CCAGTACTAA TAGGAGGATT
TGGTAATTGA TTTATCCCTT TATATATAGG AGCCCCAGAT ATGGCATTTC CTAGACTTAA
TAATTTAAGT TTTTGATTAC TTCCTCCTGC TTTATTATTA TTACTAGGTT CTTCCTTAGT
TGAACAAGGA GCAGGAACAG GTTGAACTGT TTACCCTCCA TTATCAGGCC CACAAATGCA
TTCAGGTGGG TCAGTAGATA TGGCTATATT TAGTTTACAT TGTGCTGGTG CTTCCTCAAT
TATGGGTGCT ATAAATTTTA TAACAACTAT AATTAATATG AGAGCCCCAG GAATGACTTT
TGATAAGTTA CCTTTATTTG TATGATCAGT ACTTATAACT GCATTCTTAC TTCTTCTTTC
TTTACCAGTA TTAGCAGGTG CTATAACTAT GCTCTTAACA GATCGTAATT TTAATACAAC
CTTTTTCGAC CCAGCAGGTG GTGGTGATCC TGTTCTTTAT CAACATTTAT TATAGAGATG
CTGTAGAAGC TAATCAACTT GGATTTCAGG ATGTAGCTTC TCCTATTGCT GAACAATTAG
TTTTTTTCCA TGATAATGTA ATGTTTATAA TTGTTGTTAT CATAGTTTTA GTCGGTTGAA
TAATGTTAAC TTCTATAACT AATAAACATT ATTATAAATA TTTAGTGGAA GGAACTACTA
TTGAAATAAT TTGAACATTA ATACCTGCTA TTATTTTAGT ATTTATAGCT TTTCCTTCAT
TACAATTATT ATATTCTATG GATGAAGTGG TTGATCCTTC ATTAACTGTT AAAGCTATTG
GTCATCAATG ATACTGATCT TATGAGTATT CTGATATCGA CGGAGATTCT ATAGATTTTG
ATTCATACAT GATACCAACT TCTGATCTTG AAACAGGTGA TTTAAGATTA TTAGAAGTAG
ATAAYAGAGT AGTTATTCCT GTTAATACTC AAGTAAGAGT TGTAATTACA GGAGCYGATG
TAATACATTG TTGGGCTGTA CCTTCTTTAG GAGTTAAAGC TGATGCTATT CCTGGTAGAT
TAAATCAAGC AAGTTTTTTG ATYAAAAGAC CTGGTGTTTA TTATGGTCAG TGTTCTGAAA
TTTGTGGTTC TGATCATTCT TTTATGCCTA TTGTTGTTGA AGGGGTTTCC CAAGAAAAAT
TTATTAATTG AATTTCTGAA AAAAATTTAT CATCCTTACC ATTTAGTAGA TCCTAGCCCT
TGACCATATG TAATGGCTTG TGGTGCTTTT TTAACTACTT TTGGAGCAGT AATTTATTTC
CATTATAGCC AAATATTACT ATTATTAGTA GGTTTATTGG TTGTAGCACT TTGTATGTTT
GTTTGATTAA AAGATGTAGT AAGAGAAGCT ACATTTCAAG GTTATCATAC TAAATCAGCT
GTAACTGGGT TAAAAATTGG ATTTCTTTTA TTTATTGTTT CTGAAGTATT ATTTTTTTTT
AGTTTTTTTT GGGCT---TT TTTTCATAGT AGTCTTTCTC CTAGTATAGA AATTGGTGTT
ATGTGACCCC CTATGGGAAT TGAACCTTTA AATCCTTTTT CAGTTCCATT ACTGAATACA
GCTATTTTAT TAAGTTCAGG AGCTACTGTA ACTTGAGCTC ATCATAGTAT AGTAATGGGA
GACAAAAAAG AAGCAGTAAG AGGATTATCT TTTACAGTAT TTTTAGGAGT TATATTTACA
GCACTTCAAG CTTTTGAATA TATTGAAGCT CCTTTTTGTA TAGCTGATTC TGTTTATGGT
TCTACTTTCT TTGTTGCTAC AGGATTTCAT GGTTTACATG TTATTATAGG TACTATATTT
TTATTTATAT GCTTAATTAG ATTAAACAAT TCTCATTTCA CAAGATCTCA TCATTTTGGA
TTTGAAGCAG CTTCTTGATA TTGACATTTT GTTGATGTAG TTTGATTGTT TCTATATGTT
TGTATATATT GATGAGGTTG T---ATGCAA ATTTTAATTA ATTTAATTTT TGATATTATA
AAGTTTTTAA TTGTTATAAT ACCTGTCTTG ATCTCAGTTG CTTATTTAAC ATTAGCAGAA
AGAAAAGTTT TAGGTTATAT G---CAAGCT AGAAAAGGGC CTAATGTAGT AGGAGTATTT
GGTTTATTAC AACCATTAGC AGATGGAGTT AAATTATTCT CTAAAGAAAT GATTATACCA
AATCATGTTA GTATATTCCT ATAT---TTT TTTGCTCCTA TTTTAGCTTT AACTTTAGGT
TTAGTTGTTT GAGGAGTTAT GCCTTTGGGA GATTCTATTG TAGTTAGTGA TATTAATTTA
GGCATACTAT TAATATTTGC TTTATCTTCT ATTGGAGTAT ATGCTATTTT AATGTCAGGT
TGATCCAGTA ATTCAAAATA YGCATTTTTA GGGGCTTTAA GAGCAGCAGC TCAAATGATA
AGCTATGAAG TTTCAATAGG ATTAATAATT ATTTCTGCAA TACTTTGTGT TGGTTCCTTA
AATTTAACTA CTTTTGTACA AACTCAACAA CAAACAATTT GATTTATATT TCCATTACTC
CCTGCCGCAT TTATGTTTTT TATATCTTGC TTAGCAGAAA CTAATAGAGC TCCATTTGAT
TTAACAGAAG GGGAATCTGA ATTAGTATCT GGATTCAATG TTGAATATTC TTCAATGTCT
TTTGCTTTAT TTTTTTTAGC AGAATATTCT CACATTATAT TCATGAGTTT TTTATTTGCT
TTATTATTTT TAGGGGGTCT TTTTAAAATC TATGTTTATA GTTTTCCTAT TTGTTTGAGT
AAGATCAGCA TTTCCTAGAT TAAGATATGA TCAATTAATG CATTTATTAT GAAAAACTTA
TCTTCCAATG AGTTTAGGAA TGATTATAAT AGTAAATTCC TTTATATGAG GATTTAATGC
TTTACCTAAA TATAATGATT TTTATAGGAT CTATAATGGT TATACTTTGT GATCATTTAA
TAGTTATATA TYTAGGATTA GAATTACAAA CTTTTTCTTT ATTTATATTA ATTTCTAAAA
ATAGAATATC TATAAGAGGG TCTGAAGCAG GTTTAAAATA TTTTATATTA GGAGCTTTAT
CTTCTGGTTT ATTTTTATTA GGTACTTCTT TTATTTTTAC YACTGGTTTA TCTTTGAGTT
TTAATATGTT TATCATTGTT TTTTAAATTA GCTATTTTTC CTTTACATTT CTGAATACCA
GATATTTATG AAGGTTCTTC TTGAGAAGTA GTAATTTTAA TATCAACATT ACCTAAGATA
AGTGTTTTAT CTATAATATT ACAAATTTTT TATTATTTGT GCTTTATTAT CTATAATTAT
AGGTACTATA GGAGCTTTAA ATCAAACTAA ACTAAAAAGA CTTTTAGCTT ATAGTGGTAT
TAGTCATATG GGATTTATTT TATTAGGGTT TGGGATTYTA AGTAAYCAAG GCTATGAAGC
TAGTTTTATT TATCTATTTA TATATRTAAT AACTATGGTA GGATTATTTT TATTAGTAAG
ATTTACTTTT TTTACAAGTA ATTATTATTT AATAGAATTT ATCTTTTTCT TGGGGKGTTT
TTTTCTTATC TATAGCAGGT ATTCCTCCTT TATCTGGTTT TATAAGTAAG TGATTAATTT
TAACTACTGT TTTGGATTAT AAATATATTA TTTCAGCTTT AGTTGGAGTA ATATTCTCAG
CAATAGCTGC TGGTTATTAT TTAAGAGTTT TAAAAATTAG TTATTTTCAR AAATCTTCTT
CTTATTTGAA TTGAGAATAT ATT--TAGGA TTTTCAATTT ATTTTTCTAT TGCTCTAATG
CTTCATCCTA GTTCTATTTT TACCGGATTT TATTTAGGTT TTAATTATTT T---------
ATGAATATAG ATTTTTTAAC TATTTTAATT GTTTTAACAA TAAGTTTCTT ATTATCTGCT
GTGATATCAT TAGCTTCTTT TATATTAAGT GAAAGATCTC CAGATAAAGA AAAAGTTTCA
GTTTATGAAT GTGGATTTGA TCCTTTTCAT TCACCTGGTG AACCTTTTTC TATAAGATTT
TTTTTAATAG CTATATTATT TTTAGTTTTT GATTTAGAAA TATCTTATTT ATTTCCTTGA
TCAGCAACTT CTAGTATTAT AGGAATGAAA GGTCAAATAA TAATATCATT ATTTTTAATA
ATCTTAATAT TAGGATTAAT ATATGAATGA ATAAAAGGAG GTTTAGAATG AGAA---ATG
TATATAAAAA TTTTATTTAT TTTACCTTTA TTTGCTATAA TAAATATA-- -GTTTTCACT
TCAAGATTCA ATATTAAAAA ACTAGAAAAA ATTTCATTAT TTTGATCTAT TCTTTTATTT
GAGGGCATAT CACTTTTGCA ATAGATGGTG TTTCTTTATT TTTTATTGGT TTAAGTATAA
TATTAATCCC TATATGTATA ATAATGAGTT GAAAAGCAAT TAATCATTTC AAAAAAGAAT
TTTTAATTTC TCTTTTTTTC ATAGTATTAT TATTAATTGG AGTATTTTCA ATATTAGATA
TACTAGGATT TTATATATTA TTTGAAGCTA TATTAATACC CATGTTTATA ATTATAGGTG
TATGAGGATC GAGAGAAGAA AAAGTAAAAG CAGCTTTTTA TTTCTTTTTT TATACTTTAA
TAGGTAGCTT ACTAATGCTA TTAGGTATTT TTAAATTATA TTCAATATTT GGAACTACTA
GTTACCAAAA TTTAATACTA ATGGAATTAC CTAATCACAT ACAATATTGA TTATTCTTAG
GATTTTTTGC TAGTTTAGCT GTTAAAATAC CAATGATACC AACTCATATT TGACTACCAC
AAGCACATGT TGAAGCACCA GTAGCAGGTT CAGTTTTACT TGCAGGTATA TTACTAAAAT
TAGGGGGATA TGGATTTATA AGATTTGCCT ATCCTATTTT CCCAATAGCT AGCGAATATT
TTACACCTTT TGTTTTATTA CTTAGTTTAA TAGCTTTAAT CTATGGAAGT TTAACAACAT
GTAGACAAAC TGATATAAAA AGATTAATAG CTTATTCTTC TGTAGCACAT ATGGGATTAG
TAACTTTAGC CATATTTGTA CATTCAATAG ARGGATTAAT AGCTTCATTR GCAATGATGA
TTGCTCATGG ATTAGTAAGT TCTGGGTTAT TTATGACTTC TGCTGTTATT TATGTTAGAC
ATCATTCTAG AGCTATAAAA TATTTTAGAG GGTTAACAAT AACAATGCCT ATATTTTCAA
CTATTACACT AATTTTAATA TTAGCAAATA TAGGATTCCC TTTAACTTTT AATTTTATAG
CAGAATTCTT TTCGATATTA TCAGCTTTTA ATTATTCATA TTTAGTAGGA ATACTTTCAT
GTATAGGGGC TTTACTTGCT ACAGTATATG CTTTATATTA TTATAATCGT ATATATTTTG
GAACATTATC TCCTCATTTA AATTTTTCAA GGGAAATGTT AAACTTCGAA TTTCAAGGAT
TTTTACCTTT AATTCTTTTA ACACTAGTAT TAGGRATATT CCCAAATATT ATTAAATTTC
TTACCATTAG TATTATTTAT ACTTAGTATA ACAGGAATAT TAATTAATAG AACTAATATA
ATTTTAATAC TTATATGTAT TGAAATGATG CTATTATCTA TATCATTAAA TTTTTTGATT
CATGCTTTTA TTTTGGATTC TTTATTRGGT CAAATATGTT CAATATATAT AATCACAGTA
GCAGCAGTAG AATCTGCTAT AGGGTTATCT ATTATGATTT CTTTTTATAA ATTAAAAGGT
TCTATTTCTA TAAGATTCTT GAACTTATTA AAAGGTATGT ATTTAATAAT TTTATTTTTA
CCTTTATTAA GTTTTATAAT TTGTTCTTCT TTAGGTAGAA AAATAGGCTA TCAAGGAGTT
RAAATTTTTA GTTCTTCTTT ATTATTTTTA ACTCTTATTT TGTGTATAAA ATCTTGAATA
GAAGTAGTAA TATTTAAATC AGGTTTGACT TTATTTTTAT GAAATTGATT TGATTTAGGA
GGTTTAGTTG TTGATTTTAA TTTACAATTT GATGAAATTG TATGTTCTAT GTTAATTTTA
ATATCTTGTA TATCTTTTTT TGTTCATTTA TATTCTACTT CTTATATGGA TGGAGACCCT
CATTTACCTA GATTTATGTC TTATTTATCT TTGTTTACTT TTTTTATGAT AGTTTTAGTA
ACTAGTAATA ATTTAGTACA ATTATTTATA GGATGGGAAG GAGTTGGTCT ATGTTCTTAT
CTTTTAATTA GTTTTTGATT CACTAGAATA CAAGCAAATA AAGCAGCTAT AAAAGCTATG
GTTGTAAATA AAGTAGGGGA TATAGGAGTT TTATTAGGTA TGATTTTGCT TTGAAAAATA
TTTGGTTCTT TAGAGTACAA TTGTATTTTT ATTGTTAATA GGAGTTATTG GTAAATCTGC
TCAAATAGGT TTACATATGT GATTACCTGA TGCAATGGAA GGGCCTACAC CTGTTTCTGC
TTTAATACAT GCAGCCACGA TGGTAACAGC TGGGGTATTT CTTATAATAA GAATGTCTCC
ATTTTTTGAA CAAACCCCTT TTATACTAAT TATTATTGTA TTCTTAGGTA GTTTAACTGC
ATTTTTTACA TCTACTATTG GTCTTACCCA AAATGATTTA AAAAAAGTAA TTGCATATTC
AACATGTAGT CAATTAGGTT ATATGGTAAT GATATGTGGA TTTTCTCAAT ATAATTCAGG
TTTATTTCAT CTACTTAATC ATGGATTTTT TAAAGCTTTA TTATTTTTGA GTGCTGGTTC
TATAATACAT GCTTTAGGGG ATGAACAAGA TATTAGAAAA ATGGGTTCAA TGAGATTTAT
AACTCCATTA TCATATTCTT GTATATTTAT AGGTTCTATA TCTTTAATGG GTTTACCATT
TTTGACTGGA TTTTATTCTA AAGACTTAAT ATTAGAATTA GTATATGGTG AACACTATYT
ATTTTATGCT TTATGTCTTG GATTATTTGC TGCTTCTATA ACAGCATTTT ATTCTTTTAG
ATTAATATAT TTTACTTTTT TAAGTAAACC ACAAGGATCT TTATCAATAT TTAACCATTC
TCAYGAGGGC TCTTGAAATT TAACAAGTCC ATTAATTATT CTATTAATAT TTAGTATAAT
TATAGGATAT TTTTTACAAT TTACAGTTTT AAAAGATGAA TTACCTATAA TGRTTCCTAA
TTTAAATAAA TTTTTACCAC TTTATTTAAG TCTTTTAGGG GCTATAACTT CTATTGAAAA
AACGGATTGA ATAGTGTCAT GATCAAACTT TATAGTTTTA CAAATGGAGC TTGATATTTT
GATAGTTTTA TTAATTATTA TTTAGTTAAA CCAGTATTAT CCATAGGATT TTTTATAACT
TATAAATTAT TAGATAATCA ATTATTAGAA AGTTTGGGTC CTACAAAAGT TACAGAAAAT
TTATATAGAA GTTCTGCAAC TTTAAGTAGA TTACATTTAG GTAAAATTTC TGTTTACACT
TTTATATTTA TAATATGGAA CAATTATTTT TTTTATTTTC CATTTTATTA ATAGGGTCAG
CAATTATGAC GATAACTTCT TCAAACCCTA TACATTCTGT TTTTTGATTG GTGATAGTAT
TCCTTTATAG CTCTGGATTT TTAATATCTT TAAATTTTGA ATTTTTAGCT TTAATGATAA
TAATTATATA TGTTGGTGCT ATAGCTATAT TATTTTTATT TATAATAATG ATGCTAGACG
TAGTTCAATT AAGAAAAATT AAT---CCTA TTAATAATAT TATACCTATT TTATTTTTAA
TAGGAGTAAA TATTTACTAA TTTAGGAGTA AATCTTTATT CAGAATATGC TTATCCTTTA
TTGGTAATTA GTTTATTATT ATTAATAGCA ATGATAGGAG CTATAGTATT CTAGAAAACA
AAATCTATCA AGCCAACATC ATAG
>Liriope_tetraphylla
ATGGCTTCAT ATTTTGATCA ATTTAATATA ATCGGATTAG TGTCATATTA TTTTACCAAT
ACGTCGTTAG CTATGATGTT TACTATT--- TTAGTATGTT GATTTTTATT TAAAAACGAC
TCAATAATAC CAAGCCGTTG ACAAAGTGTT ATAGAAATTG TCTATGAGCA TTTCATAGAG
ATGGTTAGAG ATAGTTTAGG ACCTAATGGT TACAAGTTTT TTCCTTTTAT TTTCTCTTTA
TTTCTATTCA TAGCTTCTTT AAATGTTTTA GGATTATTCC CTTATATATT TTCTTCAACT
GCTCATATAA TCTTTACCTT CGGTTTTTCA TTTACTATTA TAATTGCTAT AACGGTAATG
GGTTTGTTAA AATTTAGGTT AGATTTCTTT AGTCTATTCA TGCCCACTGG AGCTCCACTG
GCTTTAGCTC CTTTATTAGT AATTGTCGAA ACTATTAGCC ATATTTTCAA AGCAATATCC
TTAGGGGTGC GTCTAGCTGC TAATATTTCA GCAGGTCACC TATTGTTTGC TATTTTAGCT
AGTTTTGGGT TCCAAATGAT TATGAATAGT TATTACATGT TAAGCTTATT CCCTATATTA
ATTATGGTAT TTATTACTAT TTTAGAAATT GCAGTTTCTC TAATTCAAGC TTATGTATTT
AGCCTTTTAA CAACAATCTA CCTAGGAGAT GCTTTAGCTT TACACATG-- -CCTCAATTA
GATATAGTTA CTTTTTTTAG TCAATACTGT TGAGCTTTAA TTAGCTCATT TTCTATGTTT
GTATTTGTAG TTGTAGTCTT AATCCCAAAT TTAAAGGCTA AGTTCAAAAT TAGTC---AA
AAAAATCTTA TGAGATTAAG AAAAGAAAAT TCTATTCTTT CAATAGTTAA TTCGGTAGTA
GTAGATCTAC CTAGTCCGTC AAATATTAGT TATCTATGAA ACTTTGGTTC CTTGTTGGGA
CTATGTTTGA TTATTCAATT GGCCACAGGA ATTTTCCTAG CTATGCACTA CTGTGCAGAT
GTGAATGTAG CTTTCTCTTC AGTTGTTCAT ATTATGAGGG ATGTTAATTA TGGTTATTTG
CTAAAATATC TTCACGCTAA CGGAGCTTCC GCATTTTTCT TATGTGTATA TATCCATATA
GCCAGAGGGT TGTATTATGG TAGTTATTTA AGAGTACCTT TATGATTCAG TGGTGTTGTA
ATATTCTTAA TTATGATGCT AACGGCATTC ATTGGTTACG TTTTACCT-- -TGAGGACAA
ATGTCCTTTT GAGGTGCAAC TGTAATCACC AACTTTTTCT CTGCTATTCC ATACATTGGT
AATGATATAG TCCAGTGAAT TTGGGGAGGA TTTAGTGTAA GCGGAGCTAC ATTAAATAGA
TTTTTTAGTT TACATTATTT ATTTCCCTTT ATTTTAGCAG GATTAGCCTT AGTTCACATA
ATCTTATTAC ATGATACAGG ATCTAATAAC CCAACAGGAT TAACTTCAGA AATTGATAAA
GTCACTTTCC ATGTATATTT TACAGCTAAA GATGCTTATG GTTTCTTACT TTTAGGAATA
CTAATAAGTT TGTTTATTTT CTATTCTCCT AATTATTTAG GAGACGCTGA AAACTTTATA
CCTGCTAATC CTTTAGTAAC TCCTGTTCAT ATTATGCCAG AATGGTACTT TTTGTTTGCT
TATGAGCCCT TATTTAGCAC GTTGAGTATT TTCTACAAAT CATAAAGATA TTGGAACTTT
GTACTTAATT TTTGGTACTT TTTCTGCCAT GGTAGGAACA GCCTTAAGTA TGTTAATTCG
TTTAGAATTG TCAGGACCAG GAGCTATGTT AGGTGATGAT CAGATTTACA ATGTAATTGT
CACTGCTCAT GCTTTTGTCA TGATTTTCTT TTTAGTTATG CCAGTTTTAA TTGGAGGATT
TGGAAATTGG TTTGTACCTC TTTACATAGG AGCCCCAGAT ATGGCTTTCC CAAGACTAAA
TAACCTAAGT TTTTGATTAC TACCTCCCGC TTTATTCTTG TTACTAGGGT CATCTTTAGT
AGAACAAGGA GCTGGTACTG GGTGAACTGT TTATCCTCCT TTATCAGGAG CTCAAGCTCA
TTCAGGCCCT TCAGTAGACA TGGCTATTTT TAGTTTACAT GCTGCAGGAG CTTCATCTAT
TGCAGGTGCA ATGAACTTTA TTACTACTAT TTTTAATATG AGAGCACCTG GAATGACTAT
GGACAGATTA CCTCTTTTCG TATGGTCCGT TTTAATTACA GCAGTTTTAT TATTGCTTTC
TCTACCTGTA TTAGCTGGTG CTATTACTAT GCTTTTAACA GATAGAAATT TTAATACAAC
TTTTTTTGAC CCAGCAGGTG GAGGAGACCC AATCCTATAT CAACATTTAT TATAAAGATG
GAGTTGAGCA CTGACAATTA GCTTTTCAAG ATTCAGCTTC CCCTATTTCC CAAGAATTAG
TTTTATTTCA TGATTATATT ATGTTCATTT TAACCATAAT TTTATTCGTA GTTGGTTGAT
TAATCGTAAA AGCATTAGTT AATAAAAACT ACTATAAGTT TTTAGTGGAT GGGACTACTA
TAGAGTTCGT TTGAACAATG ATCCCAGCAG TAGTTTTGAT TTTTATTGCT TTTCCTTCTC
TTCAGTTACT TTATACCATG GACGAGATTA TTGAACCTTC CTTAACTATC AAAGCTGTAG
GTCATCAATG ATATTGAAGT TACGAGTATT CTGACTACGA TACTGAGCCT TTGGAGTTTG
ATTCTTATAT GGTACCTACT TCTGATTTAG AGCAAGGAGA TATGAGATTA TTAGAGGTTG
ATAATAGAGT AGTAATTCCA ATCAATACTC ACGTAAGAGT TTTAATTACA GGCGCTGACG
TAATCCACTC ATGAACAGTT CCTTCATTAG GTGTAAAAGC TGATGCAGTT CCCGGTAGAT
TAAACCAAGT TAGTTTCTTT TTAAATAGAC CTGGAGTTTT TTATGGTCAA TGTTCTGAAA
TTTGTGGATC TGAGCACTCC TTTATGCCTA TAGTAGTAGA AGGAGTATCC TTAGATAAAT
TCGTTCATTG GATTTCTTCT AAACACTTAT CATCCTTATC ATTTGGTAGA TCCTAGCCCA
TGACCATATA TTACATCTTG TGCGGCTATG TTTACTACAA TGGGAGCAGT TATTTATTTT
CATTATAGTC AACCTTGATT ACTATTATTA GGATTATCAG GTTTAGTATT TATTTTTTTC
GTATGATGTA GAGATGTAAT CAGAGAGTCT ACTTTTCAAG GATACCATAC TTACATGGTA
AAAAGAGGCT TAAAAATGGG AATGTTGTTG TTCATTGTCT CTGAAATCTG CTTCTTTTTT
TCATTTTTTT GAGCA---TT TTTTCATAGT AGTTTAGCGC CAGCTATCGA ACTAGGTACT
ATGTGACCTC CTTATGGGAT AGACCCACTA AACCCTTTTT CAGTTCCTTT ATTGAATACC
GCCATTTTAT TAAGCTCTGG GGCAACCGTA ACATGAGCCC ATCATGCTAT TATTTGTGGT
AAAAGAGAAG AAGCTATTAA AGGCCTAACC TTAACTGTAG TACTAGGTGT TATATTTACA
GGTTTACAAG CTATGGAGTA CTTAGAAGCT CCTTTTTGTA TTGCTGACTC TGTTTACGGG
TCTAGTTTTT TTATAGCGAC CGGTTTTCAT GGCTTACATG TTTTAGTTGG TACTACTTTC
CTAATTGTCT GTAATTTTAG ATTAGTATTT CATCAATTTA CTAGACACCA CCATTTCGGT
TTCGAAGCTG CTAGTTGATA CTGACATTTT GTTGATGTTG TATGGTTATT TCTGTATGTA
TGTATTTACT GATGAGGATC TATGTTCACA TTTATTTTAA ATATATTAAT AGAATTAGTA
AAGATATTGA TTATAGTAGT CCCAGTACTA ATATCTGTAG CTTACTTAAC ATTAGCTGAG
AGAAAGATAC TAGGTTACAT G---CAAACC AGAAAAGGTC CTAATGTAGT TGGTATATAC
GGACTACTAC AACCTTTAGC CGACGGAGTT AAATTGTTCA CAAAAGAAAC CGTCATTCCT
AATCACGTTA GTTTATTTGT TTAT---TTT TTTGCCCCAA TTATGGCTTT AACACTGGCA
TTATTAGCTT GAGGAGTATT ACCTTTAGGA TATTCTAATA TTATTAGTGA TTTAAATGTA
GGTATCTTAT TTATTTTTGC TATTTCATCT ATTGGGGTCT ATGCAATACT GATGTCGGGA
TGAGCTAGTA ATTCGAAATA TGCCTTCATG GGTGCACTTA GAGCAGCCGC TCAAATGATT
AGTTACGAAG TTTCTATAGG ATTAATTATT ATTAGTACTA TATTAATTAC AGGGTCCTTG
AACCTGACTT CCGTGATAAA CACTCAAATT GAAACCACCT GGTTTATATT CCCTCTACTT
CCAGCAGGAA TAATGTTTCT TATATCCTGT TTGGCAGAAA CTAATAGAGC TCCTTTTGAT
TTAACTGAAG GAGAATCTGA ATTAGTGTCC GGTTATAATG TAGAGTATCC TGCTATGTCT
TTCGCTCTAT TCTTTTTGGC TGAATATTCT CACATAATCT TTATGAGCTT TTTATTCGCA
ATAATGTTTT TAGGGGGTAC CAATAAAAGC TTCTTTGGTG ATTTTCACCT TTCTCTGAGT
TAGGGCTTCT TTTCCTAGAA TCAGATATGA TCAGTTAATG GCAATATTAT GAAAGACTTA
TTTGCCTTTA AGTTTAGCTG TAGTGGCCTT AGTGGGTTCT CTTCTATTAA TGATTAACGG
TCTACCTTTT GTTATTCGTT CTTGTTGGAT CTATATTGTT AATTTCCTGT GAGCACTTAC
TATTAATTTA CTTAGCCTTA GAACTACAAA CTTTCTCTTT ATTTGTTTTA ATTGCAAAGA
ATAGAAATTC AATGCTTAGT ACTGAGGCTG GGTTGAAGTA TTTTATTTTA GGGGCTATTT
CATCTGGGAT ATTTTTATTA GGTGTTTCAA TTATCTACGG TATTTCTTTA TCTATGTCCC
TTAATTTTGA TTGCCTTGTT GTTCAAATTA ACCGCTGTAC CTTTTCATAT GTGAGCACCA
GATGTATATG AAGGAGCTTC TACCGAAATA GTAGCTTTAA TTGCAACTGT TCCCAAGGTT
AGTGTACTTA TAGTATTAAT GAATTTTATT ACTATTAGCA GCTGTATTTT CAATGGTCTT
TGGGACTTTG GGGGCTCTAA ATCAAAATAA AATAAAAAGG TTAATAGCTT ATAGTGGAAT
TAGCCATATG GGATTTATAT TATTAGGTAT CGCTCTTTTT AACATATATG GACAAGAGGC
AAGTTTTGTT TACTTGTTAA TATACTTATT CATGATTATA GCAACCTTTT CAATAATCCT
GATT---AGT CCAATGAAAA ATTACCTGAT AATAGAATTT GGGCCTAACT TGGGCGATAT
TATTATTATC TATAGGAGGG ATCCCTCCTT TAGCTGGGTT TATTAGCAAG TGATTATTAT
TATGAACTAG TTTAAATAAT GCCTTTTATG TAGGATCTTT AATAGGAATT CTTTGTTCTA
TGGTTGCTGG CGCATATTAT TTAAGAATAG TAAAGATAGT TTACTTTCAA AAAACTTCTA
ATTTTATTGT TTGGGAAAAC CTCTTTTGGA ATATCTATAT ATATGGTTTT ATTTCTCATA
ATAAATCCAA ATCCGTGAGT ATTGTTCTCT CACTGAGGAG TAGTATCTTT ATTT------
ATGAATCTAG AGTTTTACGG TTTATTTATA TTATTAGTCT TTAGTGTAAT CTTATCGGGA
ATTATATCTG TAGCTTCTTT TGTATTAGGA GAAAAAAGCC CAGATAAAGA AAAAGTATCA
GTTTATGAAT GCGGATTCGA TCCAGTCCAT AATCCGGGAG AACCTTTTTC TATTAGATTC
TTTTTAATAG CTATCTTATT TTTGGTTTTT GATTTGGAAA TATCATTTCT ATTTCCATGA
AGCGTGTGTT CTAATCAAGT TTCTTTGGAC GGTCAATTCA TAATATTTGT CTTTTTAGTA
ATCCTAACTT GGGGATTAGT TTATGAGTGA ATCAAAGGAG GGTTAGAGTG AGAA---ATG
TATGTAAGTT ATCTGTTTTT GATTCCCATC TTGGGAGCAT TAAACGTG-- -ATGATGATC
AGTAAGGAGA ACCTAAAGCT ATGTAGAAAG GTAGGACTAT TTTGGTCTAT GTTAGTTTTT
GAGGCCCATT AATTTTTTCG ATAGATGGAA TATCTATCTA TTTTATAGGT CTTACGATAT
TATTAATACC TACTTGTATA TTAATCAGTT GGAGCTCAAT AAAATTCATG GTAAAGGAAT
TCATAATAGG TCTTTTCTTT ATAGAAATTC TTCTTATGGG TGTATTTTCT ACTTTAGATA
TTCTCTTATT TTACATTATG TTTGAGGGAA TTCTAATTCC AATGTTTATC ATCATAGGAA
TCTGAGGATC AAGAGAGGAA AAGGTAAGAG CCGCATTTTA TTTTTTCTTT TACACTTTAG
TCGGATCCTT ATTTATGTTG TTATGTATAT TCAAAATATA TGAACTAACA GGTACAACGA
ACTATCAAAC TTTATTAGCC TTAGAAATAC CTTACCATTT ACAGACTTGA CTCTTTTTAG
GGTTTTTTAT GAGCCTATCT GTTAAAATTC CTATGGTCCC TTTTCATATA TGATTACCTC
AAGCTCATGT AGAAGCCCCT GTTGCAGGTT CAGTTTTACT AGCCGGAATC TTATTGAAGT
TGGGGGGCTA TGGATTTATT AGGTTTTCTT TCCCCTTATT TCCAATAGCT TCTGAATATT
TTTCACCTAT TATAATAATT CTAAGCGTGA TAGCAGTTAT TTATGGGAGT TTTACTACAT
GTAGACAAAC TGATATGAAA AGGTTGATTG CTTATTCGTC TGTAGCTCAT ATGGGGTTAG
TAACTTTATC TATATTTACT CACTCCGTTG AGGGATTGGT TGCCTCTTTA TTTTTAATGA
TAGCCCACGG GTTTACTAGT TCGGGGTTGT TTATGGGAGT AACTGTTTTA TACGATAGAC
ACCATACAAG GGCTATTAGA TACTACAAAG GAATAACCGC CTCTATGCCT GTATTTGCTA
CCATAGTATT AATCCTAACT CTAGCTAACA TATCTTTTCC TTCTACTTGT AACTTCATAG
GAGAATTTTT CTCCTTGCTT TCGGCTTTCC AATATGCTAA ACTTAGCGGT ATATTAGCTT
GTTCAGGGGT TATTTTGTCC GCTGCTTATG CTTTATTAAT GTACAATAGA ATATTTTTTG
GTTCATTATC CCCCTCGATA ATAAATAACA GAGAAATGAA TAGAAGAGAA TTTAATTCAA
ATATACCGCT GTTGTTTTTC ATAATATTTT TAGGGTTATA CCCTAACTGA ATTAAATTTT
ATTGCAATTA TGTTATTTGT ATTAGGTCTA CTGGGGATAA TATTCAATAG GACTAACCTG
ATTTTAGTGT TAATGTCAAT TGAAATTATT TTATTAGCGG TCTCCATTAA TTTACTCATT
TTTTCATTCT TATTAAATTC ACTATTAGGA CAAATTTTTT CTATTTTTAT TTTAACTGTT
GCTGCAGCTG AATCTGCCAT AGGGTTATCA ATTATGGTAG CTTTTTACAA AATAAAAGGA
TCTATCTCTA TCAGATCTCT AAATCTTTTA AAAGGGATGT ATTTATTAGT AGTTATATTG
CCCTTTATAA GTTGATTAAT ATGTTGTGGT TATGGAAGAA AAGTAGGAGA AAAGGGAAGC
GCTATTGTTT CAACGGGATG CCTGTTTATT TGTTTTTTAA TTTCCTCTTT AATATTTTTT
GAAGTTTCCC TAGAAAATAG TTCTATAGAA AATATTCTTT GAAGTTGGTT TGATATAGGA
CTTTTAACTA ATCCTTTAGG ATTCTATTAT GATGAGCTTA CAGCTTGTAT GTTAGTTGTA
GTGACTACCA TATCATGTCT AGTACATTTG TACTCTACTT CTTATATGGC AGGAGACCCT
CATTTACCAA GGTTTATGTC TTATCTTTCA TTATTCACAT TCTTCATGTT AATCCTAATC
TCTAGTAATA ATTTTGTTCA ATTGTTCATA GGTTGGGAAG GAGTTGGATT ATGTTCTTAT
TTATTAATAA ATTTCTGGTA TACCAGAATA CAGGCTAATA AAGCGGGTAT TAAAGCTATG
TTAGTCAATA GAGTGGGGGA TGTTGGCATG ATTTTGGCTA TGATTTTAAT TTGAATGAAT
TTCGGTTCAT TAGAGTTTTG CGTAGTTCTT ATTGTTAATT GGGGCTGTAG GAAAATCGGC
TCAATTAGGT TTGCACACAT GATTACCTGA TGCCATGGAA GGTCCCACTC CTGTCTCAGC
TCTAATTCAT GCTGCAACTA TGGTTACTGC TGGGGTCTTT TTGATTATTA GGTCTTCTCC
TTTGTTTGAG TTAAGTAGTT CTGGACTGCT TTTAACTACC CTGATAGGAA GTTTTACTGC
TTTTTTCGCC GCGACTGTTG GTTTAGCTCA AAATGACTTA AAAAAAGTAA TCGCTTATTC
CACATGTAGC CAATTAGGTT ATATGGTAAT GATTTGTGGC ATTTCAAGTT ATTCAACAGG
CTTGTTCCAC TTATTTAATC ATGCCTTTTT TAAGGCCTTG TTATTCCTAA GTGCAGGTTC
TATTATTCAT GCGTTATTAG ATGAACAAGA TATGAGAAGA ATGGGTTCTA TGAAAGAATT
GACTCCTTTT TCTTTTGCTG CTATATTTGT AGGATCAGTT TCTCTGATGG GTCTTCCCTT
TTTAACGGGG TTTTACTCTA AAGATTTTAT TTTAGAGTTG GCTTTTGATA AATACCTATT
ATCATTTTCC TTATGATTAG GTTTAGGGGC GGCTTTCTTT ACAGCATTTT ACTCTTTTAG
GTTAGTTTAT TTTACTTTTA TGGAAAAGCC TTTATCCTCA AAGAGAGCTT TACAAAAAGC
TCATGAAGGA AACTGGAATT TGATTACTCC TTTGGTTATA TTACTAATAG GAAGTCTTAC
CATTGGGTAT TTTTCTCAAT TCTTTATCAT AAGAGACGTG AGTCCCCCAA TGATTCCAAC
AGGAAGTAAA TGATTACCTA CTATACTAAG CGTAAGCGGA GGGGTATTAG GACTTGAAGT
CTTTCTCTAT CTTCATTATA TATGATTTCT TACGCTTTTA TAAACTCCGC TTGACAATTT
AATTATGTGA TTAATCATTT TATCGTTAAA CCATTTTGAA AATTCGGTCT GAATGTAACT
TATAATAAGG TAGATAGACA ATTACTTGAA TTTATTGGTC CCGAAGGTTT ATTGTTATCT
TTATCCAAAA GTTCAGGAAA ATCTTCTCTT TTTCAATCTG GCTGATTAAT GAATTATTTA
TTAATATTCA TTTTATGGAA CAATTGTTTT TGTTATTCTC AACTTCTATA TTAGTATCAG
GAATTATGGT TATAACTTCA GTTAACCCTA TTCATTCAGT TTTTTGATTG ACTTTGACCT
TTATTCTTTC TGCTTCATTG TTTATAACCA TAAAAATAGA TTTTATTGCT CTAATGTTGA
TCATAGTCTA CGTAGGAGCT ATAGCTATTC TATTCCTATT TGTTATAATG ATGATAGACG
TATTAAAATT TAAAGAAAGT ATT---GATA TTAACAATCT TTTACCTATA ACGGTGATAA
TAAGCGTATC TTTTTAGGAA TGTTGGACAT GTTATGTACA CTGACTTTTG ATTACCTTTT
ATATTAGCAA GCTTCGTCTT ATTAATAGCT ATGGTTGGTG CTATTGTATT CTAAAAGACA
AGGATCTTAT TTACAACAAT CTAG
>Melicertum_octocostatum_RU082
ATGACATCTT ATTTCGATCA TTTTTTAGTC ACTAAGATTT TTATTTCTTA TATAACAGAT
TCTTTTGTTA TTTTAGTATC GGTAATT--- ATATTATACA TGGTTTTATC TAACCGTCAA
TATATAATCC CTTCTCGTTT TCAGAGTATA ATTGAAATTA TTATAGATCA TTGAACAACC
GTTGTTAGAG AAAACTTAGG AGAAAAAACA GATTATTACA TATTACCTTT AACTTCTTTA
TTTATGTTTA TTTTAGGCAT TAATCTATTA GGTTTTTTTA CTTATACATT TCCTCCTACT
ACTCATGTAA CTTTAACTTT TGGTTTAGCT TTCGGGGTTT GAATTGGTGT AATGATTTTT
GGGTTTTATC GTCATAAAAG CTCATTTTTT AGTATGTTTA TGCCAGTAGG GGCTCCCTTA
GGTTTATCTC CTTTATTAGT TGTTATTGAA ATAGCAAGTA ATATTTCAAG ACCACTTGCT
TTGGGAATGC GTTTAGCTGC TAATTTAACA GCAGGACATA TTCTTTTAGC TATATTAGCA
GATTTTGGTT GTAAGTTATT ATTTTATTCA TTTAGTATTG CCAATTTATT TCCGATGTTT
ATAATAATGT TTATGACTAT ATTAGAAGTA GGGGTATTAG TTATCCAAGC TTATGTTTTT
TGTTTATTGT CTATGATTTA TTTAAAAGAT AGTCTTATTT TACACATG-- -TCTCAACTT
GATGTATCAA TTTCCTTCAG CCACTTATGC GGCTTAATCA TATGTTTTTA TGTTTTTATT
CACTATGTA- --ACTATAAT CTTAATTCAA TTTTGATATA ATCAAAAATT AAGTA---AA
AAGAATATTA TGAGAATAAG AAAAGAAAAT GCAATTCTTT CCCCAATTAA TTCTGCGGTA
ATAGATTTAC CAAGTCCTTC GAATATAAGT TATTTATGGA ATTTTGGTTC GTTATTAGGG
TTATGTTTGG TCATTCAAAT TTTAACTGGA ATATTCTTAG CAATGCATTA TTGTTCAGAT
GCTTCATTAG CATTTGCTTC AATCGTTCAT ATTCTAAGAG ATGTAAATTA TGGATTTCTA
TTAAAATTCT TACATGCTAA TGGAGCCTCA GCTTTTTTCA TTTGTGCTTA CATTCACGTT
GCTAGAGGTT TATATTATGG GAGTTATTTA AAATCTCATT TATGATTCTC TGGTATATTA
ATATTATTAA TTATGATGGT TACAGCATTT ATAGGGTATG TTTTACCT-- -TGAGGTCAA
ATGTCATTTT GAGGTGCTAC AGTTATCACA AATTTCTTAT CAGCTGTTCC TTACATTGGT
AATGATATAG TTCAATGGGT ATGAGGAGGT TTTAGTATAA GTGGAGCAAC TTTAACTAGG
TTTTATAGTT TACACTATTT ATTTCCTTTT GTTTTAACTG CATTAGCTGT AATACACTTA
GTTTTATTAC ATTCTGTAAG TTCTAATAAC CCTTTAGGAG TAAATGCTAA CGCTGATAAA
GTGCCTTTTC ATATTTATTT CACTTCAAAA GATTTCTATG GGTTTTTCTT ATTAGGTATA
CTTCTTTGTC TTTTAACCTT GTACGCACCT AATCTTTTAG GTGACCCAGA AAACTTTATA
AAAGCAAACC CTTTAGTAAC CCCAATTCAT ATTATGCCTG AATGATATTT TTTATTTGCT
TATGAGTAAC TATATAACAC GCTGAGTTTT CTCAACTAAC CACAAAGATA TTGGAACATT
ATATATGGTA TTCGGAGCAT TTTCAGGGAT GGTAGGTACA GCCCTAAGTA TGTTAATTAG
ATTAGAATTA GCAGGGCCAG GCCCCATGTT TGGAGATGAT CACTTATATA ACGTCATAGT
AACAGCACAT GCTTTTGTTA TGATTTTCTT TTTAGTAATG CCAGTATTAA TAGGAGGCTT
TGGTAATTGA TTTGTACCTT TATACATAGG AGCCCCAGAT ATGGCATTTC CAAGACTTAA
TAATTTAAGT TTTTGATTAT TACCACCAGC TTTATTTTTA TTATTAGGGT CAGCTCTAAT
AGAACAAGGT GCAGGAACAG GATGAACAGT TTACCCACCA CTATCAGGTC CTCAAATGCA
TTCAGGAGGA TCTGTAGATA TGGCTATATT TAGTTTACAT TGTGCAGGTG CTTCCTCAAT
TATGGGAGCG ATAAACTTTA TAACAACAAT ATTTAACATG AGAGCCCCAG GAATGACTTT
TGACAAACTA CCTTTATTTG TATGAGCTGT TTTAATTACA GCTTTCTTAT TATTACTTTC
CTTACCAGTT TTAGCAGGTG CTATAACAAT GCTATTAACT GATCGTAATT TTAACACAAC
TTTCTTTGAT CCTGCAGGAG GAGGTGACCC AGTATTATAT CAACATTTAT TATAAAGATG
CTCCTGAGCA TGGTCAATTT TATTTTCCCG ATATCGCCAG CCCAATCGGT GAACAATTAA
CCTTCTTTCA TGATGATGTT ATGTTCATAG TATTTTTTAT CTTGGGTTTA GTGAGTTGAA
TGCTATTTTC AGCTATGATA AATAAACATT ATTACAAATA TTTAGTTGAA GGAACATTAA
TTGAAATCAT TTGGACTTCA ATTCCTGCAG TAATATTATT ATTTATAGCA TTTCCTTCCT
TACAATTATT GTATTCAATG GATGAAGTTA TTGACCCATC TTTAACTATA AAAGCAATAG
GTCATCAATG ATATTGATCT TATGAATATT CAGATATAGA TGAGGGAACA ATAGAATTTG
ATTCTTATAT GATACCAACC TCAGACTTAG AAGTTGGTGA TTTAAGATTA TTAGAAGTTG
ACAATAGAAT TGTTATTCCT GTTAACACTC AAGTTAGAGT TGTTATTACA GGTGCTGATG
TTATACATTG TTTTACTGTA CCTTCCTTAG GCGTAAAAGC TGATGCTATA CCAGGCCGTT
TAAACCAGGT TAGTTTTTTA GCAAAGAGAC CAGGTACATA TTACGGCCAA TGTTCTGAAA
TTTGTGGTTC TGATCATTCT TTTATGCCAA TAGTAGTAGA AGCAGTATCC CAAGAAAAAT
TTATTAATTG AATTGAAACT AAAAGTTTAT CATCCTTACC ACTTAGTTGA ACCAAGCCCA
TGACCATACG TTATGGGTTG TTCAGCTTTA TTATCAACTT TGGGTGCTGT AGTTTATTTT
CATTACAGCC AAATATTTTT ATTTGCTACT GGTATATTAT GTGTAATTTT ATGTATGATA
GTTTGATTTA AAGATGTAGT TAGAGAAGCT ACTTATCAAG GTTTTCATAC AAAAATTACT
GTAGCAGGCC TAAAAACCGG ATTTTTATTA TTTATAGTCT CAGAAGTCTT ATTCTTTGTG
TCTTTTTTCT GAGCA---TT TTTTCATAGT AGCCTATCTC CTGCAGTAGA AATTGGAGTT
ATGTGACCTC CTATGGGAAT AGACCCTTTA AACCCATTCT CAGTCCCTTT ACTAAATACT
GCAATATTAC TAAGTTCTGG TGCTACTGTA ACTTGAGCTC ATCATAGTAT TGTTAGTGGT
AATAAAAATG AAGCTGTAAA AGGTTTATCT TTAACTGTTT TATTAGGTGT TATTTTTACA
GCTCTTCAAG CTTTTGAGTA TGTTGAAGCT CCATTCTGTA TAGCAGATTC TGTTTATGGT
TCAACTTTTT TTGTTGCTAC TGGGTTTCAT GGTTTTCATG TTATAGTAGG AACAATATTT
TTAGCAGTTT GTTTATTGAG ATTAAATAAC TCTCATTTTA CAAAGTCTCA TCATTTTGGT
TTTGAAGCTG CATCTTGATA TTGACATTTT GTTGATGTAG TTTGATTATT CTTATACGTT
TGTATTTATT GATGAGGATG T---ATGAAT TTTATAATTT ATATTATATT TTTAATTATT
AAGTTTGTAA TAATTGCTAT TCCTGTATTA ATTTCAGTAG CTTATTTAAC ATTAGCTGAG
AGAAAAGTTA TTGGTTACAC C---CAAGCA AGGAAAGGAC CTAATGTAGT AGGGATTTAT
GGTTTATTAC AACCTTTAGC AGACGGTTTA AAATTGTTTT CAAAAGAAAT GATAATACCT
AATCATGTTA GTATAGTACT ATAT---TTT TTTGCCCCTA TTCTTGCTTT GACTTTAGCA
TTACTGGTAT GAGGCTTAAT GCCTTTGGGT TCTTCAATAG TCTTAAGTGA TTTAAATTTA
GGAATTTTAT TAATTTTTGC TTTATCCTCC ATAGGAGTTT ATGCAATTTT AATGTCAGGA
TGATCAAGTA ATTCAAAATA TGCTTTTCTT GGTTCTTTAA GAGCAGCAGC TCAAATGATA
AGTTATGAAG TCTCAATTGG TTTAATTATA ATATCAGTAA TTTTATGTTC GGGAAGTTTA
AATTTAATAA ATATCGTACA AGCCCAGGAA CAATTAATTT GATTTATATT TCCCTTATTA
CCAGCAGGGT TTATGTTTTT TATTTCGTGT TTAGCAGAGA CAAATAGAGC TCCATTTGAT
TTAACAGAAG GAGAATCTGA AATAGTTTCA GGGTATAACG TTGAATACTC TTCAATGTCT
TTTGCTTTAT TCTTTTTAGC AGAGTATGCA CATATTATTT TTATGAGCTT TTTGTTTGCT
TTAATTTTCT TAGGGGGTTT TTATAAAAGG AACTCTTATT GTTTTCTTAT TTGTCTGAGT
AAGAACATCT TATCCTAGGC TGAGATACGA TCAATTGATG AGTTTACTGT GAAAAACCTA
TCTACCTTTA AGTCTTAGTT TCATCATTAT AGTTAATTGT TTTCTATGAG CCTTTAATGG
CTTACCTTAA TTTATTAGTT TTACTAGGGT CTTTGATAAT AATTTTATGT GATCACTTAT
TAATTATATA TTTAGGTCTT GAATTACAGA CTTTTTCACT TTTTGTTTTA ATATCTAAAA
ATAGGTTTTC AATTAAGAGT TCTGAGGCTG GTTTAAAATA TTTTATTTTA GGAGCACTAT
CTTCTGGTAT ATATTTATTA GGGTTATGTT TTTTCTTTTT ATCAGGGGTG TCTTTAAATA
TTGATTTTAT TATCTTTTGC TTTTAAATTA GCCCTATTTC CTTTACATTT TTGAATTCCG
GATATTTATG AAGGCTCTTC TTGAGATGTT ATAGGGTTAT TGTCAACACT ACCAAAAATA
AGTATAATTA CCATAATTCT ACAAATTATT ACTATTTTGT TCTTTATTAT CTATAATTGT
AGGAACATTA GGGGCTTTAA ATCAAACGAA AATGAAACGT CTTTTAGCTT ATAGTGGTAT
AAGTCATATG GGATTTATAA TGTTAGGGTA TAATTTACTT TTTCTAGAAG GTTACGAAGT
AGGTACTTTT TATTTAATTA TTTACATTTT AACAATGTTA TCTGTGTTTA TTATGATTTT
AAGTTCCCCT CTTCAAAAAG ATTACTATAT AATTGAACTT GGCTCTGATT TGATTAATGG
TTTTTCTATC TATTGCAGGA ATTCCCCCTT TTTCTGGGTT TATAAGTAAG TGATTTATTT
TATGAAATGC TCTTAATTAT GGGTATATGA TTTCGGCTAT AATAGGAATA ATTTTTTCTG
CTATTGGAGC AGCTTATTAT TTAAGAATAG TAAAAATAAC ATATTTTCAG AAACAATCAT
CTTATTTAAC ATGGTCAAAA ATATTTAGGC TTAGGAGTTT ATATAATAAT AGGTTTGATT
ATAAATCCTT CCCCTTTAAT TTTAATTTTA AACACAATTT TTTATTACTT TTTT------
ATGAACATAG AATTTAAAAT TATTTTAATA ATATTAATAT TTAGTTTAGT TCTTTCTTCA
ATAATTTGTT TGGCTTCCTT TATTTTATCT GAGAAAACTC CGGATAAAGA AAAAGTTTCG
GTTTATGAGT GTGGTTTTGA CCCCTTTCAT TCCCCAGGAG AACCATTTTC AATAAGATTT
TTTCTAGTCG CTATATTATT TTTAGTTTTT GACTTAGAAA TATCTTACTT ATTTCCTTGG
TCTTGTACGT CAAACCTAAT TTCTTTAAAA GGGCATATTG TTGTAATCAT ATTTTTAATT
ATATTAACAA TAGGTCTTGT CTATGAATGA TTAAAAGGAG GACTAGAATG AGAA---ATG
TATATAATAA TTCTCTTATC ATTATCCTTC TTAGGTATAG TAAATATA-- -ATATTTACT
TCAAGACTAA AATCTGACAA ATTAAAAAAT ACAGCTCTTT CATGGTCTTT AATAATTTTT
GAGGTGATAT TTATATATCA GTTGATGGTT TATCATTATT TTTTATAGGG TTAAGTATAT
TACTAATTCC CATTTGTATA ATAATGAGTT GAAATGCAAT TAATTTTTTC AAAAAAGAAT
TTCTTTTAAG TTTATTTTTA ATTTTGATCT TATTAATTGG GGTTTTCTCA GTATTAGACA
TATTAGGGTT TTATATTTTA TTTGAGGCTA TATTAATTCC AATGTTTCTT ATAATCGGAG
TTTGAGGTTC AAGGGAAGAG AAAGTGAGAG CCGCTTTCTA TTTCTTTTTT TACACATTAA
TTGGGTCTTT ATTGATGCTT TTATGTATTT TTAAATTATA TTCTTTAACT GGTACAACAA
ACTATCATAA TTTATTATCT ATAGACCTGC CGTCAAATAT TCAATTGTGA CTATTTTTGG
GTTTTTTTGC TAGTTTAGCC GTTAAAATCC CAATGATCCC TGTTCATATT TGATTACCCC
AAGCTCATGT TGAAGCCCCA GTAGCTGGTT CTGTTTTATT AGCTGGTATT TTATTAAAAT
TAGGAGGTTA TGGTTTTCTT AGATTTGGTT ATCCTTTATT CCCATTAGCT TCTGAATATT
TTAGCCCCTT TATAATATTA ATGAGCTTAA TAGCTATAGT CTATGGAAGT TTTACCACCT
GTAGACAAAC AGATATTAAA AGATTAATTG CTTATTCTTC AGTAGCTCAT ATGGGTTTAG
TAACTTTAGC TATATTCACC CATTCAATGG AAGGTTTAAT AGCTTCTATA ACTATGATGA
TTGCCCACGG TTTAGTAAGT TCAGCTTTAT TTATGACCTC TGCTGTATTA TATATTAGAC
ATCACTCAAG AGCAATTAGA TATTTTAGGG GTATAGTATC TACTATGCCT ATATTTTCAG
CTTTGAGTTT AATTTTAATT CTAGCTAATA TAGGATTTCC TTTAACTTTT AATTTTATAG
CAGAGTTTTT TTCAATATTG TGTGCATTTA ATTATTCTTA TATAACTGGG GTTATAAGTT
GTATAGGAGC TCTTCTTGCG ACTGTTTACG CGTTATATTA TTATAATCGT ATTTACTTTG
GTTCATTATC AAATCACCTA AAATATTCAA GAGAAATGTT AGAATTTGAA TTTCAAGGAT
TTCTACCCTT AATTCTATTA ACAATAATAT TAGGGTTATT TCCGAATTTA ATTATACTTA
ATACCAATGT TATTATTTAT ACTAAGTATT ATAGGAATAA TTTTTAATCA GTCAAATATT
ATTCTAATAT TAATTTGTAT AGAAATGATG TTGTTATCTA TTTCTTTAAA TTTTTTATCC
CATGCTTACA TTGTTTCTAA TTCTATGGGA CAAATATGTG CAATTTATAT TATAACTGTT
GCTGCTGTTG AATCAGCAAT TGGTTTGTCT ATAATGATTG CTTTTTATAA ACTAAAAGGT
TCAGTAGCAA TTCGCTTCTT GAATATACTA AAAGGTATGT ATTCTTTAAT TGTTTTATTA
CCTTTATTAA GTTCAATTTT TTGTGGTGTA TTTGGTAGAA AATTAGGCCA CGAAGGAGTT
AAAATTTTGT CTTGTATACT ATTATTTTTT AGTTGTATTA TATCTTATTT AATATTTATT
GAAGTAGTAA TGAATAAATC TAATATTTTT ATTCCTTTAT GAACTTGATT TGACATTGGT
CAATTATATA ATCCTATAAC ATTACAATTT GATTACGTAG TTTCAAGTAT GTTAATTTTA
GTTTTATCAA TCTCTTTTTT AGTTCATGTT TATTCTACTT CATATATGAA TGGGGATCCT
CATTTACCCA GGTTTATGTC TTATTTGTCT TTATTTACTT TTTTTATGGT AGTCTTAGTA
ACTAGTAATA ATTTAATACA ATTATTCATA GGATGAGAAG GTGTTGGGTT ATGTTCATAT
CTTTTGATAG GCTTTTGATT TACCAGAGTT CAAGCTAATA AAGCAGCTAT AAAAGCAATG
GTTATGAATA AAATAGGGGA TATTGGTGTT TTATTAGGTA TAATTTTAAT GTGAATTTAT
ATTGGAAGTG TTGATTATAA TACTATTATT ATTATTAATA GGTGTTATAG GTAAGTCAGC
CCAAATAGGG TTACATACTT GATTACCAGA TGCTATGGAA GGGCCTACTC CTGTTTCTGC
GTTAATTCAT GCTGCTACTA TGGTAACAGC GGGAGTTTTT TTAATTATAA GAATGTCTCC
GTTTTTTGAC TTAGCTCCAA CTACTTTAAT AATAATAGTA TTTTTAGGAA GTTTGACAGC
TTTTTTTACT TCTACAATTG GGTTAACTCA AAATGACTTA AAAAAAGTTA TAGCCTATTC
TACATGTAGT CAATTAGGTT ATATGGTAAT GATTTGCGGG TTTTCTCAGT ATAACTCAGG
GTTATTTCAT TTAATTAACC ATGGGTTTTT TAAGGCTTTA TTATTTTTAA GTGCTGGTTC
AATAATTCAT GCTTTAAGTG ATGAACAAGA CCTTAGAAAG ATGGGGGGAA TGAGTTTAAT
TACACCTCTA TCTTATAGTT GTATTTTTAT AGGTTCAATA TCTTTAATGG GTTTACCATT
TTTAACTGGT TTTTATTCAA AAGATCTCCT TTTAGAATTG ATCTACGGAG AATATTACCT
ATCATATGCA TTATGATTAG GTATTATAGC AGCTTCCTTT ACAGCATTTT ATTCTTTTAG
ATTAATTTTT TATATTTTTT ATAATAGCCC CCAAGAAAAC TATAAACCAT TAAAAGAATC
TCATGAGGGT ACATGAAATT TAATACTACC TCTAATTATC CTTTTAATTC TTAGTATTGT
AACTGGTTAT TTTCTACAAT TTTTAATTTT AAAAGATGAG TTACCAATAG TCTTACCTAA
TATTAATAAA TTTAGCCCTC TTATTGTTAG TTTTTCAGGG GCTTCAATAT CAATTGAAAA
TTAAGCTTAA AAGAAACTTT TATTAAAGTT TATGCTTTTA CTAATGGAGC TTGGTATTTT
GATAACATAG TTAATTATTA TGTTGTAAAA CCTGTGTTAA ATATGGGTTA TTTTATAACT
TATAAGTTTA TAGATAATCA AATTTTAGAG TTTATTGGCC CTACTAAAAT TAGTAAAAGT
TTAATGGATA ATTCTAGTAC ATTGAGTAGT TTTCATTTAG GAAAAATATC AGTATACACT
TTTATGTTTA TAATATGGAA CAATTTTTTT TCTTTTTATC CTTTATTATA ATAATATCAG
CAATTATGAC TATTACTTCC TATAACCCTA TTCATTCGGT TTTTTGGTTG GTAATAGTAT
TTTTAAATAG TGCTGGTTTA TTAATTTCTC TTAAGTTTGA GTTTATATCT TTAATGTTAA
TAATAATATA CGTAGGAGCT ATAGCTATAT TATTTTTATT TGTAATTATG ATGTTAGATA
TTTTACAACT GAAAAAAACA ACC---AATA TTAGCCACAT TGTACCTGTA ATAGTTATTA
CAAGTGTTAA TATTGAATAC TTTAGGCTTA ATTTTTTATA CTGAATATGC TTACCCATTT
ATAATTTTAA GTTTATTACT TTTAGTTGCA ATGGTAGGGG CAATAGTATT CAAGAAGACA
GTCTCTCTCT AACCAACATC AAAG
>Mitocomella_polydiademata_GR10179
ATGACATCTT ATTTTGATCA TTTTATAGTT ACTAAGTTAT TAACATCTTA TTTAACAGAT
TCTTTTATTA TTTTGGCTTG TGTTATT--- GTTTTATGAA TGGTAGTCTC AAGATATCAG
TATATTATCC CATCTAGATT TCAATCTATC ATGGAAATAG TTATTGAACA TTGGAGCACT
GTTGCTAAAG AAAACTTAGG AGAAGAGGCA GATTATTATG TTCTACCTCT TTGTGCTTTG
TTTATGTTTA TTTTAGGAAT AAATTTATTA GGTTTTTTTA CTTATACACT ACCTCCTACT
ACTCATGTTA CTTTAACTTT TGGGATGGCC TTCGGCATAT GAATTGGAGT TATTATACTC
GGTTTTTATC GTTTTAGGAG TTCTTTCTTT AGTATGTTTA TGCCTGTAGG TGCACCGTTA
GCTATGTCAC CTCTCCTAAT AATCATAGAA ATTGCTAGTA ACGTTTCTAG ACCTATAGCA
TTAGGCATGC GTTTAGCCGC TAATCTAACA GCAGGTCATA TATTATTAGC AATTTTAGCT
GATTTTGGTT GTAAATTACT ATTTTATTCT TTTAGTATGG TTAATTTATT CCCTATGTTT
ATTATTATGT TCATGACAAC TTTAGAAATT GGGGTATTAG TAATCCAAGC TTATGTTTTT
TGTTTATTAT CAATGATCTA TCTAAAAGAT AGTTTAATTC TTCATATG-- -TCTCAACTT
GATGTATCAA TTTCCTTTAG CCATTTATGT GGTTTAATTT TATGTTTTTA TATATTTATT
CATTATATT- --ACTATTCT TTTAATTCAG TTCTGATATA ATCAAAAATT GAGTA---AA
AAGAATCTTA TGAGAATAAG AAAAGAAAAC TCAATTATTT CACCTATTAA CTCAATGTTA
GTAGATTTAC CTAGTCCCGC TAGTATAAGC TATTTATGAA ATTTCGGATC TCTTTTAGGT
CTATGTTTAG TCATACAAAT ATTAACAGGA ATCTTTTTAG CCATGCATTA TTGTGCAGAT
GTTTCTATAG CATTTTCGTC AGTAGTTCAT ATTATGAGAG ATGTTAATTA TGGATTCGTA
CTGAAATACT TACATGCAAA TGGTGCCTCT GCATTTTTTA TTTGTGTCTA TATTCATATA
GCCAGGGGGT TGTATTATGG GAGCTATTTA AGAAGTCGTT TATGATTCTC AGGAATAGCT
ATATTTTTAA TAATGATGTT AACAGCCTTT ATAGGTTACG TATTACCA-- -TGAGGACAA
ATGTCATTTT GGGGGGCCAC AGTAATCACT AATTTTGTAT CTGCAGTGCC TTATGTAGGA
AATGACATAG TACAATGAAT CTGAGGAGGT TTTAGTGTTA GTAATGCAAC TTTAAATAGA
TTTTTTAGTT TACATTACCT CTTTCCTTTT GTATTAGCTG GATTAATAAT AGTACACTTA
GTATTATTAC ATGAGACAGG TTCAAATAGT CCCGTAGGAT TAAACCCAAA CTCAGACAAA
GTACCATTTC ATATTTACTT TACTACGAAA GATGTTTATG GATTTGTTCT ATTAGCAATA
CTAATATCTG TCTTAGTATT TTATGTACCA AACTTATTAG GTGACCCGGA AAACTTTATA
AAGGCTAACC CATTAGTAAC TCCTCTTCAT ATTATGCCAG AGTGGTACTT CTTATTTGCT
TATGAGTAAT TATATAACAA GATGAGTATT CTCAACTAAC CATAAAGATA TTGGAACTCT
TTATATCGTA TTCGGAGCAT TTGCAGGTAT GGTAGGTACA GCATTAAGTA TGTTAATAAG
ATTAGAACTT GCTGGCCCAG GTGCCATGTT TGGTGATGAT CATTTATACA ATGTAATAGT
AACCGCACAC GCTTTTGTAA TGATTTTCTT TTTAGTTATG CCAGTCTTAA TTGGAGGTTT
CGGAAATTGG TTCATACCTC TATATATCGG AGCCCCCGAT ATGGCATTTC CAAGACTTAA
TAATCTAAGT TTCTGGTTAT TACCTCCAGC TTTATTGTTA TTATTAGGGT CTTCCTTAAT
AGAACAAGGT GCTGGTACAG GCTGAACAGT TTACCCGCCT TTGTCCGGAC CTCAAACACA
CTCCGGAGGT TCAGTCGATA TGGCTATTTT TAGCCTTCAC TGTGCTGGTG CCTCATCCAT
TATGGGTGCT ATAAACTTTA TCACTACTAT TTTTAATATG AGAGCCCCAG GATTAACACT
AGATAAACTA CCTTTATTTG TCTGATCTGT TTTAATAACC GCTTTCCTAT TATTATTATC
TCTACCAGTC CTAGCAGGAG CCATTACAAT GTTATTAACT GATCGTAACT TCAACACAAC
ATTTTTTGAC CCCGCAGGAG GAGGTGACCC GGTCTTATAC ---------- -ATAAAGATG
CTGCAGAATT TTCTCAGTTA AGTTTTCAAG ATGTAGGTAG TCCTATCTCA GAACAGTTGA
TATTTTTTCA CGATAATGTT ATGTTTATCG TATTAGTAAT TTTAATGCTT GTAGGATGAG
TTATGATTTC TGCAATGTAT AATAAACATT ATTATAAATA TTTAGTCGAA GGAACGGCCA
TTGAAATTAT ATGAACTTGT ATTCCCGCTG TAATTTTGTT ATTTATAGCC TTTCCTTCTC
TACAACTTTT ATATTCGATG GATGAGGTTA TTGACCCTTC TTTAACTATT AAAGCAATAG
GACACCAGTG ATATTGGTCC TATGAATATT CAGATGTTGA TGAAGATTCT ATTGAGTTCG
ATTCTTATAT GATACCTACT TCTGACTTAG AAGATGGAGA TTTGAGATTG TTGGAAGTAG
ATAATAAAAT AGTAGTCCCT GTTAATACTC AAGTTAGAGT AGTAATAACC GGTGCTGATG
TTATCCACTG TTTTGCTGTA CCTTCTTTAG GGGTTAAAGC AGATGCAATT CCAGGGCGCC
TGAATCAGGT TAGCTTTTTA GCTAAGAGAC CGGGAACTTA CTATGGTCAA TGTTCAGAAA
TTTGCGGGTC TGACCACTCC TTCATGCCTA TTGTTGTTGA AGCTGTTTCC CAAGAAAAAT
TTGTTAACTG GGTAGAGGCT AGAAGTTTAT CATCCTTACC ATTTAGTTGA TCCTAGCCCA
TGACCATATG TCATGAGCTG TGCTGTTTTA TTAAGTACCT TAGGGGCTGT TGTTTACTTT
CATTATAGTC AAATATTTTT ATTTGCAATT GGTTTACTAT CTATTGCGGT ATGTATGTTT
GTCTGACTTA AGGATGTAGT AAGAGAAGCC ACTTACCAAG GTTTTCACAC CAAAGCAGCC
GTTACCGGTT TGAAAATGGG GTTTCTTTTA TTTATCGTAT CTGAAGTCTT ATTTTTTGTA
TCGTTCTTCT GGGCC---TT CTTCCACAGT AGTCTATCCC CTTCAGTAGA AATTGGGGTA
ATGTGACCTC CAGTTGGAAT TGACCCTTTA AACCCTTTTT CGGTCCCACT TTTAAATACT
GCTATTTTAC TTAGTTCTGG GGCTACTGTA ACCTGGGCTC ATCATAGTAT TGTGAGCGGG
GACAAATCCG AAGCTTTAAG AGGTTTGTCC TTAACCGTAT TTTTAGGGTT AATATTCACA
GCTCTGCAAG CTTTCGAGTA CATTGAAGCT CCTTTTTGTA TAGCTGATTC AGTCTACGGA
TCATCCTTTT TTGTTGCCAC AGGTTTTCAT GGTTTTCATG TTATTGTTGG TACAATTTTC
TTATTTATTT GTCTTATAAG ATTAAATAAT TCTCATTTCA CTAGATCCCA TCATTTTGGA
TTTGAAGCCG CATCTTGATA CTGACATTTC GTAGATGTTG TTTGACTATT TCTATATGTT
TGTATCTATT GATGAGGATG T---ATGTAC ACTTTAATTT TTATCATTTT TGAAATTATT
AAGTTTATAA TTATAGCTGT ACCTGTTCTA ATATCTGTGG CTTATCTAAC CTTGGCAGAA
AGAAAAGTAA TAGGATATAC T---CAAACT AGAAAAGGTC CTAATGTAGT TGGAATCTAT
GGTTTACTAC AACCTTTAGC TGACGGTGTA AAACTATTTT CAAAAGAAAT GGTTATTCCT
AATCATGTAA GTATTGTTTT ATAT---TTT TTTGCCCCTA TCCTAGCTCT TACCCTAGCC
CTGGTTGTTT GAGGTTTAAT GCCACTTAGT AAAATATCAG TCGTTAGCGA TTTAAATCTA
GGAATATTAT TAATATTCGC CTTATCCTCC GTAGGAGTAT ACGCTATTCT GATGTCAGGA
TGATCCAGTA ATTCAAAATA CGCATTCTTA GGGGCCCTAA GAGCAGCAGC TCAAATGATA
AGTTATGAAG TTTCTATAGG ATTAATTATA ATTTCGGTTA TACTGTGTTC AGGGTCTCTA
AATTTGGTAA ACATTATCCA TTCTCAAGAA CAGTCCATTT GGTTTATTGT CCCCTTACTT
CCTGCAGGCA TAATGTTTTT CATATCTTGT TTAGCAGAAA CAAACAGAGC CCCTTTTGAT
CTAACAGAAG GGGAATCAGA ATTAGTTTCG GGGTATAACG TTGAATACTC TTCAATGTCA
TTTGCACTAT TCTTTTTAGC TGAATATGCT CATATTATAT TTATGAGTTT TTTATTTGCC
CTATTATTTC TAGGGGGTTT TCATAAAAGG AACCTTTATT GTTTTCTTGT TTGTTTGAGT
GAGAGCCTCA TTTCCTAGGT TAAGATATGA TCAATTAATG AGTTTATTAT GGAAAACTTA
TTTACCCCTA AGTCTTAGCT TTATAATTAT TGTAAACTCA TTATTATGAG CATTTAATGG
GTTACCTAAG TTTATTAGTG TTAACAGGAT CTTTAATAAT AGTGATGTGT GACCACCTTT
TGATTATATA TTTAGGGTTA GAGTTACAAA CATTTTCATT TTTTATTTTA ATAGCTAAAA
ATAGGAGTTC TATTAAAGGC TCAGAAGCAG GTTTAAAGTA TTTTATCCTT GGTGCCTTAT
CTTCGGGGCT ATATTTATTA GGGTTATGCC TATTTTTCTT GTCTGGGGTT TCTCTTAATT
TTAATTTTAT TGTCTTTTGC TTTTAAATTA GCCCTATTCC CCTTGCACTT TTGAATTCCA
GATATATACG AAGGTTCTTC TTGAGATGTT ATTAGTTTGT TATCAACTTT ACCTAAAATA
AGTGTTTTAA CTGTGTTGAT GCAGTTTACT TTTGTTCTGT TCTTTATTGT CTATAATTAT
AGGTACTTTA GGAGCGTTAA ATCAAAGTAA ACTAAAACGT TTACTAGCTT ATAGTGGGGT
AAGTCACATG GGTTTTATAG TCTTAGGCTA TAACTTACTT AGCTTAGAGG GTTATGAAGT
TTCTTATATT TACATAGTTA TTTATATGAT AACTATGTTA TCAGTTTTTT TGATGGTTAT
TAATTCACCA TGGAAAAAAG ATTATTATAT TATTGAATTT AGCACTAACT TGATTAGTAA
TATTCTTATC TATAGCAGGT ATACCACCTC TATCTGGTTT TATTAGTAAG TGATTTATTT
TGTGGAATAC TATGACTTAT GGTTATTTAA CCTCTTCTAT AGTTGCTATT ATTTTTTCTG
CTGTTGGGGC AGGTTATTAT CTAAGAGTGG TTAAAATAAC TTATTTTCAA AAACAGGCCT
CTTATTTAAC TTGAAATAAA GTACTTAGGT ATTGGTGTTT TTTTTACTGT GTTTCTGATT
ATAAACCCAA ATCCTTTAAT AAGTATGGTT AACTTTGTGT TCTTTTATTT TTAT------
ATGAATTTAG ATTTTATAGT TATATTATTA TTATTAATTT TTAGTTTGGT TTTGTCTATA
GTAATTTGCT TGGCTTCATA TCTACTATCC GATAAATCCC CTGATAAAGA AAAAGTATCC
GTCTATGAAT GTGGGTTTGA CCCATTTCAT AGTCCTGGAG AACCTTTTTC CATAAGATTC
TTTCTAGTTG CTATATTATT TTTAGTATTT GATTTAGAAA TTTCTTACCT ATTTCCTTGG
TCATGTTCCT CAAATATTGT ATCCTTGGAA GGTCACTTGA TAGTAGTATC ATTTTTAATA
ATTTTGACCT TAGGATTAGT ATATGAATGA CTCAAAGGAG GCCTAGAATG AGAA---ATG
TATATAATCA TACTTTTAAT CCTTACCTTC ATAGCCTTAC TACACATT-- -ATTATTACA
CCTAGAATAA AATCTGATGA GCTAAAGAAA GTATCATTAG CCTGGTCATT AATTATTTTT
GAGGAAATTT ATTTATTTCT ATAGATGGTA TATCTTTATT TTTTATTGGG TTAAGTATTA
TCTTAGTTCC TATTTGTATA ATTATGAGTT GAAATGCTAT AAACCATTTT AGAAAGGAGT
TTCTTTTAAG TCTATTTTTT ATTCTTATAC TTTTAATAGG TGTATTTTCA GTATTAGATA
TATTAGCTTT TTATATCTTG TTCGAAGCTA TCTTAATTCC TATGTTTTTA ATTATAGGAG
TTTGAGGGTC TAGAGAGGAA AAAGTAAAAG CTGCTTTCTA TTTTTTCTTT TATACTCTTA
TTGGTTCTCT ACTTATGTTA TTAAGTATAT TCAAATTATA TTCTCTAACA GGGACTACTA
GTTATTTTGG GTTAATAATG ATAGATATCC CTTCTCACCT GCAGTGATGA CTATTTTTAG
GTTTCTTTGC TAGTTTAGCA GTTAAAATAC CTATGATACC AGTTCACATA TGACTTCCAC
AGGCACATGT AGAAGCCCCC GTGGCTGGTT CTGTGCTATT AGCTGGTATC TTATTAAAAC
TAGGGGGATA TGGGTTTCTT AGATTTGGTT ACCCCTTATT CCCGCTAGCT GCTGAACATT
TCAGTCCTTT CATTATATTA ATGAGCTTAG TTGCAATAGT TTATGGTAGT TTTACAACTT
GTAGGCAAAC AGATATTAAA AGGCTAATCG CTTATTCTTC TGTTGCCCAT ATGGGTTTAG
TAACTTTAGC AATATTTACA CATTCTAACG AAGGTTTAAT AGCTTCTATG ACTATGATGA
TAGCACATGG ATTAGTAAGT TCCGCACTTT TTATGAGTTC TGCAGTACTA TACGTAAGAC
ACCACTCTAG AGCCATTCGC TATTTCAGAG GTATAGTATC TACAATGCCT ATTTTTTCTT
CTATTAGTCT AATACTAATT TTAGCTAATA TAGGATTTCC GTTAACTTTC AATTTTATAG
CAGAATTCTT TTCTATTCTA GCTGCCTTTA ACTATTCATA TTTAGTAGGC ATATTGAGTT
GTATAGGAGC TTTACTTGCT ACAATATATG CACTATACTT TTACAATCGT ATATATTTTG
GGTCACTATC AAGCCACTTA AAATATTCAA GAGAAATGTT AGAATTCGAA TTTCAAGGAT
TTTTACCCTT AGTATTATTA ACAATTATTT TGGGGGTATT CCCTAATCTG GTTATATTTA
TTACCTTTAC TCTTATTTAT TATTAGTATA TTAGGTATTA TTCTTAATCA ATCTAATATT
ATATTAATAC TAATTTGTAT TGAAATGATG TTATTATCTA TTTCATTGAA TTTCTTAAGT
CATGCTTTTA TAGTAGATAA CGCCTTAGGG CAGTTATGTT CTATTTATGT TATCACAGTA
GCTGCAGTTG AATCTGCCAT AGGTTTGTCA ATTATGATTT CTTTTTACAA ACTGAAGGGT
TCTGTAGCCA TACGTTTTTT AAATTTATTA AAAGGTATGT ACATAAGTAT AATTTTATTA
CCTTTAATAA GCTCCATAAT ATGTGGTTTT TTTGGTAGAA AAGTAGGTTA TGAAGGGGTT
AAATTAGTTT CTTGTGGCCT AATTTTACTC TCTTCTTTTA TTTCCTTTTT TATTTTCTCA
GAAGTGATCG TATTTAAGTC TAATTTATTG ATCCCTTTAT GGACTTGATT TGACATAGGA
[truncated: 197,813 more chars]
