# Supplementary material for: Phylogenetic analysis of higher-level relationships within Hydroidolina (Cnidaria: Hydrozoa) using mitochondrial genome data and insight into their mitochondrial transcription
Source: PeerJ. 2015 Nov 19;3:e1403. doi: 10.7717/peerj.1403 (PMC4655093; doi:10.7717/peerj.1403)
Supplement: Dataset S5 [file peerj-03-1403-s020.fasta]

>Catablema_vesicarium_GR10183
AAATATATT-TTCAAAAAGAACTGAAACATAGTAGTGGCGAACGAAACCTATAA-AA-A-TAGTACTGTGAAGGAATACCTTTTGTATAATGGACTTATAAGAAATAAAACTTGTGAGCTTTAAGGCTAAAAGAAA---TTAAATAAATAAGTTTAACCCGAAACCAAATGATCTAATTGTGAATAAT---C-AAAAGGATGAACTAATAAATGTGGAAAAATTTTTAGAAAATTTGCAATTAGCAGCGAAAAACTAATCGAATTTGGATATAGCTGGTTCTTTGCGAAAATTATATAAGAGACTAAAAGCTCAAATGTTTTTAGTCAAAAGAAAA-ATAATTTTAATCAGAAGTTAT---TATGTTTTAATTA-AGAA-AATAAAACTTAAAAATCATAC--AAACACTACAAAAATAGGCTTAGAAACTGCCATATTTGAAAGAGTACGTAATAGTTTATTTATTGAAAG-AATTAT-TAAAAAAATTAGCAAAGTATTTTGTTTAA-ATTAAGCAA--TTATAACAAAAGAAATAATATAAGTATAAGTAAAAT-AAAATTATTCCTAA-GATTTCTTATT-TTAATA-AATGAATAAGGTTAAACAGACTCTCAGTATTTAACTAAATCAAGAAGGAATAAAAAATGAGA-ATTATTTTATTAAAGGAACTCGGCAAACGACTGTTTACCAAAAACATAGCATCAAA--------GGTGCAACCTGCCCAATGA----TT--TTAAAGTAAATAATAATAACAATCTTAT--AATAAAATTTAAAGGACGCAGT-ATCTTGACTGTGGTAATGTAGCATAATCACTCGCCATTTAAT-TGATGGATAGTATGAATGGTTAAACGAATATCACACTGTCTCTAATAAAATACTCAT-GAAATTAAAATAATAGTTAAGATGCTATT-TA-A-AACTGTAAGACGAAAAGACCCTATAGAGCTTAACTACATTTTGGTAGTTTAGTTGGGGCGACTATCT-TCTATA-AT-AAATTATTGTATAATACATAAATTTAACAATTA----T-A-----A-A-A---ATAGGCCATAATGACCCGTTAGGATTTAGTAA-TAAACCTAACGATCAATAAATAAAAGCTACCTTAGGGATAACAGGATAATTTTGTTTTAGAGATCCTATCGAAAACAAAGTTTGTCACCTCTATGTTGAATTA-AGATATCCTGATAGTGCAGCAGCCATCAAAGGTAGGTCTGTTCGACCTTTAAAACTTTTGATTTTGGAGA---AATAAAGATGAGAGATTTGTTTATACATGTTTG-TG-AA-AGCTTATAAGTGAGATAATTTTGA-AACAAA---TCAATTTACATCAGGATAG-GTAGAGTAAACTTT-TACCTTTCCTAAGACGTAGAGC--AT---AA-GCCACGTTTTCACTGTAGCAACAGCAGTAAAGAATTCTGTACAATTAATT-TCAATTAGATACGG-GAACTCTCTTTAGCTTTGTCTAAT-TAAGTGCCAGCAGACGCGGTTAAACTTAAG-AGGC-----AAACCTTTATAAAAAATTAGGTTAAA-ATATGTGTAAAAATTTTTGAATTGGTTAAATAA----ACAAAAATTATTAATTTTATAAAG---AAGTTAAAATAT--AAA-AGATTTTGAAACATGAAAAAAGGGAAATTAAATAGGATTAGATACCCTAGTAAACCCTTTCGTAAACTGAACAGTAC-ACTTTT--AAGAGTGAAAATCAAAAATTTTGGCTGTTT-A-TTTT-CTAATTAGAGGAACATGTAATTTAATTCGATAATCCGCGAAAAACCTTACCTATTCTTGA-ATT--TCAGGTACTGCATGGTCGTCGTCAATTCAATTTTATAACT----TGAATTCAATCC-AA-ACAAGGATAAAGTCAGATATTATGGTCCTTATGAGTAGGGGTATTATGTGTTACAATATTT---AAATAAAA-----TTAATTTTAAAAATGTAA-TATCAATGAAT---ATTGATAGGAAAGAGAATTTAATAGTAATTGAAGA-AATAATGCTTCAATGAATCAGT-TCAAATATGAGTACAAATTGCCCGTCGCCTTAGATAGAGCAAGTCGTAACATAGTGGGAGGAAGGGAACTTCTTCCTG
>Halitholus_cirratus_RU0841
AAATATATC-AAAAAAAAGAACTGAAACATAGTAGTGGCGAACGAAACCTATAA-AA-A-TAGTACTGTAAAGGAATACCTTTTGTATAATGGACTTATAAGAAATAAAACTTGTGAGCTTTAAGGCGAAAAGAAA---TTAAAAAAATAAGTTTAACCCGAAACCAGATGATCTAATTGTGAACAAT---C-ATAAGGACTAACTAATAAATGTAGAAAAATTTTTAGAAGATTTGCAATTAGCAGCGAAAAACTAATCGACTCTGGATATAGCTGGTTCTTTGCGAAAATTATATAAGAGACTCAAAGCTCAAACGTTTTTAGTCAAAAGAAAA-ATAATTTTAATCAGAAATTAT---TATGTTTAAATTA-AAAG-TTTAAAACCTAAAAATCATAC--AAACACTACAAAAATAGGCTTAGAAACTGCCAAATTTGAAAGAGTACGTAATAGTTTATTTATTGAAAG-AATTAC-TATAAAAATTAGCAAAGTATTTTGTTTTC-AAAAAGAAA--TTAAAACAAAAGAAATAATATAAGTATAAGTAAGAT-TAAATTATTCCTAA-GATTTCTTATT-TTAATA-AATGAATAAGGTTAAACAGACCCTCAGTATTTAACTAAATCAAGAAGGAATAAAAAATGAGC-CTCATTTTATTAAAGGAACTCGGCAAACGACTGTTTACCAAAAACATAGCATCAAA--------GGTGCAACCTGCCCAATGA----TT--TTTAAGCAAATAAAAATAACATTTTTAT--AATAAAATTTAAAGGACGCAGT-ATCTTGACTGTGGTAATGTAGCATAATCACTCGCCATTTAAT-TGATGGATAGTATGAACGGTTAAACGAATTTCACACTGTCTTTAATAAAATACTCAT-GAAATTAAAATAATAGTTAAGATGCTATT-TA-A-AACTGTAAGACGAAAAGACCCTATAGAGCTTCACTACATTTTGGTAGTTTAGTTGGGGCGACTATCT-TCTATA-AA-TAATTATTGTATAATATATAAATTTAACAATTA----T-G-----A-A-A---ATAGGCCATAATGACCCATTAGGATTAAGTAA-TAGACCTAATGATTAATAAATAAAAGCTACCTTAGGGATAACAGGATAATTTTGTTTTAGAGATCATATCGAAGACAAAGTTTGTCACCTCTATGTTGAATTA-AGATATCCTGATAGTGCAGAAGCTATCAAAGGTAGGTCTGTTCGACCTTTAAAACTTTTGATTTTGGAGA---AGTAAAGATGAGAGATTTGTTTATACATGCTTG-TG-GA-AGCTTATAAGTGAGATAATTTTGA-AATAAA---TCAATTTACATCAGGATCA-GTAGTGTAAATCTC-TACTATTCCTAAGACGTAGAGC--AT---AA-GCCACGTTTTCACTGTAGCAACAGCAGTAAAGAATTCTGTACAATTAATT-TTAATTAGATACGG-GAACTCTCTTTAGTCTTGTCTAAT-TAAGTGCCAGCAGACGCGGTTAAACTTAAG-AGAC-----AAACCTTTACAAAAAATTAGGTTAAA-ATATGTGTAAAGATTTTTGAATTGGTTAAATAA----ACAAAAATCATTAATTCTATAAAG---AAGTTAAAATAT--AAA-AAATTTTGAAACATGAAAAAAGGGAAATTAAATAGGATTAGATACCCTAGTAAACCCTTTCGTAAACTGAACAGTAC-ACTTTT--AAGAGTGAAAATCAAAAATTTTGGCTGTTT-A-TTTT-CTAATTAGAGGAACATGTGATTTAATTCGATAATCCGCGAAAAACCTTACCTATTCTTGA-AAT--TCAGGCACTGCATGGTCGTCGTCAATTCAATTTTATAATT----TGAATTCAATCC-AA-ATAAGGATAAAGTCAGATATTATGGTCCTTATGAATAGGCATATCATGTGTTACAATATTT---AAATTAAT-----TTAATTTTAAAAATGTTA-TATTAATGAAT---ATTAATAGAAAAGAGAATTTAATAGTAATTGAAGA-AATAATGCTTCAATGAATCAGT-TCAAATATGAGTACAAATTGCCCGTCGCCTTAGATAGAGCAAGTCGTAACATAGTGGGAGGAAGGGAACTTCTTCCTG
>Leuckartiara_octona_PS487
AAATATATT-AAAAAAAAGAACTGAAACATAGTAGTGGCGAACGAAACCTATAA-AA-A-TAGTACTGTAAAGGAATACCTTTTGTATAATGGACTTATAAGAATAAAAACTTGCAAGCTTAAAGGCTAAAAGAAA---TTAAAAAAGTAAGTTTAACCCGAAACCAAATGATCTAATTGTGAATAGT---C-GTAAGGACGAATTAATAAGTGTAGAAAAACTTTTAAAAAATTTGCAATTAGCAGCGAAAAACTAATCGACTTTGGATATAGCTGGTTCTTTGCGAAAATTATATAAGAGACTAAAAGCTCAAATGTTTTTAGTCAAAAAGAAA-ATAATTTTAATCAGAAATTAT---TATGTAAAAATTA-AAAA-GTTAAAACCTAGAAATCATAC--AAACACTATAAAAATAGGCTTAGAAACTGCCAAATTTGAAAGAGTACGTAATAGTTTATTTATTAAAAG-AATTAA-TATAAAAATTAGCAAAGTATTTTGTATAA-AAAAAGAAA--TTAAAACAAAAGAAATAATATAAGTATAAGTAAAATAAAAATTATTCCTAA-GATTTCTTATT-TTAATA-AATGAATAAGATTAAACAGATCCTCA---------------------------------------------------------------------------------------------------------------------------------------------------------------------------------------------------------------------------------------------------------------------------------------------------------------------------------------------------------------------------------------------------------------------------------------------------------------------------------------------------------------------------------------------------------------------------------------------------------------------------------------------------------------CTTTTGATTTTGGAGA---AGTAAAGATGAGAGATTTGTTTATACATGTTTG-TG-RA-AGCATATAAGTGAGATAATTCTGA-AATAAA---TCAACTTACATCAGGTTAG-ATAGAGTAAATTTC-TGTTTTTCCTAAGACGTAGAGC--AT---AA-GCCACGTTTTCACTGTAACAACAGCAGTAAAGAATTCTGTACAATTAATT-TAAATTAGATACGG-GAACTCTCTTTAGTCTTGTCTAAT-TAAGTGCCAGCAGACGCGGTTAAACTTAAG-AGGC-----AAACCTTTACAAAAAATTAGGTTAAT-ATATGTGTAAAGATTTTTGAATTGGTTAAATAA----ACAAAAATTATTAATTTTAAAGAG---AAATCATGATAT--AAA-ATATTTTGAAACATGAAAAAAGAGGAATTAAATAGGATTAGATACCCTAGTAAACTCTTTCGTAAACTGAACAGTAC-ACTTTT--AAGAGTGAAAATCAAAAATTTTGGCTGTTT-A-TTTT-CTAATTAGAGGAACATGTAATTTAATTCGATAATCCGCGAAAAACCTTACCTACTCTTGA-AAT--TCAGGCACTGCATGGTCGTCGTCAATTCAATTTTATAATT----TGAATTTAACCC-AA-ATAAGGATAAAGTCAGATATTATGGTCCTTATGAGTAGGGATATTATGTGTTACAATATTT---AAGTTAAT-----TTAACTTTAAAAATGTTA-TATTAAKGAAT---ATTAATAGAAAAGAGAATTTAATAGTAATTGAAGA-AATAATGCTTCAATGAATCAGT-TCAAATATGAGTACAAATTGCCCGTCGCCTTAGATAGAGCAAGTCGTAACATAGTGGGAGGAAGGGAACTTCTTCCTG
>JN700947
AAATTTCTT-AATAAAAAGAACTGAAACATAGTAATGGCGAATGAAACCTATAA-AA-A-TAGTACTGTGAGGGAATACCTTTTGTATAATGGGCTTATTAGAAAAAAGATTTGCAAGTTATAAGACAAATGAAAA---TTAAA-AAGTAAATCTTACCCGAAACTAGACGATCTAATTGTGGGCATC---CTAAAAGGGAAAATTAATAAATGTAGAAAAATTTTTAAAAGACCTGCAATTAGCAGCGAAAAACTAACCGAGTCTAGATATAGCTGGTTTTCCACGAAAATTATTTAAGAGACTATAAGCTCAAATGTTTATAGTCAAAAAATAA-AAAAGTTTTATTAAAAGTTAA---TTCGTAAGATTCC-AAAA-CCTAAGAGTCTAAAATTATAA--AGACATTGAAAAAATAGGCTTAGAACCTGCCAAATTTGAAAGATTACGTAATAGTTTACCCATTAAAAA-ATCTTT-GAACAAAATTAGTGGAATATTCTAT-----------AAA--AAAAAATAAAAGAAAAAATATAAGCATCAGTATAA--AAAATTATATCTAA-TGATTCTTATT-TTAATA-AATGAATAAGGTAAAACAGACTCTCAGTACTTACCTAAATCAAGAAGATATAAAGAAAGGGA-ATAATTCTTTAAAAGGAACTCGGCAAACGACTGTTTACCAAAAACATAGCATCAAA--------GGTGTGACCTGCCCAATGG----CC--TTCAATTTAAGAAAAATAAAACTTTTCT--AAAAAAGCTTAAAGGACGCAGT-ATCTTGACTGTGGTAATGTAGCATAATCACTCGCCACTTAAT-TGGTGGATAGTATGAATGGTTAAACGAATATTGCACTGTCTCTAAAAGAAATCCCAT-GAAATTAAAATAATAGTAAAGATGCTATT-TA-A-AGCTGTAAGACGAAAAGACCCTATAGAGCTTAACTACATTATGGTAGTTTAGTTGGGGCGACTGTCT-TTTAAA-AT-AAATTATTGTATAATATATAAATTTAACAATTA----T-A-----A-A-A---ATAGGCTATAATGACCCATTAGATTTTAATAA-CAAAACTAATGATTAATAAATAAAAGCTACCTTAGGGATAACAGGATAATTTTGTTTTAGAGATCTAATCGAAGACAAAGTTTG--------------------------------------------------------------------------CTTTTGATTTTGGAGA---AATAAAGGTGAGAGATTTGTTTATACATGCTAG-TG-TA-AGCGAATAAGTGAGTAAATTCTGA-AAATAT---TCAATTTATATCAGGATTT-GAAATTTTAAAAGT-TTCTATTCCTAAGACATAAAGC--A---AAA-GCCACGTTTTAACTGAAACAACAGCAGTAAAGAATTCTATACAATTAACA-TAAGTTAGATATGG-GAACTCTCTTAAGTTTTGTCTAAT-TAAGTGCCAGCAGACGCGGTTAAACTTAAG-AAGC-----AAATCTTTATAACAAAGTTGGTAACA-ATATGTGTAAAAATTTTTGAATTGGTTAAATAA----ACAAAAATTATTAGTTCAATAAAG---AAGTTAAAATAC--TTA-AAATTCTGAAACATGAAAATTGAGAAATTAAATAGGATTAGATACCCTAGTAAACTCTTTTGTAAACTGAACAGTAC-ACTTTT--AAAAGTGAAAATCAAAAATTTTGGCTGTTT-A-TTTT-CTAATTAGAGGAACATGTAATTTAATTCGATAATCCGCGAAAAACCTTTCCTATTCTTGA-ATC--CCAGGTACTGCATGGTCGTCGTCAATTTAGTTTTATTAAC----TAAATATAATTC-AA-ATAAGAATAAAGTCAGATATTATGGTCCTTATGAATAGGCATATTATGTGTTACAATTTTT---AAGTTAAT-----ATAAATTTAAAAATGAAA-TAAAAATGAAA---TTTTTTAAGAAAGAGAATTTAATAGTAATTGAAGA-AATAATGCTTCAATGAATAAGT-TCAAATATGAGTACAAATTGCCCGTCGCCTTAGATAGAGCAAGTCGTAACATAGTGGAAGGAAGGGAACTTCTTTCTG
>Hydractinia_polyclina_SRR923509
AAATTCATT-AAAAAAAAGAACTGAAACATAGTATTGGCAAAAGAAACTTTTAA-TT-A-TAGTACTGTGAAGGAATACCTTTTGTATAATGGATTTACAAGAAAAAAAACTAGCAAGCTTCTAGGCGAATAAAAA----TAAAAGAGTTAGTCATACCCGAAACCAAACGATCTAATTGTGAATATT---T-TCATGAAAGAATTAATAAATGTAGAAAAATTTTTAAAAAATTTGCAATTAGCAGCGAAAAACTAATCGAGTTTGGATATAGCTGGTTCTCTACGAAAATTATTTAAGAAACATTTAGCTATAATGTTATATGTTAAAAAGGAA-AAAACCTTAATTAGAAGATAA---AATGCCCAATTTA-AAAT-ACTACTGTTTGAAAACTATTA--TAACAACATATAAATAGGCTTAGAAACAGCCAAATTTAAAAGATAACGTAACAGTTCATTTGATAAAAG-GTTAAT-CAAAAAAATTAGTAGAGTATTTTATTATT-AAAAATGAAA-ATAA-ATAAAAGAAATAATGTAAATATAAGTAAAA--AATATTATTCCTAA-TAATTCTTATT-TTAATA-AATGAATAAGGTTAAACAATCCCTCAGTATTTAACTAAATCAAGAAGGAATAAATAAATAAT-ATAACTTTTTTTAAGGAACTCGGCAAACGACTGTTTACCAAAAACATAGCATCAAA--------GGTGTAACCTGCCCAATGA----TC--TTAAACTTAAAAAATATAAC-TATTTTT--AAAAAGATTTAAAGGACGCAGT-ATCCTGACTGTGATAATGTAGCATAATCATTCGCCATTTAAT-TGATGGATAGTATGAATGGTTGAACGAATTCTTCACTGTCTTAAAAAAAGAAATAAT-GAAATTTAAATAATAGTAAAGATGCTATT-TA-A-AATTGTAAGACGAAAAGACCCTATAGAGCTTAACTATAAGTTGGTAGTTTAGTTGGGGCGACTATCT-TCTAAT-AT-TAATTATTGTATAACCTATAAGTTTAACAATTA----C-A-----A-A-A---GTAGGC-ATAATGACCCGTTTTCATTTAGTAATTAAAGAAAACGAWCAATAAATAAAAGCTACCTTAGGGATAACAGGATAATTTTGTTTTAGAGATCCTATCGAAAACAAAGTTTGTCACCTCTATGTTGAATTA-AGATATCCTAGTAATGCARAAGTTACTAAAGGTAGGTCTGTTCGACCTTTAAAA----------TGGAGA---ATTGAAGGTGGAAAATTTATTTATACATGTTAG-TG-AA-AGCGCATAAGTGAGTTAACATTGA-AAATAA---TCAATTTATATCAGGTTAA-TTAAAATAAAATTT-TAAATAGCCTAAGACGTAAAGC--TTG-AAA-GCCACGTTTCTAATGAAACAACAGCAGTAAAGAATACTATACAATTAATT-AAAATTAGATATGG-TTAATTTTCTTAGTTTTGTCTAAT-TAAGTGCCAGCAGACGCGGTTAAACTTAAG-AGAC-----AAATCTTCATAACAAAACAGGTTAAA-ATATGTGTAAAAATTTTTGAATTGGTTAAATAA----ACAAAAATTTGAAATTCTATTAAG---AAGTTAAAATAT--ATA-AAATATTGAAACATGAAAAAAAGGGAATTAAATAGGATTAGATACCCTAGTAAACCTTTTAGTAAACTGAACAGTAC-ACTTTT--AAAAGTGAAAATCAAAAATTTTGGCTGTTT-A-TTTT-CTAATTAGAGGAACATGTAATTTAATTCGATAATCCACGAAAAACCTTACCTATTTTTGA-ACT--CCAGGTGCTGCATGGTCGTCGTCAATTTAAATTTATAATT----TAAATATAATCC-TT--TAGGGTTAAAGTCAGATATTATGGCCCTTATAAATAGGCATATTATGTGTTACAATTCTT---AAATTAAT-----TTAAATTTAAGAATGGAA-AATTATAGAAA--GATTAATTTGAAAGAGAATTTAATAGTAATTGAAGA-GATAAGGCTTCAGTGAATTAGT-TCAAATATGAGTACAAATTGCCCGTCGCCTTAGATAGAGTAAGTCGTAACATAGTGGGAGAAAGGGAACTTTTTCCTG
>Hydractinia_symbiolongicarpus_SRR1174275_SRR1174698
AAATTCATT-AAGAAAAAGAACTGAAACATAGTATTGGCAAAAGAAACTTTTAA-TT-A-TAGTACTGTGAAGGAATACCTTTTGTATAATGGATTTACAAGAAAAAAAACTAGCAAGCTTTTAGGCAAAGAAAAG----TAAAAGAGTTAGTCATACCCGAAACCAAACGATCTAATTGTGAATATT---T-TCATGAAAGAATTAATAAATGTAGAAAAATTTTTAAAAAATTTGCAATTAGCAGCGAAAAACTAATCGAGTTTGGATATAGCTGGTTCTCTACGAAAATTATTTAAGAAACATATAGCTATAATGTTATATGTTAAAAAGGAA-AAAACCTTAATTAGAAGATAA---AACGCCCAATTTA-AAAC-ACTACTGTTTGGAAACTATTA--TAACAACATATAAATAGGCTTAGAAACAGCCAAATTTAAAAGATAACGTAACAGTTCATTTGATAAAAG-GTTAAC-CAAAAAAATTAGTAGAGTATTTTATTATT-AAAAATGAAA-ATAA-ATAAAAGAAATAATGTAAATATAAGTAAAA--ATTATTATTCCTAA-TAATTCTTATT-TTAATA-AATGAATAAGGTTAAACAATCCCTCAGTATTTAACTAAATCAAGAAGGAATAAATAAATAAT-AAAACTTTTTTTAAGGAACTCGGCAAACGACTGTTTACCAAAAACATAGCATCAAA--------GGTGTAACCTGCCCAATGA----TC--TTAAACTTAAAAAATATGAC-CATTTTT--AAATAGATTTAAAGGACGCAGT-ATCCTGACTGTGATAATGTAGCATAATCATTCGCCATTTAAT-TGATGGATAGTATGAATGGTTGAACGAATTCTTCACTGTCTTAAGAAAAGAAATAAT-GAAATTTAAATAATAGTAAAGATGCTATT-TA-A-AATTGTAAGACGAAAAGACCCTATAGAGCTTAACTATAAGTTGGTAGTTTAGTTGGGGCGACTATCT-TCTAAT-AT-TAATTATTGTATAACCTATAAGTTTAACAATTA----C-T-----A-A-A---GTAGGC-ATAATGACCCGTTTTCATTTAGTAATTAAAGAAAACGATCAATAAATAAAAGCTACCTTAGGGATAACAGGATAATTTTGTTTTAGAGATCACATCGAAAACAAAGTTTGTCACCTCTATGTTGAATTA-AGATATCCTAGTAATGCAGAAGTTACTAAAGGTAGGTCTGTTCGACCTTTAAAACTTTTGATTTTGGAGA---ATTGAAGGTGGAAAATTTATTTATACATGTTAG-TG-AA-AGCGCATAAGTGAGTTAACATTGA-AAATAA---TCAATTTATATCAGGTTAA-TTAAAATAAAATTT-TAAATAGCCTAAGACGTAAAGC--TTG-AAA-GCCACGTTTCTAATGAAACAACAGCAGTAAAGAATACTATACAATTAATT-AAAATTAGATATGG-TTAATTTTCTTAGTTTTGTCTAAT-TAAGTGCCAGCAGACGCGGTTAAACTTAAG-AGAC-----GAATCTTCATAACAAAACAGGTTAAA-ATATGTGTAAAAATTTTTGAATTGGTTAAATAA----ACAAAAATTTGAAATTCCATTAAG---AAGTTAAAATAT--ATA-AAATATTGAAACATGAAAAAAAGGTAATTAAATAGGATTAGATACCCTAGTAAACCTTTTAGTAAACTGAACAGTAC-ACTTTT--AAAAGTGAAAATCAAAAATTTTGGCTGTTT-A-TTTT-CTAATTAGAGGAACATGTAATTTAATTCGATAATCCGCGAAAAACCTTACCTATTTTTGA-ATT--CCAGGTGCTGCATGGTCGTCGTCAATTTAAATTTATAATT----TAAATATAATCC-TT--TAGGGTTAAAGTCAGATATTATGGCCCTTATAAATAGGCATATTATGTGTTACAATTCTT---AAATTAAT-----TTAAATTTAAGAATGGAA-AATTATAGAAA--GATTAATTTGAAAGAGAATTTAATAGTAATTGAAGA-AATAAGGCTTCAGTGAATTAGT-TCAAATATGAGTACAAATTGCCCGTCGCCTTAGATAGAGTAAGTCGTAACATAGTGGGAGAAAGGGRACTTTTTCCTG
>NC_016465
AAATATATT-AAAAAAAAGAACTGAAACATAGTATTGGTGAAAGAAATCTATAA-AA-A-TAGTACTGTGAAGGAATACCTTTTGTATAATGGATTTGCAAGAATATATGTTAGCAAGCTAAAAGGCCAAAAGAAA---TTAAAATAGTTAACTTTACCCGAAACCAGACGATCTAATTGTGATTTTTA-TC-TTAGTAAAAAATTAATAAATGTAAAAAAATTTTTAAAAGAATTGCAATTAGCAGCGAAAAACTAATCGAGTTTGGATATAGCTGGTTTTCTACGAAAATTATTTAAGAGACAAAAAGCTATAAGGTTTTTTGTCAAAAAGGAA-AAAACCTTAATCAGAAGTTAA---TATGTAAAATTAA-CAAACAATAAAAAATAGAAATTATTA--AAACAATATAAAAATAGGCCTAGAATCAGCCAAATTTAAAAGATCACGTAATAGTACATTTAACAAAAG-ATTTTC-TATTAAAATTAGTAGAATATTTTATAAAA-TATAATAAAAAACAATTTAAAAAAAATAATGCAAATATAAGTAAAA--ATAAAAATTCCTAA-GATTTCTTATT-TTAATA-AATGAGTAAGGTAAAACAGACCCTCAGTATTTAACTAAATCAAGAAGGAATAAAAATTGATA-ATAACTTTTTTTAAGGAACTCGGCAAACGACTGTTTACCAAAAACATAGCATCAAA--------GGTGTAACCTGCCCAATGA----TT--TTAAATTTCATAAGAATAAT-CTTTTAT--AATAAAATTTAAAGGACGCAGT-AACCTGACTGTGGTAATGTAGCATAATCATTCGCCATTTAAT-TGATGGATAGTATGAATGGTTGAACGAATTCTTCACTGTCTTAAAAAGAGAAATCAT-GAAATTAAAATAATAGTTAAGATGCTATT-TA-C-TATTGTAAGACGAAAAGACCCTATAGAGCTTAACTACAAATTGGTAGTTTAGTTGGGGCGACTATCT-TCTAAA-AT-TAATTATTGTATAATCCATAAATTTAACAATTA----C-A-----A-A-A---GTAGGCTATAATGACCCGTTATAATCTAATAA-TAGAAATAACGATCAATAAATAAAAGCTACCTTAGGGATAACAGGATAATTTTGTTCTAGAGATCTTATCGAAAACAAAGTTTGTCACCTCTATGTTGAATTA-AGATATCCTGATAGTGCAGAAGCTATCAAAGGTAGGTCTGTTCGACCTTTAAAACTTTTGATTTTGGAGA---AATAAAGATTGGAGATTTATTTATACATGTTTG-TG-TA-AGCTTATAAGTGAGTTAATACTGA-AAAATA---TCAATTTATATCAGGTTAA-TTAAAATAAAATTT-TAATTAACCTAAGACGTAAAGC--ATA-AAA-GCCACGTTTTTAATGAAACAACAGCAGTAAATAATACTATACAATTAATG-TAAATTAGATATGG-TTAATTTCCTAAGTCTTGTCTAAT-TAAGTGCCAGCAGACGCGGTTAAACTTAAG-AGGC-----AAATCTTTATAATAAAATAGGTTAAA-ATATGTGTAAAAATTTTTGAATTGGTTAAATAA----ACAAAAATCTTAAATTTAAAAAAG---AAATTAATACAC--AAA-ATATTTTGAAACATGAAAAAAAGGAAATTAAATAGGATTAGATACCCTAGTAAACCTTTTTGTAAACTGAACAGTAC-ACTTTT--AAAAGTGAAAATCAAAAATTTTGGCTGTTT-A-TTTT-CTAATTAGAGGAATATGTAATTTAATTCGATAATCCGCGAAAAACCTTACCTATTCTTGA-AAT--TCAAGTGCTGCATGGTCGTCGTCAATTTAAATTTATAATT----TAAATTTAATCC-TA-AAAAGGATAAAGTCAGATATTATGGCCTTTATGAATAGGGATATTATGTATTACAATTCTT---AAATTAAT-----ATAAATTTAAAAGTGAAA-AATTAAAGAAG--TTTTAATTAGAAAGAGAATTTAATAGTAATTGAAGA-AATAATGCTTCAGTGAACCAGT-TCAAATATGAGTACAAATTGCCCGTCGCCTTAGATAGAGCAAGTCGTAACATAGTGGGGGGAAGGGAACTTCTCCCTG
>Podocoryna_carnea_SRR1796518
AAATATATT-TAAAAAAGGAATTGAAACATAGTATTGGCGAAAGAAATCTATAA-AA-A-TAGTACTGTGAAGGAATACCTTTTGTATAATGGATTTACAAGAA-AAATGTTAGCAAGCTAAAAGGCTAAAAGAAA---TTAATATAGTTAACTAAACCCGAAACCAAACGATCTAATTGTGATTTCT---T-AAAAGAAGTAATTAATAAATGTAGAAAAATTTTTAAATAAATTGCAATTAGCAGCGAAAAACTAATCGAGTTTGGATATAGCTGGTTTTCTACGAAAATTATTTAAGAGACGAAAAGCTCTAAGGTTTTTCGTCAAAAAGGAA-AAAACCTTAATCAGAAGTTAT---TATGTTTAACTAA-TAAA-AATTAAAAATAGAAGTTATTA--AAACAATATAAAAATAGGCTTAGAACCAGCCAAATTTAAAAGATCACGTAATAGTTCATTTAATAAAAG-ATCTTC-TATTAAAATTAGTAGAATATTTTATAATA-AAAAATGAAA-AAATTTTAAAAGAAATAATGTAAATATAAGTAAAA--ATAAAAATTCCTAA-GATTTCTTATT-TTAATA-AATGAATAAGGTTAAACAGACCCTCAGTATTTAACTAAATCAAGAAGGAATAAAT-TTGATA-ATAACTTTTTTTAAGGAACTCGGCAAACGACTGTTTACCAAAAACATAGCATCAAA--------GGTGTAACCTGCCCAATGA----TT--CTTAAATTAATAAAAATAAA-CTTTTAT--AATAGAATTTAAAGGACGCAGT-AACCTGACTGTGGTAATGTAGCATAATCATTCGCCATTTAAT-TGATGGATAGTATGAATGGTTGAACGAATTCTTCACTGTCTTAAAAAGAGAAATCAT-GAAATTGAAATAATAGTTAAGATGCTATT-TA-C-TATTGTAAGACGAAAAGACCCTATAGAGCTTAACTATAAACTGGTAGTTTAGTTGGGGCGACTATCT-TCTAAA-AC-TAATTATTGTATAATTAATAAATTTAACAATTA----C-A-----A-A-A---GTAGGCTATAATGACCCGTTATAATTTCATAA-TTAATATAACGATTAATAAATAAAAGCTACCTTAGGGATAACAGGATAATTTTGTTTTAGAGATCCTATCGAAGACAAAGTTTGTCACCTCTATGTTGAATTA-AGATATCCTGATAGTGCAGAAGCTATCAAAGGTAGGTCTGTTCGACCTTTAAAACTTTTGATTTTGGAGA---AATAAAGATGGGAAATTTATTTATACATGTTTG-TG-AA-AGCTTATAAGTGAGTTAATACTGA-AATGTA---TCAATTTATATCAGGAATA-TTATAATAAAATCA-TAATTAACCTAAGACGTAAAGC--ATA-AAA-GCCACGTTTCTAATGTAACAACAGCAGTAAAGAATACTATACAATTAATG-TAAATTAGATATGG-TTAATTTCCTAAGCTTTGTCTAAT-TAAGTGCCAGCAGACGCGGTTAAACTTAAG-AAGC-----GAATCTTTATAATAAAATAGGTTAAA-ATATGTGTAAAAATTTTTGAATTGGTTAAATAA----ACAAAAATCTTAAATTTAAAAAAG---AAGTTAAAACAT--AAA-AAATTTTGAAACATGAAAAGAAGGATATTAAATAGGATTAGATACCCTAGTAAACCTTTTTGTAAACTGAACAGTAC-ACTTTT--AAAAGTGAAAATCAAAAATTTTGGCTGTTT-A-TTTT-CTAATTAGAGGAATATGTAATTTAATTCGATAATCCGCGAAAAACCTTACCTAATCTTGA-AAT--TCAGGTGCTGCATGGTCGTCGTCAATTTAAATATATTATT----TAAATTTAATCC-TT-AAAAGGTTAAAGTCAGATATTATGGCCTTTATGATTAGGGATATTATGTATTACAATTCTT---AAATTAAT-----TTAAATTTAAAAGTGAAA-AATTAAAGAAA--TATTAATTAGAAAGAGAATTTAATAGTAATTGAAGA-TATAATGCTTCAGTGAAACAGT-TCAAATATGAGTACAAATTGCCCGTCGCCTTAAATAGAGCAAGTCGTAACATAGTGGGAGAAAGGGRACTTTTTCCTG
>Melicertum_octocostatum_RU082
AAATGCATA-TAATAAAAGAACTGAAACATAGTAGTGGCGAATGAAACCTATAG-AG-A-TAGTACTTTGAAGGAATACCTTTTGTATAATGGGCTTATAAGAATAAAAGTTAGCAAGCTTAAAGGCAAAAAGAGA---TTAAAATAGTTAACTTAACCCGAAACCGAACGATCTAATTGTGAACAAC---T-TTATGAGTGAACTAATAAATGTAGAAAAATTTTTAGATGATTTGCAATTAGCAGCGAAAAACTAACCGAGTTCGGATATAGCTGGTTCTCTACGAAAATTATATAAGAGACATTAAATGAAAACATTATATGTCAAAAGGAAA-AAAATCCTAATCAAAAATTAA---TAAATCTAATAAA-ATAA-TTAAAAAAAAGATAATCATTA--ATACGATAAATAAATAGGCTTAGAAACTGCCATATTTTAAAAAATACGTAATAGTTTATTTAACAAAAG-ATTTCT-CCCTAAAATTAGTAGAGTATTTTACAATT-AAAAAAGAA--TTTA-GTAAAAGAAATAATATAAGCACGAGTATAATAAAATTTATTCCTAA-ATATTCTTATT-TTACAA-CTTGAATAAGGTAAAACAGATCCTCAGTA-AAATCTCAATCAAGAAGGAATTAATAAAATA--TCAATTTTCTTTAAGAAACTCGGCAAACGACTGTTTACCAAAAACATAGCATCTAA--------GGTGTGACCTGCCCAATGA----TT--TTTAAGCTAAAAATGAGAAAAACATTTT--AATAAAATTTAAAGGACGCAGTAACCTTGACTGTGATAATGTAGCATAATCACTCGCCATTTAAT-TGATGGATAGTATGAATGGTTAAACGAATATCTCACTGTCTTAAAGAGAAAAACCAA-AAAACTAAAATAATAGTTAAGATGCTATT-TA-A-AATTATAAGACGAAAAGACCCTATAGAGCTTAACTATTTTTTGGTAGTTTAGTTGGGGCGACTATCT-TCTAGA-AA-TAATTATTGTATAAATTATATTTTTAACAATTA----C-T-----A-T-T---GTAGGCTATAATGACCCGTTAATATCATATAAAAAGAATTAACGATCAATAAATAAAAGCTACCTTAGGGATAACAGGATTATTTCATTTTAGAGATCTAATCGAAAATGAAGTTTGTCACCTCTATGTTGAATTA-AGATATCCTAATAATGCAGAAGTTATTGAAGGTAGGTCTGTTCGACCTTTAAAACTTTTGATTTTGGAGA---AATAAAAGTGAGAAAATTTTTTATACATGTTAG-TG-AA-AGCATATAAGTGAATAAATCTTGA-AATATA---TCAATTCTTATCAGGATTA-ATAAAATAAAATCT-TATTAAACCTAAGACGAGTAGT--ATC-AGA-ACCACGTTTTAACTGAAACAACAGCAGTAAAGAATACTATACAATTAATG-TAAATTAGATATGG-AAATTTTCTTAAACTTTGTCTAAT-TAAGTGCCAGCAGACGCGGTTATACTTAAG-AAGT-----AAATTTTTATGATAAAATAGGTAACA-ATATGTGTAAATGTTTTTGAATTGGTTAAATAA----ACAAAAATTAGAAACCCAAAAAAG---AAGTTATAATAC--TTA-AAAATTTGAAACATGAGAAAAAGGACATTAAATAGGATTAGATACCCTAGTAAACCTTTTTGTAAACTGAATAGTAT-ACTTTT--AAGAGTGAAAATCAAAAATTTTGGCTGTTT-A-TTTT-CTAATTAGAGGAGTATGTGATTTAATTCGATAATCCGCGAAATACCTTACCTACTTTAGA-TTA--TCAGGTGCTGCATGGTCGTCGTCAATTTAATTATATAATT----TAAATTTAACCC-AA-GCTAGGATAAAGTCAGATAGTATGGCCCTTATAAGTAGGGATATCATGTACTACAATATTT---AAATTAAT-----CTAATTTTAAAAATAGAA-CATTAATGTAA---TTTAATGTGAAAGAGAATTTAATAGTAATTGAAAA-AATAATGTTTCAATGAATTAGT-TCAAATATGAGTACAAATTGCCCGTCGCCTTAAATAGAGCAAGTCGTAACATAGTGGGGGAAAGGGAACTTTTCCCTG
>Mitocomella_polydiademata_GR10179
AAACGATTA-TTACAAAAGAACTGAAACATAGTAGTGGCGAACGAAATCTATAG-AA-A-AAGTACTGTGAAGGAATACCTTTTGTATAATGGGTTTACAAGAAAAGTAATTAGCAAGCTAAAAGGCATAAAGAAA---TTAAAAAAGTTAATTTTTCCCGAAACCAAACGATCTAATTGTGAGCAAC---C-TAATGGGTGAACTAGTAAATGTTGAAAAATTTTTAGATGACTTGCAATTAGCAGCGAAAAACTAAACGAGTTTGGATATAGCTGGTTCTCTATGAAAATTATATAAGAGACATTTAGTGAAAACATTATCTGTCAAGAGGAAA-ACAATCCTCATCAAAAATTAA---TATACTCAATGGA-AAGA-TATAAAAACAGTTAGTCATTA--ATACAATAAAAAAATAGGCTTAGAAACCGCCAAATTTTATAGAGTACGTAATAGTTTATTTAATGAAAG-ACTTAA-CTCTACAATTAATAGAGTATTTTATAATG-TACAAAGAA--ATTT-ATAAAAGAAATAATGTAAACATGATTACCATAAAATTTATACCTAA-ATCTTCTTATT-TTACAA-AATGAATAAGGTAATACAGAATCTCAGTA-AAATCTCAATCAAGAAGGTATAAAAAAAGTG--TCACTTCTTTTTAAGAAACTCGGCAAACGACTGTTTACCAAAAACATAGCATCTAA--------GGTGTAACCTGCCCAATGG----CC--TCAAATTAAAAACTCATAAAACTTGTTT--AATAAGGTTTAAAGGACGCAGTAACCTTGACTGTGATAATGTAGCATAATCACTCGCCATTTAAT-TGATGGATAGTATGAATGGTTGAACGAATATTCCACTGTCTTAAAAAGAAATACCAA-AAAATTGAAATAATAGTTAAGATGCTATT-TA-A-AATTGTAAGACGAAAAGACCCTATAGAGCTTAACTATAACCTGGTAGTTTAGTTGGGGCGACTATCT-TCTAAA-AA-TAATTATTGTATAATAAATAAATTTAACAATTA----C-G-----A-A-A---GTAGGCTATAATGACCCGTTGCGTGTACATAA-AAACCACAACGATCAATAAATAAAAGCTACCTTAGGGATAACAGGATAATTTCATTTTAGAGATCATATCGAAGATGAAGTTTGTCACCTCTATGTTGAATTA-AGATATCCCGACAGTGCAGAAGTTGTCAAAGGTAGGTCTGTTCGACCTTTAAAACTTTTGATTTTGGAGA---AGTAAAAGTAAGAAAATTGTTTATACATGTTAG-TG-AA-AGCGTATAAGTGAATATAAATTGA-AACATA---TCAATTCTTATCAGGTTTA-GTGAAATAAAATTT-CAATTTTCCTAAGACGAGTAGT--TTT-AAA-ACCACGTTTTAACTGTGACAACAGCAGTAAAGAATACTATACAATTAAAG-TAATTTAGATATGG-GAATTTTCTTAAATTTTGTCTAAT-TAAGTGCCAGCAGACGCGGTTATACTTAAA-AGGT-----GAACTTTTACTATAAAATAGGTAACA-ATATGTGTAAATGTTTTTGAATTGGTTAAATAA----ACAAAAATTAGAAAACCTAAGAAG---AAGTTATAATAC--TTA-ATAATTTGAAACATGAAAAAAAGGGCATTAAATAGGATTAGATACCCTAGTAAACCTTTTAGTAAACTGAACAGTAT-ACTTTT--AAGAGTGAAAATCAAAAATTTTGGCTGTTT-A-TTTT-CTAATTAGAGGAGTATGTAATTTAATTTGATAATCCGCAAAAAACCTTACCTATTCTTGA-AAC--CCAGGTGCTGCATGGTCGTCGTCAATCTAATTATATAATT----TAGATTCAATCC-AA-ACTAGGACTAAGTCAGATATTATGGCCCTTATGAATAGGGATATTATGTACTACAATATTT---AAGTTAAT-----TTAAACTTAAAAATGAAT-TATTAATGAAA---TTTAATATGAAAGAGAATTTAATAGTAATTGAAGA-TATAATGCTTCAATGAATAAGT-TCAAATATGAGTACAAATTGCCCGTCGCCTTAAATAGAGCAAGTCGTAACATAGTGGGGGGAAGGGAACTTCTCCCTG
>Ptychogena_lactea_GR101521
AAACGATTA-TTATAAAAGAACTGAAACATAGTAGTGGCGAACGAAACCTATAG-AA-A-AAGTACTGTGAAGGAATACCTTTTGTATAATGGGTTTACAAGAAAAATAATTAGCAAGCTAAAAGGCAAAAAGAAA---TTAAAAAAGTTAATTTTACCCGAAACCAAACGATCTAATTGTGAACAAC---T-TTATGAGTGAACTAGTAAATGTTGAAAAA-TTTTAGATGATTTGCAATTAGCAGCGAAAAACTAAACGAGTTTGGATATAGCTGGTTCTCTATGAAAATTATATAAGAGACATTTAGTGAAAACATTATCTGTCAAAAGGAAA-ACAATCCTCATCAGAAATTAA---TATTCTAAATATA-AAAA-TATGAAAACAGTTAATCATTT--ACACAATA-AAAAATAGGCCTAGAAACCGTCAAATTTTATAGAGTACGTAATAGTTTATTTAATAAAAG-ATTTAA-CTATAAAATTAATAGAGTATTCTACAAAA-AACAAAGAA--ATTT-GTAGAAAAAATAATGTAAACATGATTATTATAAAATTTATTCCTAA-ATTTTCTTATT-TTACAA-AATGAATAAGGTAATACAGAACCTCAGTA-AAATCTCAATCAAGAAGGAATATAAAAAGTA--TACATTCTTTTTAAGGAACTCGGCAAACGACTGTTTACCAAAAACATAGCATCTAA--------GGTGTAACCTGCCCAATGA----TC--TTAAAATTAAAATTCATAAAAGTTATTT--AATAAGATTTAAAGGACGCAGTAACCTTGACTGTGATAATGTAGCATAATCATTCGCCATTTAAT-TGATGGATAGTATGAATGGTTGAACGAATATTCCACTGTCTTAAAAAGAAATACCAA-AAAATTGAAATAATAGTTAAGATGCTATT-TA-A-AATTGTAAGACGAAAAGACCCTATAGAGCTTAACTATAACCTGGTAGTTTAGTTGGGGCGACTATCT-TCTAAA-TT-TAATTATTGTATAATAAATTAATTTAACAATTA----C-A-----A-A-A---GTAGGCTATAATGACCCGTTATAAATATATAA-AAATTATAACGATCAATAAATAAAAGCTACCTTAGGGATAACAGGATAATTTTATTCTAGAGATCATATCGAAAATGAAGTTTGTCACCTCTATGTTGAATTA-AGATATCCTGACAATGCAGAAGTTGTCAAAGGTAGGTCTGTTCGACCTTTAAAACTTTTGATTTTGGAGA---AGTAAAAGTAAGAAAATTGTTTATACATGTTAG-TG-AA-AGCGTATAAGTGAATATAAATTGA-AACATA---TCAATTCTTATCAGGTTTA-ATGAAATAAAATTT-CAATTTTCCTAAGACGAGTAGT--TAT-ACA-ACCACGTTTTAACTGTAACAACAGCAGTAAAGAATACTATACAATTAAAG-TAATTTAGATATGG-GAATTTTCTTAAATTTTGTCTAAT-TAAGTGCCAGCAGACGCGGTTATACTTAGG-AGGT-----GAACTTTTACTATAAAATAGGTAACA-ATATGTGTAAATATTTTTGAATTGGTTAAATAA----ACAAAAATTAGAAATCCTAAGAAG---AAGTTATAATAC--TTA-ATAATTTGAAACATGAAAAAAGGGA-ATTAAATAGGATTAGATACCCTAGTAGACCTTTTAGTAAACTGAACAGTAT-ACTTTT--AAGAGTGAAAATCAAAAATTTTGGCTGTTT-A-TTTT-CTAATTAGAGGAGTATGTGATTTAATTTGATAATCCGCAAAAAACCTTACCTATTCTTGA-AT---TCAGGTACTGCATGGTCGTCGTCAATCTAATTATATAATT----TAGATTCAATCC-AA-ACAAGGACTAAGTCAGATATTATGGCCCTCATGAATAGGGATATCATGTACTACAATATTT---AAGTTAAT-----TTAAAATTA-AAATGAAT-TATTAATGAAA---TTTAATATGAAAGAGAATTTAATAGTAATTGAAGA-TATAATGCTTCAATGAATAAGT-TCAAATATGAGTACAAATTGCCCGTCGCCTTAAATAGAGCAAGTCGTAACATAGTGGGGGGAAGGGAACTTCTCCCTG
>Tiaropsis_GR100531
AATAAAATT-TTAAAAAAGAACTGAAACATAGTAGTGGCGAACGAAATCTATAA-AG-A-TAGTACTGTGAAGGAATACCTTTTGTATAATGGGTTTACAAGAATAAATATTAGCAAGCTAAAAGGCCAAAGAAA-----TTAAATAGTTAATATTACCCGAAACCAGGCGATCTAATTGTGAACAAC---T-TTTTGAGTCAACTAATGAATGTAGAAAAATTCTTAGAAGATTTGCAGTTAGCGGCGAAAAACCAATCGAGCTTGGATATAGCTGGTTCTCTACGAAAATTATATAAGAGACAAATAGTTATAACATTATTTGTCAAAAAGATA-ACAATCTTAACCATAAACTAA---TGAACTGTATGTTAATAA-CAAACAAGAGATTAATTATTA--ATACAATAAAAAAGTGGGCTTAGAAACTGCCATATTTTATAGAGTACGTAATAGTTTATTTAATAAAAA-ATATGGTCTCTCAAATTAGTAGAGTATTTTATTATT-TACTAAGAA--ATTTAATAAAAGAAATAATGTAAACATGAATATAACTAAATTTATTCCTAA-ATTTTCTTATT-ATACC--AATGAATAAGGTAATTCAGTATCTCAGTA-AAATCTCAATCAAGAAGGAATAAAAAACTGA--AAAATTTTTTCTAAGTAACTCGGCAAACGACTGTTTACCAAAAACATAGCATCTGA--------GGTGTAACCTGCCCAGTGG----TT--TCTAA-TAAAAAGAAATAAAAATTCTTA--AAAGAAACTAAAAGGACGCGGTAACCTTGACCGTGGTAATGTAGCATAATCACTCGCCATTTAAT-TGGTGGATAGTATGAATGGTTGAACGAATATTCCGCTGTCTTAGAGAGAATCA-TAA-GAAATTGAAATAATAGTTAAGATGCTATT-TT-T-TACTGTAAGACGAAAAGACCCTATAGAGCTTAACTATAACCTGGTAGTTTAGTTGGGGCGACTGTCT-TCTACA-AA-AAATTATTGTATAACAAAAATGTTTAACAATTA----T-G-----A-A-A---ATAGGCTATAATGACCCGTTAATACTTCATAA-AAAGAATAACGATCAATTAATAAAAGCTACCTTAGGGATAACAGGATAATTTCATTCTAGAGTTCCTATCGAAAATGAAGTTTGTCACCTCTATGTTGAATTA-AGATATCCTGATAATGCAGCAGTTATCAAAGGTAGGTCTGTTCGACCTTTAAAACTTTTGATTTTGGAGG---AATAAAAATAGAGAAATTGTTTATACATGTTAG-TG-TA-AGCATATAAGTGAGTAAATCTCAG---TTTG---ATGAAATCCATCAGGAAGA-TTAAAATAAATTCT-TAATCAACCTAATACGGACAGC--TT--AAA-GCCACGTTTTAACTGAAACAACAGCAGTAAAGAATTCTATACAATTAAAG-TAATTTAGATATGG-TAGTTTCTCTTAGTCTTGTCTAAT-TAAGTGCCAGCAGACGCGGTTATACTTAAA-AGGC-----AAATTTTTATATTAAAACAGGTTATA-ATATGTGTAAACGTTTTTGAAACGGTTAAATGT----ACAAAAATAGTAATTCTCCATGAG---AAATTTTAATAT--TTA-ATAATGTGAAACATGAGAAAAAGGATATTAAATAGGATTAGATACCCTAGTAAACCTTTTTGTAAACTGAACAGTAC-ACTTTT--AAGAGTGAAAATCAAAAATTTTGGCTGTTT-A-CTTT-CCAATTAGAGGAGCATGTGATTTAATTCGATAATCCGCGAAGCATCTTACCTATTCTTGA-ATAATACAGGAGCTGCATGGTCGTCGTCAGTTTAAATTTATGGTT----TAAACACAATCC-GA-AAACGGATAAAGTCAGATGGTATGACCCTTATGAATAGGGATATCATGTGCTACAATAATT---AGATTAAT-----TAAAATTTAAATTCGAAT-TAATAGTGAAA--TCCTATTATGAAGGAGAATTTAATAGTAAATGGGAATTAGAAAGTCCCATTGAATTGGT-TCAAGTATGAGTACAAATTGCCCGTCGCCTTAGATAGAGCAAGTCGTAACATAGTGGGGGTAAGGGAACTTGTCCCTG
>NC_016463
ATAAGAGTA-TAATAAATGAACTAAAACATAGTAACGGTGAGTGAAATCTATAG-AT-A-AAGTACTGTGAAGGAATACCTTTTGTATAATGGGTTTACAAGAATAAATGCCAGCAAGCTAAAAGGCTTAAGAAA-----TTAAAAAGTTGGTATAACCCGAAACCAAGCGATCTAATTGTGAATAAT---T-TTATGAATGAACTAATAAATGTAGAAAAATTTTTAGATGATTTGCAATTAGCGGCGAAAAACCAATCGAGCTTGGATATAGCTGGTTTTCTACGAAATTTATATTAGAAACAAATAGTTAAAACATTATTTGTTTAAAAGAAA-AAAATCTTTATCAAAAGCTAA---CAAACCCAATTAT-TTTA-TATAATAGAAATTAGTTATTA--ATACAATAAAAAAGTAGGCTTAGAAACTGCCATTTTTTTAAGATTACGTAATAGTTTATTTAATAAAAA-ACTTGAATTCTTAAATTAGTAGAATATTTTATTATGACACCATGAAA-GTAT-ATAAAAAAAATAATGTAAACATAATTAATCCTAAATTTACCCCTAA-ATTTTCTTATAGATTATA-AAATAGTAAGGTAATACGGTTCCTCAGTA-AAATCTAAATCAAGAAGGGTTAAAAAATTAA--ATTGTTTCTTCTAAGTAACTCGGCAAACGACTGTTTACCAAAAACATAGCACCTAA--------GGTGTGACCTGCCCAGTGG----TT--TTTAA-TTATCAATT-TAAAAAATTGAA--AATAAAACTAAAAGGACGCGGTAACCTTGACCGTGATAATGTAGCATAATCACTCGCCATTTAAT-TAATGGATAGTATGAATGGTTGAACGAATATTCCACTGTCTTAGAAGGAATTA-AAA-GAAATTGAAATAATAGTTAAGATGCTATT-TT-A-AACTGTAAGACGAAAAGACCCTATAGAGCTTAACTATAATTTGGTAGTTTAGTTGGGGCGACTGTCT-TCTACA-TT-AAATTATTGTATAATTAAATGATTTAACAATTA----C-T-----A-T-A---GTAGGCTATATTGACCCGTTTGTACTATAAAA-TAAGAAAAACGATCAATTAATAAAAGCTACCTTAGGGATAACAGGATAATTTTATTCTAGAGTCCATATCGAAAATGAAGTTTGTCACCTCTATGTTGAATTA-AGATATCCCGGTAATGCAGTAGTTACCAAAGGTAGGTCTGTTCGACCTTTAAAACTTTTGATTTTGGAGG---GATAAAAATAATGAAATTATTTATACATGTTTG-TG-AA-AGCGTATAAGTGAGTTAATTCCAT-----TT---ATGGGTTCTATCAGGATTAAAAAATATAAACCAT-TTTTTAACCTAAAACAGGAAGC--GTT-AAA-GCCACGTTTTAACTGAAACAACAGCAGTAAAGAAATCTATACAATTAAAG-TAATTTAGATATGG--TTTTTCCTTTAGTCTTGTCAAAT-TAAGTGCCAGCAGACGCGGTTATACTTAAA-AGGC-----AAATTTTTATAATAAAACAGATTAT----ATGTGTATACATTATTTAAACGGTTAAATGT----ATAGTAATTGTAATATCAAATAAT---AATTTATTACAC--TTA-ACAAAGTGAAACATGAAAAAAAGAATATTAAATAGGATTAGATACCCTAGTAAATCTTTTTATAAACTGAACAGTAC-ACTTTA--AAGAGTGAAAATCAAAAATTTTGGCTGTTT-A-CTTT-CCAATTAGAGGAGCATGTAATTTAATTCGATAATCCGCGAAGTATCTTACCTATTCTTGA-ATA--TCAGGAGCTGCATGGTCGTCGTCAGTTTAAATTTATAGTT----TAAACTTAACCC-CC---CGGGATAAAGTCAGATGGTATGACCCTTATGAGTAGGCGTATTATGTGCTACAATAATT---ATATTAAT-----ATAAATTTAAATTCGGAT-TAATATTGAAA---ATTATTATGAAGGAGAATTTAATAGTAAATAGATATAAGAAAGATCTATTGAATAGGT-TCAAGTATGAGTACAAATTGCCCGTCGCCTTAGATAGAGCAAGTCGTAACATAGTGGGGGTAAGGGAACTTGCCCCTG
>Sarsia_tubulosa_RU053
AGATATATA-ATGAAAATGAATTGAAACATAGTAATGGCGAATGAAACCTTTAA-AA-T-AAGTACTGTGAAGGAATACCTTTTGTATAATGGATTTACAAGACTAATTATTAGCAAGCTTATAGGCTAAAATAAA---TTAAATAAGTTAATAACACCCGAAACCAGATGATCTAATTATGAAATTT---T-TATCGAAAGTATTAGTGAATGTAGAATAATTCTTAAATTATTTATAATTAGCAGTGAAAAACCAATCGAATCTGGATATAGCTGGTTTTCTACGAAAATTATTTAAGAGACTTTAAAGTAAAAGCTCTAAGGTCGAAAGGAAA-ACAATCCTAATTAAAAATTTA---TGAGTTTTATATT-AAGA-T-TAAGAAGTTTTACTTATTA--AAACACTACGTAAATAGGACTAGAAACAACCATATTTTTAAAAATACGTAATAGTATACGTAATAAAAA-ACTTAA-AACTAAAATTAGTAGAATAATTTATAATT-TACTTAGAA--ATAT-ATAAATGAAATAATGTAAATATGACTAAAAC-ACATATATTCCCAA-GGTTTCTTATT-TTAATATATTGAATAAGATAATACGGCCTATAAGTACTTAACTAAATCAAGAGGGAATTAAAATAAAAC-AAAACTCTACCTAAGGAACTCGGCAAACGACTGTTTACCAAAAACATAGCATTAAA--------GGTGTAACCTGCCCAATGA----TT--GTAAAATTAAAAATTTTGAAAGAATTTT--ACTACAATTTAAAGGACGCGGT-ATCTTGACCGTGGTAATGTAGCATAATCACTCGCCACTTAAT-TGGTGGATAGTATGAATGGTTGAACGAATATAACACTGTCTCAGGTAGAGGTTTTAT-AAAATTGGATTAATAGTAAAGATACTATT-TT-A-AATTATAAGACGAAAAGACCCTATAGAGCTTAACTATAATCTGGTAGTTTAGTTGGGGCGACTATCT-TCTAAA-TA-TAATTATTGTATAATAAATGAATTTAACAATTA----C-T-----A-A-A---GTAGGTAATAATGACCCGTTCCCATTTCAGAA-AAAAGGGAACGATCAATTGATAAAAGCTACCTTAGGGATAACAGGATAATTTTATCTTAGAGATCTTATCGAAGATAAAGTTTGTCACCTCTATGTTGAATTA-AGATATCCTAGTAATGCAGCAGTTACTAAAGGTAGGTCTGTTCGACCTTTAAAACTTTTGATTTTGGAGA---AGTAAAAATGAGGGGTTTGTTTATACATGTTAG-TG-AA-AGCGTATAAGTGAGTATAAATTGATAATAAA---TCAAATTGTATCAGGATAA-TTAATATAAAACAT-TAATTAACCAAAGACACATAAT--AT---TA-ATCACGTTTTAACTGAAACAACAGCAGTAAAGAATACTATACAATTAACA-TAAGTTAGATATGG-TAAATTCCTTAAATTTTGTCTAAT-TAAGTGCCAGCAGACGCGGTTAAACTTAAG-AGAT-----AAATTTTTACGAAACAATAAGTTAA---TATATGTAAATAATTTTGATTAGGTTAAATTA----ACAAAATTATAAATTCTTAATAAG---AAGTTTTATTAT--ATA-AGATTTTAAAATATGAAAAAAAGGAAATTAAATAGGATTAGATACCCTAGTAAACCTTTTTGTAAATTGAACAGTAC-ACTCC---AAGAGTGAAAATCAAAAATTTTGGTTGTTT-A-TTTT-CTAATTAGAGGAATATGTATTTTAATTCGATAATCCGCGAAAAATCTTACCTACTGTTGA-ATAA-ACAGGCACTGCATGGTCGTCGTCAACTTAAATTTATTATT----TAAGTGTAATTC-TG-TTGAGATTTAAGTCAGATAGTATGGTCCTTATCAGTAGGGATAATATGTATTACAATTATT---AATGAAAT-----TTAACTTTAATAATGGAA-CATAAATGTAA---ATTTTAGAGAAAGAGAATTTAATAGTAATTGAAAATTATAATGTTTCAATGAATGAGT-TCAAATATGAGTACAAATTGCCCGTCGCCTTAAAGAGAGTAAGTCGTAACATAGTGGGAGAAAGGGAACTTTTTCCTG
>Eudendrium_capillare_PS101
AAAAGCATT-AAAAAAAAGAACTGAAACATAGTAATGGTGAATGAAATCTATAA-AG-A-AAGTACTATGAAGGAATACCTTTTGTATAATGGATTTATAAGAAATTAAATTAGCAAGCTTCAAGGC-AGAAGAAA---TTAAATTAGTTAATTTAACCCGAAACTAAACGATCTAATTGTGAATAAT---A-TTAAGTATGAACCAATAAATGTAGAAAAATTTTTGGATAATTTGCAATTAGCAGCGAAAAACTAATCGAGTTTAGATATAGCTGGTTTTCTATGAAATTTATTTAAGAGATTATAAGTTAAAAAATTTATAATCAAAAGAGAA-AAAACTCTAATTAGAAATTAA---TATGCTCTAATAA-TAAA-ATAACAAATAATTAATAATAA--AGACATTATAAAAGTAGGCTTAGAAACAGCCATATTTTAAAAATTACGTAATAGTTTATTTATCAAAAA-ATTTAA-TTATTAAATTAATAGAATATTTTATTAAC-CATAAAGAAA-TTTTAATAAAAGAAATAATATAAATATCAATAAAAATTAATTTATTCCTAA-GGATTCTTATT-CTATCA-AAT-AGTAAGGTAATTCAAACTCTCAGTATTTATCTAACTAAAGAAGGAATAAAMAATGAGA-ATAACTATATTTAAGGAACTCGGCAAACGACTGTTTACCAAAAACATAGCATCAAA--------GGTGAAACCTGCCCAGTGA----TT--CTTAA-TTAAAAATAAGAAAAATATTTA--AAAAGAATTAAAAGGACGCGGTAACCTTGACTGTGATAATGTAGCATAATCACTCGCCATTTAAT-TGATGGATAGTATGAATGGTTTAACGAATATTACACTATCTAAAGTATAGATCTCAT-AAAAATGAAATAATAGTTAAGATGCTATT-TA-A-AATTGTAAGACGAAAAGACCCTATAGAGCTTAACTATAATCTGGTA------------------------------------------------------------------------------------------------------------------------------------------------------------------------------------------------------------------------------------------------------------------------------------CTTTTGATTTTGGAGA---AGTAAATGTGAGAAAATTTTTTATACATGTTAG-TG-TA-AGCATATAAGTGAGTAAATATTGA-GAAATA---TCAATTAATATCAGGATTT-TAAAGATAAAAACT-TTTTTAACCTACAACGTTAAGC--AT--ATA-GCCACGTTCTTACTGGAACAACAGCAGTAAAGAATTCTATACAATTAATG-TAAATTAGATATGG-AAATTTTCGTAAACTTTGTCTAAT-CAAGTGCCAGCAGACGCGGTTAAACTTGAA-AAGT-----AAACATTTAAATAGAAATAGGTAAA---TATGTTTAAAAATTTTTGAGTTGGTTAAATAA----ACAAAAATTAAAAATTTAAAAAAG---AAATTATTATAT--TAA-ATAACCTAAAACATGAAAAAAA-GATACCAAATAGGATTAGATACCCTAGTAGGCTTTTATGTTAACTGAACAGTAT-ACTTTT--AAAAGTGAAAATCAAAAATTTTGGCTGTTT-A-TTTT-CTAATTAGAGGAACATGTGATTTAATTCGATAATCCGCGAAAAACCTTACCTATTTTTGA-ATT--TCAGGTGCTGCATGGTCGTCGTCAATTTAATTTTATTAAT----TAAATAAAACCC-AA-AATTGGTTTAAGTCAGATAATATGGCCTTAATAAATAGGGATATCATGTGTTACAATATTT---AATATAAT-----ATAAATTTAAATTTGAAT-TATTATTGTAA---AATAATTTGAAAGAGGATTTAATAGTAATTGAAAA-GAGAAAGTTTCAATGAATTAGT-TCAAATATGAGTACAAATTGCCCGTCGCCTTAAATAGAGCAAGTCGTAACATAGTGGGGAGAAGGGAACTTCTCCCTG
>HM369413
ATGATTAAA-TTTAAAATGAACTGAAACATAGTAAAGGCGATTGAAATCTATAG-AA-T-TAGTACTGTGAAGGAATACCTTTTGTATAATGGGCTTATAA-AATAATAATTAGCAAGCTATAAGGCTAAAT--AA---TTTATAAAGTTAATTATTCCCGAAACTTAACGATCTAATTGTGAATAAT---T-TTCAGAATGAACCAATAAATG-ATAAAAATTTTTGGATAATTTGCAATTGGCAGTGAAAAACTAATCGAGTTAAGAGATAGCTGGTTTTTCATGAAATTTATATAAGAGTTATTTAATGCAAAGATTATTTAACGAGTAAAAA-ACAATTTATATCCAACATCAA---TGAACTCTATAAA-CA-T-TTAGAAATAAGTTTATGATTT--AAACAAAAAGTAAATAAGCTTAGAATCAGCTATATTTTAAAAATTACGTAAAACTTTACTTTAAAAAAA-TTATAA-CTTTACAATTAATGAAATTTCTTTTAATA-TATTATGAAA-ATTTTAAAAGAGTAATAATATAAGCATGAGTAAAATTAAATTTATCCTATT-TTTTTCTTAAT-TTAATAAATTGATTAAGGTAATACAATTTCTCAGTAAAAATCTAAATCAAGTTAGGATAAATAATAAAT-TAATTTTTTTTTAAGGAACTCGGCAAACGACTGTTTACCAAAAACATAGCATTGAA--------GGTGAAACCTGCCCAATGA----TA--TAAAAAT----AATTATAACCTAATTTA--AATAATATTAAATGGATGCAGTAACTCTGACTGTAATAAAGTAGCATAATTAGTTGTCATTTAAT-TGATGGAGAGAATGAATGGTTACACGAATTTTTCACTGTCTTAAAAA-AAATTTTTT-AAAATTGAAATAATAGTTAAGATGCTATT-TA-A-AATTGTAAGACGAAGAGACCCTATAGAGCTTTACTATAAACTGGTAGTTTAGTTGGGGCGACTGTTT-TTTAAA-AA-TAATTATTGTATAATTAAACAATTTAACAATTA----C-T-----A-T-A---GTAGGCTATAATGACCCGTTATTATAATAAAT-AATAAGTAACGATTAATTGATAAAAGCTACCTTAGGGATAACAGGATAATTTTGTTTTAGAGTCCTTATCAAAAACAAAGTTTGTCACCTCTATGTTGAATTA-AGATATCCTAATAATGCAGTAGTTATTGAGGGTAGGTCTGTTCGACCTTTAAAACTTTTGATTATGGAGA---AATAAAAGTATGAGAATCGTTTATACATGTTAG-TG-GA-AGCAAATAAATGAGTAAACTAGGG-TAATAC---CTGTTTTGTAACTGACTAT-TAATTTTAATATAT--TTTTATCCTAAGACGCATAGC--TT---AA-GCCATGTTTTTACTGAAACAACAGCAGAAAAGAAATGTATACAATTAAAG-TAATTTAGATATAA--AGTAATCGTAAATTTTGTCTAAT-TCAGTGCCAGCAGAAGCGGTGATACTTAAG-AAAT-----AAATTTTTATAAAAAAATAGGTTAA--ATGTGTATAAAGATTATTGATTTGGTAAAATAT----ACAATTATTAAAAATCTTAA----------AAATTTTAC--GAA-ATAACTAGAAACTTGAATAAATGATAATTACACAGGATTAGATCCCCTGGTAATCTTTTTGTTAATCTGAACAGTAT-ACCTAA--ACAGGTGAAAATCAAATATTTTGGTTGTTT-ATTTTT-CTAATTAGAGGAGTATGTAATTTAATTCTATAATCCGCGAAACACCTTACCTTTTCTTGA-AAAT-ACAAGTGTTGCATGGTTGTCTTCAGCTTTAACTTATAGTT----AAAGCATAATTC-TT-AAAAGAATAAAGTCAAATATTATGGCCTTTATGAAAAGGGATATTATGTACAACAATAAAT---ATTATAAT-----ATAAATTTATATTTGGAT-CATCAATGTAA---ACTGATTTCTAAGACAATTTAATAGTAATTAAAAA-TATAAGGTTTTAATGAATAAGT-GCAAATATTAATACAAATAGCCCGTCGCCTTAGATAGAGTAAGTCGTAACATAGTGGGGGAAAGGGAACTTTTCCCTG
>NC_011220
ATGATTAAA-TTTAAAATGAACTGAAACATAGTAAAGGCGATTGAAATCTATAG-AA-T-TAGTACTGTGAAGGAATACCTTTTGTATAATGGGCTTATAA-AATAATAATTAGCAAGCTATAAGGCTAAAT--AA---CTTATAAAGTTAATTATTCCCGAAACTTAACGATCTAATTGTGAATAAT---T-TTCAGAATGAACCAATAAATG-ATAAAAATTTTTGGATAATTTGCAATTGGCAGTGAAAAACTAATCGAGTTAAGAGATAGCTGGTTTTTCATGAAATTTATATAAGAGTTATTTAATGCAAAGATTATTTAACGAGTAAAAA-ACAATTTATATCCAACATCAA---TGAACTCTATAAA-CA-T-TTAGAAATAAGTTTATGATTT--AAACAAAAAGTAAATAAGCTTAGAATCAGCTATATTTTAAAAATTACGTAAAACTTTACTTTAAAAAAA-TTATAA-CTTTACAATTAATGAAATTTCTTTTAATA-TATTATGAAA-ATTTTAAAAGAGTAATAATATAAGCATGAGTAAAATTAAATTTATCCTATT-TTTTTCTTAAT-TTAATAAATTGATTAAGGTAATACAATTTCTCAGTAAAAATCTAAATCAAGTTAGGATAAATAATAAAT-TAATTTTTTTTTAAGGAACTCGGCAAACGACTGTTTACCAAAAACATAGCATTGAA--------GGTGAAACCTGCCCAATGA----TA--TAAAAAT----AATTATAACCTAATTTA--AATAATATTAAATGGATGCAGTAACTCTGACTGTAATAAAGTAGCATAATTAGTTGTCATTTAAT-TGATGGAGAGAATGAATGGTTACACGAATTTTTCACTGTCTTAAAAA-AAATTTTTT-AAAATTGAAATAATAGTTAAGATGCTATT-TA-A-AATTGTAAGACGAAGAGACCCTATAGAGCTTTACTATAAACTGGTAGTTTAGTTGGGGCGACTGTTT-TTTAAA-AA-TAATTATTGTATAATTAAACAATTTAACAATTA----C-T-----A-T-A---GTAGGCTATAATGACCCGTTATTATAATAAAT-AATAAATAACGATTAATTGATAAAAGCTACCTTAGGGATAACAGGATAATTTTGTTTTAGAGTCCTTATCAAAAACAAAGTTTGTCACCTCTATGTTGAATTA-AGATATCCTAATAATGCAGTAGTTATTGAAGGTAGGTCTGTTCGACCTTTAAAACTTTTGATTATGGAGA---AATAAAAGTATGAGAATCGTTTATACATGTTAG-TG-GA-AGCAAATAAATGAGTAAAATAGGG-TAATAC---CTGTTTTGTATCAGGTTAA-AAATTTTAATATAT--TTTTATCCTAAGACGCATAGC--TT---AA-GCCATGTTTTTACTGAAACAACAGCAGTAAAGAAATTTATACAATTAAAG-TAATTTAGATATAA--AGTAATCGTAAATTTTGTCTAAT-TAAGTGCCAGCAGACGCGGTGATACTTAAG-AAAT-----AAATTTTTATAAAAAAATAGGTTAA--ATGTGTATAAAGATTATTGATTTGGTAAAATAT----ACAATAATTAAAAATTTTAA----------AAATTTTAC--GAA-ATAACTAGAAACTTGAATAAATGATAATTAAACAGGATTAGATACCCTGGTAATTTTTTTGTTAATCTGAACAGTAT-ACCTAA--ACAGGTGAAAATCAAATATTTTGGTTGTTT-ATTTTT-CTAATTAGAGAAGTATGTAATTTAATTCGATAATCCGCGAAATACCTTACCTTTTCTTGA-AAAT-ACAAGTGTTGCATGGTTGTCTTCAGCTTTAACTTATAGTT----AAAGCATAATTC-TT-AAAAGAATAAAGTCAAATATTATGGCCTTTATGAAAAGGGATATTATGTACTACAATAAAT---ATTATAAT-----ATAAATTTATATTTGGAT-AATCAATGTAA---ACTGATTTAAAAGAGAATTTAATAGTAATTAAAAA-TATAAGGTTTTAATGAATAAGT-GCAAATATTAATACAAATAGCCCGTCGCCTTAGATAGAGTAAGTCGTAACATAGTGGGGGAAAGGGAACTTTTCCCTG
>NC_010214
ATGATTAAA-TTAAAAATGAACTGAAACATAGTAAAGGCGATTGAAATCTATAG-AA-T-AAGTACTGTGAAGGAATACCTTTTGTATAATGGGCTTATAA-AATAATAATTAGCAAGCTATAAGGCTAAAT--AA---TTTGTAAAGTTAATTATTCCCGAAACTTAACGATCTAATTGTGAATAAT---T-TATAGAATGAACCAGTAAATG-ATAAAAATTTTTGGATAATTTGCAATTGGCAGTGAAAAACTAATCGAGTTAAGAGATAGCTGGTTTTTCATGAAATTTATATAAGAGTTATTTAATGCAAAGATTATTTAACGAGTAAAAA-ACAATTTATATCCAACATCAA---TGAACCTTATAAA-TATT-TTAAAAATAAGTTTATGATTT--AAACAAAAAGTAAATAAGCTTAGAATCAGCTATATTTTAAAAATTACGTAAAACTTTACTTTAGAAAAA-TTATAA-TTTTATAATTAATGAAATTTCTTTTATAA-AAATATGAAA-ATTTTAAAAGAGTAATAATATAAGCATGAGTAAAATTAAATTTATCCTAGT-TTATTCTTAAT-TTAATTATTTGATTAAGGTAATACAATTTCTCAGTAAAAATCTAAATCAAGTTGGGATAAATAATAAAT-TAACTTTTTTTTAAGGAACTCGGCAAACGACTGTTTACCAAAAACATAGCATTGAA--------GGTGAAACCTGCCCAATGA----TA--TAAAAAT----AATTATAACCTAATTTA--AATAGTATTAAATGGATGCAGTAACTCTGACTGTAATAAAGTAGCATAATTAGTTGTCATTTAAT-TGATGGAGAGAATGAATGGTTACACGAATATTTCACTGTCTTAAAAA-AAATTTTTT-AAAATTGAAATAATAGTTAAGATGCTATT-TA-A-AATTGTAAGACGAAGAGACCCTATAGAGCTTTACTATAAATTGGTAGTTTAGTTGGGGCGACTGTTT-TTTAAA-AA-TAATTATTGTATAATTAAACAATTTAACAATTA----C-T-----A-T-A---GTAGGCTATAATGACCCGTTATTATGATAAAC-AACAAATAACGATTAATTAATAAAAGCTACCTTAGGGATAACAGGATAATTTTGTTTTAGAGTCCTTATCAAAAACAAAGTTTGTCACCTCTATGTTGAATTA-AGATATCCTAATAATGCAGTAGTTATTGAGGGTAGGTCTGTTCGACCTTTAAAACTTTTGATTATGGAGA---AATAAAAGTATGAGAATCATTTATACATGTTAG-TG-GA-AGCAAATAAATGAGTAAAATAGGG-TAATAC---CTGTTTTGTATCAGGTTAA-AAAGTTTAATATAT--TTTTACCCTAAGACGCATAGC--TT---AA-GCCATGTTTTTACTGAAACAACAGCAGTAAAGAAATTTATACAATTAAAG-TAATTTAGATATAA--GGTAATCGTTAATTTTGTCTAAT-TAAGTGCCAGCAGACGCGGTGATACTTAAG-AAGT-----AAACTTTTATATAAAAATAGGTTAA--ATGTGTATAAAGATTATTGATTTGGTAAAATAT----ACAATAATTAAAAATCTTAT----------TTATTTTAT--TTA-ATATCTAGAAACTTGAATAAATGATAATTAAACAGGATTAGATACCCTGGTAATCTTTTTGTTAATCTGAACAGTAT-ACCTAA--ACAGGTGAAAATCAAATATTTTGGTTGTTT-ATTTTT-CTAATTAGAGGAGTATGTAATTTAATTCGATAATCCGCGAAATACCTTACCTTTTTTTGA-AAAC-ACAAGTGTTGCATGGTTGTCTTCAGCTTTAACATATAGTT----AAAGCATAATTC-TT-AGATGAATAAAGTCAAATATTATGGCCTTTATAAAAAGGGGTATTATGTACTACAATAAAT---ATTATAAT-----ATAAATATATATTTGGAT-AATCAATGTAA--TAATGATTTAAAAGAGAATTTAATAGTAATTAAAAA-TATAATGTTTTAATGAATAAGT-GCAAATATTAATACAAATAGCCCGTCGCCTTAGATAGAGTAAGTCGTAACATAGTGGGGGAAAGGGAACTTTTCCCTG
>Euphysa_aurata_GR101452
------------------------------------------------------------------------------------------------------------------------------------------------------------------------------------------------------------------------------------------------------------------------------------------------------------------------------------------------------------------------------------------------------------------------------------------------------------------------------------------------------------------------------------------------------------------------------------------------------------------------------------------------------------------------------------------------------------------------AAACATAGCATTAAA--------GGTGATACCTGCCCAGTGA----TAATAACAAAA----AATTTTAATATAATTTC--ATATTTATTAAATGGATGCGGTAACTCTGACCGTAATAAAGTAGCATAATTAATTACCACTTAAT-TGGTGGAGAGTATGAATGGTGGCACGAACTTCTCATTGTCTTGATTA-AAATTTTTT-AAAATTGAATTAATAGTGAAGATGCTGTT-TA-A-AATCGTAAGACGAAAAGACCCTGTAGAGCTTTACTATAAATTGGTAGTTTAGTTGGGGCGACTATCT-TTTAAA-AA-TAATTATTGTATAATTTATTTATTTAACAATTA----T-T-----A-A-A---GTAGGCTATAATGACCCGTTAGATTATATAAA-AATAATTAACGATTAATTAATAAAAGCTACCTTAGGGATAACAGGATAATTTTGTTTTAGAGTTCTTATCAATTACAAAGTTTGTCACCTCTATGTTGAATTA-AGATATCCTAATAATGCAGAAGTTATTAAAGGTAGGTCTGTTCGACCTTTAAAACTTTTGATTATGGAGA---AGCAAAAATTAAGTAATCATTTATACATGTTAG-TG-AA-AGCATATAAATGAGTAAATTATAG-TAATAC---TATTATTATATCAGGAGAA-AATATTTAATTAAT-ATATTAACCTAAGACGTAAAGC--AA---AA-GCCATGTTTTTACTGAAACAACAGCAGTAAAGAATTTTATACAATTAATG-ATAATTAGATATAG-GGAAATCTTTTAGTTTTGTCAAAT-TATGTGCCAGCAGACGCGGTAATACATATG-AAAC-----AAATTTTTGTCAATAAATAGGAAA-----ATGTGTAAGAATTTTTAATTTGGTAAAATAA----ATAAAAATTTAGAAATTA-------------TGTTTTAT--TAA-ATAATTTGAAACATGAGAAAAAGAAAAATAAATAGGATTAGATACCCTAGTAATCTTTTT-ATAAACTGAACAGTAC-GTCTT---AAGGATAAAAATCAAATAATTTGGTTGTTT-A-TTAT-CTAATTAGAGGAGTATGTAATTTAATTCGATAATCCGCGAAAAACCTTACTTTTTATTGA-ATTA-TCAGGTGTTGCATGGTTGTTTTCAGCTTTAATTTAAAATT----ATTGCTTAATCC-TT-TATAGGATGAATTCAAATATTATGACCCTAATTAAAAAGGGTATTATGTACTACAATAAAT---ATTATAAT-----TTAAATATATTTTTGAAT-AATTAATGAAA---TTTAATTTAAAAGAGGATTTAATAGTAATTAAAGA-AATAATGCTTTAATGAATTAGT-TAAAATATGAATACAAATAGCCCGTCGCCTTAAAAAAAGTAAGTCGTAACATAGTGGGGGAAAGGGAACTTTTCCCTG
>Boreohydra_simplex_Bor9043
------------------------------------------------------------------------------------------------------------------------------------------------------------------------------------------------------------------------------------------------------------------------------------------------------------------------------------------------------------------------------------------------------------------------------------------------------------------------------------------------------------------------------------------------------------------------------------------------------------------------------------------------------------------------------------------------------------------------AAACATAGCATTTTG--------AGTGTGACCTGCCCAGTGA----AA-TTTAATAA----AATTATAAATAATTTGT--GAAAATATTAAACGGACGCGGTAACTCTGACCGTGATAATGTAGCATAATCATTTGCTTCTTAAT-TAGAGGATAGTATGAATGGTTAAACGAATATTCCACTTTTTTAGTAA-AAAATTTTT-AAAATTGAAATAATAGTTAAGATGCTATT-TA-A-AATTGTAAGACGAAAAGACCCTGTAGAGCTTTACTATATTCTGTTAGTTTAATTGGGGCGATTATTT-TTTAAA-AA-AACTTATTGTATAATTAATAAATTTAACAGTTA----T-A-----A-A-A---GTAGGCTATAATGACCCATTAATATTATAAAT-TA-AATTAATGATCAATAAATAAAAGTTACCTCAGGGATAACAGGATAATTTTGTATTAGAGTTCTTATCGTATACAAAGTTTGTCACCTCTATGTTGAATTA-AGATATCCTAATGGTGTAAAAGTTATTAAGGGTAGGTCTGTTCGACCTTTAAAACTTTTGATTTTGGAGA---AATAAAAATATTGAATTTTTTTATACATGCTAG-TG-AA-AGCTAATAATTGAGTAAACGGAGA--TTATT---CTTTTTTATATCAGGAATATTTAAAAATAATTTT-TTCTTTTCCTAAGACATAAAGT--TA---AT-ACCATTCTTTAACTGAAACAACAGCAGTAAAGAAAATTATACAATTAAAT-TAATTTAGATATAGAAAATTCTTTTTAATTTTGTCTAATATAAGTGCCAGCAGACGCGGTTATACTTAAA-AAAT-----AAGTTTTTATATAAAATAAAGGAAT----ATGGGTAAAAATTTTTGAATTGGTAAAATAA----ACAAAAATAATATAAACAAAAGAAAATAAATTTTTATAT--AAA-AAAAAATTAACCATGAAAAAAAAGCTATTAAATAGGATTAGATACCCTAGTAAACTTTTTTATAAATTGAATATTAT-GCTTTTTCAAAAGTGAAAATCTAAAAATTTGGCTGTTT-ATTTTT-CTTGTTAGAGGAGTATGTAATTTAATTCGATAATCCGCGAAATACCTTTCCTATTTTTGA-ATC--TCAAGTATTGCATGGTTGTCTTCAATTTAATTTTATTAAT----TAAATATAATCC-TTAATTAGGATTAAGTCAAATAGTATGGTCTATATAAATAGGTATTTTATGTACTACAATAAAT---AAATTAAT------TAAATTTATTTATGGAA-TATTAATGTAA--CGTAATAAAGAAATAGAATTTAACAGTAAATAGAAAATAGAATGTTCTATTGAATTTGT-TAAAATATGAGTACAAATTGCCCGTCGTCTTAAACAGAGCAAGTCGTAACATAGTGGGGGAAAGGGAACTTTTTCCTG
>Plotocnide_borealis_RU087
-------------------------------------------------------------------------------------------------------------------------------------------------------------------------------------------------------------------------------------------------------------------------------------------------------------------------------------------------------------------------------------------------------------------------------------------------------------------------------------------------------------------------------------------------------------------------------------------------------------------------------------------------------------------------------------------------------------------------AACATAGCATTTTG--------AGTGTGACCTGCCCAGTGA----AA-TTTAATAA----AATTATAAATAATTTGT--GAAAATATTAAACGGACGCGGTAACTCTGACCGTGATAATGTAGCATAATCATTTGCTTCTTAAT-TAGAGGATAGTATGAATGGTTAAACGAATATTCCACTTTTTTAGTAA-AAAATTTTT-AAAATTGAAATAATAGTTAAGATGCTATT-TA-A-AATTGTAAGACGAAAAGACCCTGTAGAGCTTTACTATATTCTGTTAGTTTAATTGGGGCGATTATTT-TTTAAA-AA-AACTTATTGTATAATTAATAAATTTAACAGTTA----T-A-----A-A-A---GTAGGCTATAATGACCCATTAATATTATAAAT-TA-AATTAATGATCAATAAATAAAAGTTACCTCAGGGATAACAGGATAATTTTGTATTAGAGTTCTTATCGTATACAAAGTTTGTCACCTCTATGTTGAATTA-AGATATCCTAATGGTGTAAAAGTTATTAAGGGTAGGTCTGTTCGACCTTTAAAACTTTTGATTTTGGAGA---AATAAAAATATTGAATTTTTTTATACATGCTAG-TG-AA-AGCTAATAATTGAGTAAACGGAGA--TTATT---CTTTTTTATATCAGGAATATTTAAAAATAATTTT-TTCTTTTCCTAAGACATAAAGT--TA---AT-ACCATTCTTTAACTGAAACAACAGCAGTAAAGAAAATTATACAATTAAAT-TAATTTAGATATAGAAAATTCTTTTTAATTTTGTCTAATATAAGTGCCAGCAGACGCGGTTATACTTAAA-AAAT-----AAGTTTTTATATAAAATAAAGGAAT----ATGGGTAAAAATTTTTGAATTGGTAAAATAA----ACAAAAATAATATAAACAAAAGAAAATAAATTTTTATAT--AAA-AAAAAATTAACCATGAAAAAAAAGCTATTAAATAGGATTAGATACCCTAGTAAACTTTTTTATAAATTGAATATTAT-GCTTTTTCAAAAGTGAAAATCTAAAAATTTGGCTGTTT-ATTTTT-CTTGTTAGAGGAGTATGTAATTTAATTCGATAATCCGCGAAATACCTTTCCTATTTTTGA-ATC--TCAAGTATTGCATGGTTGTCTTCAATTTAATTTTATTAAT----TAAATATAATCC-TTAATTAGGATTAAGTCAAATAGTATGGTCTATATAAATAGGTATTTTATGTACTACAATAAAT---AAATTAAT------TAAATTTATTTATGGAA-TATTAATGTAA--CGTAATAAAGAAATAGAATTTAACAGTAAATAGAAAATAGAATGTTCTATTGAATTTGT-TAAAATATGAGTACAAATTGCCCGTCGTCTTAAACAGAGCAAGTCGTAACATAGTGGGGGAAAGGGAACTTTTTCCTG
>JN700938
-------------------------------------------------------------------------------------------------------------------------------------------------------------------------------------------------------------------------------------------------------------------------CAGAAATAGCTGGTTCTCTATGAAATTTATTTAAGAGATTATAAGTTAAAAGATTTATAATCAAAAGAAAG-ACAATTCTAGACTAATAAGAA---AAAACTCAATTTA-TATA-ATTTAAAATAGGTCATGATAA--AGACAATTAGGAAGTAGGCTTAGAACCAGTCATATTAGTAAAATTACGTAATAGTTTACTAAATAAAAA-TTATAC-TTAAATAATTAGTAGAGTTTTATTAAATA-TATTTTGTGA-AAATTTAATAAGAAATAATGTAAGTATGAGTAGAATAAAATTTATTCTTGA-GAGCTCTTAAT-GAATTAG--TAATTAAGTTAAAGCAGTCCCTAAGT-ATAATCTAAATCAAGCAAGAATACTAAAAAAAA-TAAATTTCCCCTAAGGAACTCGACAAACGACTGTTTACCAAAAACATAGCATTAGA--------GGTGATGCCTGCCCAGTGGGGATGG--TATAAAA----AATTATAGTGAAATTTT--ATTTTCCCTAAACGGATGCGGTAACTCTGACTGTAATAAAGTAGCATAATTAATTGTCATTTAAT-TGGTGGAGAGAATGAATGGCTAAACGTATGTCTCATTGTCTTGGGGG-AAAGTTTTT-GAAATTAGAATAATAGTGAAGATCCTATT-AA-T-CACCGTTAGACGAAAAGACCCTATAGAGCTTGACTATACTCTGGTAGTTTAGTTGGGGCGACTATCT-TTTATA-AG-TAATTATTGTTTAATTAATAAATTTAACAATTA----C-T-----A-A-A---GTAGGCTATAATGACCCATTAGAAT--TAAAA-TAAATCTAATGATTATTAAATAAAAGCTACCTTAGGGATAACAGGATAATTTTGTTTTAGAGATCATATCAAATACAAAGTTTGTCACCTCTATGTTGAATTA-AGATGACCGAATAATGCAGAAGTTATTTAAGGTAGGTCTGTTCGACCTTTAAAACTTTTGATTATGGAGA---AGAAAAGATTAGGATACCATTTATACATGTTAG-TG-AA-AGCGAATAAATGAGTTAAAATAGA--AAATA---TCTATTAATATCAGGTTTA-AATAACTTATAATT-ATTTTATCCTAAGACATTAAGC--AT---GA-GCCATGTAAAAACTGAAACAACAGCAGTAAAGAAATTTATACAATTAACT-AAGGTTAGATATAG-AGTAATCCTTTAAATTTGTCTAAT-TAAGTGCCAGCAGACGCGGTAATACTTAAA-AATT-----AAATCTTT-TATAAAAACAGAATT-----ATATGTAAAGTACTTTAATTAGGTAGAATTA----ATAAACTACT--------------------TAACTTTAT--TTA-TTACTTAAAAATATGAAAATTCCACACACAAACAGGATTAGATACCCTGGTAGAAAATTATAAGAACTGAACAGTAC-ATCTC---AATGATGAAAATCAAATAATTTGGTTGTTT-A-TTTT-CTCCTTAGAGGAGTATGTAATTTAATTCGATAATCCGCGAAAAACCTTACCTTTTTTTGA-ATTT-ACAGGTACTGCATGGTTGTCTTCAGCTTAAATTTATAATT----AAAGCTTAACCC-TA-TCTAGGATGAAGTCAAATATTATGGTCCTTATAAAAAGGGATATTATGTACTACAATTTAT---AAATTAAA-----CTAAATTTATAATTGAAT-TATTTATGAAA---AATTTTATGAAATAGAATTTAATAGTAATTAAAGA-AAGAAAGCTTTAATGAATTAGT-AAAAATATGAATACAAATAGCCCGTCGCCTTAGGTAGAGTAAGTCGTAACATAGTGGGGGGAAGGGAACTTCTCCCTG
>Cladonema_pacificum
ATATATATT-AATTAAAAAAAGAAAAACATAGTACAGGCGATGGAAATTTTTAC-AA-A-AAGTACTGTGAAGGAATACCTTTTGTATAATGGATTTACAAGAATTAACAATAGCTAGTTTTAAGACCATAAAAAT---TTATTAAAGTTATTGTAACCCGAAACCGTATGATCTAATTATGATCATA---T-TTATGATACAATTAATGAATGTAGAAACATTCTTAAAAGAATTATAATTAGCAGCGAAAAACTAAACGAATACGGTTATAGCTGGTTTTCTACGAAAATTATATAAGAGACTTTAAGATAAAATTCTTAAAGTCAAAAAGGAATACAACCTTAATCAAAAATTAA---CATGCTTCAATAA-AATA-AAT-AAAGTTTTCAAACGTTT--AAACATCATAAAAATAGGACTAGAAACAACCACTTTTTAAATAAAACGTAATAGTAAATAAAATAAATATAAATGA-AAACACAATTAGTAGAATTATTTTTAATA--ATATAGTA--ATAA-AAAAATAAAATAATGTAAATATAATTAAAAA-ATCATTATTCTCAA-AGATTCTTATT-TTAATA-AATGAATAAGGTTATACAGCATCTAAGTATTTATCTAACTCAAGAGAGAATTAAAAATAAAT-TCTATTTTGTTTAAGGAACTCGGCAAACGACTGTTTACCAAAAACATAGCATAAAA--------GGTGCCACCTGCCCAATGA----TT--ATTAACTAAAGAAAC-TAATATTTTCTA--AAAATAATTTAAAGGACGCGGT-ATCCTGACCGTGATAATGTAGCATAATCACTCGCCATTTAAT-TGATGGATAGTATGAATGGTTTAACGAATATAACACTGTCTCCGACAAAATATTTAT-AAAATTGGAATAATAGTAAAGATACTATT-TA-A-AACTATAAGACGAAAAGACCCTATAGAGCTTAACTATAAACTGGTAGTTTAGTTGGGGCGACTGTCT-TTTAAA-AT-AAATTACTGTATAAGTAATATATTTAACAGTTA----C-T-----A-C-G---GTAGGCAATAATGACCCGTTTTTATAAAGAAA-CATAAAAAACGATCAATAAATAAAAGCTACCTTAGGGATAACAGGATAATTTCGTTTTAGAGTTCTTATCGAAGACGAAGTTTGTCACCTCTATGTTGAATTA-AGATATCCTAGTAATGCAGAAGTTACTAAAGGTAGGTCTGTTCGACCTTTAAAACTTTTGATTTTGGAGA---ATTAAAAGCAGAAATTATGTTTATACATGTTAG-TG-AA-AGCGTATAAATGAGTAAAAATGAA-AATTTA---TCAAATTGTATCAAACCTA-AAGAAATAAAATTT-CTTTAACTTTAAGACACATAAC--TT---AA-GTCATGTAAAACCTGAAACAACAGCAGTAAAGAATTTTAAACAATTAACG-TTAGTTAGATTTAG-AATAATTTCTTAATTTTGTCCTAT-TAAGTGCCAGCAGACGCGGTTAAACTTAAG-AAAT-----AAGTTTTTAATTAAAAATAAGTTTA----ATTTTTAATTAATTTTGAATAGGTTAAATTA----ACAAAATTATGAATACCATAAAAG---AAGTTAAACTAT--AAT-ATAATTTGGAAAATGAAAAAAGAAGGTTTAAACAGGATTAGATACCCTGGTAATTTCTTTTGTAAATTGAATAGTAC-ATCTTT--ATAGATGAAAATCAAAAATTTTGGCTGTTT-A-TTTT-CTAATTAGAGGAATACGTACTTTAATTTGATAATCCGCATAAAACCTTACCTATTTTTGA-AAT--ACAGGTGTTGCATGGTCGTCGTCAATTTAAATTTATGATT----TAAATAAAACCC-TC--TTAGGATTAAGTCAGATGATATGACCCTTATAAATAGGGATAGTATGTATTACAATAATT---AAATTAAT-----TAAATTTTAATTATGGAA-TTTAATTTAAA---TTTTAAAGAAAAGAGAATTTAATAGTAATTGAGTGTAAGAATAATTCAATGAAATAGT-TCAAATATGAGTACAAATTGCCCGTCGCCTTAAAGAGAGTAAGTCGTAACATAGTGGGAGAAAGGGAACTTTTTCCTG
>JN700950
AAATTAATT-TATTTAAAGAACTGAAACATAGTAATGGCTAATGAAATTAATAA-AT-A-AAGTACCGTAAGGGAATACCTTTTGTATAATGAACTTACAAGAAAAATATATAGCAAATTAAAAGATTAAATAAT----TTTTATAAGTTATATATACCCGAAACCAAACGATCTAATCATGAAAATA---T-TTA-GATATAATTAATAAATGTAAAAAAATTTTTAAAATATTTATGATTAGCAGCGAAAAACTAAACGAGTTTGGATATAGCTGGTTATCTATGAAATTTATTTTAGAAACTATAAAATAAAATTTTTATAGTTTATAAGAAA-AAAATCTTTATTTGAAATTAA---TATGTTTAATAAT-AAAA-ATTTAAAAATTTTTATTATAA--TAAAAATTAAAAAATAGGAGTAGAAACAACCATATTTTAAAAAAAACGTAATAGTTTATTTAAATAATA-AAATAA-AATTAAAATTAATAGATTATTCTTGAAAT-----------------CAAGAAAAAATAATGTAAGTATAATAAAAA--TTCATTATTCTTTA-TGTTTCTTATT-TTAATA-AATGAATAAGATTAAACAATATTTAAGTACTTAACTAAATCAAGAAAGAATAAAAAATAGATAATTATTTTATTTAAGGAACTCGGCAAACGACTGTTTACCAAAAACATAGCATTAAA--------AGTGCAACCTGCCCATTGA----TT--TATTA-ATAAAAATAATAAA-AAATTGA--AAATAAATTTAAAGGACGCGGT-ATCTTGACCGTGATAATGTAGCATAATCACTCGCCATTTAAT-TAATGGATAGTATGAATGGTTAAACGAATATAACACTGTCTCAAATAAAAAATCTAT-AAAATTGAAATAATAGTAAAGATGCTATT-TA-A-AATTGTAAGACGAGAAGACCCTATAGAGCTTAACTACATTTAGGTAGTTTAGTTGGGGCGACTACCT-TTTAAA-TA-TAATTATTGTTTAATATATAAATTTAACAATTA----C-T-----A-A-A---GTAGGAAATATTGACCCGTTAATTAAAAAAAGTTTTTATTAACGATTAATAAATAAAAGCTACCTTAGGGA------------------------------------------------------------------------------------------------------------------------CTTTTGATTTTGGAGA---ATTAAAAACTTTAAATTTGTTTATACATGTTAG-TG-AA-AGCATATAAATGAGTATAATTGAA-AAATTT---TCATAAAGTATCAGGTTAT-AAAAAGTAATTTAT--TTATAGCCTAAGACACTAAGC--AT---AA-GCCATGTATTTACTGAAACAACAGCAGTAAAGAATTCTATACAATTAATG-TAAATTAGATATGGGTTATATTAATTAATTTTGTCAAAT-TAAGTGCCAGCAGACGCGGTTAAACTTAAG-ATAT-----GAGTTTTTATATAAAATCAAGTTT-----ATCTGTAATGATTTTTGATTAGGTTAAATTA----ACAAAAATATAAA-TTCAATTTAT---AAATAAAATTAT--TAA-ATAAATTAAAAGATGAAAAATTTTTAGTTAAATAGGATTAGATACCCTAGTAAACTTTTTTGTAAATTGAATAGTAT-ACTTTT----TAATGAAAATCAAAAATTTTGGCTGTTT-A-TTTT-CTATTTAGAGGAATATGTAATTTAATTCGAAAATACGCGAAAAACCTTACCTAATTTTGA-ATAA-TCAAGTATTGCATGGTCGTCATAAACTTAAATATATAATT----TAGGTTTAATCC-TT-TTTAGGAATATGTCAGATAATATGGTCTTTATAATTAGGGATATTATGTATTACAATTATT---AAAAAAAT-----TAAAATTTAATAATAAAT-AATGA---------AATAAGAAAAAAGAGAATTTAATAGTAATTAAAAA-TATAAAGTTTTAATGAATTAGT-TCAAATATGAGTACAAATTGCCCGTCGCCTTAGAAAGAGTAAGTCGTAACATAGTGGGAGAAAGGGAACTTTTTCCTG
>Rathkea_octopunctata_RU008
AACCATGTC-AACAAAAAGAACTGAAACATAGTATTGGCGAAAGAAACCTATAA-AG-A-AAGTACTGTGAAGGAATACCTTTTGTATAATGGACTTACTAGAAAAAGAATTTATAAATTTGTAGATGTCTA-ACA---TAAACATAATAAATTTTACCCGAAACCTGGCGATCTAAATGTGAACAAG---C-TTA-GGCTTAACCAGTGATTGTAGAAGAACTCTTGGATGATTTGCATTTAGCAGTGAAAAGCTAAACGAGCCTGGATATAGCTGGTTCTTTACGAAATATATATAAGAGCCAAGAAACCCAAAGGTTCCTAGGCTAAAAGAAA-ATAATCTTAATCAAAAGGAAT---TGTTTTAAATCTT-TGAA-TCTAAAAAATGAGACTCTTAC--TAACCATGAGAAGATAGGCTTAGAAACTGCCATACTCCTAAAAGTACGTAATAGTTCACCCAATGAAAG-AGTTCT-CACTAAAATTAGTAAAGTATTTCA-AATA-TATTAGGAA--ACTA-TTGAAAGAAAAAATGTAAGTATGAATAAATT-ATAATTTTCTCCGA-GATTTCTTATT-TTAAT--AATGAATAAGGTTAAACAGACTCTCAGTATTTAACTAACTCAAGTGGAGACAATAAAATAGC-ACAATTCTCGCAAAGTAACTCGGCAAACGACTGTTTACCAAAAACATAGCATCGGA--------GGTGTGACCTGCCCAATGA----TT--TTAAACTTAGAA----TAAC-CTTCTAA--TAAAAAATTTAAAGGACGCGGT-ATCTTGACCGTGATAATGTAGCATAATCACTCGCCATTTAAT-TGATGGATTGTATGAATGGTTCGACGAATATTCCACTGTCTTTGCAAGAAACCTCTT-TAAATTGAAATAACAGTTAAGATGCTGTT-TA-A-GTTTATAAGACGAAAAGACCCTATAGAGCTTAACCATAATCTGGTGGTTTGGTTGGGGCGACCGCCT-TTTATA-TA-AAATTATTGTAAAGACCACAATCTTAACAATTA----C-T-----A-A-C---GTAGGCGATAATGACCCGTTGCATAGTTATAA-CACAAGCAACGATCAATGAATAAAAGCTACCTTAGGGATAACAGGGTAATCTTCTCCTAGAGATCTTATCGAAGAGATGGTTTGCCACCTCTATGTTGAATTA-AGGTATCCTCTTAATGCAGAAGTTAAGAAAGGTAGGTCTGTTCGACCTTTAAAACTTTTGATTTTGGAGA---AATGAAAGCGCAGGAATTGTTTATACATGTTAG-TA-TA-AGCGCATAAGTGAGTATTAGGTGA-CATAGT---CACTTTTACATCAGGTTTG-AGAATGTAAATTAT-TCTAAAACCTAAGACGTATAGC--TT---TA-GCCACGTTATTACTGAAACAACAGCAGTAAAGAGTATTGTACAATTAGCG-TTAGCTAGATACAG-GAATTCCTTTGAGTCTTGTCTAAT-CATGTGCCAGCAGACGCGGTTAAACCTGAG-AGAC-----TAGTTTTCACACATAAATAGGATG-----GTGCGTAAAAATTCTTGATTTGGTTAAATAA----ACAAGATTTAGTAGTTCTATTAAA---AAGTTAGTTTAC--CTT--TAAGCTAAAGCACTAAAAGTAGAGAAGTCAACAGGATTAGATACCCTGGTAGCTCTACTCGTAAACTGAACAGTAC-ATTAA---AGTAATGAAAATCAAAAATTTTGGCTGTTT-A-TTTT-CTAATTAGAGGAATATGTAGTTTAATTCGATAGTCCGCGAAATACCTTACCTGTTTTTGA-AATT-ACAAGCACTGCATGGTCGTCTTCAATTTAGATATTTAATC----TAAATTAAACCC-TA--ATCGGATGAAGTCAGATAGTATGGTCTTTATAAGCAGGGATACTATGTGTTACAATGCCT---AAAATAAG-----TAAATATTAGAATTGGTA-TAAACTTGTAA---AAGAATAGAAAAGAGAATTTAATAGTAATCGAAGG-AAGAAGACCTCGATGAATAAGT-TCAAATATGAGTACAAATTGCCCGTCGCCTTAGATAGAGTAAGTCGTAACATAGTGGGGGGAAGGGAACTTCTCCCTG
>Physalia_ESTs_Angel
AGACGAATAGATGATACTGAACTGAAACATAGTAAAGGCGATTGAAATTTATAG-CG-T-GAGTACTGTGAAGGAATACCTTTTGTATAATGGGTTTACAAGAATTAATATAGGCAAGTTTGTATACTATTTAATA----AGTATAAGTCTATTTAACCCGAAACCGTGTGATCTAATTGTGATCAAC---A-GGAAGTGTTAATTGATGAGTGTAGAATAACTCTCAAATGAATTGCAATTAGCGGCGAAAAACTAATCGAACTCGGATATAGCTGGTTACCTGTGAAACTTATTTTAGAGATTATTGATTACAACATCAGTACTCGAAAGGGTA-ACAACCTTAACCAAGAAAAAA---TAAGCTAGTTGAA-CAAT-TTGAATAAATGTAAACCATTG--AAACCCAAAGAATTTAGGCTTAGAAACAGCCAGGTTATTATGATAACGTAAAAGTTCACTTTAATAAAG-GGATAC-CTTATAAATTAACAGGTCATCCCA-------ATTGTCAA--ATCTATTGGGTGTGATAATGTAAACATGATTAAAAC-TTATTTATTTCTGA-GATTTCTTATT-TTAAGT-TTTGATTAAGGTTATACGGCACCTCAGTATTTAACTAAATCAAGAGGACGTAGATAAAAGGT-TTAATTTTCTTTAAGGAACTCGGCAAACGTCTGTTTACCAAAAACATAGCACTCAA--------AGTGATACCTGCCCAGTGG----TT--TGTAA-TATAAGGCATTAACTTTGCTTT--TATTAAACTAAACGGACGCGGT-AACCTGACCGTGGTAATGTAGCATAATCAGTCGCCATTTAAT-TGTTGGATAGTATGAATGGTTTAACGAGCATCTCACTGTCTTGAAGAGAAACCCTGT-GAAATTGGATTAGTAGTTAAGATACTACT-TA-A-AATTGTAAGACGAAAAGACCCTATAGAGCTTAACTAAAGCATGTTAGTTTGGTTGGGGCGACCGCCT-TCTATA-AT-AAATTATTGTATAACCCATGAGTTTAACAATTA----C-T-----A-A-A---GTAGGTTATAATGACCCGTTGTGTGTGTGAAA-AAACCCCAACGATAAATAGATAAAAGCTACCTTAGGGATAACAGGATAATTTAATCTTAGAGACCTTATCGAAGCTTAAGTTTGTCACCTCTATGTTGAATTA-AGATATCCCAATAGCGCAGAAGTTATTAAAGGTGGGTCTGTTCGACCCTTAAAA-----------GGAGA---AGTGAAAACACAGGGATTATTTATACATGTTAG-TG-GA-GGCGAACAAGTGAGTAAAATTAGT-AACTAT---CTAATTGGTATCAGGGTGA-GTACAATAACAAGT-GCTTTAACCTAAGACACCTAGC--TCTTATA-GCCACGTTCTAGATGTAATAACAGCAGTAAAGAGTCCTATACAATTAACT-AAAGTTAGATATGG-TTACCACCTGTAGTTTTGTCTAAT-TAAGTGCCAGCAGACGCGGTTAAACTTAAG-AAGC-----TAGTTTTCACGTAAAATTAGGTTATT-AGATGCGTAAAAGTTTTTGATTTGGTTAAATAA----ACAAAGACCTTAAAACCAAGGTTT---AATTAATAATAC--AAT-GAACTCTTAAGCATGAATTAAGAAACCTCAAATAGGATTAGATACCCTAGTAGATTCTTATGTAAACTGAATAGTAT-ACTCTT--AAGAGTGAAAATCAAAAATTCTGGCTGTTT-A-CTTT-CCAGTTAGAGGAATATGTAGTTTAATTTGATAATCCGCAAAAAACCTTACCTATTCTTGA-ATT--GCAGGTGCTGCATGGTCGTCTAAAATTTAAATTTTTAATT----TGAATTCAAACC-GA---TAGGTTTAAGTCAGATATTATGGCCCTTATGATTAGGTATACTATGTATTACAATTATT---AAATTAAG-----ATAAAGTTAGAACTGAAT-GAGTATTGCAA--TCTACTCAGTAAAGAGAATTTAAAAGTAAATGAAGA-TAGAAGGCTTCATTGAACAGGT-TCAAGTATGAGTACAAATTGCCCGTCGCCTTAAGTAGAGTAAGTCGTAACATAGTGGGGGG-----------------
>Physalia_physalia_SRR871528
AGACGAATAGATGATACTGAACTGAAACATAGTAAAGGCGATTGAAATTTATAG-CG-T-GAGTACTGTGAAGGAATACCTTTTGTATAATGGGTTTACAAGAATTAATATAGGCAAGTTTGTATACTATTTAATA----AGTATAAGTCTATTTAACCCGAAACCGTGTGATCTAATTGTGATCAAC---A-GAAAGTGTTAATTGATGAGTGTAGAATAACTCTCAAATGAATTGCAATTAGCGGCGAAAAACTAATCGAACTCGGATATAGCTGGTTACCTGTGAAACTTATTTTAGAGATTATTGATTACAACATCAGTACTCGAAAGGGTA-ACAACCTTAACCAAGAAAAAA---TAAGCTGGTTGAA-CAAT-TTGAATAAATGTAAACCATTG--AAACCCAAAGAATTTAGGCTTAGAAACAGCCAGGTTATTATGATAACGTAAAAGTTCACTTTAATAAAG-GGATAC-CTTATAAATTAACAGGTCATCCCA-------ATTGTCAA--ATCTATTGGGTGTGATAATGTAAACATAATTAAAAC-TTATTTATTTCTGA-GATTTCTTATT-TTAAGT-TTTGATTAAGGTTATACGGCACCTCAGTATTTAACTAAATCAAGAGGACGTAGATAAAAGGT-TTAATTTTCTTTAAGGAACTCGGCAAACGTCTGTTTACCAAAAACATAGCACTCAA--------AGTGATACCTGCCCAGTGG----TT--TGTAA-TATAAGGCATTAACTTTGCTTT--TATTAAACTAAACGGACGCGGT-AACCTGACCGTGGTAATGTAGCATAATCAGTCGCCATTTAAT-TGTTGGATAGTATGAATGGTTTAACGAGCATCTCACTGTCTTGAAGAGAAACCCTGT-GAAATTGGATTAGTAGTTAAGATACTACT-TA-A-AATTGTAAGACGAAAAGACCCTATAGAGCTTAACTAAAGCATGTTAGTTTGGTTGGGGCGACCGCCT-TCTATA-AT-AAATTATTGTATAACCCATGAGTTTAACAATTA----C-T-----A-A-A---GTAGGTTATAATGACCCGTTGTGTGTGTGAAA-AAACCCCAACGATAAATAGATAAAAGCTACCTTAGGGATAACAGGATAATTTAATCTTAGAGACCTTATCGAAGCTTAAGTTTGTCACCTCTATGTTGAATTA-AGATATCCCAATAGCGCAGAAGTTATTAAAGGTGGGTCTGTTCGACCCTTAAAACTTTTGATTTTGGAGA---AGTGAAAACACAGGGATTATTTATACATGTTAG-TG-GA-AGCGAACAAGTGAGTAAAATTAGT-AACTAT---CTAATTGGTATCAGGGTGA-GTACAATAACAAGT-GCTTTAACCTAAGACACCTAGC--TCTTATA-GCCACGTTCTAGATGTAATAACAGCAGTAAAGAGTCCTATACAATTAACT-AAAGTTAGATATGG-TTACCACCTGTAGTTTTGTCTAAT-TAAGTGCCAGCAGACGCGGTTAAACTTAAG-AAGC-----TAGTTTTCACGTAAAATTAGGTTATT-AGATGCGTAAAAGTTTTTGATTTGGTTAAATAA----ACAAAGACCTTAAAACCAAGGTTT---AATTAATAATAC--AAT-GAACTCTTAAGCATGAATTAAGAAACCTCAAATAGGATTAGATACCCTAGTAGATTCTTATGTAAACTGAATAGTAT-ACTCTT--AAGAGTGAAAATCAAAAATTCTGGCTGTTT-A-CTTT-CCAGTTAGAGGAATATGTAGTTTAATTTGATAATCCGCAAAAAACCTTACCTATTCTTGA-ATT--ACAGGTGCTGCATGGTCGTCTAAAATTTAAATTTTTAATT----TGAATTCAAACC-GA---TAGGTTTAAGTCAGATATTATGGCCCTTATGATTAGGTATACTATGTATTACAATTATT---AAATTAAG-----ATAAAGTTAGAACTGAAT-GAGTGTTGCAA--TCTACTCAGTAAAGAGAATTTAAAAGTAAATGAAGA-TAGAAGGCTTCATTGAACAGGT-TCAAGTATGAGTACAAATTGCCCGTCGCCTTAAGTAGAGTAAGTCGTAACATAGTGGGGGGAAGGGAACTTCTCCCTG
>Rhizophysa_DLSI230
AAATGAATT-TTCTTTAAGAATTGAAACATAGTAACGGCGAGTGAAACTTATAG-GA-T-AAGTACTGTGAAGGAATACCTTTTGTATAATGGATTTACAAGAATAAAAATAGGCAAGATTAAAATCCTTATTAA-----TATAAAAGTCTATTTAACCCGAACCTGTGTGATCTAATTGTGAATAAC---T-TATTGAGTTAATCGGTAAATGTTGAATAATTTTCGAAAGATTTGCAATTAGCGGCGAAAAACTAAACGAACACAGATATAGCTGGTTTCTTTCGAAATTTATATAAGAGATTAAAAGTTAAAACATTTTTAATCAAGAGAAAA-AAAATTCTAATTGAAAATAAT---TATTCTTAATTTA-CAAA-ATTTAAATTAATATATTATTT--AAATAAAAGGAATAT-AGCTTAGAAACAGCCTTAATTTAATAATAACGTAAAAGTTTACTTTAATAAAG-ATATAT-TTTAAAAATTAGAAAGATTTTCTAATATTATCCTTTTTA--TTAGTATAGAAGAAATAATGTAAATATGAATAAAAT-TTATTTATTTCTAATGTTTTCTTATT-TAAATT-TATGAATAAGGTTATACAACTCTTCAGTACAAAACTAAATCAAGAAGATATAAATAAAAAAT-GTTATTTTCTCCAAGGAACTCGGCAAACGACTGTTTACCAAAAACATAGCACTTAA--------AGTGATACCTGCCCAGTGA----TT--TTAAA-TTAAAAGCAATAATTTTGTTTTAAAATAATATTAAACGGACGCAGT-AACCTGACTGTGGTAATGTAGCATAATCAATCGCCATTTAAT-TGATGGATAGTATGAATGGTTTAACGAGTACTTCACTGTCTTGGAGAGAAATTTTAT-GAAATTGATATAGTAGTTAAGATCCTACT-TA-A-AATTGTAAGACGAAAAGACCCTATAGAGCTTAACTAAATTCTGTTAGTTTGGTTGGGGCGACCACCT-TTTATA-AT-AAATTATTGTCTAATAAATTAATTTAACAATTA----C-G-----A-A-A---GTAGGTTATAGTGACCCGTTAAAAGTGATAAA-TAATTTTAACGATTAATAAATAAAAGCTACCTTA-GGATAACAGGATAATTTAAGCTTAGAGATCTTATCGAAGCTCAAGTTTGTCACCTCTATGTTGAATTA-AGATATCCAAATAATGCAGAAGTTATTAAGGGTAGGTCTGTTCGACCTTTAAAACTTTTGATTTTGGAGA---AATAAAAGCATGGAAATTATTTATACATGTTAG-TG-AA-AACGTACAAGTGAGTAAACCCTAATAATAAA---TTAATTGGTATCAGGTTAG-TTAAAATAAAAATT-TAACTAGCTTTAGACATCTAGT--AAA-ATA-ACCACGTTTTAAATGAAACAACAGCAGTAAAGAATACTATACAATTAATG-AAAGTTAGATATGA-TTATTATCCTTAGCTTTGTCTAAT-TAAGTGCCAGCAGACGCGGTTAAACTTAAG-AAGC-----TAGTTTTTATATTAAAATAGGTTATT-AGATATGTAAAAGTTTTTGAATTGGTTAAATAA----ACAAAAACCTTAATACCAAAACAT---AAATAATAACAT--AAA-GTTTTCTGAAATATGAAAAGAAAAATATCAAATAGGATTAGATACCCTAGTAGATTTTCATGTAAACTGAACAGTAC-ACTTTT--AAAAGTGAAAATCAAAAATTCTGGTTGTTT-A-TTTT-CCAGTTAGAGGAATATGTTGTTTAATTTGATAATCCACAAAATATCTTACCTATTTTTGA-AAA--TCAGGTGCTGCATGGTCGTCGAAAATTTAGATATGTAATC----TAAATATAAACC-TA--TATGGTTGAAGTCAGATATTATGGCCCTTATAAATAGGGATATTACGTATTACAATTATT---ATATAAAA-----TTAAAAGTAAAATTAGAT-GAATTATGGAA--TTAATTCAGTAAAGAGAATTTAAAAGTAAATGAAGA-TAGAAGGCCTCATTGAACAGGT-TAAAATATGAGTACAAATTGCCCGTCGCCTTAAACAGAGTAAGTCGTAACATAGTGGGGGGAAGGGAACTTCTCCCTG
>JN700943
AACTATTAC-CTCAAAAAGAATTGAAACATAGTAGTGGCGAACGAAACCTATAA-AA-A-AAGTACCGTGAGGGAATACCTCTTGTATAATGGACTTGCTAGATACTATTATGGTAAGCTTCTAGGCTTAAA-AAT---TTACATAAATCATAATAACCCGAAACCAAACGATCTAATCATAAAAGT----A-GCAAGTACTAACCAGTGAATGTGAAAAAATTCTTGGAATATTTATGATTAGCAGCGAAAAACTAACCGAGTTTGGATATAGCTGGTTCTCTACGAAATCTATTATAGAGAAGAAAGGGAAAAACCTCTCTCTTCAAAAGGGAA-AAAACCTCAATTAGAAATTTA---AATGTTAAAAAAT-AAAA--ATTAAAGTCTACAAGCGTTA--AAATAACTTAAAAGTAGGATTAGAAACACCCATCTTATCAAAAACACGTAATAGTATATTAAATAAACG-CTTTGGATACTAAAATTAGTAGAGTAATCTATCTTA-ATAAAGCTA--TTCA-ATAGAAGAAATAATGCAAGTATAATTAAAA--ATATTTATTTCTAA-TATTTCTTATT-TTAATA-TATGAATAAGTTAATCCAATCTCTTAGTATTAAACTAATTCAAGTAGAAACAAAGAAAAAGA-TAAATTTTCTCTTAGGAACTCCGCAAACGACTGTTTACCAAAAACATAGCATAAAA--------GGTGTTACCTGCCCAGTGA----CT--TACAACTAAAGAAAG--GAAATTACTTA--AAGTGAGTTTAAAGGACGCGGT-ATCCTAACCGTGATAATGTAGCATAATCACCCGCCATTTAAT-TGATGGATAGTATGAATGGTAAAACGAGTATAACACTCTCTCAGAGAAAAATCTTAT-GAAATTGGAATGGTAGTCAAGATACTATC-TT-A-AACTGTAAGACGAGAAGACCCTATAGAGCTTAACTATATCTTGGTAGTTTAGTTGGGGCGACTACTT-TCTAAA-TA-TAATTACTGTATAACCTATAAGTTTAATAGTTA----T-A-----A-A-A---ATAGGCAATAATGACCCGTTAACAAAAAAAAA-CATCGTTAACGAACATTAAACAAAAGCTACCTTAGGGATAACAGGATAATCTTATTTTAGAGACCTAATCGAAAATAAGGTTTGCCACCTC-------------------------------------------------------------------CTTTTGATTCTGGAGA---ATAGAAGATATTGAATATGTTTATACATGTTAG-TG-AA-AGCAAATAAATGAGTAAACTCTGA-TAGTTT---TCAGTTGGTATCAGGAAAG-AAAAAGTAAACCCC-TTTCTTTTCTAAGACACTTAGT--AA---GA-GCCATGTATTTACTGAACCAACAGCAGTAAAGAAAACTATACAATTAACG-TAAATTAGATATGA-GATATTCAGTTAGTTTTGTTTAAT-TAAGTGCCAGCAGACGCGGTTATACTTAAG-AAAC-----AAGTCTTCTAATAATAACAAGAAATT-ATAAGTGAGTAGATACTTGACTAGGTTAAATTT----ACAAGTATAAGTCATTCAAAAAAG---AAGTACAATCAC--ATT-AAAATCCGAATTATGAAAAACAAATAATTAAATAGGATTAGATACCCTAGTAAACTGTAATGTAAATTGAACAGTAC-ACTTT---ATGAGTAAAAATCAAAGAATTTGGCTGTTT-A-CTTT-CTAGTTGGAGGAATACGTAATTTAATTCGATAGTACACGCAATACCTTACCTGTGTTAGA-ATT--TCAAGAACTGCATGGTCGTCTTAAGCTATAATTTATAATT----AAGGCAAAAGTC-TT-ATAAGAAGCAAGTCAGATAGTATGGTCTTTATAGGCAGGGAAATCACGTATTACAATTATT---GGAAAAGT-----TTAAATTCAATATTGGATATAAGCTTAAAA---AACTTATGGAAAGAGAATTCAATAGTAATTAGATA-AAGAAGATTCTAATGAATTAGT-TCAAGTACTAGTACAAATTGCCCGTCGCCTTAGAAAGAGTAAGTCGTAACATAGTGAGGGAAAGGGAACTTTTCCTTG
>Nanomia_bijuga
AAAGGAAT--TTATAAAAGAATTAAAACATAGTAATGGCGAATGAAATTTATAT-AA-A-AAGTACTGTGAAGGAATACCTTTTGTATAATGGATTTACAAAATAAAATGAAGTAAAATTTAAAAAGTAA----------CTTTATAAACTTCCTAACTCGAAACCATATGATCTAATCTTAGATAC----T-TGAAGAAATAACTAATAAATGTTGAAAAATTTTTAGAAAATTTAAGATTAGCAGCGAAAAACTAAACGAATATGGATATAGCTAGTTTCTTGTGAAATTTATTTAAGAGATTTTAAATGTAAAGATTTAAAATTTAAAAGGAA-AAAACCTTAAACTAAATTTAA---TATAAAAAAATTA-ATTA-TTAATAATAAATT-----TTT--AAAAAATA-GAATTTTGGCTTAGAAACAGCCATATTTTAAAGAAAACGTAGTAGTTCACCTTTTTAAAA-ACATAA-RTAATAAATTAACAAGATATTTTACAAAA-GAAATTGAA--AAAT-GTAAAAGAAATAATGTAAATATGAATAAAAC-AAATTTATTTCCAA-AGRATTCTATT-AAATTT-ATAAAATAGATAAATACAAACTCTAAGTA-TTATCTAAAAAAAGAGGAAATTAAAAAAATA--AAAATTCTATATAAGGAACTCGGCAAACGACTGTTTACCAAAAACATAGCATTCAA--------GGTGTAACCTGCCCAGTGG----TT--AATAATTAGAA-----TAATAAACTTAA--AATTTAACTAAACGGATGCGGT-ATCCTAACCGTAATAAAGTAGCATAATCATTCGCCACTTAAT-TGGTGGATAGTATGAACGGTTAAACGAATATTTACCTGTCTTATATAGAAA-ATTAT-GAAATTAAAATAATAGTAAAGATGCTATT-TA-A-AATTGTAAGACGAAAAGACCCTATAGAGCTTAACTATTTGCTGGTAGTTTAGTTGGGGCGACTACCT-TTTATT-AA-TATTTATTGTATAATCCATCTGTTTAACAATTA----C-A-----A-A-A---GTAGGTAATAATGACCCGTTATTATTAAAAAA-GAAAAATAACGATTAATAGATAAAAGCTACCTTAGGGATAACAGGATAATTTTAATTTAGAGACCATATCAAAATTAAAGTTTGTCACCTCTATGTTGAATTA-AGATATCCTTATGAAGCAGAATTTATAAAGGGTAGGTCTGTTCGACCTTTAAAACTTTTGATTTTGGAGA---ATTAAAAATGTTTAAATTATTTATACATGTTAG-TG-AA-AGCGTACAAATGAGTAATAAATAA-TAATAA---TTATGTTGTATCAGGTATT-TAGATATAAAATAT--TAAAAACCTAAGACACAAAAT--AA---AA-ATCATGTTTTAAATGAAACAACAGCAGTAAAGAATATTATACAATTAACG-AAAGTTAGATATAG-TCTTTTAATTTAATCTTGTCTAAT-TAAGTGCCAGCAGACGCGGTTATACTTAAG-AGAT-----TAATTTTTTTATAAAAAAGGTA-------GTATGTAAAACTTATTGGGTTAGTAGAATAAT---ACAATAAAATGTAATTC-------------TTTATATAC--AAA-GTAATTTGAAATGAGAAAAA-AGAATATTAAATAGGATTAGATACCCTAGTAATTCTTAAAGTTATTTGAGTAGTATAATTTTT--TAAAATGAAAATCAAAAATTTTGGCTGTTT-A-TTTT-ACTATTAGAGGAACGTGTTATTTAATTTGATAATCCACGAAATACCTTACCTATTTTTG---TTT-GCAGGTGTTGCATGGCCGTCTTACATTAATTTATAAAAAA----TGAGTT------------AGGGAAAAAGTCAGGTGTTAAGGCCCTAATAAATAGGCATA-AATGCGTTACAATAATT---ATAATAAT-----TCAATAATAATTTTAGAT-TTTATTTGAAA---TAATAAATGAAAGAGAATTTAAAAGTAAATGAAAA-TATAAAGTTTCATTAAACCGTT-AAAAATATAAGTACAAATTGCCCGTCGCCTTAGGTAAAGTAAGTCGTAACATAGTGGGTATAAGGGAACTTGTACCTG
>Liriope_tetraphylla
ATATGCAAA-ATTCTTTAGAATTGAAACATAGTAATGGCGAATGAAACTTGTAA-AA-A-GAGTATCGTAAGAGAATTCCTTTTGTATGATGAGCTTACAAGAATACATACTAGCAAGATGTAAATCTAAATGAAG---ATAAATTAGTTAGTAAAGCCCGAAACCAAGTGATCTAATTATGAGCAGT---G-GTAAGCACGAACCAATAACTGTTGAAAAATTTTTGGAAGACTTGTAATTAGCGGCGAAAAACTAATCGAACTTGGCTATAGCTGGTTCTCTTCGAAAATTATATAAGAAAGAATAAACGCTAATGTTTATTCTTAAATGGGGA-ACAACCTATCTTGAAAGACTA---AGTATTATATAAA-AACT-AATAATATTAAATTTTTGTTA--AGACAATAAGAAAATAAGCTTGGAAACAGCTAGTTTATTAGGAAAACGTAATAGTTCACTTATTAAATA-AAATAT-TTTTTAGACTAGAAGAGTATAATGAAAAC-AGCCTAGGGA-TTTTTTCATTAGAAATAATGTAAGCATGATTAAAAT-CTTTTTATTTCTAA-GGTTTCTTACT-TTAATT---TTAGTAAGGTGATACAAGACTTCAGTACTTAACTAAAACAAGTAGAAATAAATAAGATC--TAAATTGTTGTGAAGGAACTCGGCAAACGACTGTTTACCAAAAACATAGCATTAAA--------GGTGCAACCTGCCCTATGG----TT--TTAATACCTT-TTTTAAGTAAAAGTAAA--ACTAAAACTAAATGGCCGCGGTAACTCTGACCGTGATAATGTAGCGAAATCAATTGTCGTTTAAT-TGACGACCAGTATGAATGGTTAAACGAATTTTCCACTGTCTCCACAACAAACTTAAT-GAATTTAAAATAATAGTGAAGATGCTATT-TA-ATAATTGTAAGACGAGAAGACCCTATAGAGCTTAACTATAATCTGGTAGTTTGGTTGGGGCGACCATCT-TCTAGA-CG-TAATAACTGTATAATTAATAAATTTAACAGATA----T-T-----A-A-A---ATAGG-TAAATTGACCCGTTTATTTTTAATAA-GTAAAATAACGATTAATAAATAAAAGCTACCTTAGGGATAACAGCGTAATCTTATTTAAGAGTTCTTATCGACAATAAGGTTTGCGACCTCGATGTTGAATTG-CGATAACCTGAGGGTGCAGCAGCTCTCAAAGGTTGGTCTGTTCGACCATTAAAACCTTTGATTTTGGGGA---AATAAAAGTATTATAATCGATTACACATGCTAA-TG-GG-AGTTTACAAGTGAAGAAATATGATATAAAAA---TCAAGTTATATTAAGAAAG-TAATAGTAATAAGT--TACTATCTTATTATGTATAGC--TT--AAA-GCCACGCTTTTACTGAAACAACAGCAGTGAAAAATTTTATACAATTAATT-TATATTAGATATAG-AGATTATTATTAGTTTTGTCTAAT-TACGTGCCAGCAGACGCGGTTACACTTAAG-AGAC-----AAACTTTTATTTATAAAAAGGTTATAAATATGTGTAAAATTTGATAAATTGGTAAAATAA----ATATTAAACAGAATCTCA--AGTA---AAATCATGATTT--TTA-AAAAACTGAAACATTGAAGATAGGTTAATAAACAGGATTAGATACCCTGGTAACCCTTTCCCTAAACTGAATATTAC-AATCGC--AAGAAAGAAAGTCAAAAAATCTGGCTGTTT-G-CTTT-CCACTTAGAGGAGCTTGTATATTAAATCGATAGTCCACGAAGTACCTTACCTGTTCTTGA-TAC--CCAGGTGCTGCATGGTCGTCTTAAGCTTATTTATAAAATT---ATAGGCTAAATCC-TA-AAAAGGAATAAGTCAGGTAGTATGGCCCTTATGAGCAGGTTTAATATGCGCTACAATTTTT---AGTTTAAT-----TTAAAATTAAAAATGGAA-ATTTATTGAAA--TTTGAATTATAAAGAGGATTTAAAAGTAACCAAATATAATAGCGATTTGGTGAATAGGT-TCAAGCATTAGTACAAATTGCCCGTCACCTTAAATAAAGCAAGTCGTAACATAGTGAGAAGAAGGGAACTTCTTCTTG
>Geryonia_BSC32a
----------------------------------------------------------------------------------------------------------------------------------------------------------------------------------------------------------------------------------------------------------------------------------------------------------AGAAAGGGTTAACTCTAACGTTAACTCTTAAATGGGAA-ACAACCCATCCAAAAGGATAA---TGTATTTAATAAA-GTCT-TATTAAATTAAATTCTTGTTT--AGACATTAAGAAAATAAGCTTGGAAACAGCTACCTTATTAAGAAAACGTAATAGTTCACTTATTAAATA-AGATAT-TTCTAAGATTAGAGAAGTATATTATAGAA-TAAAAAAAA--CTTATATATTAGAAACAATGTAGGTATGATTAAGAT-CAGGTTATTTCTAA-GGTTTCTTGCT-TTAATA---TTAGTAAGGTTATACAATACCTCAGTACTTAACTAAATCAAGTAGAAATAAATAAAGAC--TCAATTGTCGCTAAGGAACTCGGCAACCGACTGTTTACCAAAAACATAGCATTAAA--------GGTGCGACCTGCCCTATGG----TC--TTACTATCTCATGTAATCAA-GAGTGGA--ACGAAGACTAAATGGCCGCGGTAACTCTGACCGTGATAATGTAGCGAAATCAATTGTCGTTTAAT-TGACGACCAGTATGAATGGTTAAACGAATTTTCCCCTGTCTCAGCGATAAGTTCAAT-GAATTTAAAATAATAGTGAAGATGCTATT-TA-ACAATTGTAAGACGAGAAGACCCTATAGAGCTTAACTATAATCTGGTAGTTTGGTTGGGGCGACCATCT-TCTATA-AG-TAATAACTGTGTAACTTATATGTTTAACAGATA----T-T-----A-A-A---ATAGG-TAAATTGACCCGTTTATTTTGAATAA-GGAAAATAACGATCAATAAATAAAAGCTACCTTAGGGATAACAGCGTAATCTTATTTAAGAGTTCTTATCGACAATAAGGTTTGCGACCTCGATGTTGAATTG-CGATAACCTGAGGGTGCAGCAGCTCTCAAAGGTTGGTCTGTTCGACCATTAAAACCTTTGATTTTGGGGA---AATAAAAATATAGCGATCGATTACACATGCTAA-TG-GA-AATATATAAGTGAGTAAATATGATATGTAAA---TCAAGGTATATTAAGAAAA-TAACAATAATAAGT--TATTGCCTAATAATGAAGAGC--AT--ATA-GCCACGCTTTTACTGAAACAACAGCAGTGAAAAATTTTATACAATTAATT-TAAGTTAGATATAG-AGATTGTTAGTAGTTTTGTCTAAT-TACGTGCCAGCAGACGCGGTTACACTTAAG-AGAC-----AAGTTTTTGTGTATAAATAGGTTATAAATATGTGTAAAATTTAATAATTTGGTAAAATAA----ATATTAAACATAATATCT--GGTA---AAACTATAGCTT--TTA-ATAAGCTGAGACATGGAAGATAGGTAAATAAACAGGATTAGATACCCTGGTAATCCTTTCCCTAAACTGAATATTAC-AATCGC--AAGAAAGAAAGTCAAAAAATCTGGCTGTTT-G-CTTT-CCACTTAGAGGAGCTTGTATATTAAATCGATAGTCCACGAAGTACCTTACCTGTTCTTGA-TAT--TCAGGTGCTGCATGGCCGTCTTAAGCTTATTTGTAAAACT---ATAGGCTAAATCC-CT-AAAGGGAATAAGTCAGGTAGTATGGCCCTCATGATCAGGTTTAATATGCGCTACAATTTTT---AGTTTAAT-----TTAAAATTAAAAATAGAA-GCTCAGCGAAA--TCTTAGCCGTAAAGAGGATTTAAAAGTAACCAGATATAATAACGGTCTGGTGAATAGGT-TCAAGCATTAGTACAAATTGCCCGTCACCTTAAACAAAGCAAGTCGTAACATAGTGAGAAGAAGGGAACTTCTTCTTG
>Craspedacusta_sowerbyi_SRR923472
AAGACATTT-ATGATAAAGAACTGAAACATAGTAATGGCGAATGAAATTTATAG-CG-A-TAGTACCGTGAGGGAATACCTTTTGTATAATGGACTTACAAGAAAAAGAATTGGCAAGTTTAAAGACTAAGAGAAA---CCGAAATAGTCAATTTTACCCGAAACCAAGTGATCTAATTATGAGCTGT---T-TTATGAACGAACCTGTGACTGTGGAAACATTCTTGGAAGACTTGTAATTAGCAGTGAAAAGCTAATCGAACTTGGATATAGCTGGTTATTTACGAAAATTATATAAGAGACAACTAGTGATAAGATTAGTCGTCAAGAAAGAA-AAAACTTCTACTAGAAACGAA---AGTATACCATTCT-TAAT-CAATAAAACAAAAAATAATAA--AGACGATAAGAAAATAAGCTTGGAAACAGCTACTTTTAAAAGAAAACGTAATAGTTCACTTATCGAATT-CTCTTT-TTGATGAATTAGTAAATCATAGTGTCTCT--ACCAAGAA--ATTCAACACTAGCGATAATGTAAGTATGATTAATCT-CGATTTATCTCTAC-GATTTCTTATT-TTAAT--AATGAGTAAGGTAATCCAGGTTCTCAGTATTTATCTGACCCAAGTAGAGAGAAGAAAGACG--GCAATTATTTTCAAGGAACTCGGCAAACGACTGTTTACCAAAAACATAGCCTCAAA--------GGTGCAGCCTGCCCTATGG----TC--TTCGACGCGTTTTGTGACTAAAACCTAA--ACAGAGACTAAATGGCCGCGGTAACTCTGACCGTGATAATGTAGCGAAATCAATCGTCGTTTAAT-TGACGACCCGTATGAAAGGTTAAACGAATCTCCCCCTGTCTCGAAAATAAACCTCATCGAAATTGTATGAGCAGTGAAGATACTGCTATC-A-GATTGCTAGACGAAAAGACCCTATAGAGCTTAACTATATTCTGGTAGTTTGGTTGGGGCGACCTTCT-TCTATA-AC-AAATAATTGTTTAATCCATAAATTTAACAAATA----C-T-----A-A-C---GTAGGTAAAAATGACCCGTTCTCCTCAAAAAA-TAGAGAGAACGATCAATAAATAAAAGCTACCTTAGGGATAACAGCGTAATCTTGTTCAAGAGTCCTTATCGACGACAAGGTTTGCGACCTCGATGTTGAATTA-CGATAACCTGAAGGTGTAGCCGCTTTCAAGGGTCGGTCTGTTCGACCGTTAAAACTTTTGATTTTGGAGA---AATAAAGGCGTTACGGTCGATTACACATGCTAA-CG-AA-AGTGAACAGGTGAGGATAAACGATAAGCATA---TCGGTTTGTATTAAGAAGA-GAGAGGTAAATGAC--TCTCCACTTAAGATGCAAAGT--CT--AGA-ACCACATTTTTACTGGAACAACAGCAGTGATAAATCTTATACACTTCGCT-TACGCGAGATATAG-AGACCGTAGTCAGTCTTGTCTAAT-TAAGTGCCAGCAGACGCGGTTATACTTAAG-AGTC-----AAGTCTTTATCAGTCACTAGGTTCAAAACACGTCTATACTTCAATAATATGGTAAAATAC----ATATTGGATAGAGTACCAACAACT---AAAGTATCGTTA--CGA-AAAATCTAAAACGTTGAAGAAAGGGGCGTAAACAGGATTAGATACCCTGGTAATCCTTTCCCTGAACTGAATAGTAC-TTTCGC--AAGAAAGAAAGTCAAAAAATCTGGCTGTTT-A-CTTT-CCACTTAGAGGAGTTTGTAATTTAATTCGATTGTCCACGTAAAATCTTACTCTTTCTAGA-AATC-TCAGGCGCTGCATGGTCGTCTCAAGCTTATGTTTAAAAAG---ATAAGCCAATCCC-TT-CAAAGGAGAAAGTCAGATCGCATGGCCCTCATGAAAGAGGAAATTATGCACTACAATGGTC---AACAAAAA-----TAAAAATTGACGTTTGGA-TGCTCTTTGAA--ATAGGATCTGAAAGCGAATTTAATAGTAATCAAGAAGAATGGTGTCTTGGTGAATCGGT-TCAAGTATTAGTACAAATTGCCCGTCACCTTAAACAAAGCAAGTCGTAACATAGTGAGAGAAAGGGVACTTTCTCTTG
>NC_018537
AAGACGTTT-ATGATAAAGAACTGAAACATAGTAATGGCGAATGAAATTTATAG-CG-A-TAGTACCGTGAGGGAATACCTTTTGTATAATGGACTTACAAGAAAAAGAATTGGCAAGTTTAAAGACTAAGAGAAA---CCGAAATAGTCAATTTTACCCGAAACCAAGTGATCTAATTATGAGCTGT---T-TTATGAACGAACCTGTGACTGTGGAAACATTCTTGGAAGACTTGTAATTAGCAGTGAAAAGCTAATCGAACTTGGATATAGCTGGTTATTTACGAAAATTATATAAGAGACAACTAGTGATAAGATTAGTCGTCAAGAAAGAA-AAAACTTCTACTAGAAACGAA---AGTATACCATTCT-TAAT-CAACAAAACAAAAAATAATAA--AGACGATAAGAAAATAAGCTTGGAAACAGCTACTTTTAAAAGAAAACGTAATAGTTCACTTATCGAATT-TTCTTT-TTGATGAATTAGTAAATCATAGTGTCTCT--ACCAAGAA--ATTCAACACTAGCGATAATGTAAGTATGATTAATCT-CAATTTATCTCTAC-GATTTCTTATT-TTAAT--AATGAGTAAGGTAATCCAGGTTCTCAGTATTTATCTGACCCAAGTAGAGAGAAGAAAGACG--GCAATTATTTTCAAGGAACTCGGCAAACGACTGTTTACCAAAAACATAGCCTCAAA--------GGTGCAGCCTGCCCTATGG----TC--TTCGACGCGTTTTGTGACTAAAACCTAA--ACAGAGACTAAATGGCCGCGGTAACTCTGACCGTGATAATGTAGCGAAATCAATCGTCGTTTAAT-TGACGACCCGTATGAAAGGTTAAACGAATCTCCCCCTGTCTCGAAAATAAACCCCATCGAAATTGTATGAGCAGTGAAGATACTGCTATC-A-GATTGCTAGACGAAAAGACCCTATAGAGCTTAACTATATTCTGGTAGTTTGGTTGGGGCGACCTTCT-TCTATA-AC-AAATAATTGTTTAATCCATAAATTTGACTAATA----C-T-----A-A-C---GTAGGTAAAAATGACCCGTTCTCCTCAAAAAA-TAGAGAGAACGATCAATAAATAAAAGCTACCTTAGGGATAACAGCGTAATCTTGTTCAAGAGTCCTTATCGACGACAAGGTTTGCGACCTCGATGTTGAATTA-CGATAACCTGAAGGTGTAGCCGCTTTCAAGGGTCGGTCTGTTCGACCGTTAAAACTTTTGATTTTGGAGA---AATAAAGGCGTTACGGTCGATTACACATGCTAA-CG-AA-AGTGAACAGGTGAGGATAAACGATAAGCATA---TCGGTTTGTATTAAGAAGA-GAGAGGTAAATGAC--TCTCCACTTAAGATGCAAAGT--CT--AGA-ACCACATTTTTACTGGAACAACAGCAGTGATATATCTTATACACTTCGCT-TACGCGAGATATAG-AGACCGTAGTCAGTCTTGTCTAAT-TAAGTGCCAGCAGACGCGGTTATACTTAAG-AGTC-----AAGTCTTTATCAATCACTAGGTTCAAAACACGTCTATACTTCAATAATATGGTAAAATAC----ATATTGGATAGAGTACCAACAACT---AAAGTATCGTTA--CGA-AAAATCTAAAACGTTGAAGAAAGGGGCGTAAACAGGATTAGATACCCTGGTAATCCTTTCCCTGAACTGAATAGTAC-TTTCGC--AAGAAAGAAAGTCAAAAAATCTGGCTGTTT-A-CTTT-CCACTTAGAGGAGTTTGTAA-TTAATTCGATTGTCCACGTAAAATCTTACTCTTTCTAGA-AATC-TCAGGCGCTGCATGGTCGTCTCAAGCTTATGTTTAAAAAG---ATAAGCCAATCCC-TT-AAAAGGAGAAAGTCAGATCGCATGGCCCTCATGAAAGAGGAAATTATGCACTACAATGGTC---AACAAAAA-----TAAAAATTGACGTTTGGA-TGATCTTTGAA--AGAGGATCTGAAAGCGAATTTAATAGTAATTAAGAAGAATGGTGTCTTGGTGAATCGGT-TCAAGTATTAGTACAAATTGCCCGTCACCTTAAACAAAGCAAGTCGTAACATAGTGAGAGAAAGGGAACTTTCTCTTG
>JN700942
AAGTAATCA-ATCTAAAAGAATTGAAACATAGTAGTGGCGAACGAAATCTATAG-AA-A-AAGTATCATGAGAGAATACCTTTTGCATGATGCACTTACAAGAAAAATTATTGGCATATTTCATGATAGAAGAAAT---TAAAAATAGTCAATATGACCCGAAACCAAGTGATCTAATTATGAACAAT---C-GATAGGACTAACCAATAAATGTTGAAACATTTTTGGAAGATTTGTAATTAGCAGCGAAAACCTAAACGAACTTGGCTATAGCTGGTTGTTTACGAAAATTATATAAGAGAGAAATAACGCAAAGGTTATTCCTCCAAAGAGAA-ACAACTCTTCCTAGAAACTAA---AATGCCCAAAATT-TAAT-CACACAATTAAAATTTCATTA--TAACGGTCAAAAAATAAGCTTGGAAACAGCTACGTTTTAAAGATTACGTAATAGTTCACTGACTGCATG-ATCTTT-TTATTGAATTAGTAAACTATAACATTAAA-----------TAATTAATGTTAGAAACAATGTAAGTATGATTAAACCAGAAA-----CCTAC-AGATTCTTATT-TTAAT--ATTAAGTAAGGTAAAACAAGCTCTCAGTATTTATCTAACACAAGTAGGATTTTA-AATAAGT-AAAACTGTGTTTAAGGAACTCGGCAAACGACTGTTTACCAAAAACATAGCCTCAAA--------GGTGCCACCTGCCCCATGG----TATAATAAATTT---TTGTAAATAAAAACTAA--ACCTATACTAAATGGCCGCGGTAACTCTGACCGTGATAATGTAGCGAAATCAATCGTCATTTAAT-TGATGACCAGTATGAATGGTGACACGAATCTTTCACTGTCTCAAACACAGATCTGTT-GAATTTGGTATGATAGTGCAGAAACTATC-AGTA-AATTGTAAGACGAAAAGACCCTATAGAGCTTAACTGGATTCTGCTAGTTTGGTTGGGGCGACCTTCT-TCTAAT-AA-AAATAATTGTTTAACTTATAAGTTTAACAAATA----C-A-----A-A-A---GTAGGTAAAAATGACCCGTTAA-ATTAACCAA-AAAATTTAACGATCAAGAAATAAAAGCTACCTTAGGGATAACAGCGTAATCTTGTTTAAGAGTTCCCATCGACAACAAGGTTTGCGACCTCGATGTTGAATTA-TGATATCCAGAGGGTGCAGCAGCTCTCAAAGGTTGGTCTGTTCGACCATTAAAACTTTTGATTTTGGAGA---AATAAAGGTGTAATGATCGATTACACATGCTAA-TG-CA-AGTGCACAAGTGAGTTAATCCGAGCTATAAC---TCGAGATATATTAGGAGCT-TAGAAGTTAAGTAC--TAAGAGCCACAGATATAAAGT--ATCAATA-ACCACGTTTTAACTGAAACAACAGCAGTGAAAAATTTTATACAATTTCTT-TAAAGAAGATATAG-AGATCATTTATTTATTTGTCTAAT-TAAGTGCCAGCAGACGCGGTTATACTTAAG-AATA-----AAGTCTTTATTTAACACTAGGTAAAAAATGCAACTAAAGCTTAATAAATTGGTAAAATAA----ATATTAATTGGAAAACCAAAAACT---AAAGTATTATGG--TAATTTAAATTGAATTGCTAAAGATAGGATCGCTAACAGGATTAGAGACCCTGGTCGTCCTTTCTGTCAACTGAATAGTCC-ATTCGC--AAGAAATAAAGTCAAAAAATCTGGCTGTTT-A-CTTT-CCATTTAGAGGAGTTTGTAATTTAATACGATAATCCACGTAAAATCTTACTTTTGTTTGA-AAAT-ACAGGTGCTGCATGGTCGTCTTCAGCTTATCTTTAAAAGT---ATTAGCTAAAACC-TC-ATTAGGTTAAAGTCAGGTTGTATGGCCCCTATACAAAAGGATATTATGCACTACAGTGCTT---AATTTACT-----TAAAAGTTAAAATTGAAC-ATAAATTGAAA--AATTTA-TAGAAAGAGGATTTAAAAGTAATCGAAAAGAATAGTGTTTTGGTGAATTGGT-TCAAGTATGAGTACAAATTGCCCGTCACCTTAAACAAAGCAAGTCGTAACATAGTGAGAGAAAGGGAACTTTCTCTTG
>JN700969
AGGTGTTTT--------TTGATTGAAGCATAGTAGTGGTGAGCGAAACCCATAG-AG-ATTAGTACTGTGAAGGAATACCTTTTGTATTAGGGGACGATAATCAAGTCTTAGCATATACCATATAATTTAAT--TT---TAAGAAAGAGCTAAGGTTCCCGAAACTAAGTGATCTAGCCCTGGACAGT-----AGCTGAACTAACCGGTGTATGTGGCATAATGCTCGGAAGATCTGGGGTTAGAGGTGAAACTCTAGTCGTACTTAGAAATATCTGGTTCTCTACGAAATTTATATAGTAGCATATAAGCGACAAGGTTTATATGCTATAGAGCA-ACAACTCTCAATAGTAGTT------------------------AAAGTAGATAGATAGTTAATT--ATACATAACCTAGGTAGGCTTGGGATCAGCCACCCTATAATAACATCGCAACAGATTAGGTTAATTATA-GACTAC-TAGTAATTTTAGTAGAGCTAAACCACAAATAATAGAGAGA-TCTGGTGGTTGGAGATAAGATCGTTATAAGTAGAGT-GGCACTAGTTTTAA--AATTCAGCCC-CTAAAA-AGCGATGGGGAGAAAGCAAACAATCAGTATCTAT---------AGTGGTTTATATAATGAG--TTAAGTGTAATTAAGGAACTCGGCAAATGACTGTTTACCAAAAACATAGCATTAAAGTATAGTTGGTGAAGCCTGCCCACTGA----TTT----------------------ATGCTAATAACATAAGTTCAAGGGCCGCGGTAACTCTGACCGTGCTAAGGTAGCATAATCAATTGCCACGTAAT-TTGTGGCTAGTATGAAAGGTTTTACAAGCTTTCCTCTGTCTCAATTACACACTTATC-GAAATTTAAATAGCTGTGAAGATTCAGCT-TC-TTTCTGGTAGGACGAGAAGACCCCGTTGAGCTTAACTTTAAGCCGTAAGTTTGGTTGGGGCGACCACCTAAATATA-AG-TAATGACTGTAGGACCTATAGGTCTATCAGATA----G-T-----A-ATA---CTAAGCTATAGTGACCCTGTTA-----------GTATTCTAACAGCAATTAGATAAAAGTTACCACGGGGATAACAGGGTTATCTAGTAACAAAGTCCATATTGAAGACTAGGTTTGCCACCTCGATGTTGAATAG-CAGTATCCTAGGGGTGCAGCAGCTCCTGATGGTTGGTCTGTTCGACCATTAAAA--------------------------------------------------------------------------------------------------------------------------------------------------------------------------------------------------------------------------------------------------------------------------------------------------------------------------------------------------------------------------------------------------------------------------------------------AAACTGGGATTAGATACCCTATTATTCTAAGCTGTAAACAGATTAGTAT-AGCCA---AAGGCTGAAAATCAAATTACTTGGCTGTTT-GAGTTAATCTGTTAGAGGAGTGTGTACCTTAATACGATAATCCACGTATAATCTTATCTGTTTTTGA-TGGT-TCAGGGGCTGCATGGCCGTTGTGAAAACTGATACTTTAGT----TTTCTTTGTCTT-TA---GAAGCTAACATCAGGTATTATGGCCCCTATAAATAGAGGTAGTATGCACTACATTATTA---AACCCAAT-----ATTATAATTAATATCGGT-TTTGGGTGTGAAATAACCCAATTAAGGTGAATTTAATAGTAATTGATGAGTAGAGAGCCTCAATGAATGGAT-AATCTCATAAGCACAAATTGCCCGTCACCTTAGAGTAAGTAAGTCGTAACATAGTGAGGGGAGGGGAACCTCTCCTTG
>JN700937
AAAAGCTTT-TTTATAATTTTAGGAAACATAGTAGCGGCGAGCGAAATTTTTAA-AA-A-AAGTACTGTGAAGGAATACCTTTTGTATAATGGGCTTGCAAGAA-AATGTTTAGCAAATAAAAAGTTTAATGAAAATAATTAATTTAGCTAAATTATCCCGAAACTAAGTGATCTATTCTTGAACAGTTTAT-ATTAGAACAAACTGATGGCTGTTGCAAAAGCTTCAGACGATTTAAGAATAGAGGCGAAATGCTAATCGAACTTAGAAATAGCTGGTTTTCTATTAAATCTTTATAAGAGATCATTAGCGATAAGGTTTATGATCAAAAGGAAA-ACAAACCTTTTCAGAAGTTAA---AGTCACGTATTTT-TTAA-GTGTACAATAAGATTTTATAA--AGACAGGAGGCAAATTGGCTTGGAAACAGCCATTTTATAATTAACACGTAACAGTGAACCTCAAAAAT--TAATGT-CTTCACAATTAATAGGACGGACTGTTAAC-AATAGTGATAACTAAAACAGTGGTGATAATGCAAGCATGAATAGTTAAAAAA-----CTTAA-AGTTTTTAAGT------------------ATTAAACAATCTCTAAGTACTT---TCTAACACTAGTAAGTTAAACAAAAAA-ATAATTCTTGTTAAGGAACTCGGCAAACGACTGTTTACCAAAAACATAGCATATGA--------GGTGCAACCTGCTCAATGG----TTG-------GTAATAAAATTAAAAAATTATA--ATAACAATTAAATAGCCGCGGTAACTCTGACCGTGATAAAGTAGCATAATCATTTGTCACTTAAT-TAGTGACTGGAATGAATGGTTAAACGAATCTCTAACTGTCTCAATAAGAAATTTGAC-AAAATTAAAATTATAGTGAAGATGCTATA-AATA-AATTGCAAGACGAAAAGACCCTATCGAGCTTTACTGAATATTGACAGTTTGGTTGGGGCGACCACCT-CTAAAATAG-TAATTACTGAAATAACAATAATTTAATCAGTTA----C-TAA--CA-A-A---GTAGGACATAATGACCCGTTAT-ATTATATGT-AATATATAACGACTACAAAAT--AAGTTACCGTAGGGATAACAGGGTAATAGTTTTCAAGAGTTCATATCGACGAAACTGTTTGCCACCTCGATGTTGAATTA-TGATATCCTAAAGGTGTAGCAGCTTTTGAGGGTTGGTCTGTTCGACCATAAAAACCTTTGATTTTGGGGGT-TAGAAAATGCTTGGGATTTTTTAATACATGCTAG-TA-AAAAACATACAGGTGAGTAAATTTGTAATTATTT--ACAAAAAGTTACCAGGATAGATCGATATAATATTT-TGATTTTCCTATGACAACGAGG--TT---AG-CCCACATTTTTACTGAAACAACAGCAGTATAGAATATTGTACAATTAACT-ATAGTTAGATACAG-AAAACACCACAAAAATTGTCCTAT-CAGGTGCCAGCAGACGCGGTTATACCTGAG-ATTT-----GAGTTTTTCTAATAAAAATGGCACAAAGAATGTTAAAAGCTTTACGAAAAGATAAAATATTTCGATGTATAACTGAATATCTCTAC----CAAAATAACTTCT--TAT-TAATTTTGAAACATTAAATGATGGAAAGTAAATAGGATTAGATACCCTAGTAACCCATCACCTAAACTGAGTATTAT-AATCTA--CTGATTGAAATTCAAAAAATCTGACTGTTC-G-TACA-CCACTTAGAGGATTGTGTAGTTTAATGCGATAATCCGCGAATCACCTTACCTTAATTAGA-AAT--ACAAGTGCTGCATGGCCGTCTTCAGTTTGTATATA--AAATTAACAGACTAAACTT-TA-TAAAAAATGAAGTCAGGTTTTATGGCCTTTATATTGAGGGAT-TTATGCAATACATTATTTA--TAACAAAA-----ACAAATAAAATTTCGGAT-AAAATTTGAAA--TATTTAT-TGAAGTTGAATTTAATAGTAATTAGAATTAAGAAGAATCTAATGAATTGGT-TAAAACGTTAGTACAAATCGCCCGTCACCTTAATTAAAGCAAGTCGTAACATAGTGAGGGGAAGGGAACTTCTCCTTG
>HQ694730
AAAAGCTTT-ACTGCAAATAAAGGAAACATAGTAGTGGCGAACGAAATCTATAT-AA-A-TAGTACTGTGAAGGAATACCTTTTGTATAATGAACCTGCAAGAA-AATTTTTGGCAAATTTTAATTCACTTAAATG---ATGTGAAAGTCAAATTATCCCGAAACTAAGTGATTTACTCCTGAACAGT---T-TTAAGAACGAACTATTAGCTGTTGCAAAAGCTTTGGATGATTTGGGAGTGGTAGTGAAATACTAATCGAACTTAGAAATAGCTGGTTTTCTATTAAAGTTCTATAAGAGGTTATTGGTGATAAGATTAATAACCAAAAGGGAA-ACAACCCTATTTAGAAGCTTA---AGTCATCAATATA-TTAA-GTGTACAATAAAGTTAAGTAA--AAGCATAAGGTAAATTGGCTTGGAAACAGCCACTTTATAATTAATACGTAACAGTAAACCTTCTAAAC--CTCTAC-TTTCACAATTAATAGAACGTTCTGTAATAACAAAATGGTA-ATATTACAGAAGCGACAATGCAGGTATGAATAATAA-----ATAACTTCAA--------------------GGTTTTAGAAATTAAACAACTTTTAAGTA-CCAACTAA--CAACAGAGAAGTAACACAAGGG-CAAATTCTTATTAAGGAACTCGGCAAACGACTGTTTACCAAAAACATAGCATGGGG--------GGTGCAACCTGCTCAGTGG----CT--GCAAATAAATAAACT--------------AAATACAGTTAAATAGCCGCGGTAACTCTGACCGTGATAAAGTAGCATAATCACTTGTCACTTAAT-TAGTGAATGGAATGAATGGTTAAACGAATCCTACACTGTCTCAATAAGAAACCCTAT-AAAATTGGAATTGTAGTGAAGATACTACACTT-A-GATTGCAAGACGAAAAGACCCTATTGAGCTTTACTGGATACTGACAGTTTGGTTGGGGCGACCACCT-CTAAAATAG-TAATAACTGAAATAGCTATAGCTTTAACAGATA----T-A-----A-A-A--CATAGGACATAGTGACCCGTTAT-ATTAAACTT-TATATATAACGACTA--CAGAAAAAGTTACCATAGGGATAACAGGGTAATATTTTCTAAGAGTTCTAATCGACGAAAATGTTTGCCACCTCGATGTTGAATTG-TGATATCCTAGGGGTGCAGCAGCTCCTGAGGGTTGGTCTGTTCGACCATTAAAACCTTTGATTTTGGGGGT-TAAAACACGCACGTTATTTTTTAATACATGCTAG-TA-AAATGCGCACAGGTGAGTAAGTATGTGATTTAAC--ACAAAATGTTACCAGGTAAACTTATTATAATACTA-TAAGCATCCGAAGACAACTAGG--AA---TA-CCCACATTTTGACTGAAACAACAGCAGTATAGAATATTGTACAATTAACT-AAAGTTAGATACAG-AAAATAACAGTAGAATTGTCTCAT-CAGGTGCCAGCAGACGCGGTTACACCTGAG-ATTC-----AAGTTTTTTTAATAAAAAAGGCTTAAAGAATGTCAAAAATTTTATGTAAAGATAAAATATACTAATATAAAATAGAATTTTATTAA----TAAATTAGCTTTTAATTA-TAATTC-AAAACATGAAACAATAGAAAGTAAATAGGATTAGATACCCTAGTAGCCTATTGCTTAAACTGAGTATTAT-AATCAA--CTGATTGAAATTCAAAAAATCTGGCTGTTC-G-TTTT-CCTATTAGAGGATTGTGTAACTTAAATCGATAATCCGCGAATTACCTTACCCTGAATAGA-AAC--TCAGGTACTGCATGGCCGTCTTCAGTTTGTATATA--ATATTAACAAACTTAACTT-TA-TAAAAAACTAAGTCAGGTATTATGGTCCTCATATCAGGGAGT-CTATGCAATACATTAATT---TAATCAAA-----ACAATACAAATTGSGAAT-AGAGACTAAAA--AATCTCTAAGAAGTTGAATTTAATAGTAATCATAAAA-AGAGAATTATGATGAATTGGT-TCAAACGTTAGCACAAATCGCCCGTCACCTTAACTAAAGCAAGTCGTAACATAGTGAGGGGAAGGGAACTTCTCCTTG
>JN700941
AAAGCTTTT-AGTTTTAACAAAGGAAACATAGTAGTGGCGAACGAAATCTATAG-AT-T-TAGTACTGTGAAGGAATACCTTTTGTATAATGAGCTTGCGAGAAAAAGT-TTGGCAAACACAACGTTTTAAAAATA---AATAAACAGTCAAATTATCCCGAAACTAAGTGATCAATTCTTTAACAGT---T-TTTAGAACAAACCGTTAGCTGTTGCAAAAGCTTCGGAAGATTAAAGAATAGCAGTGAAATACTAATCGAACTTAGAAATAGCTGGTTTTCTATTAAAATTTTATAAGAGGTTATTAGTGACAAGATTAATAACCAACTAGGAA-ACAACCTAAATTAGAAGCTTA---AAACACCAACCAA-CTAA-GTGAACAATAAAGTTAAGTAA--TAACATAAGGTAAATTGGCTTGGAAACAGCCACTTTATAATTATCACGTAACAGTAAGCCTTTAAAACC-AATACT-TTCAAAATTTAATAGAACGTTCTATTACA-AATAGCGAAAGCTATAATAGAAGAGACAATGCAAGTATGATTAATAA------AAACCCTAA-AGTTTTAAGTA-------------------TTAAACAATTTATAAGTA-CTATCTAACAAAAGAAGGGA--ACAAATAAGG-AAAATTCTTATTAAGGAACTCGGCAAACGACTGTTTACCAAAAACATAGCATAGAG--------GGTGCAACCTGCTCAATGG--------CTGAAAATAATAATAATA------------AATACAGTTAAATAGCCGCGGTAACTCTGACCGTGATAAAGTAGCATAATCACTTGTCACCTAAT-TAGTGAATGGTATGAATGGTTAAACGAATCCTAAGCTGTCTCAATAAGAAACCTTAC-AAAATTGAAATTGTAGTGAAGATGCTACA-TA-AAGATTGCAAGACGAAAAGACCCTATTGAGCTTTACTGAATACTGACAGTTTGGTTGGGGCGACCACCT-CTAAAA-AA-GTATAACTGAAATAACAATAATTTATACAGGTA----CAA-----A-A-A---GTAGGACATAATGACCCGTTATAATCTAATAA-AAATTATAACGATTA--TAGAAAAAGTTACCATAGGGATAACAGGGTAATATTTTCTAAGAGTTCTAATCGACGAAAATGTTTGCCACCTC-------------------------------------------------------------------CCTTTGATTTTGGGGGT-TAAAATATGTGTAGTATTTTTTAATACATGCTAGTTA-ACATGCGTATAGGTGAGGAAAATAGTGATATTAC--ACAACATGTTACCAGGTTAAATTAATTTAATATTT-TATTTATCCGAAGACGACTAGA--AA---AC-TCCACATTTTTACTGAAACAACAGCAGTATAGAATATTGTACAATTTATT-ATAATTAGATACAG-AAAATACTAATAGAATTGTCATAT-CAGGTGCCAGCAGACGCGGTTACACCTGAG-ATTC-----AAATTTTTTTAATAAAAAAGGCAAAAAGAATGTAAAAAATTTTATGAAAAGATAAAATATGTCGATATAAAATATAATCCTATAAA----TAATAAAATCCCT--TTA-TAATTCTACAACATGAAATAATAGAAAGTAAATAGGATTAGATACCCTAGTAGCCTATTACTTAAACTGAGTATTAT-AATCAA--CTGATTGAAATTCAAAAAATCTGGCTGTTC-G-TTTT-CCCATTAGAGGATTGTGTACCTTAAATCGATAGTCCGCGAGCTACCTTACCTTAATTTGA-TAT--TCAGGCGCTGCATGGCCGTCTTCAGTTTGTATGTA--AAATCAACAAATTTAACTT-TA-CAAAAAATTAAGTCAGGTATTATGGCCTTTATATTAAGGAGG-TTATGCAATACAGTAATT---TAACCAAA-----CCAATATAAATTGCGAAT-AAAATTTTTAA--AAACTTTTAGAAGTTGAATTTAATAGTAATCATAAAATAGAGAATTGTGGTGAATTGGT-TCAAACGTTAGTACAAATCGCCCGTCACCTTAACTAAAGCAAGTCGTAACATAGTGAGGGGAAGGGAACTTCTCCTTG
>JN700977
----------------------------------------------------------------------------------------------------------------------------------------------------------------------------------------------------------------------------------------------------------------------------------------------------------------------------------------------------------------------------------------------------------------------------------------------------------------------------------------------------------------------------------------------------------------------------------------------------------------------------------------------------------------------------------------------------------------------AAAAACATAGCATAGTT--------AGTGAAACCTGCCCACTGA----TA------GTCCATAAACCATA------------AAGGCTATTTAAAGGCCGCGGTAACTCTGACCGTGCTAAGGTAGCATAATCAATCGCCTCCTAAT-TAGAGGCTAGAATGAAGGGGATTACGAGCTTCTCTCTGTCTCAAACTTAGATTTATT-GAAATTTAGTACTTTGTTAAGACGCAAAG-AACT-CCTGACTAGACGAGAAGACCCCGTCGAGCTTTATTTCTATCTAGAAATTTAGTTGGGGTGACTACCC-GAATAATAG-AAATTATTCATAGGAAGACATTTCAGTGAATTA----CTAAACTTT-A-A---GTAAGTTA-AATAACCCGCTTT-ATC---------TTTAAAGCGATTAC-GAATAAAAGCTACCGCGGGGATAACAGGGTAATTTAGACCTAGAGCTCCTATCGAAGTCTAAGTTTGCCACCTCGATGTTGAATAGCTAGTGTCCTAGAAGTGCATAAGCTTCTAAGGGTTGGTCTGTTCGACCATTAAAA-------------------------------------------------------------------------------------------------------------------------------------------------------------------------------------------------------------------------------------------------------------AGTGCCAGCAGACGCGGTCAGACCTG------C-----AGGCTTTTCTTAATTAGCTATTGGTAGAAGAGTAATAAGTTGATAAAAGTAGTAAAATAC-----CGTATAAATAAATTCTATAA-------------ATTCT--TTA-TATATTAGAATGACGAAATCCCTGAGAGGAAATAGGATTAGAGACCCTAGTACCTTAGGTCCTAAACTGATAAGTAC-GGCTTA--GTAGCTAAAACTCAAATAACTTGGCTGCTTGG-TAAA-CCAGTTAGAGGAGTCTGTACCTTAATTCGATACTCCACGTTTTATCTTACCTAAACTTGATTAT--TCAGGGACTGCATGGTCGTTGTCAGAATATTAATAA-TTATTAATCTTCTTAAACT-TT-TAA-AGTAGACAATAGATATTATGGTCTTTATGTTTAGGGGTAGTATGTACTACAATTAATAGTTTTATAAT-----TTAAATCGGATAGCAGGT-TGAAACTCCTA--G-----CTTAAAGTTGAATTTAACAGTAATTAGTAATTAGTATATACTAATGAACAGGT-TAGACCATAAGTACAAATTGCCCGTCACCTTAGAGGAAGTAAGTCGTAACATAGTGAGGGGAGGGGAACCTCTCCTTG
>JN700949
AAGACTCTG-ACGACGATTAAAGGAAACATAGTAGCGGCGAGCGAAACCTATAG-AG-A-TAGTACTGTGAAGGAATACCTTTTGTATAATGAGCTTGTTAGAGTAAAC-CTGGCAAACTCCG-----------------TGTTTAAGTCAGGCTTTCCCGAAACTGAGTGATCTGCTCTTAGGTAGC---T-TTAGGAGCGAACCGGTGGTTGTTGCAAAAACTTCGGATAACCTAAGAGCGGGGGTGAAATACTAATCGAACTCAGAAATAGCTGGTTTTCTATTAAAATTTTATAAGAGGGCATCGGCGACAAGGTCGATGCTCTAATGGGTA-ACAGCCCACCATAGAAGTTTT---GGACATATAAATA-TTTA-GTGTACAAGAAAGAAAGGTAA--AAACACAGGGTAAATTGGCTTGGAGACAGCCACTTTATAAATAGCGCGTAACAGTGAACCCTCAGAAC--CTATACTTTCACAATCTAATAGAACACTCCGTCTTCGCATGAGGGT--ACTAAACGGAGGAGATAATGCAAGCATGAATAATAA-----AAATCCTAAA-GAAACTAGATT-------------------TTAAACAGCCTGTAAGT-TCTATCTAACGCAAGTAGGAG-AAATAGTAAG--CCAACTCTTTCTAAGGAACTCGGCAAACGACTGTTTACCAAAAACATAGCTTAGGA--------GGTGCAACCTGCCCAGTGG----CT-------------GGGAATAACATTATAGATAACAACAGTTAAATGGCCGCGGTAACTCTGACCGTGATAAAGTAGCATAATCACTTGTCACTTAAT-TGGTGACTGGTATGAATGGTTAAACGAATATTCACCTGTCTCGGATAGAGACTTTAT-AAAATTGAATTTGCAGTGAAGATGCTGCG-AGTG-AATTGCAAGACGAAAAGACCCTATTGAGCTTTACTGGAGGTTGACAGTTTGGTTGGGGCGACCACCC-CTAAAA-AA-GTATAACTGACATAACTACAATTTATACAGACA----C-A-----C-A-ATGTGTGGGGCATAATGACCCGCTTGCGATAGCCTA--CTACCAAGCGATCACGGA--AAAAGTTACCATAGGGATAACAGGGTAATATTTTCGAAGAGCTCTAATCGATGAAAATGTTTGCCACCTCGATGTTGAATTG-TGATATCCTGGGGGTGCAGCAGCTCCCAAAGGTTGGTCTGTTCGACCATTAAAACCTTTGATTTTGGGGGT-TGAAAGATGCCGGTTATTTTTTAATACATGCTAG-TA-ACAAGCGAATAGGTGAGTAAGTATGTGATCA-TC--ACAAAATGTTACCAGGTGAGGTTATCGTAAAATTT-TAATCCTCCTAAGACGACTAGG--TT---AC-CCCACATTTTCACTGAAACAACAGCAGTATAGAATATTGTGCAATCCACT-AGAGTGGGACACAG-AAAATAACCACTGGATTGTCTAAT-CAGGTGCCAGCAGACGCGGTTATACCTGAG-ATTC-----TGGTTTTTTCGG-AAAAAGGGCCTTAAGAGTGTGAAAAAATTGACGTAGCAGTAGAATGTAATTATGTCAGGTTGAATGTCAAGGC----CTGCAACCCCTTT------TATATTCATAACACTAAACAATAGAAAGTAAATAGGATTAGATACCCTAGTAGCCTATTGCCTAAACTGAGTATTAT-AATCAA--CTGATTGAAATTCAAAAAATCTGGCTGTTC-G-TTTT-CCATTTAGAGGATTGTGTGCTTTAAATCGATAATCCGCGAATTACCTTACCTAACTTAGA-CA---TCAGGTGCTGCATGGCCGTCTTCAGTTTGTGTATG--AGACAAACAGACCAAACTT-TA-TAAAAAACAAAGTCAGGTTGTATGGTCTTTATAGTTAGGGAG-TCATGCAATACATTATTT---TTCGCAAC-----AAAAACGAAAATTCAGAT-AGAGACTGTAA--TATATCTAGAAAGCTGAATTTAAAAGTAATCACAAGC-AGAAAATTGTGGTGAAGAGGT-TCAAACGTTAGCACAAATCGCCCGTCACCTTAACCAAAGCAAGTCGTAACATAGTGAGGGGAAGGGAACTTCCTCTTG
>JN642330
ATCCTTGCT-CTTTGATCAAATTGAACCATAGTAGCGGCGAGCGAAACCTATAG-AG-A-TAGTACCGTGAGGGAATACCTTTTGTATAAGGGAGAAGTTAGATAAGT--TTGACACCTTCATTGGAAAAGATTAA----CTATATGGTCAA-ATTACCCGAAACTAAGTGATCTAATCTTCTCCAGC---G-GCTTGAGCAAACTGATGGTTGTGGAAAAAACCTCAGAAGAGGGAAGATTAGAGGTGAAACGCCAGTCGTACTTAGAGATAGCTGGTTCTCTTTAAAACCCATTTAAGAGTCTATGGGCGATAAGGTCTGTGGACGAGGGGCGA-ACAAGCCTAA----------------------------AGAT-GGATAACGATTAATTTAACTT--GGAGGAGGGTTTGGTAGGCTTGGAAACAGCCATCCTCTATAGAAAGCGTAAAAGTTCACCTTCTTAGTT-AAT----TCTAAAAATTAAAAGAGCGTAATCTAAAT-AAACAAGGTCTCTTGAAGATTAGTGATAATGCTTCTATAAGTAGTAA----GTTAGCCCGAA-GG-----------------CGTACTTAACCAAATCCGGATCCTCAGTCTCT--------CCGTAGAGGGCGAAACTTGGGA-ATAACTAAGGCTAAGGAACTCGGCAATCGACTGTTTACCAAAGACATAGCATGACT--------GGTGTAGCCTGCCCACTG---------------------------------------AATGATATTAAAGGGCCGCGGTAACTCTGACCGTGCTAAGGTAGCATAATCACTCGCCGCCTAAT-TAGCGGATAGAATGAAAGGCTGAACGAGCCCACCACTGTCTCAGCTTTAGATCTAAC-GAAATTAAATTAGCTGTTAAGATGCAGTT-GAGA-ATTGGAAAGACGAGAAGACCCCGT-GAGCTTTACTTCGAGCTAGAAGTTTGGTTGGGGCGACCTCCC-AAACCCTAG-AAAAAGTGGGGAAACCGCCCAGCTTGATAG---------A-----A-A-A--TCTAAGTTATAGTGACCCACCCTCTGTAGGGGG-TGAAT----------ATGGATAAAAGTTACCACGGGGATAACAGGGTAATCCAGCCTTAGAGTTCCTATCGAAGGAAGGGTTTGCCACCTCGATGTTGAATAG-TAGTGTCCTGGGGGTGCAGCAGCTCCCAAAGGTTGGTCTGTTCGACCAGTAAAATCTTTGGTCTTAGGAGATTCT--AAGGTTTTCACTTCGGCAATACATGCTAG-TTTAA-AGCGAACGGGTGAG------GTTTCTAGATGGGATCATATAGAATTGAATTA---GGGGAGTCCATCT-AGTGAGGGATGAACTGACGA-T--TT--AAA-GCTCGGCCACACCTCTTAGGACAGCAGTAGAGAATATTGATCCCTTGGCG-TTAGCCGGAATCAG--TTTAGTGAAAAGGCCTGTCAAAG-CAAGTGCCAGCAGACGCGGTTATACCTGCA-GGCCTTCTTTAGACTTAATTGGGTAAGAGGCGACTAGGAT-----TAAGGCTTATGGTTAGTAAAATAA----CATAAGCAGGAA---------------ATATTATACTCCT-----GTCTTTCTTTGTCGCGAGTGCATTATATAAAAAAGGATTAGATACCCTTGT-ATTTTTGTTTTAAACTGAGTATT-----CTGC--GTAGATTAAATTCAAAGGACTTGGCTGTTT-AGTGAA-TTAATTAGAGGAGTCCGTGGCTTAAATCGATACTCCACGTTTTATCGTCCCTTTTTTAGT-T----ATCAGGTTTGCATGGTCGTTGAAAAAAGATAATTAA--------TAATCTTTCTATGCT-TTATAGTAGACAACAGATATTATGACCCCTATAAAAAGGAGC-TAATGTACTACAGTGTT----AATCTTAA-----TAGATAGATCCGGTTGTC-AGATG----AA--ATTATGACTTAAGTCGAATTTAATAGTAATGGGAAAGTAGCGTGTTCCAATGAATTAAT-AATGCTATAAGTACAAATTGCCCGTCACCTTAGAAAAAGTAAGTCGTAACATAGTGAGGGGAGGGGAACCTCTCC---
>NC_008446
AATCATATA-ATAATAACTAGAGGAAACATAGTACTGGCGAAGGAAACTTATAG-AA-A-TAGTACTGTAAAGGAATACCTTTTGTATAATGGGCTTGCTAGAACTAAT-TTGGTTAGCTAATCAAAGCCGTGTTC---ACGACAAAATCAAATATTCCCGAAACTAGGTGATCAATTCTGAAGTAGC---C-GATAGGGCCAACCATTTACTGTTTCAAAAGTTTTGGAAAACTTCAGAATAGAGGTGAAATACTAATCGAACCTAGAAATAGCTGGTTTTCTACAAAATCCTTATTAGAGACCAAAAATGATAAGATTTTTGGTCAAAAGAGAA-ACAACTCGAATTACAAGCCAA---GGACATAAATCGATTAAA-TGTATACACAATAGAAAGTAA--AAATAGAGGACAAGTAGGCTTGGAGGCAGCCATCTTATTGACAACGCGTAATAGCGGCTCCTAAAAACA-TATCTA-TTATAAATTTAGTAGAACAGACTATTAAA------------TAATAATAGTGGAGATAATGCAAGCATGAATAC----CCGTCCATTCTCTA-GGTTTT---------------------AAGTAAAACAACCCTTAAGTA-CCATCTAACCAAAGAAAGCAAAATTATTAGA--TCAATTCTCTCAAAGGAACTCGGCAAACGACTGTTTACCAAAAACATAGCTTGTAA--------GGTGAAGCCTGCCCAATGA----CT--GTTAA------------TAATCCAATTA--AAACCAGTTCAATGGCCGCGGTAACTCTGACCGTGATAAAGTAGCATAATCACTTGTCACTTAAT-TAGTGACTGGAATGAATGGCTAAACGAATCCTCCTCTGTCTCTGAAAGAACTCCGGC-GAATTTGAAATAACAGTGAAGATGCTGTT-AA-ATAATTGTAAGACGAAAAGACCCTATCGAGCTTTACTGAAAGCTGACAGTTTGGTTGGGGCGACCACCC-CTAAAA-AA-GTATTACTGGA-GACAAACAAGTCAATCAGTTA----T-A-----ATT-T---ATAGGACATATTGACCCGTTATTTTGTTCATA--ATAAATAACGACTATGAA--AAAAGTTACCGTAGGGATAACAGGGTAATATTTTCAGAGAGTTCATATCGATGAAAATGTTTGCCACCTCGATGTTGAATTA-TGATATCCTAAGGGTGCAGCAGCTCTTAAGGGTTGGTCTGTTCGACCATTAAAACCTTTGACTTTGGGGTA-TAATAAATGCTCTTGTCTTTTTAATACATGCTAG-TA-AAATGCGTACAGGTGAGTAAATCCGTTTTATAGA--GCGGTATGTTACCAGGCCTATTCTTATTTGATTAATAAGAATTCCCGTGACAACAAGA--TT---TA-TCCACACTTTCACTGAAACAACAGCAGTATAGAATATTGTATAATTGATT-ATTATCAGATACAG-AAAG-ACAATAAGAGTTGTCGAAT-CAGGTGCCAGCAGACGCGGTTATACCTGAG-ACTC-----AAGTTTTACAAAACAAAAAGGCCTAAAGGGTGTCTAAATTTTGGTATAGAAATTAAATTCAATAAAACAAACTAGAATATCATTTC----CTAATAAAATGTT--TTA-CTAAGCAGAAACACTAAATAATAGAAAGCCAATGGGATTAGATACCCCAGTAACCTATTACCTAAACTGAGTAGTAT-AGTCAA--TTGACCGAAATTCAAAAAGTCTGGCTGTTT-G-TCTT-CCAATCAGAGGATTGTGTCGTTTAATATGATAGTCCGCAGAATACCTTACCTTTCTTAGA-TTT--CCAGGTGCTGCATGGTCGTCTTCAGTTTATATGTAATATACAAATAATCTTAACCT-TC-AAA-AGCTGAAGTCAGGTAGTATGGCCCTAATAGAAAGGGAT-TTATGCAATACAATTTTC---TTAGAAAA-----AATCAAGTAAA--CGGAA-GGAATTTGCAA--A--TTTCCAGAAGTTGAATTTGACAGTAATCAAAGACAATAAAGCTTTGATGAATAGGT-TCAGACATTAGTACAAATTGCCCGTCACCTTAGTTAAAGCAAGTCGTAACATAGTGAGGGAAAGGGAACTTTTCCTTG
>HQ694729
AGACATAT--TACAAAATTAGAAGAAACATAGTATTGGCGAAAGAAACTTATAA-AT-A-TAGTACTGTGAAGGAATACCTTTTGTATAATGGGCTTGCTAGAATCAAT-TTGGTTAGCTTATTAACGCCATATTC---ATGATAAAATCAAATGTTCCCGAAACTAGGTGATCAATTCTGAAGTAGC---C-AATAGGGCCAACCATTTACTGTTTCAAAAGTTTTGGAAAACTTCAGAATAGGAGTGAAATACTAATCGAACCTAGAAATAGCTGGTTTTCTACAAAACCCTTATTAGAGACCAATAATGATAAGATTGTTGGTCAAGAGAGAA-ACAACTCGGATTATAAGCCAA---GGACATAAATTAATTAAA-TGTATACACAATAGAAAGTAA--AAATAGAGGACAAGTGGGCTTGGAAGCAGCCATCTTATTGACAACGCGTAACAGCGGCTCCTAAAAACA-TATCTA-TTATAAATTTAGTAGAACAGACTATTGAT------------TCGCAATAGTGGAGATAATGCAAGCATGAATAC----CCATCTATTCTTTA-GGTTT----------------------AAATGAAACAACCCTTAAGTA-CCATCTAACCAAAGGAAGCAAAACAACTTGA--TCAATTTCTTCAAAGGAACTCGGCAAACGACTGTTTACCAAAAACATAGCTTGTAA--------GGTGAAGCCTGCCCAATGA----CT--GCCAATAATCTAATA--------------AAAATCAGTTCAATGGCCGCGGTAACTCTGACCGTGATAAAGTAGCATAATCACTTGTCACTTAAT-TGGTGACTGGAATGAATGGCTAAACGAATCCTCCTCTGTCTCTGAAGAAATCCTGGC-AAATTTGAAATAGCAGTGAAGATGCTGCT-AA-ATAATTGTAAGACGAAAAGACCCTATCGAGCTTTACTGGAATCTGACAGTTTGGTTGGGGCGACCACCC-CTAAAA-AC-GTATTACTGGA-GACAAACAAGTCAATCAGTTA----T-A-----ATT-T---ATAGGACATATTGACCCGTTATTTAGCTTCAC-AACAAATAACGACTATGAA--AAAAGTTACCGTAGGGATAACAGGGTAATATTTTCAGAGAGTTCATATCGATGAAAATGTTTGCCACCTCGATGTTGAATTA-TGATATCCTGAGGGTGCAGCAGCTCTCAAGGGTTGGTCTGTTCGACCATTAAAACCTTTGACTTTGGGGTA-TAGTAAATGCTTTTGTCTTTTTAATACATGCTAG-TA-AATTGCGTACAGGTGAGTAAATCCGCTTTGTGAA--GCGGTGTGTTACCAGGATTATTCCTATTTGATTAATAAGAATTCCCGTGACAGCGAGA--TT---CA-TCCACACTTTCACTGAAACAACAGCAGTATAGAATATTGTATAATTGATT-ATTATCAGATACAG-AAAG-ACAATAAGGGTTGTCGAAT-CAGGTGCCAGCAGACGCGGTTATACCTGAG-ACCC-----AAGTTTTACAAAACAAAAAGGCTTAAAGGGTGTCTAAATTTTAGTATAGAAATTAAATTCAATAAAATAAACTAGAATACCATTTT----CCAAAGGAATGTT--TTT-TAAAGCAAAAACACTAAATAATAGATAGCCAATGGGATTAGATACCCCAGTAACCTATTACCTAAACTGAGTAGTAT-AATCAA--TTGATCGAAATTCAAAAAGTCTGGCTGTTT-G-TCTT-CCAATCAGAGGATTGTGTCGTTTAATATGATAGTCCGCAGAATACCTTACCTTTCTTAGA-TTA--TCAGGTGCTGCATGGCCGTCTTCAGTTTATATATAATATATTAATAGACTTAACCT-TT-AAA-AGCTGAAGTCAGGTAGTATGGCCCTCATAGAAAGGGAT-TTATGCAATACAATTTTC---TTAAAAAA-----AATTAAGTAAA--CGGAA-AAGACCTGCAA--A--CTCTTAGAAGTTGAATTTGACAGTAATCAAAGACGATAAAGCTTTGATGAATAGGT-TCAGACATTAGTACAAATTGCCCGTCACCTTAGTTAAAGCAAGTCGTAACATAGTGAGGGAAAGGGAACTTTTCCTTG
>JN700934
AAATATATA-GTTATTAAAGAAGAAAACATAGTAGTGGCGAACGAAACTAATAA-AA-A-AAGTACTGCGAAGGAATACCTTTTGTATAATGGACCTACAAGAAACTAC-TTAGTAAATAAATATTAATAGACATA----ATAAAAAATTAATTATTCCCGAAACTAAGTGATCAATTCCAGAACAGC---A-TATTGTGCGAACTAATTACTGTTTCAAAAGTATTAGATGATTTTGGAATAGAGGTTAAATACTAATCGAACTTAGAAATAGCTGGTTTTCTACGAAATCTTTATAAGAAACTACTAATGAAAAGATTAGTAGTTTACAGAGAA-ATAACTCAAAACAAAAGCTAA---AGACGCAAACCAA-CAAA-GTGTCAAATAAAGCAAAATAA--AAACGAGAGAAAAGTAGGACTGGAAACAACCACCTTATAAATAATACGTAACAGTA-ACACTCAAAAAT-ATATGC-TTTAGAAATTAGAAGAATAGACTATAAAA-----------------ATAGTGGAAATAATGTAGGTATGAATAATAT----TGTTATTTTAG-GGTTTAATATT--------------------TAAACAGGTTCTAAGTA-CTATCTAATCATAGAAAATAAAAACAACAAG--AAAATTATTACCAAGGAACTCGGCAAACGACTGTTTACCAAAAACATAGCATGTAG--------AGTGATACCTGCTCCATGG----CT--ACAAA-TAAACAATA---------------ATAGTAGTTAAATAGCCGCGGTAACTCTGACCGTGATAAAGTAGCATAATCACTCGTCATTTAAT-TGGTGACTGGAATGAATGGTTTTACGAATTTCCAACTGTCTCAGTAATAAAATTAAT-GAAATTAAACTAATAGTGAAGATGCTATT-TATA-AATTGTAAGACGAAAAGACCCTATCGAGCTTTACTAAATGCTATTAGTTTGGTTGGGGCGACCACCT-CTAAAA-AA-GTATAACTGTAT-ATAAATGCATTAATCAGTTA----C-A-----ACA-A---GTAGGATATAATGACCCGTTGGAGCTATCTAA--ATACCTAACGACTA--CAAAAAAAGTTACCGTAGGGATAACAGGGTAATATTCTCGAAGAGTTCTTATCGATGAGAATGTTTGCCACCTCGATGTTGAATTA-TGATACCCTAAAGGTGCAGAAGCTTTTAAGGGTTGGTCTGTTCGACCAATAATACCTTTGACTTTGGGGGT-TTTTATATACATTTATTTTTTTAATACATGTTAG-TA-AA-TGCGAACAGGTGAGTAAATTTGCATAATGAA--GCATACCATTACCAGGAATATCATTTAATGATTAA-AGTGATTCCTAAAACAATTAGA--AA---CT-TCCACATTTTTACTGAAACAACAGCAGTATAGGGTATTGCAAAATTAGTT-CTTACTAGATGCAG-AAAA-ATATAAAGAATTGTCAAAT-CAGGTGCCAGCAGACGCGGTTAGACCTGAA-ATTC-----AAGCCTTATTTCA-AAACAGGCCCAAAGAATGTTTAACAAGTATTGAAGGAATTAAATCCAATAACATTACTAAGAAGAT--CTT-------------ACCTT--TAC-ATTAAATGAAACATTAAACAATAGAAAGCCAATGGGATTAGATACCCCAGTAACCTATTGCCTAAACTGAGTAGTAT-AATCAA--TTGATTGAAATTCAAAAAGTTTGGCTGTTC-G-TATT-CTAATTAGAGGATTGTGTAATTTAATATGATACTCCGCATAGCACCTTACCTTATCTCGA-TAC--ACAAGCGCTGCATGGCCGTCATTAGTTTGTGTTTATCATAAAAACAAACCTAACCT-AC-AAATAGACAAAGTCAGGTATTATGGCCTTTATGATAAGGGAA-TTATGCAATACAATTTTT---GTGGGAAA-----CAAAAAACAAAATTGAAT-ATAATTTGAAA--A--TTTATTGAAATAGAATTTAATAGTAATCGAAAATTAGAAAGTTTCGGTGAATAAGT-TCAAACGTTAGTACAAATTGCCCGTCACCTTAGTTAAAGCAAGTCGTAACATAGTGAGGGAAAGGGAACTTTTCCTTG
>NC_016466
AAATATATA-ATAATTAAAAGAGAAAACATAGTAGTGGCGAACGAAATTAATAA-AA-A-AAGTACTGCGAAGGAATACCTTTTGTATAATGGACCTACAAGAA-ACTGCTTAGTAAATAAATATTTATAAACATA----ATAAAAAATTAATTGTTCCCGAAACTAAGTGATCAATTCCAGAACAGC---A-TATTGTGCGAACTAATTACTGTTTCAAAAGTATTAGATGATTTTGGAATAGAGGTTAAATACTAATCGAACTTAGAAATAGCTGGTTTTCTACGAAATCTTTATAAGAAACTACTAATGAAAAGATTAGTAGTTTACAGAGGA-ATAGCTCAAAACAAAAGCTAA---AGACACAAACCAA-CATA-GTGTTAAACAAAGCAAAATAA--AAACGAGAGAAAAGTAGGACTGGAAACAACCACCTTATAAATAATACGTAACAGTAACACTCAAAAAT--ATATGC-TTTAAAAATTAGAAGAATAGACTATAAAA-----------------ATAGTGGAAATAATGTAGGTATGAATAATAT----TGTTATTTTAG-GGTTTAATATT--------------------TAAACAGATTCTAAGTA-CTATCTAATCACAGAGAATAAAAACAACAAAA-AAAATTATTACCAAGGAACTCGGCAAACGACTGTTTACCAAAAACATAGCATGTAG--------AGTGATACCTGCTCCATGGC-------TACAAATAAACAATA---------------ATAGTAGTTAAATAGCCGCGGTAACTCTGACCGTGATAAAGTAGCATAATCACTCGTCATTTAAT-TGGTGACTAGAATGAATGGTTTTACGAATTTCCAACTGTCTCAGTAATAAAATTAAT-GAAATTAAACCAATAGTGAAGATGCTATT-TATA-AATTGTAAGACGAAAAGACCCTATCGAGCTTTACTAAACGCTATTAGTTTGGTTGGGGCGACCACCT-CTAAAA-AA-GTATAACTGCAT-ATAAATACATTAATCAGTTA----C-A-----ACA-A---GTAGGATATAATGACCCGTTGGGACTATCTAA--ACACCTAACGATTA--CAAAAAAAGTTACCGTAGGGATAACAGGGTAATATTCTCGAAGAGTTCTTATCGATGAGAATGTTTGCCACCTCGATGTTGAATTA-TGATATCCTAAAGGTGCAAAAGCTTTTAAGGGTTGGTCTGTTCGACCAATAACACCTTTGACTTTGGGGGT-TTTTATATACATTTATTTTTTTAATACATGTTAG-TG-AA-TGCGAACAGGTGAGTAAATTTGCATAATGAA--GCATACTATTACCAGGAATATCATTTAATGATTAG-AATGATTCCTAAAACAATTAGA--AA---CT-TCCACATTTTTACTGAAACAACAGCAGTATAGGATATTGCAAAATTAGTT-CTTACTAGATGCAG-AAAA-ATATAAAGAATTGTCAAAT-CAGGTGCCAGCAGACGCGGTTAGACCTGAA-ATTC-----AAGCCTTATTTCA-AAACAGGCTCAAAGAATGTTTAACAAGTAATGAAGAAATTAAATCCAATAACATTACTAAGAAGAC--TTT-------------ACCTT--TAT-ATTAAATGAAACATTAAACAATAGAAAGCCAATGGGATTAGATACCCCAGTAACCTATTACCTAAACTGAGTAGTAT-AATCAA--TTGATTGAAATTCAAAAAGTTTGGCTGTTC-G-TATT-CTAATTAGAGGATTGTGTAATTTAATATGATACTCCGCATAGCACCTTACCTTATCTAGA-TAC--ACAAGCGCTGCATGGCCGTCATTAGTTTGTGTTTATCACAAAAACAAACCTAATCT-AC-AAATAGACAAAGTCAGGTATTATGGCCTTTATGATAAGGGAA-TTATGCAATACAATTTTT---GTGGGAAA-----CAAAAAACAAAATTGAAT-ATAATTTGAAA--A--TTTATTGAAATAGAATTTAATAGTAATCGAAAATTAGAAGGTTTCGGTGAACAAGT-TCAAACGTTAGTACAAATTGCCCGTCACCTTAGTCAAAGCAAGTCGTAACATAGTGAGGGAAAGGGAACTTTTCCTTG
>JN700940
AAACATGT--TAACTAATCCACAGAAAACAAGTAGCGGCGAGCGAAATTAATAA-CG-G-TAGTACTATGAAGGAATACCTTTTGTATAATGGACCTGCAAGAAAAAATTTGGTTAACCCACGTCCATAGAAGTAA---TT--CAGAATCAACTTCTCCCGAAACTAAGTGGTCAATTCCAGAATAGC---A-GAAAGTGCGAACCGATAACTGTTTCAAAAGTTTCGGATAATTTTGGAATAGAGGTTAAATACTAATCGAACTTAGAAATAGCTGGTTTTCTACGAAATCTTTGTAAGAGACCATTAATGACAAGATTAATTGTCCACTGAGAA-ACAGCTCACAACAAAAGCTAA---AGACACCAATAAA-ATAA-GTGCAACATAATATAAGGTGT--AGATAAGAAATAAGTGGGCTTGGAAGCAGCCATCTTATTGACAACGCGTAATAGCGGCTTTCAAAAATA----TAT-CTATTAATATAGTAGAACAGACTATAATA-----------------ATAGTGGAGATAATGCAGGTATTAATAATAATAAATTTA--------AGGTTTTACTT------------------ATGAAACAGCCCCTTAGTA-CTGTCTAACCAAAGAGAATAACTACAAAAAT--TTACTTATTAATAAGGAACTCGGCAAACGACTGTTTACCAAAAACATAGCATATAA--------GGTGAAGCCTGCTCAATGG----CT--ACAAA-TAAAAAATA---------------ATAGTAGTTAAATAGCCGCGGTAACTCTGACCGTGATAAAGTAGCATAATCACTCGTCATTTAAT-TGATGACTGGAATGAACGGCTTTACGAATCCTCAACTGTCTCGTTAATAAAATTAAT-AAATTTGAATTAATAGTGAAGATACTATT-TACA-AATTGTAAGACGAAAAGACCCTATTGAGCTTTACTAGATACCAATAGTTTGGTTGGGGCGACCACCT-CTAAAA-TA-GTACTAACTGTCTATTTACTAATTAACCAGTTA----C-T-----ATA-T---GTAGGATATAATGACCCGTTGAAAGAATTTTA--GACATCAACGACCA--TGAAAAAAGTTACCATAGGGATAACAGGGTAATATTTCTGAAGAGTTCTCATCGATAGAAATGTTTGCCACCTCGATGTTGAATTG-TGATATCCTAAAGGTGTAGCAGCTTTTAAGGGTTGGTCTGTTCGACCATTAAAACCTTTGACTTTGGGGAC-ATTTAAATGCATTTATCTTTTTAATACATGCTAG-TA-GC-AACGAACAGGTGAGTTAATCTACACTACATACTGTAGAGTATTACCAGGAAAAATTTTTGGTTATAGA-ATAGTTTCCTAGGACAATAAGGACAA---AT-CCCACATTTTTACTGAAACAACAGCAGTATAGGATATTGTACAATTAACT-ATAGTTAGATACAG-AAAG-ATAAAAAAAGCTGTCAAAT-CAGGTGCCAGCAGACGCGGTTATACCTGAG-GCTT-----TAGTTTTATATCA-AAATTGGCGTAAAGAGTATGTAACAGATTATAAAGAGATTAAATTCAATAACATAGACTAGAATTTCACCA-------------ATTCT--CAA-ATTATAAGAAATACTAAATAGTAGATAGCCAATAGGATTAGATACCCTAGTAACCTACTACCTAAACCGAGTAGTAT-AATCAA--CTGATTGAAATTCAAAAAGTTTGGCTGTTC-A-TTTT-CCAATTAGAGGATTGTGTAATTTAATATGATATTCCGCATAAAACCTTACCCTGTTTAGA-TAA--CCAGGTGCTGCATGGCCGTCATTAGTTTGTATTTATAATTAACAGA---CTAAACC-TC-AAAAAGATTAAGTCAGGTATTATGGCCTTAATAACAGGGGAT-ATATGCAATACAATTTTT---ATGAGAAC-----AAAAACGTAATATCGGAT-ATACTTTGAAA--A--TTTATTGAAGTCGAATTTAACAGTAATCGAGAACAATAAAGTTTCGATGAATAGGT-TCAAATGTTAGTACAAATTGCCCGTCACCTTAATTAAAGCAAGTCGTAACATAGTGAGGGAAAGGGAACTTTTCCTTG
>JN700963
-----------------------------------------------------------------------------------------------------------------------------------------------------------------------------------------------------------------------------------------------------------------------------------------------------------------------------------------------------------------------------------------------------------------------------------------------------------------------------------------------------------------------------------------------------------------------------------------------------------------------------------------------------------------------------------------------------------------------------------------------------------------------------------------------------------------------------------------------------------AATCGCCATGTAATCTTGTGGCTGGAATGAACGGTTTTACAAATCTTCCACTGTCTCAGCTTTACCCCTACT-GAAATTGAATATGCTGTGAAGATGCAGCT-TATA-CTTGGAAGGACGAGAAGACCCCGTTGAGCTTAACCTCCCTCCAGGGGTTTGGTTGGGGCGACCACCT-AAATAG-TA-GTAGATTAATAG-ACCGATAGGTTAGTTAGATAGCAGT-T-----ATA-G---CTAAGTTATAGTGACCC----------TCCGT--TCTATGGAGAAATT--AGATAAAAGTTACCACGGGGATAACAGGGTTATCTGGCTACAAAGTCCATATTGAAAGCTAGGTTTGCCACCTCGATGTTGAA-------------------------------------------------------------------------------------------------------------------------------------------------------------------------------------------------------------------------------------------------------------------------------------------------------------------------------------------------------------------------------------------------------------------------------------------------------------------------------TTGCAACACGAATACCCTAGAGTAAAATAGGATTAGATACCCTAGTATTTTGGGTAGTTAACTGGTTAGTAC-GGCTA---ATAGCTGAAAACCAAATCACTTGGCTGTTT-GATTGT-TCCCTTAGAGGAGTTTGTGCCTTAAAACGATAATCCGCGTATAATCATACCTAGCTTTGA-TCT--TCAGAAGCTGCATGGCCGTTATGGGGGTGGTTATTTTAACCC------CCACTATC-TA-CTTTAGGGAGTAACAGGTATTATGGCTTATATGGCTAGGGGAAGCATGCACTACATTGCTA---AGAATATT-----TTTACTATTAGGTCGGTTAACATCGTGACA--GCGATGTTATAAGTAGAATTTAAAAGTAATTGGGAAGTAGGGTGTTCCAATGAATGGGT-AACATCATAAGTACAAATTGCCCGTCACCTTAGATTAAGTAAGTCGTAACATAGTGAGGGTAGGGGAACCTGTCCTTG
>JN700975
AATGGTCTT-TTTAAAATTAACTGAAACATAGTAGTGGTGAACGAAATATATAG-AGCA-AAGTACCGTGAGGGAATACCTTTTGCATAATGGACCCACAAGTCATAAT-TTGGCAAACTCAAAG-------------------TAAAGTCAAATTACCCGAAACCAAGTGATCTACATATGAGCAGT---T-TTAAGAACGAACCGGTGATTGTGGCAACACTCTCGGAAGACTTGTATTTAGAGGTGAAATACTAATCGAACTTGGCTATAGCTGGTTTTCTACGAAAGATATTTAAGAGTCCCTAGGCGACAAGGTCTAGGGACCAAAGGGAA-ACAACCCAGAACTAAAGTTAAGGTCACCTTAAGCCCA-CCAA-CGCATATAAGAGATATTAGGA--AAACACACTTTAAGTAGGCTTGGAGCCAGCCACCTTAGAATGACTACGTAACAGTTCAAAGTGCCCCTA-ACAATT-TCTTTAAATTAGTAGAACGTACTGATTTAACTGATTGTAA-ATAAATCAGTAGCGCCACTGTGGGTATGAGTAACAT------CCCCCCTAG-AGATT--------------GTCAAACCGGCCTCTAAGTCTTATTAGTATCAAAACACGCTTTAGGGAAATTAACTAGA----TCTACTTCTTCAAAGGAACTCGGCAAACGACTGTTTACCAAAAACATAGCATTAGA--------GGTGACGCCTGCCCGATGA----TTT-----GGCCTAAACTAATAACTTTAGTTA--ACTCAAATTCAATGGCCGCGGTATTTCTGACCGTGATAATGTAGCGAAATCAATCGTCACTTAAT-TGCTGACCGGTATGAAAGGTATCACGAGTGTTCAACTGTCTCTGAAGAAGGCCCTGT-GAAATTGTAGGGGCCGTGCATATACGGCC-CACC-CCTTGTAAGACGAAAAGACCCTATTGAGCTTTACTATTAGTTGGTAGTTTCGTTGGGGCGACGGCCT-TTAAAA-AAGCAATGACTACTAGGGGTATTTCCCGTGTAGACA----C-A-----T-C-C---GTGAGTCATAGTATTCCACCATAGGTTAACAC-TTATGGT----GCCAAAACATAAAAGTTACCATAGGGATAACAGCGTAATTTTGTTGAAGAGCTCTTATCGATGACAAAGATTGCGACCTCGATGTTGAATTG-TGGTATCCTGAAGGTGTAGCCGCTTTCAAGGGTTGGTCTGTTCGACCATTAAAA-------------GGGACTTTCAAAGCTTATTTATTTTTTAATACATGCTAG-TTAAA-AGCTAACAGGTGAGGAAAAAGAGCCCTAAGGGGTTTCCAACATATTAGGCATTTCAGGGAGTAGAACC-CCTAAAGCCCAATATATGGAGT--CG--AAGTGCCACCCCTTTTCTGAAACAACAGCAGTAGAGAATATTGTGCTATGGGCG-TTAGCCTGACACAGAAAGTAAATATAAGGCCTGTCCTAT-TATGTGCCAGCAGACGCGGTTACACCTAAG-GGTC-----AAGTTTTGAAATTACATTAGGCATTAAATGTTCCAAAATTAGTTAATAGCGATAAAATGC----GTTAGTTTTAAAGAACACTCACAG-TGAAAACATAAACCT-----TTTGAGAGTAGAACTAAAGCGAAGGTCGCCAACAGGATTAGAAACCCTGGTAGTCTTTGCCTTCAACTGAACAGTAT-AACCGC--AAGGTAGAAATTCAAAGAACCTGGCTGTTC-NCCCTT-CCACTTAGAGGAGNGTGTCTTTTAATACGATACTCCACGAGAAACCTTACTTCACCTAAA-T----AACGGTATTGCATGGCTGTCGTCAGTTTACATTTAAAATG---TTGATCTCCTCTC-CT-TTTAGATAGATGTCAGGTAGTATGATCCTAATGGTGAAGGAC-AGATGCGCTACATTTCA----GGAATAAT-----TAAGTTACCTGAACGGAA-TTATAGTG-AA--ATCAAAATCCAAGTCGAATTTAANAGTAACCAAAAACAAGCATGTTTTGGTGAACTGGT-CAAGGTGTGAGTACAAATTGCCCGTCNCCTTAGGTGAAGCAAGTCGTAACATAGTGAGCGTAAAGGAATTTTCGCTCG
>JN700946
AAATAACCC-----------ATTGAAACATAGTAGTGGTGAACGAAACAGATAG-TGCA-AAGTACCGTGAGGGAATACCTTTTGCATAATGGGCTCGCCAGTG-AATGATAAGCAAGCCGGAGGCTATAGTTTA------------------TCTTCCCGAAACCAAGTGATCCCTCCGTGAACAGTG-TT-TTTAGCACGCACCGGTGGCTGTGGCAACATCCTCGGAAGATTTGCGGAGAGTGGTGAAATACCAATCGAACTTGGCTATAGCTGGTTTTCTACGAAAGGCATTTAAGAGTCCTTGGGCGACAAGGTCCAAGGTCCCATGGGAA-ACAACCCGATGCTTTAGTTAA---GGTCACCCACACCCCCTCTAACGTACCTAGGGGATGATTAGTAACCATACCTAAAGTAGGCTTGGAAACAGCCATCTTAGAATGACCACGTAACAGTACAAGGTACGCTAG-TCCTCC-CCTTGAATTTAGTAGAACGTACAGATAAC-TTCTTCGTTA-GATAGTCTGTAGCGCCACTGCGAGCATGAGTAATAG-----TTGTGTCTAG-GCTTTTAAATC---GGCCCTTTAGATCTTATCCAAGGGTCTTT--CTTTTGACCT-------GTAGACATAATTCCCCCC--TTCCCTTTTTAGAAGGAACTCGGCAAACGACTGTTTACCAAAAACATAGCATTGGA--------GGTGACGCCTGCCCGATGACCCCTC--------TTAACCTAAATAACTTTAGGGA--ACAAGGGTTCAATGGCCGCGGTATTTCTGACCGTGATAATGTAGCGAAATCAATCGTCACTTAAT-TGCTGACCGGTATGAAAGGTATAACGAACGTTCCCCTGTCTCCTAAAAAGTGGCTAT-GAAATTGTAGGGGCCGTGCATATACGGCC-CA-TTCTCTGTAAGACGAAAAGACCCTATTGAGCTTTACTATACTCTGGTAGTTTCGTTGGGGCGACGACCT-TCCAAACAG-TAATGACTGTTAGGGCTATACCCCGCACAGACA----C-T-----C-C-T---GTGGGTCTAAGTGATCCATCCCGTTTTAAAAG-----ACTGGATGCCAAAACATAAAAGTTACCATAGGGATAACAGCGTAATTTTACTGAAGAGTTCTTATCGATAGTAAAGATTGCGACCTCGATGTTGAATTG-CGGTATCCTGAGGGTGCAGCCGCTCTCAAGGGTTGGTCTGTTCGACCATTAAAACCTTTGGCTCTAGGGGATTCTCAAAGCTTGTTTACTTTTTAATACATGCTAG-TT-AA-CGCTAACCGGTGAGTGAACCAGACCCCTAGGGGCTGGACCAGTATTAGGCTTTATTAGGACTAAACCC-CTATTAGCCCATGATGCTAAGT--TT--AAA-ACCACCCCCTCTCTGAAACAACAGCAGTAGAGAATCTTGTGCTATTGGCG-TTGGCCAGACACAGAAAGTAACCATTAGGTCTGTCCCAT-TATGTGCCAGCAGACGCGGTTAGACCTAAA-GATC-----CCGTTTTGAGAAGACAGTGGGCCCCAAAAGCTACAAAATGCCAACGTGACGATAAAATGT----TTTTGTTTTAAAGAATTTCGAAAG-CTAACGCCTCCTTCT-----GTTGAGGACCTAGCTAAAGTAAGGGGAGCTAACAGGATTAGAGACCCTGGTCGTCCTTACCCTCAACTGAAGAGTAC-GATTGC--AAGATTGAAATTCAAAGAGCCTGGCTGTTC-ACCCTT-CCCCTTAGAGGAGCGTGTCCTTTAATACGATACTCCACGAGTTACCTTACCTACCCTTCA-C----TCAGGTATTGCATGGCTGTCGTCAGTTTACGTTTCAAACG---ATAAACCCCTTTCTCC-TTTAGAAAGACGTCAGGTTGTATGATCCTTATGGGTAGGCAA-AGATGCGCTACATTTCA----GAATCA-------TATTTCTTCTGAGCGTAA-GAGGGCTGAAA--AGTCCTCTCTAAGTTGAATTTAAGAGTAACTAGAAATCAGCATGTTCTAGTGAACCGGT-TAAGGTGTGAGTACAAATTGCCCGTCACCTTAAGTGAAGCAAGTCGTAACATAGTGAGCGGAAAGGAATTTCTGCTCG
>JN700944
AAAAGCTTT-TTTTTGATCAATTAAAACATAGTAGTGGCGAACGAAACAGATAGTGA-A-CAGTACCGTGAGGGAATACCTTTTGCATAATGGGCCTNCCAGTGATCAT-TTGGCAAACTGAAAGTCAAGTCAAA-------------------TTCCCCGAAACCAAGTGATCTAACCCTTTCCCAGA-TT-TTAAGTCTTTACCGGTGGCTGTGGCAACATCCTCGGGAGAGGAAGGGTTAGCGGTGAAATACCAATCGAACTTGGCACTAGCTGGTTTTCCACGAAAGGCATTTAAGAGCCCTTAGGCGATAAGGTCTAAGGACCAAAGGGAA-ACACCCCTAAACTCTAGTAAA---AGACATAAAATCCCCCTAACGTCCACAGAGACCCCCTAAT--AAACTGGTTTTAAGTAGGCTTGGAAGCAGCCACCTTAGAATGAAGGCGTAATAGCCCCTAACCCGATAG-GTTTT--CTCTAAAATTGGAACATGNTGTTCTAATC-CACCACGCAA-GTAAAACAGCAGCGCTAATGCNGGCATGAGTA-----ACAATCTCTTTCGG-GGTTTTGNAAG-----------------------CCAACCCCTAAGTA------CAGAACACCATGAAAGTAATCCCTGA--TTTATTTTTCTTAAGGAACTCGGCAAACGACTGTTTACCAAAAACATAGCATTAGA--------GGTGACGCCTGCCCGATGG--------TTTATCCTAAGTTAATTAACATTAACGA--ACCTGAACTCAATGGCCGCGGTATTTCTGACCGTGATAATGTAGCGAAATCAATCGTCACTTAAT-TGCTGACCTGTATCAAAGGTATTACGAATGTTCCCCTGTCTCAAGAAAAATCCCTGT-GAAATTGAAGGGGCCGTGCATATGCGGCC-TATTTTCCTGTAAGACGAAAAGACCCTATTGAGCTTTACTATAACCTGGTAGTTTCGTTGGGGCGACGACCT-TTCAAA-AAGTAATGACTGTTTGGCTTATAAGCCTACCAGACA----C-T-----T-T-C---GTGAGCCATAATTTTCCATTTTAGGGGC-----AACCCTAAAATGCCATAATATAAAAGTTACCATAGGGATAACAGCGTAATTTTGTCGAAGAGCTCTTATCGATGACAAAGATTGCGACCTCGATGTTGAATTG-TGGTATCCTGGGGGTGTAGCCGCTCCCAAGGGTTGGTCTGTTCGACCATTAAAACCTTTGGTTCTAGGGGGTTATTAAAGCTTGATTCTTTTTTAATACATGCTAG-TG-AA-AGCTAACCGGTGAGTGTAACCCTCCCCCTGGGGAGTTTGAGGTATCAGGTGCT--GAGATGTAAACCC-CTCAGAGCCCAAGACACCTAAC--TT--TAA-GTCACCCCTTTTCTGCAGCAACAGCAGTAGAGAATATTGTGCTATGGGCG-TAAGCCTGACACAGAAAAGAATTTAAAGGTCTGTCCTAC-CACGTGCCAGCAGACGCGGTTAGACGTGGA-GACC-----AAGTTTTAACAAAACAGTAGGCCCTAAGCGTTCTTCTATTTCCCATTAGCGATAAAATGT----AATAAGGTTAAAGACCACCAACCA-CGAAAGTGTAAACCT-----CTTTTAGATAGAGCGAAAGTAAGGGTAGCTAACAGGATTAGAGACCCTGGTCGTCCTTACCTTCAACTGAGTAGTAC-GGTCGC--AAGACTAAAATTCAAAGAACCTGGCTGTTC-ACGCTA-CCACTTAGAGGAGTGTGTCTTTTAATACGATACTCCACGAGTAACCTTACCTTCTTTAGT-T----TCAGGTATTGCATGGCTGTCGTCAGTTTACTTATAAAAAG---TTAAACACCCTAC-TA-TGTAGAATGATGTCAGGTAGTATGATCCTCATAAGAAGGGAA-TGATGCACTACAATTCA----AGGGCAAA-----TAAACCCTTTGAACGGAG-AAAGGCTGAAA--CGCCTTTCCAAAGCCGAATTTAAGAGTAATCGAAAATCATCATGTTTCGTTGAACTGGT-TCAGCTGTGAGTACAAATTGCCCGTCACCTTAAGAGAAGCAAGTCGTAACATAGTGAGTGGAAAGGAATTTCTACTCG
>Proboscidactyla_flavicirrata_PS139
---------------------------------------------------------------------------------------------------------------------------------------------------------------------------------------------------------------------------------------------------------------------------------------------------------------------------------------------------------------------------------------------------------------------------------------------------------------------------------------------------------------------------------------------------------------------------------------------------------------------------------------------------------------------------------------------------------------------------------------------------------------------------------------------------------------------------------------------------------------------------------------------------------------------------------------------------------------------------------------------------------------------------------------------------------------------------------------------------------------------------------------------------------------------------------------------------------------------------------------------------------------------------------------------------------CTTTTGATTATGGAGA---ATTAAAGGCATGAAGATTGTTTATACATGTTTG-CG-AA-AGCTTATAAGTGAGTAAATTCTAT----ATT---TAGATTTGTATCAGGATAA-ATAATATAA-TATT-TTTTTAACCTAAGACGCATAGT--TTT-ATA-ACCACGTTTTAACTGAAACAACAGCAGTAAAGAAACCTAAACAATTAATT-AATGTTAGATTTGG-TTTTCTTCTTTAACTTTGTCTAAA-TAAGTGCCAGCAGACGCGGTTAAACTTATG-AAGT-----GAGTCTTTAACTAAAAACAGATTAA----ATGTGTAAACATTTTTGAATTGGTAAAATAT----ACAAAATAAGTATTTCTAAATGAT---AAGTTTTTATGT--AAA-ATATTTTGAAACATGAAAAAAAAGGTAATAAATAGGATTAGATACCCTAGTAATCTTTTTTGTAAACTGAACAATAC-ACTTTT--AAAAGTGAAAATCAAAGATTTTGGCTGTTT-A-CTTTACCAACTAGAGGAATATGTAATTTAATTCGATTTTCCGCGAAAAACCTTACCTATTTTTGA-AAAATTCAAGTGTTGCATGGTTGTCGTCAGTTTAAATTTATAATT----TAAATATAACCT-TA-AATAAGGAGAAGTCAAATGTTATGGCCTTTATAAATAGGGGTATTATGTATTACAATTTTT---AAAATAAT-----TAAAATTTAAAATTGGAA-AATTAATGTAA---TTTAATTAGAAAGAGGATTTAGTAGTAATTGAAGA-AATAATGCTTCAATGAAGAGGT-TAATGTATTAGTACAAATTGCCCGTCGCCTTAAATAGAGCAAGTCGTAACATAGTGGGTGTAAGGGAACTTGTACCTG
>JN700939
---------------------------------------------------------------------------------------------------------------------------------------------------------------------------------------------------------------------------------------------------------------------------------------------------------------------------------------------------------------------------------------------------------------------------------------------------------------------------------------------------------------------------------------------------------------------------------------------------------------------------------------------------------------------------------------------------------------------------------------------------------------------------------------------------------------------------------------------------------------------------------------------------------------------------------------------------------------------------------------------------------------------------------------------------------------------------------------------------------------------------------------------------------------------------------------------------------------------------------------------------------------------------------------------------------CCTTTGATTTTGGGGAA-AATAAAAATAATTCACTCTGATAATACATGCTAG-TA-AA-TGCTAA-AGGCGAGAAAAAAAGGAAATTATT---CCTTGTTGTATTAGGAATT-TTAGATTAAACACT--ACAATGCCTATAATGCGTAGC--AA---AC-GCCGCAACTGTACTGAAACAACAGCAGTAGAGAAATTTGTACAATTTACTATTAGTTAGATACAG-CAAGTGAAATTAATCCTGTCAAAT-TACGTGCCAGCCGACGCGGTAAAACGTAAATGGAT-----AAATTTATATTTTAATACTA-------ATATTTTTAAATAAACATGTAAGAGTAAAATCTTA--ACATATGATTTAAATCTTAAGAGC---TAAAGCAATTAG--ATA-AAATTACAAAATATTAAGGCTTGGGGAGTAAACTGGATTAGATACCCAGGTAATCCAAGCAGTAAATCGAACAGTAG-GACCGC--AAGGTTGAAAATCAAAAAATTTGGCTGTTT-A-CCAT-CCGCTTAGAGGAGCGTGAGAATTAATACGATAATCCGCGT-TTATCACACCCATTTTTGA-ATACTACAGGTACTGCATGGCCGTCGTCAGTTTATAATTAAATTT---ATAAACACAACTC----ATTAGAATGAAGTCAGGTAGTATGGTCCTTATAAATGGGGTCCCCTTGCGCTACAATCTTT---ATTACACTCATTCTAAAACTTATATATCAGTAAAGTGTTGAAA---TACACTTGGAAGGAGTATTTAAGAGTAATCGAAAAATAGCATGTTTCGGTGAACAGGTCTCTGGTATTAGCACAAATCGCCCGTCACCTTAGGCAGAGCAAGTCGTAACATAGTGAGGGTAGGGGAACCTGTCCTTG
